# Supplementary material for: Comprehensive characterization and RNA-Seq profiling of the HD-Zip transcription factor family in soybean (Glycine max) during dehydration and salt stress
Source: BMC Genomics. 2014 Nov 3;15:950. doi: 10.1186/1471-2164-15-950 (PMC4226900; doi:10.1186/1471-2164-15-950)
Supplement: Supplementary file 13 — Additional file 13: Table S1: List of homoeologous soybean HD-Zip genes. (XLSX 56 KB) [file 12864_2014_6641_MOESM13_ESM.xlsx]

## Sheet: list_AllHDZip_SyntenyInfo
HD-Zip genes syntenic paralog pair details
HD-Zip I
1	Glyma09g37410.1	Glyma18g49290.1
2	Glyma08g40970.1	Glyma18g15970.1
3	Glyma05g01390.1	Glyma17g10490.1
4	Glyma08g14130.1	Glyma05g30940.1
5	Glyma11g06940.1	Glyma01g38390.1
6	Glyma10g07440.1	Glyma13g21330.1
7	Glyma19g01300.1	Glyma13g23890.1
8	Glyma06g20230.1	Glyma04g34340.1
9	Glyma18g01830.1	Glyma11g37920.1
10	Glyma02g02630.1	Glyma01g04890.1
11	Glyma16g02390.1	Glyma07g05800.1
12	Glyma13g05270.1	Glyma19g02490.1
13	Glyma02g02290.1	Glyma01g05230.1
14	Glyma04g40960.1	Glyma06g13890.1
15	Glyma03g34710.1	Glyma19g37380.1
16	Glyma08g40710.1	Glyma18g16390.1
17	Glyma02g06560.1	Not found
18	Glyma12g18720.1	Not found
19	Glyma06g35050.1	Not found
20	Glyma19g44800.1	Not found
HD-Zip II
1	Glyma17g06380.1	Glyma13g00310.1
2	Glyma20g01770.1	Glyma07g34230.1
3	Glyma02g28860.1	Glyma09g16790.1
4	Glyma11g04840.1	Glyma01g40450.1
5	Glyma08g15780.1	Glyma15g42380.1
6	Glyma09g37680.1	Glyma18g48880.1
7	Glyma15g18320.1	Glyma09g07050.1#
8	Glyma0041s00350.1	Glyma14g10370.1
9	Glyma17g15380.1	Glyma05g04990.1
10	Glyma03g30200.1	Glyma19g33100.1
11	Glyma07g14270.1	Glyma03g26700.1#
12	Glyma17g16930.1	Glyma05g23150.1
13	Glyma11g03850.1	Not found
14	Glyma04g05200.1	Not found
#Not identified as HD-Zip gene in assembly v1.01, JGI Glyma1.0 annotation
HD-Zip III
1	Glyma12g08080.1	Glyma11g20520.1
2	Glyma08g13110.1	Glyma05g30000.1
3	Glyma08g21610.1	Glyma08g21620.1	Glyma07g01950.1	Glyma07g01940.1
4	Glyma09g02750.1	Glyma15g13640.1
5	Glyma06g09100.1	Glyma04g09000.1#
#Not identified as HD-Zip gene in assembly v1.01, JGI Glyma1.0 annotation
HD-Zip IV
1	Glyma07g02220.1	Glyma08g21890.1
2	Glyma09g29810.1	Glyma16g34350.1
3	Glyma12g10710.1	Glyma06g46000.1
4	Glyma20g28010.1	Glyma10g39720.1
5	Glyma01g45070.1	Glyma11g00570.1
6	Glyma09g40130.1	Glyma18g45970.1
7	Glyma09g02990.1	Glyma09g03000.1
8	Glyma09g26600.1	Glyma16g32130.1
9	Glyma08g06190.1	Glyma05g33520.1
10	Glyma15g01960.1	Glyma13g43350.1
11	Glyma01g01850.1	Glyma09g34070.1
12	Glyma08g09440.1	Glyma08g09430.1#
13	Glyma03g01860.1	Glyma07g08340.1
14	Glyma20g29580.1	Glyma10g38280.1
15	Glyma12g32050.1	Glyma13g38430.1
16	Glyma15g13950.1	Not found
#Not identified as HD-Zip gene in assembly v1.01, JGI Glyma1.0 annotation
