# Supplementary material for: Comprehensive characterization and RNA-Seq profiling of the HD-Zip transcription factor family in soybean (Glycine max) during dehydration and salt stress
Source: BMC Genomics. 2014 Nov 3;15:950. doi: 10.1186/1471-2164-15-950 (PMC4226900; doi:10.1186/1471-2164-15-950)
Supplement: Supplementary file 22 — Additional file 22: Table S2: Soybean genes differentially expressed under dehydration stress at 1 hr. The table includes mean expression values under control and stress conditions; fold change and log2 fold change values, P-values and adjusted P-values, and residual variance quotients of control and treatment samples. See Methods for the criteria of differential expression. (TXT 396 KB) [file 12864_2014_6641_MOESM22_ESM.txt]

Genemodel	baseMean	baseMean_Control_0hr	baseMean_Treatment_Dehydration_1hr	FoldChange	Log2FoldChange	pvalue	padjusted	ResidualVarianceQuotient_Control_0hr	ResidualVarianceOuotient_Treatment_Dehydration_1hr
Glyma15g26790	221.830310448607	7.46600554103192	436.194615356182	58.4240947798564	5.86849157102034	5.3369733154112e-47	8.61867820705755e-43	0.00493653695474152	14.2405520449715
Glyma01g41290	368.05848703247	14.514310838976	721.602663225964	49.7166328619756	5.63565668577041	9.62984260895683e-47	1.16634246219033e-42	0.0269819480484663	1.10289397412087
Glyma07g33570	144.317548927089	2.31297543002242	286.322122424156	123.789521802824	6.9517453921874	2.0894780204381e-46	2.02457883312329e-42	0.0017870833973349	2.16240133384374
Glyma01g04250	136.407316814759	2.65961282700607	270.155020802512	101.576822783873	6.66642744356508	9.71081241084263e-44	7.84099548113488e-40	0.00195791156484687	3.55324325705516
Glyma11g11350	173.940944417251	8.20251904908189	339.679369785419	41.4115917016297	5.37196275028571	6.38340039162951e-40	3.43618443081417e-36	0.00464342894201227	11.7638591026656
Glyma06g43970	166.936695152906	7.33810417240282	326.535286133408	44.4985896168446	5.47568770546012	1.24004662060867e-39	6.00765386286282e-36	0.00447781921374853	0.993249284878681
Glyma09g29360	97.2359156575929	2.79047525293778	191.681356062248	68.6912940225676	6.10205535744792	3.23993708144615e-36	1.42695665258929e-32	0.00225225441175372	7.69066696520708
Glyma11g04130	253.605133419933	20.2019071986005	487.008359641265	24.1070486490999	4.59138313197722	2.80187129363002e-35	1.13118548802078e-31	0.0189504573079405	4.6227015698101
Glyma16g26440	138.660300164007	8.29014276093093	269.030457567083	32.4518485779215	5.0202287567247	9.81121187762106e-35	3.65633678334698e-31	0.000881930987206081	8.70563925594529
Glyma15g07720	696.994398103931	63.023587300341	1330.96520890752	21.118525077996	4.40043717499261	1.1547318328081e-32	3.99594950743242e-29	0.0321374217862198	13.8019198322879
Glyma12g09240	233.485725472189	22.3500832598778	444.6213676845	19.8934993894484	4.31422517235322	4.50030099006541e-32	1.45350721377133e-28	0.0498265560981236	8.39929473026552
Glyma14g06400	144.426450635919	14.7769320839493	274.075969187888	18.5475555839895	4.21315715886385	6.58963513902649e-29	1.68025291358114e-25	0.0161974288337753	12.2456533260443
Glyma04g03790	134.136237439311	261.122896367433	7.14957851118935	0.0273801287081658	-5.19072696136021	7.90047215262195e-29	1.82263892560988e-25	13.5542390185383	0.0723865819297455
Glyma20g16530	145.568071372265	281.006869765099	10.1292729794299	0.0360463535567556	-4.79400286572229	3.66846503517301e-28	8.07846025268303e-25	11.7985615814632	0.02024890169065
Glyma02g40700	145.536306444256	16.7498607215285	274.322752166982	16.3776139233442	4.03365327899029	1.86412598818768e-26	3.92657877172733e-23	0.00646698778952334	2.83307695225177
Glyma07g07380	116.134420410345	225.497415881251	6.77142493943863	0.0300288360865497	-5.05750763245224	2.83115582991718e-26	5.71504193716656e-23	18.6170896785375	0.0626359885124629
Glyma03g38510	756.569876871611	99.7948321847028	1413.34492155852	14.1625061199829	3.82400467435889	8.19852298611473e-26	1.5887753724332e-22	0.00334036068057894	0.61714635477181
Glyma18g43140	38.4929435392121	0	76.9858870784241	Inf	Inf	1.33645992858772e-25	2.49028746770343e-22	0	11.2503764560424
Glyma06g11430	53.9258134230129	1.35459612752768	106.497030718498	78.6190278816678	6.29680661994461	1.5101844012954e-25	2.61299656034136e-22	0.00282277607729586	7.95703982200839
Glyma06g45540	78.5251031579349	5.47430465212665	151.575901663743	27.6886127637889	4.79122086946845	1.71543695690658e-25	2.86578531900873e-22	0.0265679995808073	1.79029956904238
Glyma13g37770	66.2052392662361	131.108841938204	1.30163659426799	0.00992790856074751	-6.6542944568211	3.0466624659213e-24	4.47277746928755e-21	15.6538131498862	0.00411047078440079
Glyma04g05500	232.569063851362	37.4063661633329	427.731761539391	11.4347317157653	3.51535061220009	3.37515957832367e-24	4.80930459091314e-21	0.0133707124732518	0.127980817570322
Glyma06g45380	122.994288907218	234.810715455145	11.1778623592901	0.0476037149225644	-4.39278202608958	6.5361356164343e-24	8.55827465430791e-21	7.61617008520275	0.0295732025853802
Glyma13g39650	257.328908822794	480.795023948951	33.8627936966372	0.0704308322879661	-3.82764905847972	9.27356702450037e-24	1.15199102983582e-20	14.5943706333306	0.14030695554933
Glyma12g35000	271.699793591256	47.2211580452067	496.178429137305	10.507544704056	3.39335368929614	1.85472616403158e-23	2.19160776753264e-20	0.0542920440755382	5.43523213628074
Glyma19g35270	344.023703567218	636.155418326546	51.8919888078895	0.0815712439334325	-3.61579553691965	5.03150026366426e-23	5.5400248471305e-20	4.03464847983628	0.0679959836258565
Glyma08g18000	214.341106446912	398.462672042225	30.2195408515981	0.0758403307810867	-3.72089093314413	1.07683107823566e-22	1.15931633882851e-19	5.2521047995206	0.124892422135252
Glyma07g04630	315.195267395966	58.1145156973793	572.276019094553	9.8473851537295	3.29974068633934	1.88605744659004e-22	1.98638750249886e-19	0.0016131540179698	0.225641898189065
Glyma13g39850	61.1966501579548	4.88133499794163	117.511965317968	24.0737350268975	4.5893880874164	1.98282211403856e-22	2.04386772252822e-19	0.108090555602424	13.8720023367812
Glyma15g11140	74.7688226349099	7.11327732065545	142.424367949164	20.0223274770399	4.32353778356732	2.97268226520967e-22	2.93913342250231e-19	0.0878868977264969	16.2169832060683
Glyma17g24120	80.4897799755286	156.074093832935	4.90546611812271	0.0314303674469745	-4.99169705124197	3.34691432323202e-22	3.24295916435243e-19	8.85157315302724	0.0118416091321418
Glyma19g37410	196.934693534853	364.594054308953	29.2753327607533	0.0802956943887673	-3.63853356007089	4.60109927052536e-22	4.37077365410083e-19	1.6275125841246	0.082328831689139
Glyma15g10070	154.924617172516	25.8340020155705	284.015232329462	10.993853455546	3.45862524885302	6.09661960210689e-22	5.68005634352447e-19	0.0108508510038912	6.92941728167883
Glyma13g21350	169.270206848149	314.520909826547	24.0195038697518	0.076368543773443	-3.71087767569109	8.79561518173855e-22	7.8911327538831e-19	2.98781399502235	0.0397569037648178
Glyma10g42450	350.11425233124	67.9252814200529	632.303223242427	9.30880535234349	3.21859603106671	3.32594073530877e-21	2.82687457550007e-18	0.0744194969787144	1.38127030873297
Glyma03g41190	580.263181419272	1058.88918205736	101.637180781183	0.0959847191787417	-3.38105144352208	4.50584632062682e-21	3.69991079144759e-18	5.05818245923756	0.0431006551717076
Glyma07g18280	42.846758773575	1.61179503904339	84.0817225081066	52.1665103014647	5.70505202184777	8.4164016018105e-21	6.79582347338189e-18	0.00933772718731088	0.110470773713524
Glyma08g39700	583.708399975583	111.263092936658	1056.15370701451	9.49239931354218	3.24677279117133	1.53879396368339e-20	1.22213034686179e-17	0.0291857765089102	4.68188703986654
Glyma06g43940	46.2040100400127	2.3833917735905	90.0246283064349	37.7716451420053	5.23923171654007	1.85880610572999e-20	1.45247708716614e-17	0.0344839050777113	3.7899665785411
Glyma15g38060	157.881777191211	30.3859069848094	285.377647397612	9.39177650811209	3.23139807769044	1.90137605244009e-20	1.46215818432643e-17	0.102161075615686	5.70505483946734
Glyma19g31470	180.88448488763	334.660340533825	27.1086292414339	0.0810034113937498	-3.62587352255266	2.19915464029944e-20	1.66472570091542e-17	15.6533391072743	0.0269024260658686
Glyma03g40730	301.245893935875	67.2156736635154	535.276114208234	7.96356095287908	2.99341368457369	9.48229917594234e-20	6.96043860874058e-17	0.173655843928363	12.445683202933
Glyma12g05790	208.532224706899	45.015078359507	372.049371054291	8.26499441104973	3.04701384393942	1.57425047677802e-19	1.10532917171688e-16	0.147918804625791	9.98963534037762
Glyma07g10030	34.8967675155146	1.09739721601198	68.6961378150172	62.5991544471599	5.96807126509433	4.51208775124071e-19	3.12281593263369e-16	0.00121741163588971	0.730852561298891
Glyma05g25830	260.305075325731	57.7267042505057	462.883446400956	8.01853236575343	3.00333820396112	8.80446245209209e-19	6.00774355516205e-16	0.0311662417673908	0.946038864091871
Glyma03g34730	68.8054733353575	132.205202384933	5.40574428578208	0.0408890436099673	-4.61214187098708	9.43531160839629e-19	6.34878529849966e-16	4.21597981202422	0.010352855260866
Glyma13g33290	208.300279984494	47.2487762614526	369.351783707535	7.81717142606435	2.96664667558943	1.59410102309026e-18	1.05793715432402e-15	0.131233276056	19.2696027488363
Glyma12g12600	365.365698500677	87.1568335851486	643.574563416206	7.38409757380022	2.88442161694734	2.63573899654239e-18	1.70258196220652e-15	0.196671886609377	10.1384206506599
Glyma01g42560	54.1234278277667	5.34978294016157	102.897072715372	19.2338780594086	4.26557777243794	3.00766367060151e-18	1.91726686644252e-15	0.086363307129146	6.34844863648688
Glyma13g40830	358.755055937358	87.0807450175491	630.429366857167	7.23959546659963	2.8559090847897	7.81344371325222e-18	4.91607672176533e-15	0.130206852962959	3.32775166005041
Glyma04g42660	176.412299017316	39.9709274752267	312.853670559405	7.82703055247608	2.96846507638536	8.05813794460835e-18	5.00503344874924e-15	0.10838194043444	0.955239626270306
Glyma13g37720	190.690266651043	342.987780858589	38.3927524434977	0.11193621051861	-3.15925128212111	9.99133975362708e-18	6.12722072207559e-15	3.27162854465081	0.0839018066283248
Glyma12g13290	546.521241278421	133.561223019332	959.481259537509	7.18383103903315	2.84475341884082	1.02429889297469e-17	6.20302605849312e-15	0.00177470154737047	17.0465981272747
Glyma16g01550	77.6616965185588	11.5345697545365	143.788823282581	12.4659026164396	3.63991544246735	1.25212648164364e-17	7.48910761187527e-15	0.0605350853265079	0.351577021134613
Glyma08g06250	430.509500037605	104.051993739774	756.967006335436	7.27489189903033	2.86292581051005	1.40002412277742e-17	8.27158154587778e-15	0.0258891713041291	0.171979157189246
Glyma11g08240	161.05393194822	37.8772753817078	284.230588514731	7.50398717041817	2.90765736127681	2.00111436375039e-17	1.16804804313994e-14	0.161781866658763	4.87824775207577
Glyma07g12210	38.6737732826541	76.9083306956032	0.439215869705044	0.00571090109137102	-7.45206588627413	2.18473276815555e-17	1.26004462403371e-14	5.84944212912685	0.00302226290141843
Glyma11g34000	231.845351228959	55.8923749270823	407.798327530836	7.29613526107726	2.86713247548354	2.5560237890059e-17	1.45684334712904e-14	0.0631691601828405	1.03182897472834
Glyma11g36030	88.8382757405716	16.6966517462414	160.979899734902	9.64144800894826	3.26924983509105	2.97234257358561e-17	1.67443117049421e-14	0.0583199566829664	15.1021362508237
Glyma05g02690	155.448443078819	37.1038638735418	273.793022284096	7.37909731496544	2.8834443421834	3.34698504806144e-17	1.86380901866014e-14	0.289192201325449	5.38729914142402
Glyma02g42470	75.8028793524293	11.6636174068493	139.942141298009	11.9981765876366	3.58474326506634	3.56207230159426e-17	1.96104223631065e-14	0.0137827301050437	1.03610606553987
Glyma03g36100	156.816702702354	36.4466718683669	277.18673353634	7.60526872076128	2.92699922431539	4.80500936038067e-17	2.53030748350394e-14	0.111035916150162	10.3207207138929
Glyma01g22260	463.9057421188	115.393999187931	812.41748504967	7.04037896915736	2.81565308826724	5.20296618178381e-17	2.71040970547183e-14	0.245494470939675	6.19582181428549
Glyma02g08840	36.7057813038216	2.52059491348883	70.8909676941543	28.1246967986744	4.81376563817147	1.13978983354354e-16	5.75202063184207e-14	0.000670601873924018	0.182912412338004
Glyma18g14620	132.895389139826	29.6245304020405	236.166247877611	7.97198283559437	2.9949386039264	1.22512226879096e-16	6.11891737691916e-14	0.0244554795998179	5.40269166231648
Glyma04g05290	92.1840876403978	17.9982887890558	166.36988649174	9.24365024039976	3.20846267239889	1.58877558356808e-16	7.85422558133904e-14	0.12707371284582	2.94947757533248
Glyma12g32690	45.8811622367857	89.5532158716333	2.20910860193812	0.0246681102452499	-5.34120899072495	1.84596054837373e-16	9.03345966535983e-14	11.9043205566917	0.0076469473633162
Glyma13g27010	68.1562226011236	11.0310385858194	125.281406616428	11.3571723679291	3.50553178196974	1.96524335201018e-16	9.5210144674837e-14	0.032109597640809	4.16265849593427
Glyma16g27950	29.1493643298275	1.09739721601198	57.2013314436429	52.124545797115	5.70389100214289	2.05608208322065e-16	9.86247610750404e-14	0.00159033952452729	0.0780710019484706
Glyma02g07450	57.5818847289692	8.08252327746452	107.081246180474	13.248492148366	3.72775626634713	2.39879575242495e-16	1.13935742958561e-13	0.00079135574100961	6.0918021881748
Glyma12g29980	223.492710956928	395.479135230919	51.5062866829364	0.130237684101494	-2.9407811440787	2.4228972486439e-16	1.13963206801021e-13	0.631716529578231	0.000306490572739054
Glyma07g00870	544.529462310026	140.677505372089	948.381419247963	6.74152855312238	2.75307574066327	2.78863690774339e-16	1.2866770692328e-13	0.202838962595109	7.99150428830237
Glyma12g34660	192.465796165682	340.073209260857	44.8583830705067	0.131908018182337	-2.92239583173607	3.84040141235546e-16	1.73884044134939e-13	2.1518787966894	0.123533896957576
Glyma20g23540	126.991934225302	31.0087654352086	222.975103015395	7.19071204177062	2.84613463690503	5.2072369908715e-16	2.31444963758488e-13	0.0981104598569147	9.1422274474663
Glyma13g01420	119.125567344429	27.0421524263177	211.208982262541	7.81036135485244	2.96538929776464	5.42740496382622e-16	2.39037716620444e-13	0.20191231680995	5.0904796030954
Glyma03g29820	154.059664487306	275.77809484928	32.3412341253316	0.117272672229485	-3.09206123013368	8.35190033602881e-16	3.61271888910346e-13	3.70901766303392	0.0852386999391528
Glyma08g22230	24.2938835023797	0.527079250964656	48.0606877537948	91.1830387286817	6.51069358355648	8.69269561348772e-16	3.72685862289062e-13	0.0113686650630478	1.74873202197928
Glyma20g24810	292.190052206753	509.959587046097	74.4205173674082	0.145934147053659	-2.7766105966835	8.94155739331176e-16	3.79992658801557e-13	0.181930079169017	0.086894357687134
Glyma06g45370	149.952815350411	267.315768891139	32.5898618096835	0.121915223875009	-3.03604980455182	9.05646383396381e-16	3.81529133360039e-13	2.67213810762448	0.0462780469650199
Glyma13g37750	156.943555729113	278.052916481103	35.8341949771231	0.12887545086965	-2.95595062002903	9.64109168812829e-16	4.02656869840303e-13	5.80220797318044	0.614482489927524
Glyma06g15340	32.4810253565301	2.21381657392383	62.7482341391364	28.3439174131394	4.82496726182132	1.13407149818871e-15	4.69592836519215e-13	0.021991579528902	3.24153478229841
Glyma03g25280	203.420482827418	361.283065470438	45.5579001843976	0.12610029237068	-2.98735647424708	1.15553749069494e-15	4.74426481455067e-13	17.2382401157869	0.32783222151848
Glyma16g07540	32.869494854248	2.41509534342362	63.3238943650724	26.2200391125366	4.71259793252257	1.42627143570237e-15	5.80660270970359e-13	0.0344209052190955	16.4525909467153
Glyma01g00530	45.350742849514	88.0051281828434	2.69635751618459	0.0306386408594567	-5.02850388953576	1.60933135321451e-15	6.49727300576528e-13	0.685084498688176	0.0476887624445856
Glyma11g05190	645.066386161442	166.635551305876	1123.49722101701	6.74224204986557	2.75322842172621	1.72571744649289e-15	6.90957298597035e-13	0.207990298428539	0.91631544461079
Glyma04g01730	108.310218340626	195.91214453805	20.7082921432016	0.1057019318125	-3.24192635117675	4.25568378222635e-15	1.66270251772193e-12	0.705312053441935	0.198859613628173
Glyma01g37820	543.15153245456	944.602434064436	141.700630844685	0.150010867783788	-2.7368610719674	4.68419359750079e-15	1.81548101774497e-12	10.4869609744369	0.0363208197613774
Glyma16g01060	815.343266454459	222.152539555634	1408.53399335329	6.34039113921786	2.66457184307823	6.84389579258852e-15	2.63147793225029e-12	0.0268544435677384	9.52802082700144
Glyma10g34460	96.7801245127486	174.968316717531	18.5919323079663	0.106258851069483	-3.23434507611036	6.92021300465939e-15	2.63987054674593e-12	4.05001523049485	0.341306612997508
Glyma16g01220	225.952395483079	65.7758778933057	386.128913072852	5.87037262656057	2.55345208245437	9.28586394654882e-15	3.51462695795665e-12	0.10717786158714	0.462350701093823
Glyma07g06480	385.451414494861	663.343655777772	107.559173211951	0.162146984108617	-2.62462590459352	9.57400896881112e-15	3.56793855778456e-12	18.4887194605801	0.209715268490737
Glyma09g40740	53.3523622663154	8.19913939241788	98.5055851402129	12.0141371460651	3.58666113288541	9.65727033351058e-15	3.57149447211899e-12	0.120130145494124	9.91424568707748
Glyma19g05580	55.2917256420642	9.42262320344005	101.160828080688	10.7359517510746	3.42437818787176	1.04272086706537e-14	3.82702256414515e-12	0.0439627207186357	16.9786701935452
Glyma10g31590	979.204039798518	259.588397903218	1698.81968169382	6.544282007269	2.7102349184695	1.29717197155191e-14	4.68985750043099e-12	0.0206502901021098	5.86016656344038
Glyma05g01300	414.556398313748	125.036473841636	704.076322785859	5.63096751814674	2.4933828288257	1.32600224314265e-14	4.75858004989125e-12	0.0663205366392559	12.0196515667534
Glyma04g07390	102.490769629488	23.2808071391386	181.700732119837	7.80474366863211	2.96435125051631	1.77429105750972e-14	6.32052050464511e-12	0.488618482373028	5.54158395351487
Glyma14g02630	19.6062451893277	0.319459767498245	38.8930306111571	121.746255923669	6.92773359540134	2.40636999886107e-14	8.50959177626439e-12	0.00589117565148493	1.02228286396199
Glyma04g04350	278.701384849489	86.9984624573715	470.404307241606	5.40704161837458	2.4348394609865	2.75532211634727e-14	9.60338781084001e-12	0.307344138547426	11.6254608457788
Glyma19g00700	142.22590453409	249.010046385609	35.4417626825714	0.142330653710603	-2.81268168675677	3.23940231014025e-14	1.12099516942403e-11	0.780924989417612	0.524150196599311
Glyma01g05540	353.41794841772	608.620608153636	98.2152886818034	0.161373583749913	-2.63152366070854	3.44064416869648e-14	1.18219069532509e-11	0.837826937186137	0.185228172436245
Glyma14g06110	139.034953744631	38.1488017859881	239.921105703274	6.28908627456279	2.65285042681628	3.72931038504057e-14	1.2634538477207e-11	0.0905867216908882	1.52795440544413
Glyma12g15850	81.2970881822199	17.0711352626457	145.523041101794	8.52450870213776	3.09161668886828	4.87686174770397e-14	1.62944359373113e-11	0.0905343062283221	4.03294339868767
Glyma17g03880	432.19977117549	743.387580788845	121.011961562135	0.162784481055929	-2.61896492704513	5.53946161870099e-14	1.83815271946032e-11	11.4468245985269	0.199953503687967
Glyma02g16170	85.4902693176036	155.339407788934	15.6411308462735	0.100690037826884	-3.31200714330753	5.83459718750457e-14	1.92291653022472e-11	8.30688604132509	0.0787437373434998
Glyma13g03650	837.006630506993	240.832618314421	1433.18064269956	5.9509407518398	2.57311775425768	6.17189279630378e-14	2.02033574528736e-11	0.0120504170689995	1.09683625549741
Glyma07g39180	333.141637971326	573.369939304465	92.9133366381879	0.162047798932218	-2.6255086699807	1.40778176607963e-13	4.4576995569451e-11	14.7548451711147	0.840536507727689
Glyma17g12570	68.0257481104701	124.536300342184	11.515195878756	0.0924645733582586	-3.43495546879607	1.72015681830244e-13	5.41145697248691e-11	2.03817520353722	0.305704679622278
Glyma19g13520	75.9745220098673	138.98369288303	12.9653511367042	0.0932868516280968	-3.42218243589686	1.85715523369052e-13	5.80474836171643e-11	2.02668768437361	0.188155572403129
Glyma03g23770	44.5509074342155	85.1488720410857	3.9529428273454	0.0464239012518925	-4.4289884245188	2.05005948255026e-13	6.3666174199431e-11	1.8966333569299	0.188209762335295
Glyma08g16190	553.436216088975	173.278949409629	933.593482768322	5.38780668943992	2.4296980888868	2.10851963068881e-13	6.49394282756654e-11	0.241175713391049	6.82003779862098
Glyma18g53900	252.684623267554	433.405027685369	71.9642188497399	0.166043802569781	-2.59036421829003	2.11786687876548e-13	6.49394282756654e-11	3.07606913825188	0.142747364788333
Glyma13g17180	550.92007835655	167.115556379744	934.724600333356	5.59328299879718	2.48369532703945	2.37421778431274e-13	7.23419679223896e-11	0.72299286114728	0.306817326542688
Glyma16g34380	122.104469791092	215.03217184929	29.1767677328942	0.135685592913712	-2.88166055125203	2.44889708124432e-13	7.41510730594022e-11	2.09467431569687	0.101732088305749
Glyma19g05980	831.535316996801	239.09669859797	1423.97393539563	5.95564030681152	2.57425662442885	2.47939774144544e-13	7.46083120371474e-11	0.246049019943568	0.108090578834938
Glyma05g23530	397.490594249196	123.865361807179	671.115826691212	5.41810734574804	2.43778897708445	2.8057483080734e-13	8.3907461901995e-11	0.0895881245014497	4.97044776683014
Glyma12g04420	116.415824715557	204.223770717036	28.6078787140781	0.140081042542868	-2.83566636881144	3.02828940057307e-13	9.0007077662309e-11	0.302467274230456	0.0933230666069337
Glyma16g04150	117.810946013866	206.903332940825	28.7185590869077	0.138801819568182	-2.84890161440069	3.41846827516678e-13	1.00984471053052e-10	9.13287729931194	0.0171092186228294
Glyma17g04920	129.609401775958	38.5927832654514	220.626020286464	5.71676882615436	2.51519995196419	3.52189983025564e-13	1.03409382470542e-10	0.0941233185402008	19.3628427278863
Glyma12g32710	127.655192278949	221.943973359044	33.3664111988545	0.150337090455152	-2.73372710682885	4.43654640657632e-13	1.29480339614098e-10	5.73227890008371	0.155136790041098
Glyma03g38260	146.648701013145	254.174548207829	39.1228538184611	0.153921209241107	-2.69973605647176	4.52208820691907e-13	1.31186591233897e-10	9.36063701073634	0.0527967370623671
Glyma13g16770	490.625359907215	157.84662445194	823.40409536249	5.21648212764407	2.3830772152394	4.67174583061475e-13	1.34721470390353e-10	0.280010047762233	2.03590430582306
Glyma20g23510	174.002816695048	54.909529161831	293.096104228265	5.33780035455128	2.41624534652799	5.02859361516025e-13	1.44154008800987e-10	0.0739720767683881	8.68614888370202
Glyma06g08880	632.675500630529	201.882221483271	1063.46877977779	5.26776836496181	2.39719190860353	5.78052037619548e-13	1.6473462980326e-10	0.00427258353882278	1.97110896728673
Glyma13g35550	423.496341557188	143.896650269019	703.096032845358	4.88611813778083	2.28868874586675	6.35605687266758e-13	1.80077127081945e-10	0.378624387376972	5.12006208544385
Glyma06g24770	100.232932656803	176.248748565479	24.217116748128	0.137403056448546	-2.86351399848888	6.5654702388706e-13	1.84582985636772e-10	1.22006231256265	0.901773638360779
Glyma01g41990	1290.6704568628	2238.63096503931	342.709948686296	0.153089077225499	-2.70755674343281	6.59129698746291e-13	1.84582985636772e-10	0.708484107734239	1.29850499300202
Glyma03g40160	351.298708983737	118.89769610246	583.699721865015	4.90926015388904	2.29550562072327	7.05564273820488e-13	1.96450990653915e-10	0.011120416207138	7.81051823897473
Glyma13g00280	240.366751008634	77.3001179816635	403.433384035604	5.21905262979422	2.38378795040838	7.24630122986644e-13	2.00606603247622e-10	0.165126127820105	7.16267646783482
Glyma17g07530	143.792530516367	44.4687270760686	243.116333956666	5.46713049691727	2.45078381215876	7.8026949732676e-13	2.13569018853048e-10	0.252933063999894	7.63963589170955
Glyma11g19240	202.182178716001	64.5797120879423	339.78464534406	5.26147662103779	2.39546774531354	1.01390032931695e-12	2.74415805890605e-10	0.651478642428925	2.84042944310358
Glyma07g07770	21.0611579272967	1.09739721601198	41.0249186385815	37.3838369917403	5.22434274649758	1.20469153646383e-12	3.22451330757254e-10	0.00259283119232862	0.134483727420523
Glyma19g01140	125.351912782118	216.605916259319	34.0979093049183	0.157419104213647	-2.66731745949431	1.26644081146264e-12	3.37116802158959e-10	3.28590524229615	0.285637460020395
Glyma06g17860	64.2244178968572	14.5935291726657	113.855306621049	7.80176647293134	2.96380081541117	1.29132999993118e-12	3.41863740473583e-10	0.195650483137908	3.41110953522104
Glyma07g15480	125.365309063851	218.187204332226	32.543413795476	0.149153631144764	-2.74512899437967	1.41267795362977e-12	3.69945993618926e-10	0.109921074308534	0.0466163911287377
Glyma07g15150	309.289121443383	109.13014710647	509.448095780295	4.66826178913941	2.22288546749407	1.72109152835079e-12	4.4828882405382e-10	0.598432796365682	1.73692233517887
Glyma03g35050	58.6578873902403	107.818952056597	9.49682272388326	0.0880812004080517	-3.505022059077	1.73918151174019e-12	4.50578217643191e-10	0.977301410721057	0.171170931319345
Glyma01g29470	455.29059092535	154.634532311115	755.946649539585	4.88860177763314	2.28942188911922	2.05334355704876e-12	5.29140081427348e-10	0.0298236985851295	0.0105579272451769
Glyma04g08800	768.743617479468	250.37149822784	1287.1157367311	5.14082371931893	2.36199954240828	2.24635550763483e-12	5.75815795123727e-10	0.0197311607076173	1.91581979894372
Glyma12g30240	59.6621726265888	109.984650916332	9.33969433684608	0.0849181613891838	-3.55778305479406	2.69098849034705e-12	6.79012080165853e-10	8.99021714303565	0.0229549901893116
Glyma07g31070	351.302578369694	118.505477104013	584.099679635375	4.92888340614592	2.30126085413461	2.77612163404726e-12	6.9686406634553e-10	0.350135973938138	1.80673186052438
Glyma04g08910	47.2814295993805	88.4168187843246	6.14604041443637	0.0695121188359923	-3.8465916686231	2.94770575729031e-12	7.36121138265173e-10	4.79592669677382	0.0991888094638174
Glyma15g10330	87.4031572678655	22.7460501943369	152.060264341394	6.6851283208393	2.74095525307281	3.56267846751675e-12	8.76147633075045e-10	0.0320260868449756	3.26945301817826
Glyma17g02860	410.946587639505	139.418453773011	682.474721506	4.89515342507777	2.29135407783307	3.6213417545637e-12	8.86076484764382e-10	0.109544970335375	2.31328988820229
Glyma02g12140	265.434997240917	444.602428416415	86.2675660654197	0.194033051894672	-2.36562567060363	3.94999596564555e-12	9.61635449988091e-10	1.59895352022907	0.189387899702796
Glyma11g09740	79.9374515154297	143.263652848628	16.6112501822319	0.115948810824915	-3.10844007115869	4.14604361607758e-12	1.00431687534055e-09	4.89110659692482	0.237817408960912
Glyma20g33880	53.7770170213647	99.015698132492	8.53833591023746	0.0862321437032378	-3.53563044439156	4.24292976483641e-12	1.02267272794542e-09	10.6467704885205	0.00243337515989025
Glyma13g22160	63.5408165543091	15.2514708495621	111.830162259056	7.33241818852292	2.87428906919795	4.73800208051568e-12	1.13634646928091e-09	0.185728377757278	0.0774096231781241
Glyma08g20230	145.76638064376	50.3429656274674	241.189795660053	4.79093340358278	2.26030675941298	5.54146019136895e-12	1.32249813739533e-09	1.48773858685376	6.03293261830672
Glyma11g37110	159.826935894081	274.452297899512	45.2015738886503	0.164697378140373	-2.60211050627111	5.67336837651502e-12	1.34076915969279e-09	9.04796467987997	0.769190458242395
Glyma20g25210	76.3534150395772	135.99951380784	16.7073162713147	0.122848352935447	-3.02504957970085	5.82683589159467e-12	1.37035300213634e-09	8.90950080303815	0.112189442440508
Glyma15g09040	51.1262691725916	10.9098965305183	91.3426418146649	8.37245720517618	3.06565109678593	6.31151076978085e-12	1.47716793364045e-09	0.0153430579891074	9.13182965928771
Glyma10g20570	100.278237185174	176.081890877756	24.4745834925917	0.138995460410992	-2.84689032956086	6.43570550523871e-12	1.49899338755913e-09	12.5652535697938	0.277757019649063
Glyma16g33720	181.943310875035	59.5574260140903	304.32919573598	5.10984466763189	2.35327943585111	9.10943244519101e-12	2.10154606510557e-09	0.68703032760521	1.43048283429256
Glyma05g08180	84.0925435443698	23.1402023551771	145.044884733562	6.26809059433794	2.64802603160653	1.02445733085978e-11	2.35222200512625e-09	0.17021409983412	4.18271823931345
Glyma08g46610	170.25009968541	60.7079882305911	279.792211140228	4.60882034300783	2.20439753089796	1.05690440265887e-11	2.4152758299818e-09	0.161705897921688	13.1831243241565
Glyma10g12400	270.937115412312	450.784906598643	91.0893242259809	0.202068265579891	-2.30708532777338	1.2074524120227e-11	2.74546873385219e-09	16.1718154413453	0.918083911207463
Glyma05g34230	224.190119370608	377.586586605533	70.7936521356833	0.187489849075708	-2.41511560639655	1.21272794815854e-11	2.74546873385219e-09	6.78796891605588	0.0939822323097632
Glyma16g08480	241.635011850086	84.8857006949514	398.38432300522	4.69318530381071	2.2305674242722	1.28006533344694e-11	2.8844337306746e-09	0.240942410816099	0.989070076112151
Glyma18g53440	308.26062033271	509.992629702364	106.528610963056	0.20888264802028	-2.25923544285975	1.42242253637581e-11	3.19037521387957e-09	5.33593715704933	0.328335087921508
Glyma09g08290	191.764462095986	65.296416575383	318.232507616589	4.87365960196602	2.28500549035031	1.68266967259277e-11	3.75669574323051e-09	0.551268137145761	0.913592169849262
Glyma17g34880	43.3073840179965	8.31550561679743	78.2992624191955	9.41605550250967	3.23512282430153	1.69095732835033e-11	3.75788117828388e-09	0.0840364650199974	2.10244831492659
Glyma14g36330	116.160644986091	198.131545809004	34.1897441631787	0.172560830853948	-2.53482306690417	1.8228428799581e-11	4.03247803677307e-09	4.91024864950822	0.331842350815496
Glyma04g41880	536.984203923981	895.802959587492	178.16544826047	0.198889104298688	-2.32996385141964	1.89166411538534e-11	4.16570233627608e-09	9.33768519778475	0.198969769160119
Glyma06g20090	52.9533436897565	97.0062089123719	8.90047846714104	0.0917516370027516	-3.44612229149535	2.4439789149729e-11	5.35762201328924e-09	5.86988370325423	0.0188519941085326
Glyma17g09390	13.0834889717623	0.319459767498245	25.8475181760263	80.9100888617163	6.33824770166216	2.51972829632152e-11	5.49879625098597e-09	0.0113619274354418	12.9082549448543
Glyma17g04360	583.75176380523	973.789991793845	193.713535816616	0.198927425265248	-2.32968590686741	2.6831072890019e-11	5.82908066503476e-09	8.33271407723218	0.340435421241064
Glyma01g40130	315.968248634352	113.076820015547	518.859677253157	4.58855915104279	2.19804120549589	2.7624977315766e-11	5.9747646250755e-09	1.0471809555667	0.688836425401539
Glyma15g02660	65.8011346221857	16.4342584044428	115.168010839929	7.00780090014859	2.80896178686137	2.86988526231849e-11	6.17943694682416e-09	0.379517630877961	9.88095663809755
Glyma06g44450	334.727203622054	127.606685390162	541.847721853945	4.24623302609283	2.08618354608166	2.89696604311075e-11	6.21014663232683e-09	0.129779852176742	8.31289763011575
Glyma17g05540	149.792471367951	50.2880670351459	249.296875700756	4.95737637969907	2.30957679693849	3.06739577283608e-11	6.54652524258103e-09	0.928699805737661	3.33068242920695
Glyma14g08560	302.459603953802	110.248065807825	494.671142099779	4.48689179692322	2.16571639330231	3.1657419894928e-11	6.72678518267358e-09	0.0142974500168112	0.457689968594547
Glyma13g44730	149.537115984946	49.1621771971772	249.912054772715	5.08342121973931	2.34579977956685	3.23211370208294e-11	6.83782587444594e-09	1.50843782549852	0.419137001790958
Glyma02g03280	778.787713280638	263.386201026348	1294.18922553493	4.91365614634254	2.29679690260779	3.34031194685194e-11	7.03600403865808e-09	0.49113508995877	1.82934341969876
Glyma06g45410	42.3925392743358	78.6638471716728	6.12123137699871	0.0778150522391815	-3.68380693828592	3.7775964082233e-11	7.90272623007848e-09	5.1742301361048	0.0888938585122412
Glyma18g02610	367.1195691317	137.994528391211	596.244609872188	4.32078443126272	2.11129325506415	3.784408705138e-11	7.90272623007848e-09	0.0419987695569309	8.32825682350873
Glyma03g40430	36.7656640942426	69.7603227856146	3.77100540287055	0.0540565933798715	-4.2093855929747	3.95299922812558e-11	8.21852385257509e-09	17.7292098890272	0.0734684406711499
Glyma02g04770	33.139781863989	63.1149500738284	3.16461365414967	0.0501404762334104	-4.31788049084426	3.96956381510222e-11	8.21852385257509e-09	0.698363226425175	0.0031627729514801
Glyma08g23380	386.674899102257	143.814867912584	629.53493029193	4.37739810514296	2.13007359672488	4.27641955412003e-11	8.78818496849795e-09	0.578124028856677	15.3908505718805
Glyma12g36530	95.7920589275786	166.244131876568	25.3399859785889	0.152426348482503	-2.71381578562965	4.28099088192358e-11	8.78818496849795e-09	3.90694576122869	0.109706241300448
Glyma03g31980	25.3492462560653	3.02865202255361	47.6698404895769	15.7396228205127	3.97632906384612	5.07613168101925e-11	1.0376512723643e-08	0.0276867039951979	1.45867851918502
Glyma06g12800	531.173656681994	874.288755452728	188.05855791126	0.215098909528899	-2.21692788403265	5.11527286232179e-11	1.04125892588615e-08	1.61556166665983	0.0721693169173467
Glyma07g02630	403.963451531229	149.211350405278	658.71555265718	4.41464775211817	2.1422983288033	6.45655336596831e-11	1.30878929255676e-08	0.968060281076597	11.0498009966521
Glyma13g37740	39.9465187943171	74.2560733644478	5.63696422418648	0.075912500739439	-3.71951871164655	7.33153755174987e-11	1.47996249904011e-08	1.10922890027253	0.108771036390717
Glyma15g37520	49.4055253372436	12.465521536972	86.3455291375153	6.92674822159823	2.79217823467436	7.75773358180026e-11	1.55949758853725e-08	0.477621022726938	18.6444970799874
Glyma11g02880	20.7396633063263	1.87533466452572	39.6039919481269	21.1183596705621	4.40042587527266	8.03665843182756e-11	1.60889252498657e-08	0.0197001204866918	1.47941482122062
Glyma03g26310	18.8069536347904	1.42319769747685	36.190709572104	25.4291512951894	4.66841140738121	8.80183160722708e-11	1.74763252407922e-08	0.00674343447561008	0.382815582545449
Glyma11g11430	207.699934414232	77.7494845875964	337.650384240867	4.34279900415871	2.11862518272186	9.31419660969801e-11	1.841815849592e-08	0.0318248218363158	3.84277811472312
Glyma08g40270	77.0162997367393	22.8947884784848	131.137810994994	5.72784549279543	2.51799257678789	9.41403363559801e-11	1.85399059977161e-08	0.0106736426411417	2.24534693831521
Glyma05g14800	131.31017725052	222.110328313865	40.5100261871753	0.182386953793209	-2.45492555820809	1.09986610092361e-10	2.14859729804218e-08	16.3693380934201	0.1184932331147
Glyma06g09430	523.805459297781	192.42740169666	855.183516898903	4.44418783062405	2.15191979255583	1.29444863134991e-10	2.51856035514092e-08	0.452464648481654	1.03273556219289
Glyma18g49410	114.865253297189	195.860647167197	33.8698594271816	0.172928354506399	-2.53175365244333	1.34393259679888e-10	2.60438010068462e-08	0.940136922348749	0.232912348534229
Glyma11g13270	145.608952711649	51.9320434377709	239.285861985527	4.60767276127423	2.2040382596511	1.39593643693881e-10	2.68368780001485e-08	0.356786825827548	3.43091653267738
Glyma08g48040	237.20098082095	387.679651514585	86.7223101273139	0.223695800871951	-2.16038991993008	1.41266648513805e-10	2.70511672748946e-08	1.12858871478279	0.375599541135293
Glyma10g06020	29.8132117167195	4.3590315778985	55.2673918555405	12.6788234652306	3.66434897130874	1.46066876515914e-10	2.78602439628601e-08	0.0520468861269147	2.17550500713435
Glyma19g31820	44.4728672837523	9.49147466396303	79.4542599035416	8.37111857920365	3.06542041379669	1.6913979984749e-10	3.20090464187943e-08	0.20975141610492	0.679346817717292
Glyma19g35730	126.788688687925	214.150608798717	39.4267685771324	0.1841076651535	-2.44137840166649	1.83802316183947e-10	3.46485245609481e-08	3.42194878686484	0.140659865330666
Glyma17g18080	11.6016727007455	0.257198911515704	22.9461464899753	89.2155660953265	6.47922354459897	2.00649696336887e-10	3.76602540207966e-08	0.00903577606703442	11.4255710132822
Glyma14g25480	14.9098906307361	0.784278162480359	29.0355030989919	37.0219451312583	5.21030879121684	2.01333535438444e-10	3.76602540207966e-08	0.0180998671923756	1.98099379076914
Glyma15g41850	1037.17300851637	1713.87412947539	360.471887557341	0.210325765094359	-2.24930250255892	2.20544630174144e-10	4.07813957940715e-08	1.0804652698981	0.297528032752587
Glyma16g02320	50.1197099847714	12.408036511911	87.8313834576318	7.07858841109299	2.82346169147243	2.30207871494334e-10	4.2406390685498e-08	0.02912707192425	2.02403072885561
Glyma06g28650	59.208005362187	16.2395702394834	102.17644048489	6.29181924017101	2.65347722366923	2.56411065696633e-10	4.70543443174424e-08	0.494245143097245	7.67448160889151
Glyma19g01940	470.026613712156	767.152888900093	172.90033852422	0.22537924451033	-2.14957343306295	2.58013544422317e-10	4.7169744100483e-08	2.05623631096034	0.0817679648900343
Glyma13g17190	51.3037493573889	12.3448792628186	90.2626194519593	7.31174582839547	2.87021592016529	2.72849700754542e-10	4.96945468137418e-08	0.535142342903783	0.487606939594062
Glyma19g34740	13.5346383911032	0.520738536998032	26.5485382452083	50.9824726978266	5.67192944200936	2.75233657859235e-10	4.99409925929077e-08	0.00701766836494293	0.7627056414734
Glyma08g47950	56.8595252188943	101.438749392941	12.280301044848	0.121061242556117	-3.04619103102507	2.88065310412865e-10	5.20742540804929e-08	0.0362006440942273	0.00890737579663437
Glyma18g02170	324.581681788858	526.869576581198	122.293786996518	0.232113966021856	-2.107094764345	3.07063452953762e-10	5.53022420269551e-08	4.43184220188126	0.0259556981090343
Glyma05g35940	146.546115358505	56.4590413574927	236.633189359518	4.19123640199949	2.067375897363	3.12566753782173e-10	5.60848945203146e-08	0.79639348404411	15.4588889945438
Glyma02g14910	26.2722536688958	3.29853236200257	49.245974975789	14.929662519937	3.90010964908613	3.19242315692894e-10	5.70713375216739e-08	0.00284996655695434	3.24116938215896
Glyma04g39510	21.5290633286596	2.45199334353966	40.6061333137795	16.5604582168894	4.04967068669128	3.32970028500912e-10	5.93066138631754e-08	0.0230061893696287	3.37816675391783
Glyma20g35980	59.717084468803	107.038956289106	12.3952126485	0.115800948348387	-3.11028102660415	3.5030056825392e-10	6.21648777662917e-08	15.778243408855	0.050736896419753
Glyma14g05980	733.050242086168	284.6340448545	1181.46643931784	4.15082615968087	2.05339851184562	3.59891479347449e-10	6.36338047443279e-08	0.699577387380023	4.92487350816621
Glyma11g08250	165.041252316261	64.2343085016437	265.848196130878	4.13872589792222	2.04918670403983	3.87373163619557e-10	6.82438823922788e-08	0.230037848219904	3.52887868271505
Glyma16g29490	35.0162186933429	6.98331128783363	63.0491260988521	9.02854297913035	3.17449318522699	4.06179378558087e-10	7.10582668418032e-08	0.17693808888777	0.296187417433195
Glyma15g07040	1756.11522707787	2958.03827027402	554.192183881724	0.187351255543556	-2.41618244889692	4.06281914570138e-10	7.10582668418032e-08	1.62399957203558	0.141559507930415
Glyma14g06100	101.513164751559	34.7291273686845	168.297202134434	4.84599570694049	2.2767931267087	4.21220737588984e-10	7.34060470286817e-08	0.0403041791994196	0.550766064382802
Glyma13g29070	20.2899047152273	2.18845371805734	38.3913557123974	17.542685685159	4.13279772796383	4.32946533924471e-10	7.5179070713401e-08	0.040392188736114	0.5836297913117
Glyma13g10440	61.1947026584712	107.594684180385	14.7947211365577	0.137504201524994	-2.86245239314704	4.81647617591112e-10	8.30405057987068e-08	4.57660134185425	0.124874289243062
Glyma17g13540	207.052571715875	82.1667288748783	331.938414556871	4.03981537420505	2.01428936109459	4.95461273570869e-10	8.51191926265527e-08	0.024871938316587	3.78899092909547
Glyma14g07660	27.9162913679164	4.13873066649884	51.6938520693339	12.490267242508	3.6427324401532	5.07341548149683e-10	8.68522119547975e-08	0.00184835351928347	1.3311663693611
Glyma19g31410	160.908135849945	62.1839763039937	259.632295395897	4.17522826341394	2.06185507315392	5.64885797633684e-10	9.63627543590109e-08	0.0289194017137098	3.47761509120798
Glyma11g35800	476.962007377972	194.594843022601	759.329171733343	3.90210326203327	1.96425195674041	6.03650103818861e-10	1.02614163437587e-07	0.0165243123607696	15.0227468719486
Glyma08g27070	847.417911144469	1397.81757194278	297.018250346156	0.212487134450127	-2.2345526024695	6.28971766931304e-10	1.06173502412965e-07	12.0661953434806	1.94405864769329
Glyma04g33030	596.655809823203	974.566107278334	218.745512368071	0.224454257884014	-2.15550663053461	6.33471236097064e-10	1.06561739497203e-07	16.2817976813713	0.356449223314554
Glyma08g17570	308.809163988525	502.081016075278	115.537311901772	0.23011686999225	-2.11956134269428	6.41462780231165e-10	1.07532689667333e-07	3.024769622775	0.104721904267128
Glyma12g08250	124.543502114945	208.19723944063	40.88976478926	0.196399168880047	-2.34813927040365	6.49358385258516e-10	1.08434937233418e-07	3.61735192913173	0.0133825544875435
Glyma01g34380	39.4966832986169	9.02006566444047	69.9733009327933	7.75751569178114	2.95559471001786	6.51321376657476e-10	1.08434937233418e-07	0.17294994088752	0.688904265296524
Glyma11g06430	129.811769386401	215.366980659247	44.256558113554	0.205493701857559	-2.28283391722424	6.67546786500411e-10	1.10755613580772e-07	2.06713836241985	0.0278882170380116
Glyma08g16030	198.514877888982	78.2550584331071	318.774697344856	4.07353471746938	2.02628120388405	7.67907386134436e-10	1.26972044832952e-07	0.00685441408822194	1.46655981096256
Glyma13g35470	66.8925673892385	19.6949963732194	114.090138405258	5.79284891671234	2.53427303857225	7.74892831652389e-10	1.27691268758719e-07	0.223196377025811	0.0206034053468074
Glyma03g00970	182.359334988133	299.514284581174	65.2043853950925	0.217700419485071	-2.19958390744186	7.93949553772291e-10	1.30388047564767e-07	6.75852860767129	0.0459903814984344
Glyma02g43910	392.250011801746	160.166784562462	624.33323904103	3.89801943484451	1.96274128363939	8.39620603941198e-10	1.374226331052e-07	0.253881676327658	2.24903252632646
Glyma03g28660	258.341182868158	107.25086746453	409.431498271787	3.81751223044599	1.93263277909823	9.08315352063261e-10	1.4785864408055e-07	0.0444167595655117	8.69453248454914
Glyma06g44900	20.6955270876822	2.36551591537433	39.0255382599901	16.49768577178	4.04419175816227	9.11408992180752e-10	1.4785864408055e-07	0.192653328722431	1.47079040388939
Glyma12g23150	249.125179112184	102.7458679636	395.504490260769	3.84934691875771	1.94461369853696	9.12538125788685e-10	1.4785864408055e-07	0.564779279461916	7.85813581498244
Glyma13g01690	219.506915316917	88.7828969225695	350.230933711265	3.94480182389985	1.97995282498946	9.25543814735761e-10	1.49466070641678e-07	0.458192606249129	9.46311663167482
Glyma20g23520	187.427286880899	76.1632803075942	298.691293454203	3.9217230698035	1.97148766405455	9.50885739458257e-10	1.52699173393377e-07	0.142063447690228	4.27614034300585
Glyma02g37280	131.893496173391	49.0383611821353	214.748631164647	4.37919673471633	2.13066626409156	9.51868028253552e-10	1.52699173393377e-07	0.466378728879979	2.76263137118805
Glyma18g04490	39.2546930078011	72.2412210052572	6.26816501034502	0.0867671520929701	-3.52670721256229	9.57313562573221e-10	1.53065908138564e-07	2.37123973126804	0.0302249126752764
Glyma15g11320	187.063519183496	72.2997055926135	301.827332774378	4.17466890494799	2.06166178126784	9.9435333983447e-10	1.58465250838686e-07	0.233865024965076	1.52874545684233
Glyma17g15060	228.386210400283	369.639263949915	87.1331568506504	0.235724841348176	-2.08482429301809	9.98588900393559e-10	1.58618480188088e-07	3.91981145101817	0.162775237900804
Glyma17g06090	283.545016258331	116.882968899854	450.207063616807	3.85177642093048	1.94552396336409	1.05463949301813e-09	1.66974246791665e-07	0.541896385327712	11.7746038698162
Glyma12g34420	242.549508183699	97.6822019240823	387.416814443315	3.96609419947773	1.9877189437053	1.06053857248285e-09	1.67204912529515e-07	0.87236703027693	7.90879856838212
Glyma03g07680	18.3074285870727	1.89435680642559	34.7205003677198	18.3283847319307	4.19600774263555	1.10665397860613e-09	1.73508301946704e-07	0.0630908944634981	0.516578303264053
Glyma10g33710	93.3239424940635	157.734359223331	28.9135257647955	0.18330518415368	-2.44768050678892	1.12717129221824e-09	1.76155056755153e-07	10.2901951306089	0.138982149681306
Glyma11g33110	158.558654604056	60.5833789916247	256.533930216488	4.2343945564996	2.0821557044387	1.13299784146529e-09	1.76496290757135e-07	0.808936923239722	7.5277451513854
Glyma06g41630	126.238874565597	209.888287491193	42.5894616400024	0.202914903680795	-2.30105326292864	1.14178730015362e-09	1.7729541452097e-07	18.4905528590896	0.624369334785846
Glyma13g34290	258.655142455946	110.427926698872	406.882358213021	3.68459655429878	1.88150665976076	1.271367085809e-09	1.96785690754596e-07	0.529625379946381	12.1104971836906
Glyma20g27790	24.3333378762243	3.49981113150235	45.1668646209461	12.9055148760435	3.68991579496294	1.28158031266026e-09	1.97734781552393e-07	0.0246209707771159	0.394333176309002
Glyma19g29300	106.996738792223	177.905899831969	36.0875777524767	0.202846436158448	-2.30154013906095	1.3766827876188e-09	2.10397952718512e-07	6.46758051425944	0.0823997327537943
Glyma13g30550	122.075770457674	203.398662267456	40.7528786478923	0.2003596198401	-2.3193363155283	1.4308553889283e-09	2.17306116073384e-07	5.81192554479157	0.0824298000540701
Glyma16g01580	124.018334003354	208.245069634663	39.7915983720458	0.191080626503449	-2.38774658273769	1.45386695470193e-09	2.19453157739923e-07	10.352462353439	1.31231646760076
Glyma18g02400	159.998474275877	63.8744023685778	256.122546183176	4.00978383649304	2.0035244645043	1.45405213190735e-09	2.19453157739923e-07	0.503211694004171	11.3355370549843
Glyma19g44710	77.668638135857	134.130438252899	21.2068380188148	0.158106081625037	-2.66103523217823	1.47455323977158e-09	2.21856151575198e-07	13.9190845252226	0.089867029445294
Glyma16g07830	459.310028856728	744.553448892672	174.066608820784	0.23378658587864	-2.09673594107234	1.49429207294561e-09	2.23770391699682e-07	6.93174362743441	1.44312229852494
Glyma04g00210	36.40415611812	67.4476192335651	5.36069300267489	0.0794793509925278	-3.65327609780723	1.49651385866404e-09	2.23770391699682e-07	4.95402148992567	0.103171240469404
Glyma11g13130	41.7538351315823	75.786703794383	7.7209664687817	0.101877586465951	-3.29509140796835	1.51332535751254e-09	2.25587918755108e-07	13.814212712077	0.0185022581618505
Glyma02g14940	12.1332142469311	0.514397823031407	23.7520306708307	46.1744385519697	5.52902251406555	1.61834980606447e-09	2.4050365967609e-07	0.0326661307374867	0.107788192327146
Glyma11g12960	18.5033813125958	1.83843666440967	35.1683259607818	19.1294737760653	4.25772528267997	1.63991642703796e-09	2.42963397983816e-07	0.126582596917509	1.01510108716067
Glyma04g02080	183.425571752326	296.702098007006	70.1490454976448	0.236429219641002	-2.08051974961663	1.72816474316922e-09	2.55257308879022e-07	4.1567510378152	1.00658555576705
Glyma10g42880	52.0812615604368	92.5627053761137	11.5998177447599	0.12531848218595	-2.99632889338257	1.7830155874426e-09	2.62558529376388e-07	1.25810261277171	0.324806616837833
Glyma04g03760	60.8794651599348	17.4386095751481	104.320320744721	5.98214670127078	2.58066329036377	1.85203300199491e-09	2.71895281356507e-07	0.421268006935566	1.31657517895296
Glyma13g27550	186.813576731303	305.265031844676	68.3621216179313	0.22394350641745	-2.15879326122407	1.90444333573415e-09	2.78744913251699e-07	2.47849811440513	0.324966911787621
Glyma16g04750	120.46984621367	200.986587175722	39.9531052516176	0.198784932930309	-2.33071968411643	1.93330589039682e-09	2.82117079735104e-07	4.60558817445943	0.206138657801434
Glyma11g33040	393.762076848212	166.617059384301	620.907094312123	3.72655175050236	1.89784129445735	2.14964956744296e-09	3.11808600580566e-07	0.526487423298158	7.20646837861995
Glyma02g46730	145.567256223011	58.0474790104752	233.087033435547	4.01545488984086	2.00556343236117	2.25460059718056e-09	3.26055627258528e-07	0.0674344378242101	1.07805789124379
Glyma10g34210	73.1486402800793	25.1482142192535	121.149066340905	4.817402352496	2.26825542376074	2.35699050593005e-09	3.38840115848051e-07	0.0934320619762475	11.7783139291946
Glyma09g37490	159.716650503358	257.911256216901	61.5220447898146	0.238539587966162	-2.06769937950379	2.45548122791464e-09	3.51954730913552e-07	3.28179843150261	0.302619048478777
Glyma03g40170	25.4545922094761	4.13238995253222	46.77679446642	11.3195499465767	3.50074469415704	2.61412339161722e-09	3.73588306648022e-07	0.0150293825994096	0.109782925658887
Glyma06g35630	93.0283267850926	154.214489180646	31.8421643895391	0.206479718985674	-2.27592801181751	2.6608753306087e-09	3.79151256299999e-07	2.54783791130044	1.48398661561445
Glyma19g37760	226.01984467104	364.749698627817	87.2899907142632	0.239314771314813	-2.06301864725902	2.71165164863685e-09	3.85253335546949e-07	1.14156244173223	0.135533790089605
Glyma06g10610	87.3549486348934	147.230515748092	27.4793815216944	0.186641888619822	-2.42165528382067	2.86144873955036e-09	4.05346804342095e-07	3.79544740206577	0.312357067976086
Glyma20g34770	135.43988321157	224.481420051896	46.3983463712449	0.206691254717288	-2.27445074648641	2.93087730731915e-09	4.1397146620318e-07	11.8574796948606	1.22050872672737
Glyma15g12690	148.641418770529	58.7891869488081	238.49365059225	4.05676048556215	2.02032812717022	3.08772790478266e-09	4.34858005241296e-07	0.119695612598347	0.791214161085272
Glyma13g29390	8.2205462708909	0	16.4410925417818	Inf	Inf	3.19723094887576e-09	4.4897463124691e-07	0	2.99654916369911
Glyma05g21680	22.6584287859135	3.72349169956602	41.5933658722609	11.1705273512786	3.48162539074579	3.24283298925861e-09	4.54062224943966e-07	0.0915443527043465	13.4637775448499
Glyma12g05830	371.847438287539	597.130229748925	146.564646826152	0.245448378803027	-2.02650845721399	3.27233923059159e-09	4.56873252750637e-07	12.1442125778122	0.248395591537411
Glyma13g35100	405.383657023551	170.81253217195	639.954781875153	3.746532960655	1.90555614384195	3.44179721404249e-09	4.79151579392864e-07	0.0378695219800682	0.174734848075253
Glyma06g03860	256.381015013704	110.715845260109	402.046184767298	3.63133374290513	1.86049952917627	3.55133491164534e-09	4.91575778469947e-07	0.0652025537287974	8.88243872362224
Glyma01g38180	120.250723527137	44.8531808536773	195.648266200597	4.36197082295795	2.1249801198836	3.62799417608144e-09	5.00756221790932e-07	0.0905783138837997	1.68010722664862
Glyma17g10010	66.5555326799042	21.7348805159165	111.376184843892	5.12430628557314	2.35735670976845	3.64064858285565e-09	5.01075289470476e-07	0.185843283805054	0.202133248060431
Glyma03g30710	14.2654275881546	1.1037379299786	27.4271172463306	24.8493020864675	4.63513342794125	3.7831435627412e-09	5.19212340464937e-07	0.00544240904221752	0.601735138792084
Glyma12g33150	94.6344357274521	34.5070116836659	154.761859771238	4.48493950128101	2.16508852432167	3.94313544224507e-09	5.39641476752674e-07	0.0327631793287719	0.106545372500476
Glyma06g12120	324.361133572828	141.227398253168	507.494868892487	3.59345902544163	1.84537323576587	4.29974329516366e-09	5.86787784283927e-07	0.350375188868417	2.06222115405312
Glyma17g16360	58.239526827491	101.473354825689	15.0056988292926	0.147878217440128	-2.75751853674042	4.35625543928963e-09	5.9283007659344e-07	0.384010763959996	0.0101568054609634
Glyma08g04230	58.996406609424	19.1486450897811	98.844168129067	5.16194057937898	2.36791353423919	5.20123926016734e-09	6.9995677343702e-07	0.0675776444683607	8.80702019400345
Glyma17g13110	113.066125422549	44.7963423311524	181.335908513945	4.04800702640938	2.01721179422125	5.62129117680598e-09	7.54389733082325e-07	0.275680652724243	8.70152130722328
Glyma19g02190	101.127375935083	39.9151760419984	162.339575828169	4.06711411362326	2.02400546998588	5.73662476199542e-09	7.67741049293902e-07	0.440433533967362	7.34983084059972
Glyma16g32560	155.987134063827	254.480948971077	57.4933191565772	0.225923863413098	-2.14609143013491	5.87212438016505e-09	7.81557169906198e-07	11.6740685944981	0.678565902258749
Glyma06g38410	72.1811348751702	25.0997810748879	119.262488675453	4.75153501616688	2.24839366132961	6.05360463750554e-09	8.03504065406112e-07	0.35400146942557	5.36535889484415
Glyma01g29930	70.3277079476839	25.3046082098393	115.350807685529	4.55849016625661	2.18855606334968	6.50119781684099e-09	8.60556094624305e-07	1.58020971013185	0.481699573891594
Glyma13g37270	49.7694201665532	14.2211103204542	85.3177300126522	5.9993719259698	2.58481147293485	6.59191326540029e-09	8.70186435882419e-07	0.00389543721747362	0.0739370657003352
Glyma05g32050	51.5131980097091	15.9332104992798	87.0931855201384	5.46614164948583	2.45052284631609	6.67253376940448e-09	8.76175546104951e-07	0.0560636090522718	11.2535487105883
Glyma18g13840	18.8136764886545	36.7809432675933	0.846409709715803	0.0230121806164104	-5.44145849107052	6.67345297980735e-09	8.76175546104951e-07	14.8162247336116	0.0324858412210703
Glyma12g32720	35.7987855443367	65.114197154771	6.48337393390228	0.0995692831548217	-3.32815544622676	6.970546471698e-09	9.1024815340796e-07	1.99929763356543	0.0610681096529298
Glyma01g39890	283.654644907151	454.17495098468	113.134338829622	0.249098587635314	-2.00521125322554	7.04721146026401e-09	9.17785627998415e-07	10.5924765120934	0.300145046619749
Glyma19g37890	81.6654090503208	28.5205425814881	134.810275519153	4.72677808053536	2.24085713259868	7.24626859584534e-09	9.41179556737049e-07	0.0962366383300832	8.72363780214775
Glyma01g32360	37.5469465187847	67.719058110844	7.37483492672527	0.10890338897883	-3.19887924471797	7.28237435550696e-09	9.43340081286754e-07	3.98787551349715	0.0360750505252799
Glyma07g31660	430.653196500861	186.684877989505	674.621515012217	3.61369127632364	1.85347325962207	7.58461361423459e-09	9.77064444533502e-07	0.0567732897218506	0.834679553278685
Glyma15g12490	93.4999686417002	155.444238869064	31.5556984143366	0.203003331895221	-2.30042468831797	7.60322198668917e-09	9.77064444533502e-07	8.55091571733103	0.590229351831823
Glyma12g31900	133.133378875476	53.3486505307073	212.918107220244	3.99106828574209	1.99677496305332	7.63762565839149e-09	9.78889021883842e-07	0.134194002330377	1.88360214876231
Glyma20g28890	4110.09069999963	7119.73864737203	1100.44275262722	0.154562239870056	-2.69374018834168	7.8084126548375e-09	9.98137646144887e-07	9.18001427487981	0.783675495361896
Glyma10g34200	91.4910475366664	35.202997644362	147.779097428971	4.19791231763579	2.06967203317768	7.95781546491941e-09	1.01455864691829e-06	0.212481822121223	14.8037701108713
Glyma07g05740	54.7391975172363	16.8390493164227	92.6393457180499	5.50145937441381	2.4598143737192	8.07361568439452e-09	1.02662062745895e-06	0.130204804678867	2.85380198083947
Glyma02g43250	68.8266780079762	22.9276383320016	114.725717683951	5.00381748973336	2.32302916930819	8.10138640128183e-09	1.0274551491699e-06	0.23829372889614	0.14409540428808
Glyma07g28970	33.0341471020588	60.7716452608312	5.29664894328632	0.0871565829846002	-3.52024655375925	8.97898598196091e-09	1.13578311714898e-06	0.525061994206616	0.0309232954189375
Glyma12g03050	32.4390380916012	59.4563208825732	5.42175530062922	0.0911888798389869	-3.45499828621038	9.72367873748052e-09	1.22359237349278e-06	5.34028042241218	0.0699281112964923
Glyma13g34560	257.998885362828	410.051468083092	105.946302642564	0.258373182122336	-1.95247176180197	1.0337793001971e-08	1.29750014913598e-06	1.2993025188427	0.207371045486929
Glyma14g08120	197.923898523134	87.4924639516446	308.355333094624	3.52436449000963	1.81736313559113	1.0397150764509e-08	1.30157819919423e-06	0.0584244374584338	6.78027913083762
Glyma13g38140	86.2832976586643	145.236940891181	27.3296544261474	0.188172886721872	-2.40986932553415	1.04500026254573e-08	1.30482287936992e-06	3.55663516560487	0.222253042815164
Glyma19g00770	118.572080906888	47.2178003759418	189.926361437834	4.02234665583034	2.00803742204505	1.1303217574295e-08	1.40773003039041e-06	0.435080101326401	10.2372905332433
Glyma09g05830	234.177160150824	371.726073019161	96.6282472824875	0.25994476657952	-1.94372298489134	1.19039755764492e-08	1.47874847372368e-06	0.254689074207255	0.0452638470814411
Glyma09g27320	66.8386497649384	114.69981235867	18.9774871712072	0.165453515406494	-2.59550214983324	1.21689141976575e-08	1.50779382642945e-06	4.08016733384113	0.131207466657765
Glyma17g11670	233.012451195001	369.725526165336	96.2993762246664	0.260461800469797	-1.94085629364595	1.24355882636293e-08	1.5369054709389e-06	0.986888839008322	0.0220232482011406
Glyma09g29340	64.0425803496186	22.9885030137266	105.096657685511	4.57170515290867	2.19273236152413	1.24680256227839e-08	1.53699347925448e-06	0.307893176281385	10.513318768187
Glyma18g51610	27.1224309035944	50.6250212684868	3.61984053870186	0.0715029929469905	-3.80585255880103	1.26912836195028e-08	1.56054471450268e-06	2.3924776631281	0.0580089252631582
Glyma03g30700	10.7692867003968	0.520738536998032	21.0178348637956	40.3615891094978	5.3349110719892	1.33763629609462e-08	1.64061938321256e-06	0.0101327812267616	0.14609324401876
Glyma03g29330	189.704365556681	304.073823269452	75.3349078439106	0.247752032825112	-2.01303119999961	1.37433847549424e-08	1.6813781849058e-06	12.7980557915599	0.329711911368318
Glyma06g16600	395.577748891335	624.995044990852	166.160452791817	0.265858832199621	-1.91126769933765	1.39713031998263e-08	1.70495648897225e-06	1.88881460014288	0.103415983610404
Glyma04g07870	124.529397091933	204.945044697027	44.1137494868392	0.21524672407695	-2.21593681403135	1.41159955316855e-08	1.71828551639087e-06	6.28838804409336	1.92474197700259
Glyma18g07710	22.3146672744593	42.3271416193318	2.30219292958673	0.0543904653494311	-4.20050242062815	1.51984238931982e-08	1.84540862745307e-06	0.828371518108146	0.00906091442345177
Glyma10g31240	305.72487448863	133.132531387941	478.31721758932	3.5927899259688	1.84510458197984	1.53065904306899e-08	1.85389596648908e-06	1.40750465750286	8.03121579547274
Glyma10g00950	353.765897748193	559.583200849504	147.948594646882	0.264390700832835	-1.91925665971453	1.62317616588722e-08	1.96104777328525e-06	16.1725925842701	0.669033873015154
Glyma05g35270	70.2108598765916	24.9788889101606	115.442830843023	4.621615927683	2.2083973718241	1.63298888788179e-08	1.96799533958231e-06	0.118253319880921	2.17349778307949
Glyma11g07750	134.379930115384	56.056424624106	212.703435606662	3.79445241170791	1.92389170121005	1.70942364924424e-08	2.05499869813737e-06	0.513678903455571	4.15592526870003
Glyma20g32140	579.267131053113	910.544784773576	247.989477332649	0.2723528611438	-1.87645107171015	1.74045696509722e-08	2.08712669772438e-06	2.54739111265791	0.32073588941188
Glyma09g16780	169.933108380923	74.7611102218229	265.105106540023	3.54602955672318	1.82620456138049	1.79555707864422e-08	2.14259492091321e-06	0.11206786752261	5.57022083945186
Glyma18g48480	42.0462830040719	11.2728449026731	72.8197211054707	6.45974656213031	2.69147756418697	1.81032159258313e-08	2.15490541021806e-06	0.459148286051747	1.2228946009254
Glyma07g37770	121.279240399744	47.3092815382033	195.249199261285	4.12708020314401	2.04512147506746	1.86945552713022e-08	2.2198409785019e-06	0.400222224672848	4.78130670655081
Glyma13g05230	95.0925950620421	155.408046988466	34.7771431356182	0.22377955202152	-2.15984987959587	1.8749154778647e-08	2.22088093291225e-06	1.60626654075193	0.290906274953672
Glyma12g16550	184.472216790084	294.464586206851	74.4798473733164	0.252933122901906	-1.98317211712996	1.95408294535737e-08	2.30901113301776e-06	15.0705893653429	0.382917954290281
Glyma07g14750	77.911309473276	29.1929804599367	126.629638486615	4.33767421111377	2.11692170085234	1.9638096045384e-08	2.31485848932048e-06	0.0441484142085827	1.38909068463459
Glyma02g05320	49.992798785392	15.426968163834	84.55862940695	5.48122148882008	2.45449743323904	1.97777751701247e-08	2.32566474191027e-06	0.0371070802826421	1.21742790274574
Glyma10g02080	190.244271727343	299.993242724488	80.4953007301994	0.268323712891513	-1.8979535376453	1.9838624563972e-08	2.32717153571611e-06	9.37433713626024	0.0472148788556835
Glyma04g42520	339.458875660273	145.281413838544	533.636337482003	3.67312186316586	1.87700676115767	2.02864024398971e-08	2.37395009421665e-06	0.899784008843817	10.1233936544547
Glyma05g05180	245.773392846473	107.365081497716	384.18170419523	3.57827422879014	1.83926395568364	2.0622388787011e-08	2.40745269774535e-06	0.45289860133679	0.703605773138158
Glyma13g44720	438.701095601165	203.242195969458	674.159995232872	3.31702770685563	1.72989106288755	2.16286266781988e-08	2.51885114586226e-06	0.620366296954485	7.05150980316796
Glyma18g53170	12.0971803723382	1.11007864394523	23.0842821007311	20.7951771945538	4.37817707304859	2.2130082966077e-08	2.57106985481423e-06	0.055425863689519	10.5058202513564
Glyma08g09160	276.21547330153	440.42097995919	112.009966643869	0.25432477502377	-1.97525608601336	2.22471679803474e-08	2.57848934723419e-06	15.5879776802055	1.51796687759522
Glyma07g36440	134.971870299412	56.6967623207591	213.246978278065	3.7611844054098	1.91118704135517	2.24572632214628e-08	2.59662775964251e-06	0.148948889752493	1.72003602326461
Glyma07g18350	236.541141741067	100.597052167597	372.485231314538	3.70274499389873	1.88859519528167	2.27522885615298e-08	2.62447648557246e-06	2.50111900859724	2.5202437029125
Glyma13g07910	279.719025251425	127.55011874561	431.88793175724	3.38602532090628	1.75959276183643	2.35205945638074e-08	2.70665616349829e-06	0.0182241934787932	1.3607011134391
Glyma10g30110	993.120077843357	1592.07710469031	394.163050996406	0.247577865315184	-2.01404575863682	2.39428410922365e-08	2.74871758861512e-06	5.76473065746684	0.592396376099059
Glyma13g43870	432.109110060396	192.100338649301	672.117881471491	3.49878551072475	1.80685422442384	2.41392586374421e-08	2.76471551585853e-06	0.102067422467568	0.865481302798251
Glyma10g30120	993.620009610293	1592.65376336932	394.586255851264	0.247753946856912	-2.01302005436546	2.44009734972628e-08	2.78809896939126e-06	5.76110077706506	0.595136832023447
Glyma05g33640	57.2124391407896	99.9078250976335	14.5170531839458	0.14530446608921	-2.78284904844975	2.45659426031232e-08	2.80034405010237e-06	10.453325279087	0.719840288401575
Glyma13g19520	176.778951343712	282.518416329589	71.0394863578345	0.251450816130015	-1.99165185893014	2.52159562311278e-08	2.86769350124284e-06	0.87420298444234	0.364609056980804
Glyma13g36110	37.4899597462946	10.520020419452	64.4598990731372	6.12735493877442	2.61526442461019	2.84313852488674e-08	3.22579700503952e-06	0.0670806715642259	5.66052069175641
Glyma15g09980	13.3395524126437	1.29233527154514	25.3867695537422	19.6441048330974	4.29602452166712	2.89491179192722e-08	3.27686428933407e-06	0.084913969797923	0.565680168050658
Glyma04g05390	31.4556704057283	57.2743765872701	5.63696422418648	0.0984203506012384	-3.34489953400808	2.90748645008643e-08	3.2818856267512e-06	2.3375370800995	0.147934947212304
Glyma06g06400	183.073558481858	292.546762499964	73.6003544637518	0.251584922132785	-1.99088263298846	2.91289619481705e-08	3.2818856267512e-06	10.830807177553	0.0358033369060813
Glyma03g00390	190.447613468665	303.087591924916	77.8076350124145	0.25671666239537	-1.96175115668721	2.95466270213927e-08	3.3212191167179e-06	0.260502414397088	1.11283636950689
Glyma18g06510	25.6041589449428	47.9375906546744	3.27072723521118	0.0682288615373341	-3.87347404599743	2.96277863758347e-08	3.32263279293996e-06	13.759345972211	0.0796101554800339
Glyma15g03110	49.9495823864582	16.1057467562491	83.7934180166672	5.20270306523694	2.37926137048305	2.97658357028855e-08	3.33040517851661e-06	0.141188591497326	11.0469129494394
Glyma19g31350	11.7082117042964	23.4164234085927	0	0	-Inf	3.00754476017055e-08	3.35729311050652e-06	1.43452923463779	0
Glyma05g02860	71.5868391533036	27.0858097397617	116.087868566846	4.28592941035208	2.09960808889135	3.02115221636747e-08	3.36473014773229e-06	0.0895992572417685	10.7767996186227
Glyma15g02010	873.011359981289	388.405458202735	1357.61726175984	3.49536092526077	1.80544143362627	3.0812458654432e-08	3.4237871202552e-06	0.044127059508601	18.2405158323205
Glyma01g41520	148.61315968763	63.0752094051839	234.151109970075	3.7122525977826	1.89229488103919	3.29525005062193e-08	3.65320318541145e-06	1.03791900408768	0.628779072185514
Glyma18g52610	391.942526712915	186.063422058578	597.821631367251	3.21299922764529	1.68392063400807	3.35041655229692e-08	3.69744033505988e-06	0.242899120697978	13.5884237200281
Glyma11g12980	99.101946093376	38.9949222050896	159.208969981662	4.08281286328307	2.02956344280168	3.45442723307181e-08	3.80355991274159e-06	0.717432813751889	0.207664605897422
Glyma08g04370	334.746918153023	526.645674455175	142.848161850871	0.271241498372982	-1.88235017556934	3.64733433149705e-08	4.00685728703034e-06	2.95016705828036	0.667128986009201
Glyma15g14170	72.9947856802812	27.7387476825619	118.250823678001	4.26301955053074	2.09187567162581	3.87352238965848e-08	4.2457135568277e-06	0.535184576828417	6.86388710789918
Glyma10g07770	16.1576777227747	2.16423714587454	30.1511182996749	13.9315224106327	3.80028101644877	3.93930063150296e-08	4.30806541070934e-06	0.204936204062101	0.645036951126792
Glyma06g28890	325.579214762328	148.798609921489	502.359819603168	3.37610559579979	1.75536002849837	3.97320311855848e-08	4.33535521362168e-06	0.472683529267829	2.48345076087717
Glyma18g49130	133.817791978632	213.19575629687	54.4398276603938	0.255351366302937	-1.96944431641977	4.05976844636921e-08	4.40994623141814e-06	3.21953126390697	0.206240045488717
Glyma06g41700	40.1945122889513	11.7482800613957	68.6407445165069	5.84262072046249	2.54661563833857	4.07621320006254e-08	4.41790382334295e-06	0.13156616840855	3.66345409021804
Glyma06g20980	244.896542221581	114.442276029579	375.350808413582	3.27982648926494	1.71361949481341	4.11681943727321e-08	4.45195426958873e-06	0.332056203222117	7.62781725218464
Glyma14g39620	568.587150108441	896.093599899325	241.080700317558	0.269035177067042	-1.89413327354712	4.22836056855683e-08	4.55245963167029e-06	9.5658907686776	0.711604166899881
Glyma13g38590	40.6287792441662	11.2087692730716	70.0487892152609	6.24946303280136	2.64373223566357	4.22855250944667e-08	4.55245963167029e-06	0.200913218240916	0.109602968906628
Glyma03g12080	6.67528521949967	0	13.3505704389993	Inf	Inf	4.26395886854068e-08	4.58039945242107e-06	0	5.73199519451516
Glyma16g01070	179.738914967916	82.3299413731792	277.147888562653	3.36630737177884	1.75116691270333	4.36623971807307e-08	4.67989415091783e-06	0.405842911232695	5.53405910273388
Glyma09g01560	55.2445580069975	94.7607171012292	15.7283989127659	0.165980159225302	-2.59091729848396	4.38160804552855e-08	4.68599922696957e-06	8.24357495584922	0.530486964843204
Glyma11g31500	247.06736773548	393.634295706402	100.500439764557	0.255314236744039	-1.96965410783813	4.54543181455827e-08	4.85049636827983e-06	14.4116964995341	3.37796655341938
Glyma19g45260	3125.21154153706	5231.52252922124	1018.90055385289	0.19476176355195	-2.36021762562212	4.60861467089917e-08	4.9071110980451e-06	1.56835249698272	0.177715837737632
Glyma04g09410	27.1177868150537	5.76773307382319	48.4678405562842	8.40327385749786	3.07095150143883	4.76526610394239e-08	5.06278173108985e-06	0.188682547645439	5.57765505768492
Glyma08g04260	106.341149568206	173.500262573754	39.1820365626571	0.225832721987962	-2.14667355461564	4.82657380128696e-08	5.11669630089605e-06	6.74599315729897	0.681549449343923
Glyma15g13550	1182.39893020847	1884.96701115843	479.830849258512	0.254556629595139	-1.97394145568719	4.90650107897322e-08	5.19007113041519e-06	2.40707302209793	0.466546882297415
Glyma10g06990	75.8263716173074	127.425390695275	24.2273525393402	0.190129709684607	-2.39494410963597	5.10938192304122e-08	5.39290252779037e-06	17.2001443397284	0.549449923160058
Glyma14g40500	117.066213351102	189.296932077856	44.8354946243487	0.236852727258719	-2.07793781085078	5.1629463792813e-08	5.43759267906611e-06	0.820666523396265	0.20830446059434
Glyma01g01690	262.917917196088	114.963580309922	410.872254082254	3.57393404915377	1.83751301215314	5.34979923716234e-08	5.6099940182425e-06	1.78462220581916	5.789854882639
Glyma07g04470	667.318451513417	302.754091762215	1031.88281126462	3.4083199512133	1.76906077287667	5.38586318349203e-08	5.63561368575893e-06	0.0476152429242488	5.81448573376015
Glyma04g02230	38.4379219443272	10.1996642588439	66.6761796298106	6.53709552959032	2.70864978009668	5.67463957792749e-08	5.92498412999683e-06	0.75460101009162	0.170877865876071
Glyma11g10320	97.4960334514724	40.0904454530956	154.901621449849	3.86380394877575	1.95002189300789	5.95246417255611e-08	6.20169960791024e-06	0.0755512268978094	2.3646663679291
Glyma15g09820	1266.35402220891	535.397650459823	1997.31039395801	3.73051766708843	1.89937584064711	6.06926503102356e-08	6.30982152270383e-06	0.0180543073533869	4.00867887109172
Glyma18g03020	24.015003019602	5.15937082497612	42.8706352142279	8.30927581454204	3.05472274603343	6.18144749376206e-08	6.39794264727753e-06	0.0563756790047647	0.390823343622761
Glyma16g29520	15.7722771525451	2.19479443202396	29.3497598730663	13.3724413752959	3.74119097381874	6.19710681164971e-08	6.39794264727753e-06	0.0151178729615949	0.435004138361553
Glyma02g25950	267.750537038246	419.04406859789	116.457005478603	0.277911117721497	-1.84730454476473	6.19769918941864e-08	6.39794264727753e-06	5.11778049458921	0.523895605570606
Glyma07g19360	151.71579760963	240.404631957357	63.0269632619029	0.262170336522811	-1.93142363500429	6.29272140740334e-08	6.47268522344946e-06	5.678606237825	0.605260795765104
Glyma16g29750	617.353416440221	291.866316277914	942.840516602529	3.23038481667326	1.69170603489988	6.31599419576403e-08	6.48285955089365e-06	0.250440839605628	18.4744017442728
Glyma10g42060	85.8812935843129	34.7542403339771	137.008346834649	3.94220519620174	1.97900287223072	6.41703083555116e-08	6.57264044164793e-06	0.219529906917341	3.15874448883567
Glyma03g04450	621.306565414797	977.115362658265	265.49776817133	0.271715887721832	-1.87982916985981	6.76951160161191e-08	6.91904068698929e-06	3.12862025004148	1.56402797351278
Glyma02g46170	71.3690980824801	26.662915066391	116.075281098569	4.35343550431528	2.12215435012542	7.06268483020402e-08	7.20349246250303e-06	0.253025043999703	2.31354211883355
Glyma11g09060	189.112062379469	84.9193945150013	293.304730243936	3.45391923622492	1.78823434839664	7.18111449553347e-08	7.30889609170399e-06	3.057542571352	6.0564983317024
Glyma06g21160	132.496748145898	211.884492755642	53.1090035361536	0.250650733545669	-1.99624963862008	7.34262392707418e-08	7.45761218857364e-06	2.27919620364142	0.0163786292093852
Glyma15g07850	2020.06064627906	770.607729832243	3269.51356272587	4.24277286115158	2.08500744533578	7.44739302543178e-08	7.54819769671744e-06	0.295115347821563	2.75432987309934
Glyma10g43300	122.382876690354	54.377424189371	190.388329191337	3.50123846485086	1.80786532521735	7.53326706321561e-08	7.61929414220473e-06	0.249704212389654	3.78027519865898
Glyma18g45140	16.5751646405453	31.7716193740212	1.37870990706946	0.0433943857516054	-4.52634778701856	7.61478787342196e-08	7.6857005854932e-06	5.4107319783626	0.0308869411380432
Glyma20g00590	171.756608843413	272.071251542461	71.4419661443649	0.262585501920313	-1.92914083168428	7.69670719947183e-08	7.75223230130585e-06	3.221414235914	0.518023135734062
Glyma10g36550	220.54345012826	101.405708843237	339.681191413283	3.34972454004927	1.74404246242281	8.14193230796068e-08	8.18365548804504e-06	0.14669543760879	1.00349606071757
Glyma01g16140	23.9203859861778	44.705198586466	3.13557338588963	0.0701388984957756	-3.83364141597271	8.32436608052865e-08	8.34970110773025e-06	8.10420687895453	0.167928667775875
Glyma20g23020	7.97925988872678	0.263539625482328	15.6949801519712	59.5545361470648	5.89613949428887	9.09498873824185e-08	9.10382064879345e-06	0.0175882576580437	0.593401227584044
Glyma09g25110	69.8404319697497	116.151443483716	23.5294204557833	0.202575359806716	-2.30346939185651	9.13825529630827e-08	9.12826916165457e-06	7.19334868937587	0.532151951950121
Glyma14g05260	7.79309123342955	0.263539625482328	15.3226428413768	58.1417037886937	5.86150144382081	9.28976978295496e-08	9.26052421141603e-06	0.0182820375743325	3.14035347186054
Glyma16g02520	36.6140160876967	65.144923149708	8.08310902568528	0.124078878826976	-3.0106705394909	9.4467289578077e-08	9.39765252194887e-06	1.03565159577303	0.0164993124922262
Glyma13g27650	22.932376325693	4.85440725903004	41.010345392356	8.44806445031362	3.07862084106393	9.8062428342046e-08	9.73530833173586e-06	0.0531986130574398	4.53644767343884
Glyma17g04170	87.302533771726	34.464022860157	140.141044683295	4.06629966710324	2.02371653891927	1.01234062858115e-07	1.00296250373969e-05	0.230196004941443	0.495872244483732
Glyma11g13140	18.1507242862899	34.4835227958054	1.8179257767745	0.0527186792236794	-4.24554196323219	1.02940404890731e-07	1.01778648892678e-05	5.39538540273886	0.0598181784341751
Glyma20g28870	132.197111476124	211.246278917568	53.1479440346801	0.251592332452016	-1.99084013968929	1.0532065629383e-07	1.03919955915829e-05	3.05235886391729	0.584404465396296
Glyma18g47810	249.61168638483	118.536981103286	380.686391666374	3.21154114203962	1.68326577847364	1.06115535198416e-07	1.04491449873124e-05	0.14865405364608	0.0262871530224267
Glyma17g11860	38.7040838055364	12.1714246253403	65.2367429857325	5.3598280393499	2.42218671509409	1.06418794811855e-07	1.04577512216023e-05	0.620230280444791	1.00331056132893
Glyma04g42680	55.7825063867126	95.5049083031162	16.060104470309	0.168159990472291	-2.57209360221571	1.09730423271528e-07	1.07613559033112e-05	6.04079104386951	0.034040799777845
Glyma06g05620	97.3503102935087	42.4957984384894	152.204822148528	3.58164401520393	1.84062195289571	1.10791418936016e-07	1.08434583296831e-05	0.736915810157334	7.41773381950233
Glyma14g38650	112.520905014135	181.989531912991	43.0522781152783	0.236564585131532	-2.07969398350614	1.16639644832967e-07	1.13928243411749e-05	3.26737082827113	1.07271561672019
Glyma04g35560	96.2382166020251	155.238530983186	37.2379022208638	0.239875383933496	-2.05964297935359	1.17877016501353e-07	1.14905187493784e-05	2.20689066881397	0.0433888958391888
Glyma09g15090	37.719159191577	11.4496572094163	63.9886611737378	5.58869667478894	2.48251187518803	1.19797391725636e-07	1.16542655360078e-05	0.00940987467789006	6.14899673525459
Glyma11g34210	15.4034714627023	2.4374971419875	28.3694457834171	11.6387606347243	3.54086553446228	1.20225667878337e-07	1.16724908450937e-05	0.203091056368412	0.0535856549656544
Glyma03g28630	45.2751459716823	79.3097822557863	11.2405096875783	0.141729170953035	-2.81879136797934	1.21974275107861e-07	1.17967459293141e-05	7.54328582540237	0.280454660672243
Glyma01g04450	93.199353530166	152.161077114324	34.2376299460079	0.225009119252514	-2.15194462218383	1.2199248066106e-07	1.17967459293141e-05	17.0377183631729	0.0464290488299875
Glyma06g09670	46.5146404319498	80.1206135326151	12.9086673312845	0.161115432872087	-2.63383340182587	1.23274644157431e-07	1.18969854292731e-05	1.26087295572732	0.478644334263984
Glyma08g05810	270.487688427584	128.721165240466	412.254211614702	3.20269173173319	1.6792849412588	1.25649252192526e-07	1.21020463637601e-05	0.353571355873297	7.89786934187328
Glyma08g38740	225.030588379595	107.767520647941	342.29365611125	3.17622279934849	1.66731211532764	1.26015106542771e-07	1.21063483322615e-05	0.18294898851182	8.05693876337646
Glyma13g18410	83.1224527099969	33.3038650070149	132.941040412979	3.99176012708967	1.99702502882753	1.26193694300825e-07	1.21063483322615e-05	0.295597611300784	2.84196801380251
Glyma06g15460	104.400240149488	43.4131943872809	165.387285911696	3.809608766319	1.92964284552097	1.269827621158e-07	1.21579720873995e-05	0.152381899997248	2.59546970270555
Glyma12g08260	319.759754029032	493.000425675846	146.519082382218	0.297198693452156	-1.75050032138716	1.27507292461671e-07	1.21722405770679e-05	3.54521570800614	0.389661799523018
Glyma12g02040	402.939908305793	625.966114595653	179.913702015933	0.28741763782557	-1.79877949717458	1.27634285160082e-07	1.21722405770679e-05	3.14995470511255	0.619612411042091
Glyma01g01160	17.4592154599152	2.72821439695524	32.1902165228751	11.7990054442936	3.56059335269006	1.28511031733185e-07	1.22317759418028e-05	0.0236785636999738	1.69184574787294
Glyma12g08980	91.3529840102267	38.9606761773153	143.745291843138	3.68949684520192	1.88342408229463	1.29606047504324e-07	1.23118121243961e-05	0.00835047528477008	7.31509555990587
Glyma04g06880	113.837209220421	182.728579004608	44.9458394362326	0.245970497231848	-2.02344281204573	1.35704192140861e-07	1.28658727918754e-05	4.73966165837961	0.0171314310611597
Glyma16g04960	25.1444629264758	46.2458804593919	4.04304539355976	0.0874249847423691	-3.51581055063452	1.37178525469863e-07	1.29802500457782e-05	7.28461824652543	0.0422676195030659
Glyma18g47600	140.672102751137	63.5165892323189	217.827616269955	3.42946022295415	1.77798152247736	1.39119614912796e-07	1.31382611767646e-05	0.0395945841572183	1.39125606769088
Glyma03g07460	426.866887008025	201.278135284198	652.455638731852	3.2415624171528	1.69668935266556	1.42552771710797e-07	1.34362920837996e-05	0.0315751218141216	1.23253670289815
Glyma18g51600	196.895551119961	93.0999455844695	300.691156655452	3.22976726535931	1.69143020912689	1.42994733342716e-07	1.34517783422419e-05	0.0755954999027552	3.80679211452113
Glyma20g27220	79.1098074081755	31.3187547226501	126.900860093701	4.05191270270797	2.01860309202479	1.43992432646371e-07	1.35193825279433e-05	0.0987723363240047	0.950688931937099
Glyma18g11480	121.798483280294	53.458007551185	190.138959009403	3.55679097892582	1.83057619438074	1.46155267271172e-07	1.36959076082911e-05	0.00831381205361899	3.01466113238609
Glyma10g41840	37.7265381850359	66.28652143511	9.16655493496176	0.138286860382849	-2.85426401259324	1.50375008063219e-07	1.40641274433181e-05	12.9358187894656	0.332288884503323
Glyma16g02510	118.470342309865	190.57844424729	46.3622403724404	0.243271166136092	-2.0393627607911	1.54409555649566e-07	1.44136411224557e-05	8.85817934957062	0.576941189544993
Glyma07g33510	42.0679491660029	12.4712157484026	71.6646825836032	5.74640708888248	2.52266020037277	1.60918487165728e-07	1.49635661184607e-05	1.03983408956579	0.135716720301597
Glyma05g01620	74.723886688455	123.085256525287	26.3625168516233	0.214180947384282	-2.22309794503609	1.62340088873283e-07	1.50668396276704e-05	2.47453181410796	0.0281801162054754
Glyma07g38780	74.6002832776588	123.302074610837	25.8984919444806	0.210041007227338	-2.25125707581491	1.63224525276796e-07	1.50979641717999e-05	12.1540559916684	0.175812278795058
Glyma17g10050	28.8471085335352	7.31388760022003	50.3803294668503	6.88831059768196	2.7841501961077	1.63298722852254e-07	1.50979641717999e-05	0.39800230491147	5.16255046260614
Glyma14g39690	77.9483138914724	128.718138220966	27.1784895619787	0.211147317212764	-2.24367817816931	1.68362269104753e-07	1.55364701929866e-05	4.45585414747054	0.33231688506102
Glyma05g01850	131.865326869897	59.767316077525	203.963337662268	3.41262333743923	1.77088118818528	1.69154448275261e-07	1.55798964935201e-05	0.0334927939775889	6.27592053206805
Glyma20g01370	121.385503022757	193.681635596582	49.0893704489312	0.253453923484925	-1.98020459776434	1.71234144075799e-07	1.5741519123416e-05	2.91111116405595	0.539072869537801
Glyma15g09370	19.7811861469579	3.9229556954469	35.639416598469	9.08483790419381	3.18346077346853	1.73168745478937e-07	1.58892163110191e-05	0.278735881961542	0.925075720024409
Glyma03g03460	118.138968658026	188.746232437231	47.5317048788211	0.251828628656882	-1.98948579247567	1.75354195248847e-07	1.6059328350134e-05	8.30605423408953	0.418415907385178
Glyma07g04020	571.442089545508	275.05177950561	867.832399585405	3.15516009801968	1.65771321178753	1.76712248837371e-07	1.61282696388611e-05	0.530757567218574	2.17275260584719
Glyma05g08400	138.807090119102	217.377425466864	60.2367547713395	0.277106763234353	-1.85148617235533	1.76772786307413e-07	1.61282696388611e-05	7.63616807721185	0.169106079253681
Glyma14g38130	33.2802138824382	59.4909043279227	7.06952343695364	0.118833685868774	-3.07298423899228	1.77356629270632e-07	1.61327085757899e-05	3.74504707271595	0.11040004176852
Glyma17g37680	188.783322495392	296.493185095873	81.0734598949117	0.273441225533383	-1.87069732674629	1.77487433089686e-07	1.61327085757899e-05	15.2422795168643	1.07710191543363
Glyma05g33870	23.6383707964841	5.24246859647745	42.0342729964908	8.01803047990306	3.00324790178918	1.79026119820846e-07	1.62420944325104e-05	0.00190676267433422	0.311003116314077
Glyma16g03270	97.9145264154198	157.552608722094	38.2764441087453	0.242943892958706	-2.04130492795564	1.83614520327317e-07	1.65962176610028e-05	4.12076173266181	0.112540536599326
Glyma09g40210	204.423712295965	317.948164691122	90.899259900807	0.285893331037508	-1.80645112791356	1.84469436718751e-07	1.6642440969671e-05	13.6738098634496	0.332953165258429
Glyma03g28620	48.6605735069456	84.0344733725683	13.286673641323	0.158109798373059	-2.66100131779075	1.89255085897101e-07	1.70424556625592e-05	6.18392092984249	0.117927105265971
Glyma13g43140	301.460366827732	466.768361199851	136.152372455612	0.291691519334399	-1.77748465308756	1.90107411715994e-07	1.70874467076155e-05	3.03412882527795	0.331310703399215
Glyma01g41300	82.3612020620165	33.6235746650869	131.098829458946	3.89901522264593	1.96310978735748	1.91263800874044e-07	1.71595506684163e-05	0.0781359450633918	1.04723091507623
Glyma11g08730	37.0773278350416	11.9622402588287	62.1924154112545	5.19906088371309	2.37825105002913	1.96784940581547e-07	1.76222551134089e-05	0.132401427131727	14.1925746756446
Glyma17g11470	152.582961300607	67.8356150314103	237.330307569803	3.49860921080925	1.80678152679166	1.97399490181372e-07	1.76446736177434e-05	0.821457509590109	2.93258934560073
Glyma20g29000	54.1006033551126	91.3005087913566	16.9006979188686	0.185110665237263	-2.43354007573698	1.9839082722488e-07	1.77006268997491e-05	2.04896522461382	0.0594778068627753
Glyma04g02100	249.749720229473	388.808411931101	110.691028527845	0.284692987937359	-1.8125211353252	1.99685137169771e-07	1.77833563243821e-05	10.1454338283954	0.507890858037775
Glyma20g35320	114.411099088906	49.4096337506631	179.412564427149	3.63112516341493	1.86041666010944	2.00311099877134e-07	1.78063703775184e-05	0.362309139811358	0.0506734179346713
Glyma19g36800	210.797195237041	104.049679185007	317.544711289074	3.05185670706834	1.6096872253261	2.0227403236582e-07	1.79263714566775e-05	0.095907112532458	15.4664202575546
Glyma03g42480	87.5832140738132	142.27390104866	32.8925270989667	0.23119157383417	-2.11283927753832	2.02401081321911e-07	1.79263714566775e-05	1.99833688183134	0.141002709305843
Glyma10g04210	18.998523260052	3.31755450390244	34.6794920162015	10.4533299981682	3.38589069332338	2.04544363584685e-07	1.80831401142103e-05	0.0724808010209342	4.33395044814915
Glyma03g31570	5.96198737455034	0	11.9239747491007	Inf	Inf	2.04933802303825e-07	1.80845681606802e-05	0	0.672856180240073
Glyma02g06890	56.0128055516786	94.8310459177959	17.1945651855612	0.181317890350659	-2.46340681433479	2.09193756030376e-07	1.84269270880066e-05	1.03093253540823	0.200746010213503
Glyma09g21920	76.5933358749723	125.794558294743	27.3921134552021	0.217752769488018	-2.19923702703351	2.12563965815714e-07	1.86898120723664e-05	7.25282901377376	0.0377931371087723
Glyma10g30890	81.0056806982066	130.522541541187	31.488819855226	0.241251966774563	-2.05138739107932	2.19110437068905e-07	1.92134155595167e-05	0.751423658629344	1.23083673969388
Glyma05g08440	30.2925178080759	54.264606330443	6.32042928570883	0.116474249296507	-3.10191706291446	2.19312213437628e-07	1.92134155595167e-05	4.3403045354937	0.382341874954582
Glyma02g38700	327.580065397208	155.189251765724	499.970879028691	3.22168496426191	1.687815425541	2.20169569109142e-07	1.9253709593196e-05	0.340399348981902	1.35745055672775
Glyma12g29110	51.5863150319193	88.7574592301319	14.4151708337067	0.162410809849015	-2.6222804352919	2.29132024454615e-07	2.00013679076626e-05	12.5482671718056	0.560458909268636
Glyma09g30650	233.506823894385	357.59764933904	109.41599844973	0.305975161335562	-1.70851355331738	2.46709235341143e-07	2.14583883744566e-05	0.793333373347339	0.866123518424173
Glyma02g41950	592.023071303109	909.309329867266	274.736812738952	0.302137901498334	-1.7267209215005	2.61147455714411e-07	2.26329352182398e-05	4.47168098273596	0.0828672408818077
Glyma15g19840	537.755246348893	252.206084209647	823.304408488139	3.26441136845757	1.70682287159806	2.66294261903603e-07	2.30377823329354e-05	0.488556948426242	2.1126400502752
Glyma07g30170	59.735271668734	22.2286913140029	97.2418520234651	4.3746098521872	2.12915435650762	2.80225953734103e-07	2.41998338334334e-05	0.0139020826152349	0.253838352904758
Glyma16g28340	316.808535215248	483.531271206066	150.085799224431	0.310395228110219	-1.68782171659763	2.90284872578805e-07	2.50238989712195e-05	13.1762830113931	1.21477600381719
Glyma05g33880	444.052464236293	218.112430757098	669.992497715488	3.07177585151774	1.61907294597379	2.91199621630044e-07	2.50581670854543e-05	0.0105116673920958	1.71246256463153
Glyma09g21910	40.509184578893	71.0344447813684	9.98392437641752	0.140550466849516	-2.83083984913521	2.92749576465026e-07	2.51468771826261e-05	6.13104425538325	0.277279980950455
Glyma19g33800	177.79251717525	276.721638003489	78.8633963470099	0.284991795061633	-1.81100771032678	2.97501384578542e-07	2.55098222631445e-05	4.78567658607757	0.0328012819064296
Glyma19g06280	41.6888506077298	71.8246670458531	11.5530341696066	0.160850507837803	-2.63620760400754	3.11994424822797e-07	2.67052895748941e-05	1.20636353407148	0.194695826252722
Glyma07g08780	136.988226959141	64.5499108187294	209.426543099553	3.24441258621827	1.69795729620188	3.20483741171217e-07	2.73835552178518e-05	0.070053448715217	2.83961107251292
Glyma04g42190	69.0682253367196	28.5812385544256	109.555212119014	3.83311632595607	1.93851778116306	3.2657223143668e-07	2.78057028056465e-05	0.00161919467091384	12.1854477797011
Glyma18g08930	48.0222082917948	82.3475673408215	13.696849242768	0.166329737296054	-2.58788197067462	3.33348815294357e-07	2.82983939614917e-05	3.10576220444098	0.0941560031347879
Glyma16g00660	363.287788864719	180.539656367176	546.035921362262	3.02446527455303	1.59668009645587	3.33527007905789e-07	2.82983939614917e-05	0.283791141223221	0.125909253609512
Glyma19g41430	20.5940337352975	38.5397429989519	2.64832447164316	0.068716713334471	-3.86319515460005	3.36952868134509e-07	2.85390832211758e-05	3.29549593431406	0.0159669836336644
Glyma14g09680	315.568497713643	156.845887608884	474.291107818402	3.02393078357981	1.5964251172941	3.38412612993597e-07	2.86126978389193e-05	0.00021523998730488	3.88423323981363
Glyma08g18440	167.760844183926	79.2173171734135	256.304371194439	3.23545886606292	1.69397033566358	3.4564014325853e-07	2.91728711157596e-05	0.0899088564886246	0.335745397198944
Glyma07g10180	199.681684584556	308.445517239638	90.9178519294731	0.294761463039312	-1.76238017532644	3.46799739927958e-07	2.91761872551783e-05	3.87018052563453	1.56845142353738
Glyma19g02430	199.73647096604	304.22109391712	95.2518480149608	0.313100734694323	-1.675301201107	3.46883890828796e-07	2.91761872551783e-05	2.83157477170665	0.687981156871502
Glyma16g07520	29.0661259201515	8.0773288471816	50.0549229931214	6.1969648556016	2.63156178648073	3.56260583479384e-07	2.99129228558505e-05	0.394924645000142	2.28879423348636
Glyma06g05790	9.61821875520885	19.2364375104177	0	0	-Inf	3.57947991052145e-07	3.00026060942963e-05	8.40484297643796	0
Glyma16g33800	22.7004363076301	4.80482783098074	40.5960447842795	8.44901133033798	3.07878253284239	3.61449564054765e-07	3.02437772534736e-05	0.0815123672298008	1.92563591614562
Glyma01g41260	195.428107109491	93.6242916813062	297.231922537676	3.17473080116262	1.66663426486336	3.64072436521791e-07	3.04107195382262e-05	0.0316430430868989	1.22240322002568
Glyma09g04170	91.4121777581386	38.8264340947195	143.997921421558	3.70875988946771	1.89093686868013	3.74776609104682e-07	3.12509507423314e-05	0.108335035694339	0.415341992899595
Glyma06g08630	413.543094558842	207.176524868177	619.909664249507	2.99218101396356	1.58119745465344	3.8142092971244e-07	3.17503432676608e-05	0.0710441832057175	6.76147106719701
Glyma10g35380	202.13625920194	311.348586264386	92.9239321394941	0.298456252056293	-1.74440861923288	3.90189286843472e-07	3.2424528953183e-05	4.51383416760262	0.19802846262004
Glyma09g21010	617.312294339732	954.046913203931	280.577675475533	0.294092116008512	-1.76565998576569	3.93077012956391e-07	3.26085651484559e-05	6.47079944618049	0.684971975058451
Glyma13g42770	209.060083635514	320.188256578802	97.9319106922261	0.305857284519503	-1.70906945812832	3.95801243900123e-07	3.27784322448364e-05	0.941427222345083	1.29374294926065
Glyma01g00730	72.4252346905717	30.0234583938023	114.827010987341	3.8245764189193	1.93529997469062	4.12028218953909e-07	3.40640462861093e-05	0.0086125004979974	4.17402697849829
Glyma04g06520	98.55688774837	157.242310349692	39.871465147048	0.253567026955898	-1.97956094065611	4.196280754246e-07	3.46332561671134e-05	2.61021354242643	0.332872126462081
Glyma17g15480	478.103212689987	228.950017517801	727.256407862172	3.17648548686233	1.66743142758209	4.23635043215422e-07	3.49045015963563e-05	0.942828612527438	1.24941388075755
Glyma04g00460	169.711426015731	84.1049708979226	255.31788113354	3.03570500539637	1.60203160368839	4.37581463111836e-07	3.59923754556521e-05	0.297934542807386	4.69615456388863
Glyma08g21840	106.942968034366	47.564606481713	166.321329587019	3.4967456243113	1.80601284896878	4.47200633258796e-07	3.67212357279472e-05	0.120690821527289	2.13212611627291
Glyma02g41960	22.2416192560058	40.6191487814924	3.86408973051916	0.0951297564433399	-3.3939595052777	4.49688358105086e-07	3.68630319545128e-05	2.55705434553718	0.202449638293078
Glyma17g16740	10.767499161112	1.42319769747685	20.1118006247471	14.1314173430738	3.82083426624052	4.69395741771067e-07	3.84135396986198e-05	0.015507370964068	5.3162931711242
Glyma17g13010	58.8728143509879	98.9733029623472	18.7723257396286	0.189670599825997	-2.39843202590288	4.74467789270698e-07	3.87631382576687e-05	7.86272626521116	0.655670107502671
Glyma07g36870	82.6642455256675	133.537153168538	31.7913378827969	0.238071107017482	-2.07053555320361	4.80213706430933e-07	3.91665209351168e-05	3.14349651000792	0.151170904177503
Glyma17g37790	139.940577246788	220.57097073038	59.3101837631971	0.268893878314098	-1.89489118395484	4.81297328720446e-07	3.9188927200873e-05	1.39843322395553	1.63019318585806
Glyma04g41540	1479.17299982853	650.923930235342	2307.42206942171	3.54484135893954	1.8257210644768	4.94333573587845e-07	4.01828500664603e-05	0.00719924106963772	4.14486648553275
Glyma12g28870	89.7639067408887	39.1510882925007	140.376725189277	3.58551272292897	1.84217943690103	4.96107451720725e-07	4.02594936574774e-05	0.0820664928711159	3.2037413474721
Glyma01g01700	190.829770393111	88.7824411162202	292.877099670001	3.29881782915399	1.72194911005417	5.02157636619255e-07	4.06823261225636e-05	1.70503007475899	5.26139534668376
Glyma14g38040	45.5502757116004	77.2916250765028	13.808926346698	0.178660059651094	-2.48471094614664	5.34777226251809e-07	4.32526749252444e-05	7.58283456437418	0.319896890063196
Glyma03g17870	577.78952178942	294.607799410951	860.971244167888	2.92243194473922	1.54716942881838	5.41451982608894e-07	4.37195403357551e-05	0.541096768590729	13.8452259247368
Glyma01g42860	47.3265886561155	80.8342034735544	13.8189738386766	0.17095453712484	-2.54831538255393	5.49530649172992e-07	4.42780207189642e-05	4.22491735279282	0.0435020440803623
Glyma07g03800	34.5517607525559	60.6392771462415	8.46424435887024	0.139583529969484	-2.84079937277487	5.50196471872694e-07	4.42780207189642e-05	4.99195422354719	0.207512479426508
Glyma05g33630	144.551167525514	223.720243462283	65.382091588745	0.292249331472625	-1.77472837032626	5.59385637783575e-07	4.49428789281938e-05	1.99316381007528	0.0718765407258474
Glyma18g15010	20.4088867867448	37.7462442469885	3.07152932650106	0.0813731110942545	-3.61930404024091	5.62583906616513e-07	4.51250041785599e-05	0.637895821780451	0.0397478930970871
Glyma09g31110	174.009266632095	270.440721459079	77.5778118051104	0.286856991752438	-1.80159641272234	5.71859251028818e-07	4.57931655117242e-05	6.67224004726564	0.80635928605371
Glyma01g02760	205.730576905061	98.6640197944242	312.797134015698	3.17032627159769	1.66463132181381	5.90831787554417e-07	4.72343689961202e-05	1.13107796243834	0.131794992981653
Glyma15g10480	798.090549373459	394.16719685454	1202.01390189238	3.04950262600355	1.60857395824539	5.98399968985199e-07	4.77605985130575e-05	0.081771272804553	10.8151420420708
Glyma04g41740	78.9779462337184	32.0640922082208	125.891800259216	3.92625493470042	1.97315385112483	6.05723199163433e-07	4.82655786675507e-05	0.55385432782376	0.390666893630252
Glyma01g04050	167.01766249893	259.517303772746	74.5180212251128	0.287140857822593	-1.80016946589534	6.07702051940628e-07	4.83437459940355e-05	11.6015044013779	0.000320818126042724
Glyma03g34170	160.439542809908	247.057264186214	73.821821433602	0.298804496507175	-1.74272623645301	6.15853223082935e-07	4.89118706536048e-05	0.136331113612257	0.861134504245347
Glyma01g38740	123.190716630718	192.421641523032	53.959791738404	0.280424755299394	-1.83431438187538	6.27010704214867e-07	4.96964600054772e-05	1.53491877971337	0.213621120238977
Glyma10g28010	373.841193539218	571.28861557912	176.393771499317	0.308764723624862	-1.69542016080024	6.27783630015316e-07	4.96964600054772e-05	18.3831580465487	0.487788174121497
Glyma0245s00210	94.5078571041774	40.8292515285129	148.186462679842	3.62941903493765	1.85973863293369	6.43142185639891e-07	5.0829216097383e-05	0.268666527625036	0.714131118876882
Glyma18g16720	181.586334894483	281.682587947083	81.4900818418832	0.289297547412451	-1.78937400235228	6.55143385008089e-07	5.16933738981871e-05	10.0509288898768	0.198315792612719
Glyma05g26230	57.526216360924	96.2248609454213	18.8275717764266	0.195662239378092	-2.35356273605275	6.7004549461119e-07	5.26975553205005e-05	8.64909462816356	0.183280096066217
Glyma16g27530	154.527346308956	72.4604196077715	236.59427301014	3.26515184828939	1.70715008692637	6.72522115407785e-07	5.28066108997747e-05	0.87837285816106	0.885041553533436
Glyma18g42630	142.71853443731	222.883989712605	62.5530791620151	0.280653084336265	-1.83314018049332	6.74360778115552e-07	5.28653019698449e-05	12.0730300096479	0.158788442976312
Glyma13g20170	54.2098895490913	90.5649728582027	17.8548062399798	0.197149136984063	-2.34264069979308	6.9176625777405e-07	5.41421646048133e-05	5.51276801917726	0.361016162965882
Glyma02g37350	50.1907879479476	18.2733635587877	82.1082123371075	4.49332779227838	2.16778431159308	6.94325148087766e-07	5.41781815821452e-05	0.0454768339737493	0.689348756178263
Glyma12g25720	7.78612955248399	0.638919534996491	14.9333395699715	23.3728016628158	4.54675877307271	6.94463037185216e-07	5.41781815821452e-05	0.0993516610746374	8.90433632073296
Glyma13g10000	106.325165436629	47.3292220606122	165.321108812646	3.49300287676242	1.80446783090603	6.97625644959591e-07	5.43374109668124e-05	0.920426320346364	1.41972928129988
Glyma14g06960	140.393494015934	218.403919248591	62.3830687832772	0.28563163608924	-1.80777231614573	7.08986307715574e-07	5.51336430977471e-05	5.04878028099988	0.0414931462683735
Glyma06g43040	32.307230967117	56.6462645122008	7.96819742203325	0.140665893693961	-2.82965552440321	7.10235402440491e-07	5.5142266894286e-05	0.0780610272965638	0.139878724293742
Glyma13g06530	28.98383741084	51.6035909839643	6.36408383771566	0.123326375478274	-3.01944671686273	7.13812828691244e-07	5.53241782186505e-05	5.45137016957283	0.654078027360605
Glyma16g23140	24.4796481203819	44.5701193051475	4.38917693561619	0.0984780163042839	-3.34405448864281	7.14862335436151e-07	5.53241782186505e-05	0.978009018522492	0.0601320794041106
Glyma17g13020	49.6470393559791	84.4236809936994	14.8703977182588	0.176140124941586	-2.50520450053791	7.23926521878544e-07	5.59363129273522e-05	6.89147820278315	0.462138107660571
Glyma17g07400	50.0863545915515	17.9077040199041	82.2650051631989	4.59383319445992	2.19969847232435	7.31078962013231e-07	5.63990166762023e-05	0.0153907913221373	2.71758493550849
Glyma04g34080	249.920794474992	121.25524088122	378.586348068763	3.12222667917191	1.64257528332654	7.50361802462353e-07	5.77945600061902e-05	1.32597890854693	3.56916816379993
Glyma13g17750	16.4653630192517	31.1448222914233	1.78590374708022	0.0573419148251818	-4.12426610830984	7.64656969545903e-07	5.87564761392899e-05	1.25297016510049	0.00752425712108457
Glyma10g40100	56.1104578314502	21.9006574595577	90.3202582033428	4.12408889414075	2.04407543012451	7.6527620789506e-07	5.87564761392899e-05	0.304470165413368	7.24180100278444
Glyma10g27760	10.9710458105924	21.5028757514797	0.439215869705044	0.0204259130165332	-5.61345562303239	7.86231152455745e-07	6.01746297678096e-05	2.94305752697201	0.0212502559168262
Glyma01g37020	778.766933920661	384.940989062677	1172.59287877865	3.04616269011488	1.60699299565122	7.92823835454565e-07	6.05834958300746e-05	0.0713065220074583	5.07844838731042
Glyma16g03760	436.125866195291	217.756094976883	654.495637413699	3.00563636339631	1.58767047550215	7.99062301937095e-07	6.09640493573959e-05	0.094473150683636	0.0252709185614156
Glyma02g09800	54.3101565785096	90.9722533789518	17.6480597780673	0.193993873104945	-2.36591700629298	8.19586046931724e-07	6.24315805278321e-05	6.15332075907901	0.320880556071517
Glyma11g36230	53.9653891379632	89.7574840310499	18.1732942448765	0.202471074596853	-2.30421227832904	8.44358350412908e-07	6.42176279473378e-05	1.78365933401468	0.171627415074845
Glyma13g43860	66.0422888262126	27.3575048528296	104.727072799596	3.82809299908663	1.93662587885511	8.50108650509397e-07	6.455362663202e-05	0.0157293949934245	0.861781839771023
Glyma08g21420	98.1175392458716	153.725189103319	42.5098893884247	0.276531709841345	-1.85448317136113	8.58785052176984e-07	6.51104216319536e-05	3.40162075287538	0.167755628047801
Glyma09g07500	10.0485987346034	1.1533173580279	18.943880111179	16.4255570934715	4.03787039708544	8.83219548669986e-07	6.6754036621552e-05	0.0527587572785135	0.823512071322134
Glyma01g41970	89.1959808495677	141.645392361628	36.7465693375072	0.259426506749272	-1.94660220125757	9.13339371481194e-07	6.89229790189243e-05	0.399748614364125	0.276279583709309
Glyma11g36900	152.799503022881	76.5008438364833	229.098162209279	2.99471418510055	1.58241831906935	9.15649759022243e-07	6.8989866058088e-05	0.871676524201819	7.00717708877976
Glyma18g06730	66.7276413335727	26.4736492348893	106.981633432256	4.0410610748467	2.01473415595409	9.53717693850833e-07	7.17406713409735e-05	0.48317452432693	4.94061750856866
Glyma02g11750	501.594730734442	760.704399674068	242.485061794817	0.318763848215827	-1.64944007583879	9.5512070953677e-07	7.17406713409735e-05	7.58408700480841	0.0250156854941351
Glyma18g51490	8.84386051144251	0.896118446512194	16.7916025763728	18.7381507899183	4.22790667980277	9.69342265695619e-07	7.26961683377023e-05	0.0595260403064951	0.0233191770276541
Glyma18g45920	7.56163829201506	0.582999392980573	14.5402771910495	24.9404671190353	4.64041658106556	9.82807281926183e-07	7.35920624226859e-05	0.0224777520381213	1.21291870892907
Glyma13g02550	110.230496704628	51.5346583416551	168.926335067601	3.27791704657639	1.7127793449782	1.00077304854227e-06	7.48216850042092e-05	0.0507647842101452	0.869369106599851
Glyma15g11180	7.27120944466234	0.576658679013949	13.9657602103107	24.2184167490401	4.59803264848407	1.01036128015282e-06	7.53583554109207e-05	0.0235371099782732	8.40681434715349
Glyma02g13210	22.5666529577497	5.29386279814565	39.8394431173537	7.52559041222389	2.91180477142366	1.01106221266742e-06	7.53583554109207e-05	0.298854735750068	1.65491742792792
Glyma18g51120	162.344710882223	75.8009348857725	248.888486878674	3.28344877610988	1.71521194845497	1.01909503452428e-06	7.57990809392245e-05	1.62763463950432	2.1595995632454
Glyma05g30690	45.4789215108205	77.1839204660715	13.7739225555695	0.178455855473475	-2.48636085517624	1.02098137542856e-06	7.57990809392245e-05	1.0394663007807	0.0579743220057834
Glyma13g24500	581.808163148008	296.240749324848	867.375576971167	2.92794147647807	1.54988671740657	1.02166903736689e-06	7.57990809392245e-05	0.293376764336542	3.52012312170399
Glyma03g02440	72.5930014075291	31.3778046307562	113.808198184302	3.6270287078258	1.8587881642423	1.04766938697699e-06	7.76092336251898e-05	0.272177379373453	0.551707872526909
Glyma15g18070	509.237608163528	261.252571064041	757.222645263015	2.89843136157078	1.53527232121913	1.05725397045995e-06	7.81996688654551e-05	0.0904631719139377	0.635563515162984
Glyma11g03800	419.708598067356	219.781020343868	619.636175790844	2.81933433024092	1.49535456977799	1.07855161487226e-06	7.96533385452992e-05	0.159671819260405	7.11297201503398
Glyma02g07100	83.3334300582121	134.22955990201	32.4373002144145	0.241655416572135	-2.04897676255012	1.08124500232818e-06	7.97307102401721e-05	9.76935809658274	0.134430130931592
Glyma10g00560	30.3944719560486	54.17762912113	6.61131479096721	0.122030345332862	-3.03468814695572	1.09937469511519e-06	8.08251150110104e-05	11.3132836832664	0.178852941392261
Glyma11g11080	115.918614713662	183.564126212173	48.2731032151513	0.262976782072086	-1.92699266368955	1.09961297228866e-06	8.08251150110104e-05	15.737936481054	1.35972877849486
Glyma12g06310	10.0780257976282	1.53503798150868	18.6210136137477	12.1306533376108	3.60058534868858	1.10109141757522e-06	8.08251150110104e-05	0.19941010383889	10.6017785382299
Glyma19g02160	120.886402879378	189.480069456382	52.2927363023738	0.275980141090309	-1.8573636372365	1.1135814329231e-06	8.14949844121232e-05	10.6798987876423	0.587032747102072
Glyma11g03910	50.5173633356648	18.3612371612105	82.6734895101192	4.502609970355	2.17076151249986	1.14066618203361e-06	8.33512134554788e-05	0.555353687163957	1.09067211197765
Glyma13g29930	43.1695452627862	14.9990477689679	71.3400427566044	4.75630479050827	2.24984116791485	1.16323823693718e-06	8.48725946760474e-05	0.00210620886147598	1.14372749784953
Glyma06g05420	397.525389859826	202.642033182994	592.408746536657	2.92342480595665	1.5476594839222	1.17155761909271e-06	8.53510555972699e-05	0.0387562629453171	0.217690665596002
Glyma18g14750	271.224083067893	410.46413373031	131.984032405476	0.321548270749021	-1.63689276404393	1.17477454446545e-06	8.54569104440204e-05	0.588472519873295	0.0814268615005669
Glyma04g05350	323.040463431055	164.512275526305	481.568651335804	2.92725056410032	1.54954624151481	1.1779056136417e-06	8.5556211790254e-05	0.0213824575377846	0.632734478205588
Glyma17g12610	138.177819095909	210.162181722006	66.1934564698109	0.314963691028716	-1.66674257037651	1.18631695835281e-06	8.60381701816149e-05	6.70470685266593	0.590118901243013
Glyma07g19010	15.122573288294	2.61003339895678	27.6351131776313	10.5880304783367	3.40436234773112	1.20642683472833e-06	8.73658607803935e-05	0.145174764860668	0.373433556918906
Glyma13g07590	39.8867107790025	67.565962595136	12.2074589628689	0.180674684323193	-2.46853372128035	1.21044026583554e-06	8.75256709834839e-05	1.30266844764689	0.35951164408098
Glyma08g08380	165.102020319198	253.665872928843	76.538167709553	0.301728280693963	-1.72867816968289	1.22019955054952e-06	8.8099862333044e-05	2.67355822863221	0.680644801137079
Glyma12g03520	32.6933510045948	10.4018394214536	54.984862587736	5.2860710841518	2.40219582567259	1.22433955838313e-06	8.82672300371836e-05	0.0227894819820726	1.19656470062398
Glyma18g40070	112.046673795238	175.689362794348	48.4039847961292	0.275508909738538	-1.85982911972884	1.23070235315042e-06	8.85941112972932e-05	9.86301747977188	0.199948241043724
Glyma07g30880	197.670122980159	100.068092180816	295.272153779503	2.9507123334176	1.56106327848553	1.23542240080353e-06	8.88019422132472e-05	0.0210620361397747	0.692720535058282
Glyma10g00470	146.782129409273	72.9071714483507	220.657087370195	3.02654845863159	1.59767345049229	1.24594440413986e-06	8.94255830331318e-05	0.554654840856805	11.7173853059967
Glyma11g12770	46.4073259353925	77.2403995836221	15.5742522871629	0.201633502300851	-2.31019272595205	1.25166782494305e-06	8.9703477980793e-05	4.08231204809946	0.428606978576707
Glyma14g38390	252.723900258514	382.443052183541	123.004748333487	0.321628926532192	-1.6365309300128	1.2628218458489e-06	9.03691727708147e-05	1.19214218467845	0.242936487627665
Glyma06g12670	101.769032522512	160.670558853943	42.8675061910815	0.266803741126276	-1.90614919873036	1.26685975770333e-06	9.05244169342971e-05	2.22338807210018	0.597349290167823
Glyma02g46030	75.6733097340751	34.6966741271299	116.64994534102	3.36199212966668	1.74931634726767	1.26898503481471e-06	9.05427363500269e-05	1.69352893859051	0.537316815451357
Glyma05g32240	35.2554380399422	11.6140379788	58.8968381010843	5.07117664059592	2.34232052762352	1.29288791329829e-06	9.21125599052385e-05	0.091107502631656	2.98747060799625
Glyma16g28530	43.6796213367355	15.9187142977277	71.4405283757432	4.48783281360487	2.16601893185673	1.31745081988627e-06	9.37247281512927e-05	0.200948997604479	0.225239113274679
Glyma06g23380	69.8147948510174	113.255440328099	26.3741493739359	0.232873134372446	-2.10238388360516	1.32033277033793e-06	9.37920259890935e-05	1.98230360689106	0.369203061605045
Glyma01g43540	774.968465317411	395.465482573305	1154.47144806152	2.91927234849762	1.5456088108738	1.33451096621045e-06	9.46603993850624e-05	0.184761814920977	7.40725447502313
Glyma07g02320	184.243254991292	279.309109769468	89.1774002131154	0.319278523664048	-1.6471125818961	1.36346080143436e-06	9.65724933436998e-05	3.87876823044797	0.445320788435564
Glyma18g50870	28.2177906153298	8.63496538429568	47.8006158463639	5.53570439706665	2.46876690607574	1.38172038341283e-06	9.77229305331405e-05	0.142927952381682	5.29501145188591
Glyma05g03920	414.867951399923	220.666949500375	609.06895329947	2.76012767058456	1.4647350008655	1.38774464687828e-06	9.8005925520863e-05	0.711176660049208	18.6425639009874
Glyma06g12790	316.764025327752	474.437538936629	159.090511718875	0.335324460360893	-1.57637037001916	1.39409885770512e-06	9.83113644239298e-05	4.87488151408813	1.04936075683649
Glyma15g01420	79.6294799431802	35.745241586814	123.513718299546	3.45538910401739	1.78884817858123	1.40235808536137e-06	9.87500612812531e-05	0.038237872468069	8.00733091092134
Glyma16g34630	85.6759488823223	136.579133121561	34.7727646430836	0.254597930506225	-1.97370740251589	1.4084926312235e-06	9.90380878155082e-05	6.35414685486854	0.0564010570729324
Glyma17g03110	39.4297735562296	13.9270134088224	64.9325337036368	4.66234445229325	2.22105559418321	1.41563768714734e-06	9.93962304771408e-05	0.0460133317888714	2.26636695716702
Glyma07g08150	34.5377312446092	60.6331926680638	8.44226982115461	0.13923511940682	-2.8444049454559	1.43797313606563e-06	0.000100818356762621	13.3051719331462	0.298587003193998
Glyma02g01960	353.749151105793	525.284232332508	182.214069879079	0.34688661616581	-1.52746391630891	1.44547671044852e-06	0.000101197991605635	9.93712902949765	0.400904884879616
Glyma12g31780	243.43227757868	123.714830736811	363.14972442055	2.93537745036494	1.55354602659172	1.46344541442866e-06	0.000102308138517786	0.8322741064966	1.95516393818401
Glyma08g43610	131.185321453131	60.9867957167462	201.383847189516	3.30208932643134	1.72337914782731	1.46792578930217e-06	0.000102473488060983	1.81739232502656	3.5426385115293
Glyma10g39210	434.186998207405	651.864205353851	216.509791060959	0.332139407690642	-1.59013918894839	1.50453903317783e-06	0.000104878277036498	0.933663213780697	0.208684820084568
Glyma03g38120	458.788424885102	689.658229897454	227.91861987275	0.330480533679182	-1.59736279983097	1.51457047207811e-06	0.000105425855834437	0.31954178433552	0.0568308602096366
Glyma17g13390	207.184863232168	107.457818458061	306.911908006274	2.8561151939452	1.51405416787612	1.51950157528335e-06	0.000105617349810262	0.214666625296245	5.7893886346965
Glyma19g28760	46.8901528230876	18.5690253534645	75.2112802927107	4.05036230287004	2.01805096211477	1.53810240426625e-06	0.000106757087649695	0.214532774483505	12.8738573930815
Glyma06g23960	29.827423475274	52.4792099325329	7.17563701801515	0.136732946765779	-2.87056718253197	1.54084615843408e-06	0.000106794526234128	0.451767686238697	0.00662388371599779
Glyma11g07090	32.0424080166673	56.0715673281942	8.01324870514043	0.142911088221198	-2.80681023792786	1.55074926458012e-06	0.00010732735660159	7.92133480912402	0.209426156564861
Glyma19g38710	14.5062343294782	2.59735197102353	26.4151166879329	10.1700181502638	3.34625034883914	1.57451182144117e-06	0.000108816511003367	0.148682291631095	2.34059951524713
Glyma06g03500	140.788201028247	67.4439021593259	214.132499897168	3.17497198473648	1.66674386191313	1.59450342480798e-06	0.000110041178663351	0.0831320107321514	3.264172058419
Glyma03g36080	413.595791699002	210.717209838982	616.474373559023	2.92560049570748	1.5487327762391	1.61818611194896e-06	0.000111516731956744	0.206039787024383	0.722440840255957
Glyma13g39690	68.7694973725296	111.00930201442	26.5296927306391	0.238986213310241	-2.06500070079282	1.62606014274882e-06	0.000111811061161532	4.08437438672331	0.0577055909041109
Glyma14g05850	27.6962416660291	48.5427356104299	6.84974772162824	0.141107575324957	-2.82513265415001	1.62707284494148e-06	0.000111811061161532	1.11022879275094	0.661299552664954
Glyma19g06450	363.223556936501	186.278250316507	540.168863556496	2.89979566932098	1.53595124601849	1.63940538863917e-06	0.00011241355400319	0.10758055808598	1.15538113635677
Glyma02g01600	1170.35791243585	573.949128173585	1766.76669669811	3.0782635776803	1.6221167683561	1.64048099325563e-06	0.00011241355400319	0.0303349598627047	11.5322449058055
Glyma17g11880	99.6697281919831	156.044555144726	43.2949012392404	0.277452175111691	-1.84968898171432	1.69381387353009e-06	0.000115904238320497	13.5933176774453	0.939116486166132
Glyma09g12480	9.05881222083032	1.03513636002944	17.0824880816312	16.5026451984987	4.04462538656394	1.69656139556779e-06	0.000115928504839313	0.0836856074481695	1.19732116833458
Glyma17g07660	49.7379229325679	18.7612522422689	80.7145936228668	4.30219649416673	2.10507341845834	1.71373809702323e-06	0.000116937281107725	0.242666279007301	0.666927860523989
Glyma13g34720	922.908670022604	458.903984536029	1386.91335550918	3.02222992661832	1.59561342270445	1.71895502783612e-06	0.000117128290061289	0.0714980624649266	0.885884154046375
Glyma06g12920	169.814914592414	259.474508174583	80.155321010245	0.308914049299648	-1.69472260917913	1.76840364128246e-06	0.000120239791253443	4.77679540070119	0.299828326229041
Glyma06g40900	32.3484410479082	56.4158246308091	8.28105746500726	0.146786074992244	-2.76821298292225	1.76958266071593e-06	0.000120239791253443	0.714303301406179	0.585681175621499
Glyma05g28960	378.281669585808	193.747488792814	562.815850378801	2.90489365248318	1.53848534784889	1.81740715386649e-06	0.000123316420705	0.160768321341519	0.306449644522795
Glyma03g33020	69.9263247753376	111.93231986723	27.9203296834456	0.249439390844072	-2.00323878494024	1.82338034271592e-06	0.000123548681767214	0.598401904480409	1.1091143567382
Glyma07g03700	126.948048785655	60.7191859572655	193.176911614045	3.18148059083012	1.66969832020709	1.83583278582738e-06	0.000124218702479021	0.474429110519817	1.49498346943839
Glyma05g37410	101.143899732786	157.28119225481	45.0066072107625	0.286153776974476	-1.80513744558781	1.8468730783809e-06	0.000124791436580641	9.27272976194386	1.63815912402027
Glyma07g37280	92.753577982389	44.0664194276429	141.440736537135	3.20971702203718	1.68244611077455	1.88974615044308e-06	0.000127510489903226	0.381730704884641	13.1747516723951
Glyma17g00970	38.1596710260332	65.6359415992795	10.683400452787	0.16276753547639	-2.61911511689097	1.92038080486799e-06	0.000129397341938024	2.5089155096113	0.179356260968523
Glyma07g05920	147.358745716606	225.733302612658	68.9841888205536	0.30560040553221	-1.71028163705388	1.93604750551308e-06	0.000130271796527211	1.3748043352261	0.0819531458933077
Glyma08g06870	30.3916197481085	52.8600933572909	7.92314613892607	0.149888992540594	-2.7380336554988	1.96572881642517e-06	0.000132085525616297	0.809686569445748	0.143078336599104
Glyma20g16480	71.4851054483433	115.948849721745	27.0213611749415	0.233045530333312	-2.1013162517286	2.01615024755556e-06	0.000135013576118182	3.97591111025127	0.581774729224536
Glyma11g13060	20.0488536300207	4.99795111289499	35.0997561471465	7.02282902619578	2.81205231256507	2.0176652653325e-06	0.000135013576118182	0.0623060235654692	5.13857876203844
Glyma14g11160	205.367260114748	108.908259324626	301.826260904871	2.77138081883403	1.47060496693422	2.03944859574192e-06	0.00013628298774884	2.40413472688845	0.870894478671705
Glyma02g16400	86.2656946800653	41.8989713338919	130.632418026239	3.11779535075532	1.64052623395614	2.04524911886774e-06	0.000136454535325617	0.45616341681118	19.5327782215116
Glyma09g42070	129.5329221693	200.094472901011	58.9713714375882	0.294717643034358	-1.76259466606344	2.04787184073709e-06	0.000136454535325617	11.3697921945848	0.194072041832352
Glyma02g42990	152.781381939152	78.0680851689728	227.494678709331	2.91405480507093	1.54302801064214	2.05046549253925e-06	0.000136454535325617	0.521696917133179	4.67494723881011
Glyma11g04930	21.5106164803256	5.56826907794232	37.4529638827089	6.72614116854948	2.74977905852982	2.06775026702048e-06	0.000137416045523102	0.0101226607492818	2.26380093613828
Glyma16g11800	37.1910708328355	63.868898853334	10.5132428123369	0.164606608241033	-2.6029058400197	2.0777927500452e-06	0.000137894281317041	0.476020283038036	0.418412950632499
Glyma12g33170	111.259555307761	53.4296836380159	169.089426977507	3.1647094922568	1.66207307206551	2.09504739457621e-06	0.000138849194425491	0.0366509646203106	0.221249836257866
Glyma06g04030	148.260143831877	75.4910923197195	221.029195344035	2.92788445036578	1.54985861845334	2.13029200629999e-06	0.000140992154138272	0.0894150573831514	3.11893720991737
Glyma15g23920	81.7185637736492	36.4661126096281	126.97101493767	3.48189060613349	1.79987087717973	2.13357075500266e-06	0.000141016510733443	0.111127794771773	0.0565737946161418
Glyma15g13510	75.7342405748879	121.827835771451	29.6406453783247	0.243299449511116	-2.03919503884646	2.16769299761124e-06	0.000143076597622986	1.32040922624533	0.581583935902711
Glyma01g42050	68.5137408548421	109.807110925266	27.2203707844181	0.247892605087699	-2.01221286001953	2.25429339253455e-06	0.000148590138759349	6.04420951425407	0.589669775082318
Glyma01g41430	125.364259438158	193.975348586682	56.7531702896352	0.29257929269437	-1.77310042856987	2.26961973341216e-06	0.000149397102207363	8.58988086482363	0.338379215213761
Glyma14g08800	48.2357551960974	20.4441101274164	76.0274002647783	3.71879234610571	1.89483419145419	2.33273618607294e-06	0.000153343378570795	1.14559411775989	11.4247921459801
Glyma11g10010	133.953847727031	207.217405052695	60.690290401367	0.292882204494037	-1.77160755707516	2.34273192139595e-06	0.0001537917796692	2.16928741584485	0.789268930639189
Glyma11g13380	193.206353161666	100.576795792417	285.835910530916	2.84196676061207	1.50688968104777	2.36653948146667e-06	0.000155144436073905	0.237608839106627	1.84967007701047
Glyma08g41310	20.139490252712	5.37967173637578	34.8993087690482	6.48725618945654	2.69760841368298	2.39828482424012e-06	0.00015701311470265	0.105766742014744	3.76369198453908
Glyma06g32860	134.459731164377	206.616448619712	62.3030137090415	0.301539466607102	-1.72958125511014	2.41185547821105e-06	0.000157688478209029	4.55966236040722	0.0679439335167004
Glyma19g41760	220.835779378491	115.299953580329	326.371605176654	2.83063084625851	1.50112361395636	2.42413821416866e-06	0.000158064904524669	0.247553505418671	2.31600888234857
Glyma01g38190	10.2983609989669	1.35459612752768	19.2421258704062	14.2050648745952	3.82833351522461	2.44344930770719e-06	0.000159109930928078	0.0335891706845479	1.96495426495671
Glyma18g00750	165.208915871008	252.135829807056	78.2820019349602	0.310475516291614	-1.68744859107085	2.4830153600462e-06	0.000161469322346521	0.222323956004747	0.648029391526563
Glyma08g28770	58.7890079127345	96.4975336333853	21.0804821920838	0.218456176011431	-2.19458420185363	2.50455874742525e-06	0.000162651953936342	3.5144272943774	0.2610781960349
Glyma08g18520	103.427133739424	50.30598010035	156.548287378498	3.11192202331048	1.63780591058352	2.51315672674366e-06	0.000162991839277845	0.155383700684762	2.67482578123562
Glyma06g09000	31.5438147573571	54.806572049707	8.28105746500726	0.151096066681506	-2.72646198999644	2.5223377383812e-06	0.000163368578090045	4.21464572911609	0.603643928815799
Glyma07g18570	492.101266371345	731.215230573478	252.987302169211	0.345981992156807	-1.53123114518191	2.53095016950215e-06	0.000163707533860976	1.76306814695161	0.261374209036358
Glyma08g24320	51.9745966972512	86.1119831997037	17.8372101947987	0.207139698007328	-2.27132402452595	2.54137123297146e-06	0.000164162416165025	8.37780474679308	0.04776925592717
Glyma05g38110	26.0127959618413	45.8374819875733	6.18810993610931	0.135001087925967	-2.8889570613959	2.56564427823338e-06	0.000165509678225795	11.0907844999529	0.164540242019487
Glyma19g36130	324.615436617285	490.87342776372	158.357445470851	0.322603417732923	-1.63216637207818	2.57330452912548e-06	0.000165783091120402	9.71355656057041	2.04055724520577
Glyma19g29690	208.801347379378	317.497268302569	100.105426456187	0.315295394481279	-1.66522399815361	2.5943735268299e-06	0.000166918478425403	9.20997553204872	0.257754903485841
Glyma01g39090	254.179859749967	380.573255712088	127.786463787846	0.335773630621379	-1.57443915962596	2.60082084041531e-06	0.000167111362407958	7.25334338764943	0.451071853584355
Glyma13g42820	145.745131892249	74.0812445401111	217.409019244387	2.93473767340222	1.55323155130953	2.6532707032215e-06	0.00017025563676685	0.00409525013198201	2.86115389878597
Glyma11g11850	136.949782357143	211.091706045816	62.807858668469	0.297538258821201	-1.74885290625569	2.67066436050324e-06	0.000171145074435583	9.08275103126408	0.0396970069855759
Glyma03g35250	70.0170108305697	29.6695838897421	110.364437771397	3.71978380895171	1.89521877541484	2.80649519844169e-06	0.000179611985308989	0.249042346951367	5.8037055124799
Glyma15g12750	97.5832630330421	153.165671830388	42.0008542356961	0.274218457267676	-1.86660241468062	2.81063411500394e-06	0.00017963956592295	2.42115728603207	0.769119160106578
Glyma01g44930	70.2432100481673	32.1702382808221	108.316181815513	3.36696858972549	1.75145026240149	2.85291583624495e-06	0.000182101730590987	0.111091536520608	5.80042627680861
Glyma14g23280	249.961366054371	131.636280594143	368.286451514598	2.79775795739844	1.4842711559389	2.86342219625587e-06	0.000182531862028958	1.14036166049696	3.22828977138093
Glyma09g41000	121.257481118924	188.360498344981	54.1544638928673	0.287504356638959	-1.798344277078	2.96407066241783e-06	0.000188699515613872	13.6394353983739	0.25593719867349
Glyma14g38670	48.9248885525343	81.398489809596	16.4512872954727	0.202108016180089	-2.30680155063676	3.00357278641165e-06	0.000190963373731345	2.91164170403766	0.096632104295522
Glyma15g11330	25.0922524850497	7.06822383295387	43.1162811371456	6.10001637697528	2.6088131159459	3.03057102331988e-06	0.00019242735827887	0.0441276601419247	0.583676449660616
Glyma20g08100	22.0920245304697	5.95295075872572	38.2310983022137	6.42220973290856	2.68306978055516	3.04585606142392e-06	0.000193144749486655	0.551935922579537	3.41308868312815
Glyma16g06940	75.303895563346	35.3983542992565	115.209436827435	3.25465516993978	1.7025046982385	3.10883834617471e-06	0.000196880903734806	0.177597550652399	10.5727240818337
Glyma13g41650	173.909288379829	90.1853672189281	257.63320954073	2.85670744030256	1.51435329527444	3.1220654740312e-06	0.000197460451723746	0.170582455274835	1.20183205739995
Glyma16g23750	8.55417977179572	1.21557821401044	15.892781329581	13.0742564702172	3.70865699797666	3.14835530439912e-06	0.000198863584657398	0.14121511161741	4.57029562652498
Glyma12g16750	16.0676520085608	3.48078898960248	28.6545150275192	8.2321896308893	3.04127621551572	3.17488701989577e-06	0.000200278322204285	0.197665659804497	0.163569416262426
Glyma12g30990	150.065176889683	228.476013211166	71.6543405682001	0.313618657648646	-1.67291670476943	3.18197548944293e-06	0.000200464455834905	1.17638685472825	0.198776234557278
Glyma20g08560	32.9562483027192	56.5786185297486	9.33387807568981	0.164971827136114	-2.59970842387904	3.19524681874025e-06	0.000201039120295466	5.14097494066075	0.348372601570782
Glyma15g13870	669.037002257961	1015.73291175187	322.341092764053	0.317348280275865	-1.65586107027267	3.26094938922784e-06	0.000204769224721033	10.4685179511728	1.65662758884089
Glyma01g21900	77.3757283947822	35.9988109510919	118.752645838472	3.29879356292657	1.72193849749642	3.35162871368583e-06	0.000210059969329802	0.0828481628887066	2.38197742136534
Glyma05g02880	24.9607814758669	7.67362502449833	42.2479379272355	5.50560364786622	2.46090075307913	3.39902226575588e-06	0.000212755079727487	0.0706193299328995	5.39144139015835
Glyma11g19030	214.323806195646	323.587584564765	105.060027826527	0.324672616744044	-1.62294238366497	3.43782708017701e-06	0.000214906333617207	3.90676254527276	0.528683312142885
Glyma06g01820	109.579841368564	171.129096421748	48.0305863153801	0.280668730915336	-1.83305975161483	3.60048712050006e-06	0.000224784535472766	3.31267862826673	1.32202084305663
Glyma18g44810	82.6044328914604	131.019416143166	34.1894496397543	0.260949488604003	-1.93815752024908	3.62562033041393e-06	0.000226062327088241	13.0751079667273	0.488413945630625
Glyma14g39640	135.902634371177	207.42517125755	64.3800974848045	0.310377458504624	-1.68790431083037	3.6493942396795e-06	0.000227252188598654	6.37359062681316	0.338967323190929
Glyma10g37710	636.168116441238	955.85147931032	316.484753572156	0.331102436333008	-1.59465046840912	3.66929243578251e-06	0.000228197959738582	1.03324608772815	0.760279499283027
Glyma15g08690	7.74617939295335	15.4923587859067	0	0	-Inf	3.69548184638958e-06	0.000229532062835944	3.9352213959638	0
Glyma19g44360	52.4451793982198	86.4161315543261	18.4742272421136	0.213782159763766	-2.22578663048302	3.70276663422072e-06	0.000229690057782447	1.83904084526126	0.360756015248316
Glyma17g13160	57.4338634491517	93.723200646831	21.1445262514723	0.225606105057695	-2.14812198629388	3.71012586840569e-06	0.000229852260801344	0.650031818998581	0.28326969276825
Glyma01g36030	803.005740976819	1215.1853218417	390.82616011194	0.321618565569584	-1.63657740577698	3.71799022277382e-06	0.000230045303094155	12.0184813107163	0.798622905728795
Glyma11g37370	125.633980863407	192.823221487136	58.4447402396786	0.303100113092851	-1.722133704466	3.81399944950382e-06	0.000235684733839428	3.12234445783438	0.113899368825617
Glyma16g28610	233.883481367528	351.195675737171	116.571286997885	0.331926885925341	-1.59106260310235	3.85496593576058e-06	0.000237912783044322	6.03483620604382	0.0183913158071569
Glyma09g06170	176.756532377702	266.944524655226	86.568540100178	0.324294121454584	-1.62462522288269	3.90615842359318e-06	0.000240681633026047	0.770647728443964	0.380094910339866
Glyma07g13420	15.4267702416018	28.5062962705098	2.34724421269391	0.0823412550834313	-3.60224075072397	3.90976624334839e-06	0.000240681633026047	0.0758856294643566	0.0929575662515836
Glyma13g06880	6.81571913835733	0.520738536998032	13.1106997397166	25.1771259628634	4.65404169979598	3.97957248833961e-06	0.000244667954749478	0.0207372312665493	0.0189553544743953
Glyma18g47850	75.4356133678678	119.747342899614	31.1238838361217	0.259912939047118	-1.94389963870534	4.0183494331195e-06	0.000246426550615621	3.7119824993484	0.0546990248041639
Glyma12g33460	200.37675514462	300.449262522809	100.30424776643	0.333847541925036	-1.5827386769887	4.04342145365122e-06	0.000247650618413452	10.0266456936676	0.49370309727135
Glyma09g03690	122.830829671184	62.6108096095632	183.050849732804	2.92363013470513	1.54776080904068	4.05711640891868e-06	0.000248175654877378	0.722850621949371	5.07486318882768
Glyma05g05230	21.9326315571061	5.97716733090851	37.8880957833037	6.33880460186897	2.66421079658535	4.11346895669991e-06	0.000251305460964995	0.0807161776812024	0.377106676160521
Glyma19g38900	280.623559788551	415.187588084654	146.059531492449	0.351791661610723	-1.5072068073459	4.13160636921973e-06	0.000252095634470514	12.3166654195259	2.18221615013095
Glyma15g06580	240.487772571887	128.223371835383	352.752173308391	2.75107547289636	1.45999571903606	4.13786073895392e-06	0.000252159671974969	0.462307833431998	1.25208703809735
Glyma20g29440	21.7053552166119	5.74080533491159	37.6699050983122	6.5617806040609	2.71408735753741	4.22421937286227e-06	0.000257098939644546	0.367912046616109	0.770019958417568
Glyma01g36780	751.976171733508	1121.10607122532	382.8462722417	0.341489785906937	-1.55008566729962	4.26259299532267e-06	0.000259108962163611	4.95327453798141	0.288323139405864
Glyma03g00410	195.831234846194	104.381401781077	287.281067911311	2.75222465888928	1.46059823931206	4.27051102324461e-06	0.000259264971858561	0.225606323360326	1.39074282686731
Glyma01g06030	132.288099609519	200.587284559397	63.9889146596409	0.319007831429578	-1.64833625326107	4.27718753016262e-06	0.000259345311982213	0.763459652377168	0.455739424224197
Glyma09g01660	105.804787916105	163.870210583035	47.739365249176	0.291324244225499	-1.77930232623282	4.3573129536999e-06	0.000263873425834874	5.53058171936301	0.343854777932108
Glyma02g18090	27.6868145713446	8.97230101001009	46.4013281326791	5.17161964148447	2.37061617276556	4.38005753892875e-06	0.000264919659910713	0.0270607856344918	4.71750091511549
Glyma04g05610	42.0253388784296	16.6280501762922	67.4226275805669	4.05475247342565	2.01961384631406	4.39032981477867e-06	0.000265209861018182	0.0965105051587805	1.849888021892
Glyma14g39820	1071.75808636404	562.403794511324	1581.11237821676	2.81134728045461	1.49126167813781	4.42356899026784e-06	0.000266884989877342	0.272722727890588	19.5139217612745
Glyma14g26970	22.2917486757797	6.13406110264193	38.4494362489174	6.26818605252519	2.64804800257243	4.43176088876689e-06	0.000267046666390658	0.28703925386052	0.223645159933862
Glyma08g23590	369.894896233629	199.235973793722	540.553818673535	2.71313361929907	1.439960100754	4.46539407882784e-06	0.000268739064517978	0.737444746433242	1.28839600167441
Glyma13g34220	76.5114568700369	34.3805064892943	118.642407250779	3.45086269417594	1.78695707175306	4.53108472451679e-06	0.000272354170779981	0.90114305527585	0.376669525563934
Glyma17g33060	20.9078768380299	37.6345726717443	4.18118100431555	0.1110994680552	-3.17007618577478	4.5537607284502e-06	0.000273378000013912	1.15975117678053	0.0709774859662735
Glyma16g34570	397.907161165187	596.702118657872	199.112203672501	0.333687777278809	-1.58342925218552	4.58143067824612e-06	0.000274698727808156	11.3781035215619	0.959004121030925
Glyma04g33320	46.1844876305026	17.9892369083604	74.3797383526448	4.13468001625335	2.0477756832473	4.61180132706456e-06	0.00027617792199295	0.291128750786934	0.680707736148956
Glyma05g32950	45.9571946286509	76.382353753524	15.5320355037778	0.203345861190631	-2.29799246774858	4.61893906689505e-06	0.000276197928009267	4.39875510520579	0.257516130729001
Glyma04g03990	73.8678169325704	116.684444849286	31.0511890158549	0.266112497308118	-1.90989183037061	4.6235374660044e-06	0.000276197928009267	5.19287387674621	0.328302285816079
Glyma06g19240	58.0338778031114	94.0215736082367	22.0461819979862	0.234480036356835	-2.09246299805304	4.63632121960172e-06	0.000276596199437589	2.08633209426576	0.160248437180329
Glyma14g38710	24.3966688570154	43.4966887707445	5.29664894328632	0.121771313931575	-3.03775378202823	4.64162301365946e-06	0.000276596199437589	3.33055805617535	0.0456388180562822
Glyma08g13880	28.027861172254	48.741949715737	7.31377262877094	0.150050883713615	-2.73647627928008	4.679800789087e-06	0.000278528634924936	0.857775004397855	0.014621144378475
Glyma16g08370	108.378029307713	51.4097400177277	165.346318597699	3.21624498666366	1.68537730315344	4.72359044890402e-06	0.000280789922058961	0.910221328372581	1.46157134519904
Glyma17g04740	91.1554833635557	43.5171882686881	138.793778458423	3.1894013372709	1.67328565007036	4.7424631390591e-06	0.000281566313355388	0.771605010361528	1.53536698503385
Glyma07g06320	275.954092828793	405.937195850166	145.97098980742	0.359590082652339	-1.47557486242651	4.83721338418572e-06	0.000286840240910215	17.4765598932011	1.37140076923212
Glyma07g03070	7.57364313598407	15.1472862719681	0	0	-Inf	4.84834146773076e-06	0.000287010391717048	12.1607444385405	0
Glyma06g19590	217.464063329338	118.064316305679	316.863810352997	2.68382370108009	1.42428990479771	4.85193119937792e-06	0.000287010391717048	0.16717958168123	6.07641802491311
Glyma12g10370	20.5886979693815	5.56826907794232	35.6091268608208	6.39500828037924	2.6769462271373	4.87120467796728e-06	0.00028779908906522	0.0107099567689598	0.0546658838248583
Glyma14g08900	10.2261872615707	1.6930780369258	18.7592964862157	11.0799951786497	3.46988534850013	4.91846044821228e-06	0.000290237092977516	0.118368056430943	1.94348456678514
Glyma07g01860	487.719021030884	261.642887761868	713.795154299899	2.72812748860024	1.44791106477033	4.96676672387392e-06	0.000292731079649051	0.0212076796233502	0.169575402188398
Glyma17g34420	219.241847019971	118.779574298849	319.704119741094	2.69157489095491	1.42845056777091	4.98185881120132e-06	0.000293263807808348	0.249755071703907	6.34768333450356
Glyma15g35130	51.2162131584636	84.0469049099277	18.3855214069995	0.21875310490854	-2.1926246006653	5.07937837933397e-06	0.000298641558669409	8.84019822432649	0.0888524164580648
Glyma09g05440	332.495804674194	497.650018490355	167.341590858032	0.336263608239523	-1.57233544166445	5.09879545862443e-06	0.000299419810404822	5.71442385024919	0.987445382670305
Glyma15g14020	66.8988466422572	30.7357553296695	103.061937954845	3.35316106109676	1.74552178121252	5.26426186887647e-06	0.000308762342326221	0.122100384789006	8.45994840541904
Glyma03g06360	252.147987483031	374.799578536261	129.496396429801	0.345508383268559	-1.53320737890987	5.28807096596168e-06	0.000309783765523513	9.84864195633595	0.73138953765983
Glyma10g02830	35.7592244737863	13.3935934438911	58.1248555036815	4.33975062384714	2.11761214311313	5.33149441592254e-06	0.000311950374357729	0.0151796132532327	4.31462323079207
Glyma06g10660	559.94637886095	302.171451774209	817.721305947691	2.70615010500302	1.43624186508585	5.45458420713401e-06	0.000318767480196648	0.0107116205956454	3.40972504740476
Glyma06g46520	59.4623795140231	96.196508699638	22.7282503284082	0.236268973122241	-2.08149790807093	5.49213209768023e-06	0.000320575088838933	1.40465155558628	0.40374665971592
Glyma07g00240	32.5723999055847	56.5105450735614	8.6342547376081	0.152790151402161	-2.71037654222823	5.51431302180093e-06	0.000321482458444271	6.43762510087024	0.691760362272843
Glyma08g39870	141.029756602808	72.4198700730184	209.639643132597	2.89478071310021	1.53345406458576	5.55393968158195e-06	0.000323403504511539	0.0163257056070903	1.85059526558816
Glyma20g38220	44.3047316493815	18.6727101499108	69.9367531488522	3.74539917277012	1.90511948474193	5.64318777187734e-06	0.000327812371683623	0.638502677425251	5.87954971450591
Glyma02g40200	103.770082293453	159.752766293189	47.7873982937174	0.299133463554646	-1.7411387835479	5.65873063129895e-06	0.000328321584304838	2.78276137870006	0.22531604652045
Glyma02g03100	96.8208378006908	150.306101571569	43.335574029813	0.288315468079509	-1.79427985561621	5.67085857482485e-06	0.000328631681070024	14.1814827382517	0.539265839019022
Glyma18g09130	36.382360711424	13.4080896454433	59.3566317774047	4.42692682902645	2.14630552788053	5.74052520505824e-06	0.000332271475041167	0.0369863295973365	3.27677572134557
Glyma14g08920	13.2356244360616	2.79047525293778	23.6807736191855	8.48628691268795	3.08513345549817	5.75680867608945e-06	0.000332816360298933	0.0432549011595514	1.31334402687908
Glyma16g34700	19.3732487601481	35.0816056984871	3.66489182180904	0.10446761910807	-3.25887226254762	5.97290852632663e-06	0.00034489809222282	2.20545568111534	0.0127054040548705
Glyma14g09620	272.432492859426	403.4162998809	141.448685837953	0.350627096326332	-1.51199060356718	6.01738317553656e-06	0.000347052574649071	0.448320369292177	0.219861904664382
Glyma14g20380	367.624157882194	539.186851163391	196.061464600997	0.3636243431715	-1.45947930955443	6.08154785032583e-06	0.000349505039981892	1.9494216789472	0.0234400387334626
Glyma01g45020	709.087284195366	375.95129675601	1042.22327163472	2.77222948990417	1.47104669118452	6.11166958279459e-06	0.000350819971892949	0.135980614413375	2.72412749158444
Glyma09g40970	205.871235216325	113.122057431625	298.620413001025	2.63980712321752	1.40043252331747	6.22284745020867e-06	0.000356779041917467	0.000914464858266388	8.93513402096753
Glyma06g15030	61.1566195595503	28.0009503281738	94.3122887909268	3.36818171117687	1.75196997294769	6.25341772340546e-06	0.000357685157551151	0.180874919504887	8.04960832710441
Glyma11g13890	63.1971865691477	27.3169992928749	99.0773738454206	3.62694938719946	1.85875661314778	6.28846158598885e-06	0.000359265446292926	0.927305059666059	0.315194723132814
Glyma13g06710	6.99463713240248	13.989274264805	0	0	-Inf	6.33890376489488e-06	0.000361720695757199	0.275291222387044	0
Glyma04g37560	17.5735684480833	32.1206588527728	3.02647804339388	0.0942221657801588	-3.40778969576099	6.38999596776926e-06	0.000363856027908062	0.354598837362958	0.108151865124994
Glyma13g19920	53.9131053639261	88.0023138469292	19.823896880923	0.225265632394673	-2.15030086900072	6.39134476334471e-06	0.000363856027908062	2.73776547613044	0.224906842618081
Glyma03g00440	302.450998706615	449.022170764245	155.879826648985	0.347153964321349	-1.52635244851262	6.44173565275484e-06	0.000366119336246332	8.59211980822096	0.0411762008279973
Glyma06g25110	19.3753458030648	5.30134979579598	33.4493418103336	6.30958965146182	2.65754618158636	6.4462153243363e-06	0.000366119336246332	0.525364398533185	7.78549030746194
Glyma08g00890	31.163030468148	53.4794317748528	8.84662916144334	0.165421151045274	-2.59578438300681	6.59960202975586e-06	0.000374392177442133	2.88492416650973	0.135509889699488
Glyma11g20230	151.499169658482	228.02840852968	74.969930787285	0.328774520993629	-1.60482959592991	6.66353889670582e-06	0.000377577156641763	7.1984265230307	0.412373657305321
Glyma06g45910	985.435802682811	1481.51911089599	489.352494469629	0.330304544079542	-1.59813127762261	6.69571375355052e-06	0.000378957061002643	8.27497844616972	0.190752606019494
Glyma05g34960	711.380953122393	382.733063741586	1040.0288425032	2.71737391156101	1.4422130945402	6.74221456685546e-06	0.000381143604574616	0.069867747192233	1.40574873470219
Glyma08g21370	24.7411276157467	7.44360374246803	42.0386514890254	5.64762082231514	2.49764323022931	6.7757503227173e-06	0.000382270703296899	0.00446184494143196	0.383826294721661
Glyma08g07140	30.0446494401994	9.80459371749465	50.2847051629041	5.12868830792851	2.35858989530238	6.78294338185789e-06	0.000382270703296899	0.292088539171366	0.136517212547013
Glyma10g08300	127.422614242344	193.856692324093	60.9885361605942	0.314606297205528	-1.66838054665041	6.78582378341967e-06	0.000382270703296899	6.33690241778172	0.433512824655857
Glyma07g30260	48.9104904741602	79.9649252389525	17.8560557093679	0.223298598179266	-2.16295390062876	6.80705469559091e-06	0.000383021345920201	0.737961666469476	0.423744377823254
Glyma02g17350	108.989579776744	54.4702423315029	163.508917221985	3.00180263981348	1.58582912688456	6.91536055834023e-06	0.000388664121774837	0.292559168953981	1.8773864948864
Glyma18g44250	70.6747182781526	111.894812571565	29.4546239847397	0.263234937418579	-1.9255771138101	7.15161818809906e-06	0.000401476762872347	5.31139411817022	0.552228476542991
Glyma13g17910	77.9277019851971	123.909731162761	31.9456728076334	0.257814075681202	-1.95559706330139	7.17371021244009e-06	0.000402250854932969	7.76959254483164	1.27426089433399
Glyma06g05370	193.427482610515	109.465727152952	277.389238068078	2.53402818656192	1.34143257198738	7.37260097819462e-06	0.000412925317445774	1.8049987484938	13.4110775642721
Glyma02g40420	10.8778283459877	20.8772249525654	0.878431739410088	0.0420760777069725	-4.57085596557321	7.43886301845083e-06	0.000415723825194402	3.74436789388605	0.0807687546258872
Glyma05g34020	157.784654408447	237.144981077877	78.4243277390171	0.330702034605839	-1.59639617331744	7.43972911518869e-06	0.000415723825194402	6.55940768683002	0.100371911487505
Glyma18g05160	306.898290023688	166.48440417215	447.312175875227	2.68681128481376	1.42589499346701	7.4875151076596e-06	0.000417912032742839	0.480831448318227	0.575037634484779
Glyma13g28180	180.209945967325	96.7749229578837	263.644968976766	2.72431081233207	1.44589130754606	7.55396138815783e-06	0.000421135520566263	0.170836066257186	0.195635109945332
Glyma11g12650	727.706449732214	1083.99192503474	371.420974429685	0.3426418277219	-1.54522681689351	7.74183019283482e-06	0.000430618194434292	0.753297501974534	1.50920774700156
Glyma04g08520	374.101039893091	212.23168912816	535.970390658022	2.52540227550263	1.33651321544738	7.79853718888411e-06	0.000433274921089299	0.0715786392770493	12.828819696267
Glyma11g34780	48.8437517804117	20.6057797300714	77.0817238307521	3.74078170496318	1.90333977921247	7.94668542619148e-06	0.000441000078857616	0.343407198730015	0.578788713500352
Glyma07g32690	169.046739973787	252.995337351014	85.0981425965603	0.336362493821348	-1.57191124837458	7.95815125579322e-06	0.000441131068523357	1.7193468019546	0.148499092229856
Glyma09g03940	50.1018399675339	81.5853535593299	18.6183263757378	0.228206725392179	-2.13158678552645	8.04101648979303e-06	0.00044485871235269	2.42612631101011	0.155903812596665
Glyma17g03870	27.2140615917005	47.3295594781874	7.09856370521368	0.149981613678132	-2.73714244404102	8.04376394866466e-06	0.00044485871235269	0.917883318381471	0.03738322853232
Glyma10g02090	28.7022652857144	49.0261575479505	8.37837302347825	0.170895975587801	-2.5488096713542	8.17814508495735e-06	0.000451774908701173	4.144849285434	0.242400239349155
Glyma17g34900	275.238408100768	405.973566997893	144.503249203643	0.355942506977044	-1.49028386380106	8.23634903278831e-06	0.000454471983589402	7.30041905447238	0.111384088659294
Glyma09g37430	93.195538180859	45.1443167080065	141.246759653712	3.12878275613951	1.64560148998797	8.37042563170986e-06	0.000461344721933387	0.0491150816195862	1.04925786389153
Glyma15g18620	104.07750320255	53.2148862418601	154.940120163239	2.91159356160306	1.54180897930579	8.47420589777707e-06	0.000466533924010915	0.323552037884962	10.5406548004578
Glyma04g01640	334.175779824941	495.41386565747	172.937693992412	0.349077218020341	-1.51838189016391	8.53889349911302e-06	0.000469561604258262	9.39969820159938	0.162177377667782
Glyma17g15530	48.8143318872107	20.2121053629796	77.4165584114417	3.83020754251744	1.93742256772422	8.60934047480727e-06	0.000472898773223342	0.428235410468228	0.125838048961004
Glyma11g06030	80.6037027147532	37.5746263705283	123.632779058978	3.29032623877133	1.71823063554819	8.62836587376057e-06	0.000472957572937662	0.309427457379253	1.634504415126
Glyma05g32850	412.309911254887	220.005466225837	604.614356283936	2.74817879144556	1.45847586628886	8.62993569213559e-06	0.000472957572937662	0.791758511505612	2.74306743669912
Glyma08g42090	323.016114764414	473.477485236689	172.554744292139	0.364441287437098	-1.45624168402796	8.67232095139939e-06	0.000474743427268301	3.25266536002533	0.518112080258781
Glyma11g31310	409.685124771667	597.46925710465	221.900992438685	0.371401523676753	-1.42894836093771	8.70338309305166e-06	0.000475906095608435	13.618376657877	0.722112094070076
Glyma02g01110	84.3252411413473	130.349564697457	38.3009175852372	0.293832339786742	-1.76693490429504	8.73190066235931e-06	0.000476927160529111	1.92336245688915	0.251197988573115
Glyma10g32190	120.368398179398	62.4620341184273	178.274762240368	2.85412994879996	1.51305102234742	8.82165534677397e-06	0.000481286865523827	0.712347804771341	9.99212144076467
Glyma12g04850	89.8191459165177	139.34910253134	40.2891893016954	0.289124139085389	-1.79023902988094	8.92581731948727e-06	0.000486421902898987	2.49767769207046	0.253191332464576
Glyma10g35870	5463.80044942291	8931.8092975129	1995.79160133293	0.223447628006194	-2.16199136490881	8.95313491756535e-06	0.000487362390282347	5.35132714080762	0.0195842707225288
Glyma11g02620	133.995928865029	203.492576373258	64.4992813568003	0.316961348204132	-1.65762117298978	9.06371913003435e-06	0.000492828283605807	3.31296982382048	0.45793041677896
Glyma13g28040	41.4281917052816	16.9232933716077	65.9330900389556	3.89599639923349	1.96199234405003	9.08432900971853e-06	0.000493395165396674	0.319053341427119	2.03172889485875
Glyma11g20240	44.7539742688466	73.4696713433876	16.0382771943056	0.218297930303034	-2.19562964277993	9.12735521512834e-06	0.000495176907175053	0.612169608532402	0.0874143002690723
Glyma13g32310	79.4360853317602	123.588450276429	35.2837203870918	0.285493671198022	-1.80846933049865	9.33884146793935e-06	0.000506083727737425	0.255946288359179	1.28865340920175
Glyma13g38900	10.1497436956991	1.83843666440967	18.4610507269884	10.0417115717807	3.32793328705142	9.37680844544713e-06	0.000507573451124667	0.300155584762713	6.81648415952017
Glyma10g41560	212.978041369648	316.976236322794	108.979846416502	0.343810777996373	-1.54031332285152	9.72681554392309e-06	0.000525931956089779	2.63657850906377	0.261300262234684
Glyma10g25800	42.7015149580204	70.5106576600664	14.8923722559745	0.211207394033551	-2.24326775285761	9.94371032597209e-06	0.000536462064768786	4.77921606250617	0.308355651425823
Glyma18g06520	6.85809148873979	13.7161829774796	0	0	-Inf	1.00274997885263e-05	0.000540380736657101	6.21517993623463	0
Glyma09g30460	33.067467783757	11.7709317505334	54.3640038169805	4.61849622180648	2.20742318789748	1.01402865067094e-05	0.000545851622656168	0.0468978958979211	0.354002122239314
Glyma13g30770	59.9591542427921	27.4834227390522	92.4348857465319	3.36329599934392	1.74987575418223	1.01570173197929e-05	0.000546145414086579	0.36863519091032	10.5465241967596
Glyma18g01180	238.748551503642	130.847086224568	346.650016782716	2.6492757827849	1.40559803236242	1.02404570813177e-05	0.000550021534610418	0.0389390596962324	0.830788351811348
Glyma13g41330	34.3265244251283	58.0437399488369	10.6093089014198	0.182781276857271	-2.45180979893662	1.03265635211794e-05	0.000553962485451002	4.70072891358877	0.0839506322698419
Glyma15g17530	924.373007681544	1376.54066172014	472.205353642944	0.343037708056418	-1.54356092304937	1.03366996273806e-05	0.000553962485451002	1.74200890853498	0.212973089517682
Glyma19g39030	42.3465929938365	17.2751251988743	67.4180607887988	3.90260909907571	1.96443896391245	1.03778944534724e-05	0.000555555638218094	0.0120284961155533	0.457257779861683
Glyma10g04530	281.405155372667	410.759073763285	152.051236982049	0.37017134055978	-1.43373489182587	1.03960282281017e-05	0.0005559121187272	15.3369035200111	3.24422859422948
Glyma05g09120	99.6567647851916	51.0326920559831	148.2808375144	2.90560484937254	1.53883851556081	1.04753502950568e-05	0.000559536158483588	0.436477938901902	0.700928055249296
Glyma09g37460	216.681614394879	322.750187483158	110.613041306601	0.342720300704312	-1.54489644385897	1.04890768811964e-05	0.000559652321215111	4.69328349808898	0.979324760783137
Glyma02g47140	72.4458552776562	34.0476376095405	110.844072945772	3.25555840957119	1.70290502284519	1.05791258545469e-05	0.000563835984901245	0.162017002832948	0.663574746168985
Glyma11g29460	494.92036602773	733.587639852251	256.253092203208	0.349314898837198	-1.51739991759934	1.06294275791096e-05	0.00056589437134629	12.7553708587365	1.2636256272942
Glyma12g00730	67.8198502157983	107.206210588791	28.4334898428056	0.265222412830797	-1.91472539819417	1.06439523907424e-05	0.000566045621815915	3.76704178849996	0.0139592539823852
Glyma01g45170	49.6330788453637	80.9751173424768	18.2910403482506	0.225884703209386	-2.14634151938071	1.08402485800882e-05	0.000575852547104753	0.148852966982973	0.479796333867112
Glyma20g26730	320.129530805571	171.369934460674	468.889127150468	2.73612246294036	1.45213280358743	1.09532286381918e-05	0.000581216941768324	1.74356427987656	5.75895402025106
Glyma16g34220	318.275860128035	465.296020845029	171.255699411042	0.368057519812919	-1.44199684745235	1.09675021358447e-05	0.000581337610476224	7.03636920527676	0.197967034860369
Glyma02g44040	237.318550890469	130.651420484712	343.985681296226	2.63285068023027	1.39662570254617	1.10160998024896e-05	0.000583168857938014	0.0111819644012076	0.860737531655019
Glyma19g44840	77.5216923667825	121.429554282225	33.6138304513396	0.276817539601724	-1.85299273755308	1.10261249173575e-05	0.000583168857938014	3.0702715094373	0.244225737162474
Glyma10g12060	53.3926326899857	86.2689581532233	20.5163072267481	0.237817955217551	-2.07207045244709	1.10712082418637e-05	0.000584914749938465	2.55501576673802	0.442019219174958
Glyma09g06770	497.515599909487	275.17248774196	719.858712077014	2.6160271980099	1.3873775401594	1.11450170249782e-05	0.000588172810249583	0.145707766759476	1.12654825806057
Glyma17g05920	117.362175169917	59.4922413077931	175.232109032042	2.94546154557279	1.55849371804091	1.1442203231935e-05	0.000603199586482652	0.133751420378063	2.22550144308428
Glyma19g25930	264.668425365214	144.021965627504	385.314885102925	2.67538971172979	1.41974905758064	1.15212349020265e-05	0.000606705725324434	0.125510231453852	2.69196600057306
Glyma05g06070	309.48583952166	456.182250806618	162.789428236701	0.356851736227917	-1.48660330309165	1.15346040346045e-05	0.000606750229820286	3.40981869827764	0.236013315040171
Glyma11g35030	1574.70877502549	2403.64842624453	745.769123806456	0.31026547629166	-1.68842491994717	1.15793016530217e-05	0.00060844081039473	4.10978093548592	1.08441600287527
Glyma11g20280	243.115117396255	356.410300743387	129.819934049124	0.364242935118178	-1.45702710494161	1.16367531738426e-05	0.000610797162527791	5.98528107198145	0.154201969895956
Glyma11g30010	60.3396330009129	26.507358274528	94.1719077272979	3.55267042275546	1.8289038576783	1.16563152405849e-05	0.000611161801364301	1.18069683024644	0.232828038969865
Glyma13g28630	1473.49313117758	758.460504452933	2188.52575790222	2.8854841419604	1.52881340226959	1.16708866032051e-05	0.000611264262989706	0.0411373999560185	15.0176099680875
Glyma12g03990	50.8746042955919	82.4081821319727	19.3410264592111	0.234697889928422	-2.0911232236419	1.17316141122135e-05	0.000613737615330121	7.10968303010308	0.14352543986722
Glyma11g33740	24.5613510679541	42.7774638127617	6.34523832314649	0.148331335184334	-2.75310469372545	1.17434468472975e-05	0.000613737615330121	1.03303072176989	0.0607844905242109
Glyma04g10940	455.652106575721	255.253214618155	656.050998533287	2.57019681227014	1.36187883771274	1.18627595535526e-05	0.000619305077684229	0.0530034572818869	3.98205504680632
Glyma15g16220	119.29403390507	59.9885353694337	178.599532440706	2.97722775428368	1.57396959020453	1.19004451198412e-05	0.000620603729516626	0.285145605992859	2.59089551753315
Glyma16g01960	87.6507614029616	43.4777478106309	131.823774995292	3.03198260336428	1.60026147576755	1.19571071144097e-05	0.0006228881380342	0.0798529068988472	2.18242407731025
Glyma06g00550	209.068832638552	308.699986813082	109.437678464021	0.354511445218447	-1.49609589000832	1.21093191739891e-05	0.000630139834610363	8.03733197093057	0.380497415126986
Glyma02g17310	105.410644608147	160.020294870883	50.8009943454106	0.317465946343873	-1.6553262484378	1.2254225372162e-05	0.000636996198074177	0.937278122326659	0.061736615066095
Glyma03g38630	540.394916307334	796.027309801698	284.76252281297	0.357729589558817	-1.48305863927655	1.22938854342164e-05	0.0006380225062552	4.73676551544722	0.0587389503618434
Glyma17g35620	147.226697191155	78.5408311483657	215.912563233943	2.74904861684082	1.45893242109421	1.23003079827927e-05	0.0006380225062552	0.12970910761418	1.81193337181549
Glyma17g10510	508.502490769927	753.135587980952	263.869393558902	0.350361074114553	-1.513085597635	1.23155105945919e-05	0.000638127852167051	8.21014584390379	0.633773230757869
Glyma03g04350	144.622673904363	212.951039242727	76.2943085659987	0.358271595373791	-1.48087442710704	1.23631128952806e-05	0.000639909968416303	1.68189728031969	2.2360343126773
Glyma09g39570	27.9917307507757	48.067528354882	7.91593314666944	0.164683590307082	-2.60223128822654	1.24980846387196e-05	0.000646205663278598	3.07827251731294	0.135523783993513
Glyma10g32020	30.5677016634004	52.0327451895154	9.1026581372854	0.174940955049198	-2.51506001986661	1.25617826265203e-05	0.000648806698195129	0.813116585553646	0.166522402081084
Glyma18g02690	473.955388046976	698.577993392978	249.332782700974	0.356914739741472	-1.48634861234934	1.27302168300127e-05	0.000656733761642746	14.7940502621037	0.102144724292259
Glyma19g32630	78.1970027647552	121.670523400356	34.7234821291541	0.285389436641911	-1.80899615876453	1.27423728186303e-05	0.000656733761642746	1.55740565041202	0.126806130615906
Glyma14g10620	679.604595070932	1003.35064442735	355.858545714512	0.354670172078888	-1.49545009081485	1.29093555625361e-05	0.000664444203841617	3.11119875955186	0.215012241079202
Glyma05g07890	16.7406391452862	4.35269086393188	29.1285874266405	6.69208734027301	2.74245627450903	1.29194055363346e-05	0.000664444203841617	0.0626094630270443	1.42636764808763
Glyma06g15990	37.0278284324008	14.2337917483874	59.8218651164142	4.20280598268494	2.07135285780348	1.29747888480679e-05	0.000666584936715109	0.0155865587219054	0.591411645252738
Glyma16g01400	80.280687000702	39.2710840641181	121.290289937286	3.088539387893	1.62692472938181	1.30632931549369e-05	0.000670420935886894	0.188460097178127	1.69216201378576
Glyma19g41250	63.5339366480702	101.012400226335	26.0554730698056	0.257943312023316	-1.95487405423465	1.3085798504229e-05	0.000670864988664112	14.8691824785156	0.257673621079963
Glyma12g22300	166.319884654885	244.817519435674	87.8222498740955	0.358725348073673	-1.47904840298438	1.31056913451852e-05	0.000670864988664112	0.571823730844472	0.306872039844711
Glyma19g36420	61.8866455841839	29.625008195789	94.1482829725788	3.17800023380116	1.66811923082355	1.31134878168909e-05	0.000670864988664112	0.537825809549241	12.262161031854
Glyma06g17220	56.3855791742423	25.1095014455185	87.6616569029661	3.49117472894356	1.80371256378614	1.31677496270433e-05	0.00067293034407317	0.44408995866319	2.22549637122104
Glyma02g31140	89.0225636582154	136.832643291452	41.2124840249791	0.3011889782557	-1.73125911806073	1.33235618025072e-05	0.000680175551787216	7.24730713298136	0.369229433090548
Glyma07g34470	44.2335008591056	72.7051430071295	15.7618587110818	0.21679152339383	-2.20561974685224	1.33603003256464e-05	0.000681333126185886	0.615772981774234	0.768316384628586
Glyma06g03840	131.506618510558	68.1969545457217	194.816282475394	2.85667129526704	1.5143350411849	1.34799356615941e-05	0.000686711296527074	0.462143963387429	2.5874584973565
Glyma06g16440	179.280082204346	97.2543779305913	261.305786478101	2.68682800752261	1.42590397277054	1.35999966360421e-05	0.000692099828809174	0.521250748128226	3.6865479184888
Glyma11g02270	112.213517435057	169.154162314363	55.272872555751	0.326760345707779	-1.6136951803203	1.38494902849139e-05	0.000703690466125774	5.09277830440212	0.621863046237468
Glyma05g30290	119.040886979744	180.861408702042	57.2203652574456	0.316376863743844	-1.66028399375699	1.38568065036842e-05	0.000703690466125774	2.66852119804841	1.0997071372217
Glyma11g03300	95.0120839038653	144.354231556924	45.6699362508062	0.316374073404262	-1.6602967179075	1.38803827027663e-05	0.000704149634346511	2.69424023033856	0.640575216421892
Glyma06g05990	6.96241976869356	0.840198304496277	13.0846412328908	15.5732773594865	3.96100068302436	1.40681949098894e-05	0.000712930793723232	0.000965922765448693	1.06624094052951
Glyma09g35090	6.89611163683393	0.790618876446984	13.0016043972209	16.4448443928504	4.03956345181561	1.41337559417985e-05	0.000715021215986084	0.175790806924612	0.294643124591841
Glyma06g09220	69.2775218278506	33.5094418136877	105.045601842014	3.13480607722643	1.64837619898359	1.41389626791064e-05	0.000715021215986084	0.122454068168289	3.44485555538545
Glyma09g37280	178.759957014918	266.964971303998	90.5549427258394	0.339201589944633	-1.55978516260458	1.41868737294826e-05	0.000716696007895978	1.5098403346859	1.22996685651165
Glyma13g33370	176.518469822895	96.5154906733877	256.521448972402	2.65782670929459	1.4102470437445	1.42169999224555e-05	0.000717469786711669	0.0999988116400064	0.606106926640164
Glyma18g09340	53.7900775527451	24.3757210915965	83.2044340138938	3.41341426172531	1.77121551466204	1.42432526055596e-05	0.000718046679481316	0.106996265474842	6.83818218829552
Glyma18g46050	37.4140584316539	62.536036034435	12.2920808288727	0.196559961397365	-2.34695861540715	1.42965263889242e-05	0.000718748216618415	1.86790777065122	0.479210317867524
Glyma06g45060	10.3551158054402	19.8638219011646	0.846409709715803	0.0426106171273201	-4.55264324363111	1.42972534159196e-05	0.000718748216618415	8.59883549754978	0.0810964301616711
Glyma06g07550	87.4719022795032	43.5619326714288	131.381871887578	3.01597894837544	1.59262635858657	1.43016756624797e-05	0.000718748216618415	0.306617233403675	0.329897405197741
Glyma08g47220	106.294458024935	52.5488110647773	160.040104985092	3.04555139768642	1.60670345200379	1.43364787058524e-05	0.000719750656852259	1.43024397339321	3.59591324547037
Glyma19g07490	472.070111384122	689.835903074287	254.304319693956	0.368644656737402	-1.43969724868481	1.43939316581513e-05	0.000721472234346903	6.61079768347075	0.0573109652214955
Glyma18g14530	19.1039967428727	34.1359078239256	4.0720856618198	0.11929038720235	-3.06745030411123	1.44005542265456e-05	0.000721472234346903	2.12095464415898	0.0201564068160543
Glyma14g10130	79.0401653543647	121.642390183374	36.4379405253555	0.299549692096858	-1.73913274431059	1.46613959373704e-05	0.000732732873280038	0.665826748457508	0.237912387250962
Glyma07g03260	60.9457139061841	97.7033102949789	24.1881175173893	0.247567021468999	-2.01410894968871	1.46636076093352e-05	0.000732732873280038	8.98642621141592	1.20257174425874
Glyma16g05230	35.2407741714059	13.085250221281	57.3962981215307	4.38633554199712	2.13301617823568	1.46706893529349e-05	0.000732732873280038	0.427398822941304	0.00760163755811578
Glyma10g06830	10.1979319647852	19.4723809070532	0.923483022517271	0.0474252751589699	-4.3982000456724	1.47078749541437e-05	0.000733094196829337	5.93768101609319	0.0249037281439096
Glyma09g03620	124.395651233242	184.944607386709	63.846695079775	0.345220636502665	-1.53440938677206	1.47186592848756e-05	0.000733094196829337	6.90834431918161	1.60321278349173
Glyma08g06060	217.266209212711	319.768379627962	114.764038797459	0.358897396080822	-1.47835663892455	1.47233193699289e-05	0.000733094196829337	1.0651813901133	0.440190899946497
Glyma19g01150	143.240762190721	214.389029113692	72.0924952677506	0.336269516988761	-1.5723100911712	1.50160460732084e-05	0.000746901831733806	6.16649846316278	1.48637897691387
Glyma19g26260	56.9455925543568	24.8015768222698	89.0896082864437	3.59209452386303	1.84482531425339	1.5116889268145e-05	0.000750948317385083	0.24198828558957	9.30798102315596
Glyma20g27460	111.086141418388	56.3465173639368	165.82576547284	2.94296388189863	1.55726983662915	1.5128399235615e-05	0.000750948317385083	1.26096773589958	0.680021862828043
Glyma06g04070	120.832748128331	64.0128832939595	177.652612962703	2.7752634129428	1.47262471074591	1.51652167669741e-05	0.000752005380460176	0.281921521515956	1.90319727200058
Glyma17g34870	5041.36879846659	8186.33517145255	1896.40242548063	0.231654627591328	-2.10995259258794	1.52181975878594e-05	0.000752728897955041	5.25166256940647	0.289262446065877
Glyma09g01650	209.589856099797	311.87745153376	107.302260665835	0.344052640350051	-1.53929877948927	1.52253137828366e-05	0.000752728897955041	13.583898083851	1.2955762714936
Glyma12g08590	349.716677951828	509.318881070096	190.114474833559	0.373271995010517	-1.42170082137906	1.52264189732272e-05	0.000752728897955041	0.387844958321034	0.0610402680144707
Glyma04g08270	37.7163248998321	14.9252517687358	60.5073980309284	4.05402863338455	2.01935627851769	1.54985359937421e-05	0.000765400176645078	0.14258701521476	1.27430964919572
Glyma09g22330	78.0777217875947	120.957889046914	35.1975545282754	0.290990152073702	-1.78095776579106	1.57601743529337e-05	0.000777528683173707	2.14785643887552	0.458461123938882
Glyma02g40010	51.1570365693363	81.9186410384451	20.3954321002275	0.248971807169699	-2.00594570986011	1.58580825778582e-05	0.000781563099338246	3.90123837190126	0.015302451189583
Glyma16g01610	311.881782914704	459.343588903096	164.419976926312	0.357945513768774	-1.48218809677782	1.59727734288898e-05	0.000785523938982727	4.00476182558093	1.10417520965555
Glyma16g26090	42.4672907928674	70.5294582440067	14.405123341728	0.204242648396524	-2.29164394460823	1.59798767120568e-05	0.000785523938982727	8.80536044151107	0.284262108880124
Glyma12g00990	174.956670688706	259.119818459199	90.7935229182126	0.350392044337238	-1.51295807601424	1.59979959630488e-05	0.000785523938982727	3.34047707166751	0.420367635992464
Glyma10g07190	99.3214534528821	150.577840659435	48.0650662463293	0.319204114203226	-1.64744884839496	1.60033052155129e-05	0.000785523938982727	4.38696127869177	0.486613952280928
Glyma11g32070	49.6240052964439	80.4537103155436	18.7943002773442	0.233603897242675	-2.09786375180907	1.60462110535709e-05	0.000786832780275655	0.738792964491466	0.357560731355613
Glyma04g40130	37.7624269876822	62.4403600041858	13.0844939711786	0.20955186629772	-2.25462072452131	1.62260065651319e-05	0.000794123010080404	4.51665723358021	0.584434550327166
Glyma08g06420	947.719635179216	515.182586146104	1380.25668421233	2.67916020713653	1.42178085334556	1.62276669345801e-05	0.000794123010080404	0.42015562344825	1.71342110262475
Glyma08g47580	32.1203403976009	54.5388439014521	9.70183689374966	0.17788856894877	-2.49095428833389	1.6374811679597e-05	0.000800515137680562	1.24396977917168	0.114245419893899
Glyma19g43580	111.402865144932	57.2449283778164	165.560801912048	2.89214794399508	1.53214135332944	1.63972221799144e-05	0.000800802644103136	0.706120801406805	1.79943581012061
Glyma09g35160	930.16248261634	492.619577774108	1367.70538745857	2.77639267533483	1.47321162796463	1.64512206870026e-05	0.000802630703548052	0.209247527142287	0.791604770286017
Glyma07g35380	13.8085674822651	25.421055616005	2.19607934852522	0.0863882043963026	-3.53302185216264	1.66171377618913e-05	0.00080990993274683	0.945560454837544	0.310797823002325
Glyma08g16860	9.75407653290602	18.629721326402	0.878431739410088	0.0471521674435987	-4.40653210098969	1.66928567393446e-05	0.000812782744171889	0.00946102620768709	0.0949393415602233
Glyma01g34580	163.809592936592	86.8950715262973	240.724114346886	2.7702850129312	1.47003441150545	1.67242346199654e-05	0.000813492966499463	0.881921638443679	0.528322585657211
Glyma16g00330	542.897437954875	795.1862362463	290.60863966345	0.365459846281139	-1.45221519145485	1.68785650750537e-05	0.00082017637130504	16.1191343124355	0.45639111216847
Glyma09g17140	16.6991846385609	4.77130948752871	28.627059789593	5.9998329314874	2.58492232867609	1.70736083560452e-05	0.00082736641239938	0.0384001434321715	2.62538139034678
Glyma04g23530	253.619275837407	371.095836662917	136.142715011897	0.36686672703246	-1.44667202955412	1.70776518083849e-05	0.00082736641239938	8.91723083783421	0.617032363730467
Glyma20g00410	21.3842146903409	37.7278094132376	5.04061996744425	0.133604893733259	-2.90395524249904	1.70777635849357e-05	0.00082736641239938	3.9988678525845	0.195038265516469
Glyma10g02730	39.7845744576438	65.0026659557001	14.5664829595876	0.224090546832567	-2.15784630425159	1.70979699239316e-05	0.000827517831073639	9.66036670299513	0.0141469240755972
Glyma09g30370	164.275337450613	89.2417120211602	239.308962880067	2.68158193584771	1.42308433564203	1.72436543779595e-05	0.000833735851945114	0.00307841167187876	1.07313797870321
Glyma06g01040	43.939406435465	71.1949089059525	16.6839039649774	0.234341250257327	-2.09331716585246	1.733921175268e-05	0.000837520231088823	2.98848140471588	0.795431419442379
Glyma04g41200	158.910051461655	88.6457813096725	229.174321613638	2.58528176104678	1.3703215235239	1.74014697852247e-05	0.000839690245701971	0.0941019319363409	5.96904235477191
Glyma02g00290	8.84637751137717	1.29233527154514	16.4004197512092	12.6905301683831	3.66568043635322	1.75090950672101e-05	0.000844042914150375	0.154547455812732	0.228380188520009
Glyma10g26380	232.998230301376	341.580538547365	124.415922055388	0.364235979556944	-1.4570546548226	1.75995771064313e-05	0.000847561344011208	5.53391928935121	0.182375644587059
Glyma06g45940	34.3154797752117	13.2213070774957	55.4096524729278	4.19093605103855	2.06727250773591	1.76409198312306e-05	0.000847980649185227	0.154815597480463	2.66126314786497
Glyma17g12850	237.17962439226	343.736788914442	130.622459870078	0.380007215063008	-1.39590128412903	1.76432904901998e-05	0.000847980649185227	7.01263355083216	3.13803177656706
Glyma09g38990	1332.51641314364	708.925612431609	1956.10721385567	2.75925594950116	1.46427928777103	1.79056439955952e-05	0.00085973710074787	0.0502472171737279	9.32086041640203
Glyma20g25080	9.07053328621677	1.55587489702747	16.5851916754061	10.6597205900631	3.41409771791754	1.85462701130784e-05	0.000889139721239996	0.13316765023933	1.27161117547134
Glyma14g06070	404.577019352401	592.980301355752	216.17373734905	0.364554668771972	-1.45579291695462	1.8554714598915e-05	0.000889139721239996	12.7336235365956	0.622253481084867
Glyma01g04310	161.149582042438	88.2055697536203	234.093594331256	2.65395478976142	1.40814379454287	1.87010239581776e-05	0.000895265323816036	0.932397824970352	2.79793438551242
Glyma04g33010	198.520119210867	293.379539346413	103.660699075321	0.353333089643043	-1.50089923094465	1.90055653511982e-05	0.000908946322378577	19.4308940089505	0.391577686229455
Glyma06g02180	230.865534349583	337.915722131342	123.815346567823	0.366408954833118	-1.44847333234917	1.90745305089992e-05	0.000911344950265762	3.18823599854304	0.104310305071432
Glyma19g01450	334.765455034161	485.560596095441	183.970313972881	0.378882296982599	-1.40017836240964	1.92710689885639e-05	0.000919828058412766	0.26559304875331	0.0500302492907849
Glyma20g29110	44.934580167807	19.4364012874462	70.4327590481679	3.62375513895465	1.85748547421675	1.93754230961292e-05	0.00092389874285253	0.0671885467712454	0.362643018112837
Glyma15g24000	162.174022816866	240.935509464347	83.4125361693853	0.346202750913843	-1.53031090653754	1.95258329267502e-05	0.000930155386236249	5.82164950213329	0.0591374490844865
Glyma12g01590	310.051871357229	451.74418777516	168.359554939298	0.372687816457515	-1.42396043821295	1.98784606579124e-05	0.000944332686261691	3.28321435299282	0.708780164713431
Glyma06g08950	29.9285447569584	50.3922888197278	9.46480069418898	0.187822401321126	-2.41255895336776	1.9881919210414e-05	0.000944332686261691	2.86266298009322	0.187749393264248
Glyma17g11870	338.097571903808	202.611769339622	473.583374467994	2.33739321270209	1.22490045482944	2.03656904993333e-05	0.000966362984937513	1.51432781831896	16.689865006715
Glyma10g43100	7.63079583581451	1.1533173580279	14.1082743136011	12.2327772277055	3.61268007338722	2.05482948094231e-05	0.000974073619013818	0.0779006126983705	0.825596519627052
Glyma08g02670	125.520978458064	188.532491268599	62.5094656475296	0.331558052550599	-1.59266660073548	2.05731761525121e-05	0.000974299770342867	2.36696370531875	0.920502887449338
Glyma20g25710	121.045233434156	179.851685517892	62.2387813504194	0.346056147159252	-1.53092196264235	2.06424758501051e-05	0.000976626979990276	2.89117574821082	1.08165434856427
Glyma09g33560	357.732460876421	519.730743179331	195.73417857351	0.37660688951389	-1.40886870253849	2.10411669844971e-05	0.000993549139276734	2.60332488870519	0.0114967521959842
Glyma02g33570	29.7376556311469	50.5588217803056	8.91648948198818	0.176358727676314	-2.50341512097311	2.11253955046407e-05	0.000996555049672178	0.619442406423585	0.0518675898822535
Glyma08g03940	197.820190965381	111.25107999866	284.389301932102	2.55628351594905	1.35404785364422	2.1254678111101e-05	0.00100117019505556	0.13492215154584	3.95462698069874
Glyma20g22150	282.331518879863	408.826088316664	155.836949443061	0.381181519224268	-1.39144991994648	2.12645598429659e-05	0.00100117019505556	1.02818792914775	0.605782556198017
Glyma10g42340	30.5252362203225	11.4768348389017	49.5736376017434	4.31945203512989	2.11084830397605	2.15699486637188e-05	0.00101456243001086	0.0598992038312564	2.03287691710882
Glyma18g01320	16.9331631429513	30.403614134238	3.46271215166468	0.113891464888882	-3.13426846043015	2.18312475685507e-05	0.00102585688744285	0.373320029375237	0.33820436039185
Glyma13g20200	1137.79869165209	627.160831800182	1648.43655150399	2.62841119521506	1.39419099213363	2.23832884565038e-05	0.00105063949014837	0.0720618578934575	9.73075664110126
Glyma04g19030	679.212045374338	997.684846915958	360.739243832719	0.361576348430905	-1.46762778416252	2.2402018563033e-05	0.00105063949014837	4.43800694461385	0.444552270719992
Glyma19g42740	65.4285940522574	31.6989104630857	99.1582776414291	3.1281288912722	1.64529995860697	2.2692680395069e-05	0.00106324205715659	0.409260841502785	9.00206189883053
Glyma14g24840	14.7304120727709	26.7964886590515	2.6643354864903	0.0994285303716584	-3.33019630660131	2.29957139130243e-05	0.00107639937385922	0.72913200504416	0.0287121262094659
Glyma19g33330	101.453064456288	153.874839000165	49.0312899124111	0.318643972146469	-1.64998272563786	2.32078317265687e-05	0.00108527975256474	2.5896649026676	0.776957878879602
Glyma13g32300	4830.86639246949	7750.21253797728	1911.5202469617	0.246641009855529	-2.01951539329679	2.33681472875836e-05	0.00109172288490025	1.75758554574661	0.217003098859592
Glyma20g28500	449.271479879221	651.879510421511	246.663449336931	0.378388099938034	-1.40206137732619	2.35405181078534e-05	0.00109871626278533	0.646017051929472	0.0258956014232173
Glyma17g04160	339.739400708002	194.055919542426	485.422881873578	2.50145877032858	1.32276967366474	2.36994206549706e-05	0.00110506817369717	0.0587304826282041	0.455453366461686
Glyma15g12580	131.421414100254	196.60302994068	66.2397982598275	0.336921553446118	-1.56951537181444	2.37500963117377e-05	0.0011063662653988	6.24212367694586	0.245694814871932
Glyma10g26220	50.9072415262528	23.3786290153668	78.4358540371388	3.35502368362075	1.74632295066439	2.39233511717936e-05	0.00111336656505272	0.0323026226721588	6.74620194119275
Glyma11g13620	99.4628927281153	150.034216184909	48.8915692713214	0.325869461743747	-1.61763393598415	2.39564278982012e-05	0.00111383595238402	0.421073893521069	0.230614857283644
Glyma17g33130	239.754829159078	136.956012374518	342.553645943638	2.50119465370308	1.32261733860817	2.41262039559279e-05	0.00112065407771125	0.136786899636561	1.20274018681258
Glyma02g02860	206.069357233137	304.095822110838	108.042892355435	0.355292261516356	-1.49292182865999	2.43048710012311e-05	0.00112787172930713	2.69765948951181	1.50846090812281
Glyma08g39340	147.018879064163	216.495463275171	77.5422948531548	0.358170530135298	-1.4812814559909	2.43932828885027e-05	0.00113089126899453	0.457369514989485	1.85255047408142
Glyma15g11240	155.062554549152	88.4800635604183	221.645045537885	2.5050281003306	1.32482678704532	2.45349062397526e-05	0.00113636960095343	0.397453958576707	10.5900774239226
Glyma06g22160	37.4390339825991	62.0335919550145	12.8444760101837	0.207056783355351	-2.27190162749558	2.48176630173213e-05	0.00114836802311382	1.95474400122906	0.572155570062477
Glyma12g09290	8.95630836379761	16.9731226902308	0.939494037364413	0.0553518674501279	-4.17522419859282	2.50656189213393e-05	0.00115873477087989	1.3588708011222	0.0307677696162037
Glyma17g03680	109.18668992487	164.732223377946	53.641156471795	0.325626373346069	-1.61871054284244	2.517776502965e-05	0.00116280951610243	2.73020176978061	0.19904839393194
Glyma12g16380	61.6114057603211	96.9326539283399	26.2901575923022	0.271220858264521	-1.88245996155456	2.53030688584026e-05	0.0011674835971267	3.66554558355918	1.56722610118326
Glyma10g42330	59.1679298634515	27.8189435911477	90.5169161357553	3.25378696855185	1.70211979819095	2.53375941606723e-05	0.00116796424767088	0.128156263366881	0.586404845518224
Glyma06g15690	180.106195771034	265.449336434167	94.7630551079018	0.356991116952382	-1.48603991891924	2.6114379975095e-05	0.00120262677438539	14.5658099128429	0.610154293021755
Glyma14g28090	31.2470908665496	52.6179559680772	9.87622576502211	0.187696872356918	-2.41352348453082	2.64634193426563e-05	0.00121754347283349	8.0260474599539	0.278685464903674
Glyma12g35410	837.484733103277	461.59559479824	1213.37387140831	2.62865132397693	1.39432278914875	2.65429337656694e-05	0.00122004318040359	0.180179318877789	0.0888006786586207
Glyma07g01410	33.6975878553553	55.785310473972	11.6098652367385	0.208116888444233	-2.2645340520336	2.70324567510657e-05	0.0012413662864634	2.20300824621276	0.0306011159114165
Glyma02g12210	38.1057412879973	63.1748743876452	13.0366081883494	0.20635748491332	-2.2767823267557	2.72406952782372e-05	0.00124974428422799	7.24647101553049	0.0920076601377173
Glyma06g12410	45.096406597056	72.4705146029652	17.7222985911467	0.244544953050762	-2.03182840442459	2.73323088913987e-05	0.00125276099230047	2.4220647916735	0.297500893142474
Glyma20g30910	137.245575495995	73.5459002871604	200.945250704829	2.73224272080751	1.45008565220449	2.75293629318034e-05	0.00126060023247361	1.36544480439882	0.68855390805199
Glyma01g38870	304.607743950389	440.432327359007	168.783160541771	0.383221553135886	-1.38374939151726	2.80969781859048e-05	0.00128537705587585	1.72911226770028	0.142672299450958
Glyma09g02910	20.7086371052269	36.7139877624755	4.70328644797834	0.128106117984423	-2.96458871854408	2.81825780615771e-05	0.00128807675410304	3.79203978802149	0.283490002462236
Glyma09g38370	129.195403682331	67.0262239036373	191.364583461024	2.85507033390612	1.51352628643846	2.82588666728408e-05	0.00129034619575789	1.84388980833983	3.18304520047243
Glyma10g33970	149.171097475884	220.181403704274	78.160791247494	0.354983617746718	-1.49417564813179	2.82936617685753e-05	0.00129071848559526	1.9116489114796	0.477200431326081
Glyma06g46910	25.8011143821203	44.3335074185768	7.26872134566376	0.163955476769203	-2.6086240005623	2.83370901484008e-05	0.00129148354319809	2.36701739778233	0.0324929246279836
Glyma18g02220	487.671065881829	708.332532840429	267.009598923229	0.376955153891514	-1.40753519767135	2.88553541378998e-05	0.00131386780255529	3.16693899291709	0.0582638589102526
Glyma11g21780	142.881660595796	78.8557649755163	206.907556216075	2.62387355293956	1.39169819673093	2.9838383333932e-05	0.00135552779214477	0.154712846418458	2.26722704928327
Glyma15g42290	62.1211862692177	30.7325443817931	93.5098281566423	3.04269724611674	1.60535079022598	2.98542356434551e-05	0.00135552779214477	0.265721014801313	4.03648052533669
Glyma18g06340	8.2913777597301	1.30501669947839	15.2777388199818	11.7069297474034	3.54929085996855	3.05784597068462e-05	0.00138711108372433	0.0950638679496179	0.487818479906251
Glyma11g03220	74.8197448215554	115.051644185936	34.5878454571745	0.300628867165746	-1.73394454765138	3.0650818149192e-05	0.00138909278472769	3.12130696363792	0.756519856610294
Glyma14g23300	130.053187343935	71.6738640975125	188.432510590358	2.62902681420935	1.39452885649745	3.13408163845258e-05	0.0014177110470412	0.761094385916918	3.95759587259618
Glyma17g12710	177.229248368725	101.274677708518	253.183819028932	2.49997160946421	1.32191171124026	3.18455646736031e-05	0.00143919969378923	0.402970393481248	7.53561372166634
Glyma13g20630	15.7884547597211	28.2581492396895	3.31876027975261	0.117444360973623	-3.08995065008297	3.21960802928075e-05	0.00145368453117022	0.560654550978929	0.153746362033902
Glyma11g07830	169.99121175046	249.567095191979	90.4153283089406	0.362288659245678	-1.46478844920131	3.23883928229501e-05	0.00146100602150229	5.32323045357946	0.123774592011752
Glyma01g06150	190.478797809129	280.460031390943	100.497564227314	0.358331145186342	-1.48063465068815	3.24226346988836e-05	0.00146119012395983	6.52860559424304	1.65885409971594
Glyma15g02850	16.6717505381699	5.2838925369412	28.0596085393986	5.31040484703765	2.40882185134001	3.24555314239235e-05	0.00146124175680182	0.276742675972269	9.54503412354556
Glyma18g52170	52.0194560813745	26.0571828024865	77.9817293602625	2.99271528896137	1.58145503502003	3.24841037025112e-05	0.00146124175680182	2.22864914713185	12.0894056892154
Glyma17g05760	75.1260122383761	113.310676760591	36.9413477161614	0.326018242695815	-1.61697540064442	3.30378219410282e-05	0.00148477120554452	1.68427881292428	1.45283519674077
Glyma03g07520	256.684163822152	373.988263120469	139.380064523835	0.372685664948094	-1.42396876684832	3.32631356941326e-05	0.00149351170989216	7.12799347061629	0.899253427947506
Glyma16g28590	487.565240641378	711.15280006561	263.977681217146	0.371196852761871	-1.42974361643721	3.3356383393777e-05	0.00149631176507251	7.69186912480605	0.373068099955664
Glyma19g40320	122.070986249976	180.505594690374	63.6363778095794	0.352545182429036	-1.50411992875442	3.35246275632628e-05	0.00150246774427141	1.18347046173486	1.09346444354456
Glyma09g37470	34.2319408033168	13.4192061903314	55.0446754163022	4.10193230773679	2.03630368389523	3.37771123285197e-05	0.00151238425229186	0.694024599813409	0.921243479341254
Glyma04g41170	596.354073146592	337.491087520923	855.217058772261	2.53404338779536	1.3414412264603	3.38680359286597e-05	0.00151505515848179	0.00755072837596314	0.369269455095206
Glyma09g35620	16.0794133944188	28.7179419131763	3.44088487566126	0.119816555311108	-3.06110083271151	3.42270051730679e-05	0.00152970084835758	5.13644314258179	0.378404118972271
Glyma05g27540	53.1422193247666	83.4020416955221	22.8823969540111	0.274362551429478	-1.86584451772779	3.43789676839402e-05	0.00153507635703581	9.82975559050285	0.296106272625799
Glyma16g27550	7.49339758077964	14.5475792918542	0.439215869705044	0.0301916807527544	-5.04970511672019	3.52364209951235e-05	0.00157191426146478	1.98536334665669	0.0386481587499087
Glyma01g39160	29.2588808015107	10.3316729684593	48.1860886345621	4.66391926860881	2.2215428160286	3.53463582175837e-05	0.00157536800052187	0.342122956691942	2.04455052839335
Glyma13g20250	225.499158578427	325.53207342956	125.466243727294	0.38541899237601	-1.3755004295029	3.57049380308616e-05	0.00158988707057091	1.05313997691636	0.487957548354426
Glyma16g34560	273.680808935879	399.919412177117	147.442205694642	0.368679791991048	-1.43955975302379	3.57808838747075e-05	0.00159180576774835	3.4366510433996	1.59267839018825
Glyma17g33140	232.157264508756	134.252014549746	330.062514467767	2.45852932318916	1.29779556246676	3.59963863587641e-05	0.00159992378892022	0.0911609239239173	0.849312198445167
Glyma13g39230	195.838721562396	282.589360786919	109.088082337873	0.386030394187871	-1.37321365201106	3.60544599473005e-05	0.00160103613296688	0.946326442977105	0.961841468942257
Glyma12g07910	180.997136211453	262.930116130132	99.0641562927741	0.376769910388449	-1.40824434189721	3.61715374205516e-05	0.00160476416979255	1.60216611424289	0.438406632202139
Glyma06g17030	175.710342093589	101.684750577782	249.735933609396	2.45598216242233	1.29630008258175	3.70384040847478e-05	0.00164171963649934	0.727874600527175	0.66246873934477
Glyma14g25860	453.046928134353	653.141797926731	252.952058341976	0.387285056851241	-1.36853225792212	3.71476737925783e-05	0.00164505790880168	13.8120343577651	0.84674456021546
Glyma13g02950	41.2409716063096	17.886448505024	64.5954947075953	3.61142094191878	1.8525665885017	3.72205815646129e-05	0.00164678129229297	0.491513971822048	1.13462703409572
Glyma06g47740	1720.39641081252	898.843537866232	2541.94928375881	2.82802198232759	1.49979333431695	3.75317254652297e-05	0.00165903239380838	0.0406957390867655	2.19063040634556
Glyma13g16950	32.4500110235565	13.6396758105187	51.2603462365943	3.75817922278352	1.91003386868868	3.76594644998764e-05	0.00166316141898406	0.471163303556895	6.79048156877066
Glyma16g04210	10.3014306110063	19.1020267190344	1.50083450297811	0.0785693855973192	-3.66988891101412	3.77594766525439e-05	0.00166540181284387	1.33776938578761	0.233235582121628
Glyma03g40930	44.9521768632015	19.8597957419646	70.0445579844385	3.52695258775655	1.81842218198241	3.77817467003421e-05	0.00166540181284387	0.012324554457456	0.122957628048534
Glyma18g38600	19.6840067058579	6.52664838043705	32.8413650312788	5.03188820922502	2.33109987098743	3.78133216531108e-05	0.00166540181284387	0.0591966869407702	4.10788081431054
Glyma18g02120	227.75187335895	134.189026009441	321.314720708459	2.39449327760866	1.25972038530277	3.80250589399802e-05	0.00167320620387395	0.0519348294512328	6.6985426999974
Glyma19g41020	79.6061507530262	41.6435871959951	117.568714310057	2.82321294168827	1.49733794860045	3.8219040169057e-05	0.00168021582492768	0.303320295419039	0.596048529018303
Glyma01g36000	49.5936393744225	78.9357985205296	20.2514802283155	0.25655634842344	-1.96265236978408	3.86351340604111e-05	0.00169696857645035	4.467723317718	0.273372942282338
Glyma04g40000	208.05782469667	302.866429298236	113.249220095105	0.373924638519731	-1.41918055897046	3.88371845950299e-05	0.00170429808159005	4.35222653354856	2.28098273434766
Glyma15g42680	80.0884737254466	40.9531047505428	119.22384270035	2.91122842643012	1.54162804342795	3.90677080292857e-05	0.00171286267049304	0.726947582804486	0.0126886806309506
Glyma12g35140	370.319294271172	533.460282842489	207.178305699855	0.388366880090728	-1.36450792184968	3.93865386676357e-05	0.00172527996277662	0.384914646152715	0.0705049206588988
Glyma14g36050	125.802441688453	186.022344410063	65.5825389668432	0.352551943019676	-1.5040922631457	4.01482818632996e-05	0.00175705854691172	2.84841995364398	0.0560738868579448
Glyma02g02620	24.2806550775248	8.18802284752973	40.3732873075199	4.93077365065001	2.30181402680376	4.04979229210202e-05	0.00177076071458002	0.0684634833414601	2.72611394804233
Glyma11g03270	68.647460987957	105.628543188748	31.6663787871662	0.299789979405297	-1.73797593342911	4.05764481842529e-05	0.00177259439601668	2.55293639585943	0.136875361909133
Glyma02g37500	57.5956978367217	89.983729044454	25.2076666289894	0.280135830073638	-1.83580157536766	4.1280312412222e-05	0.0018017182841756	1.29675131252497	0.640706059709013
Glyma09g30040	171.980557646584	98.2285092327224	245.732606060445	2.50164242519712	1.32287559115785	4.17821125823535e-05	0.00182141948068261	0.00273814372428439	0.37844139966504
Glyma06g40920	67.6517483243484	105.203393154998	30.1001034936992	0.286113428388687	-1.8053408844855	4.1806891293972e-05	0.00182141948068261	3.82965891522266	0.299277666483422
Glyma14g17670	8.67473019014724	16.5030506705787	0.846409709715803	0.0512880755571311	-4.2852327505763	4.18457457276913e-05	0.0018214742527129	4.14211957432823	0.105128968179817
Glyma17g04610	100.588232728518	149.491075849347	51.6853896076892	0.345742308121297	-1.53223093941528	4.31052408899396e-05	0.00187461364936706	0.523559497585625	0.436383945195846
Glyma20g24600	123.237318088741	66.8443638879996	179.630272289482	2.68729122159738	1.42615267460304	4.32943281774139e-05	0.00188114826655711	0.127418277721934	0.321339843427119
Glyma11g34470	240.850443178044	351.30212202036	130.398764335728	0.371186953229307	-1.42978209250961	4.3803066826246e-05	0.00190154765101356	8.8916438339382	0.495419911380046
Glyma04g05840	18.9493514078134	5.98350804487514	31.9151947707517	5.33386009200522	2.41517998326577	4.40760269495846e-05	0.00191168422347943	0.147544255232742	0.230403188573016
Glyma19g35240	3.32166841033075	0	6.64333682066149	Inf	Inf	4.43013578196312e-05	0.00191973820382535	0	0.310898675655882
Glyma20g32130	10.2493312770351	19.1359636618478	1.36269889222231	0.0712114067680419	-3.81174783665044	4.43409715788504e-05	0.00191973820382535	0.219058711350413	0.000527745579006121
Glyma13g27300	465.08211843884	669.451360410397	260.712876467282	0.389442597155164	-1.36051740049676	4.4434855568842e-05	0.00192208522119972	0.866698753903467	0.267400609995137
Glyma13g22890	244.336908102837	143.702983653754	344.970832551919	2.40058225501505	1.26338437022654	4.48151342913622e-05	0.00193680536218878	0.0999315130276185	5.41148451434242
Glyma14g11010	33.3754516664353	55.1510855881108	11.5998177447599	0.210328003901713	-2.24928714590932	4.48927033212641e-05	0.00193842851854303	0.0751028720639661	0.5507721916391
Glyma08g12320	66.5495649662625	102.710975433289	30.3881544992356	0.295860830559171	-1.7570093861844	4.54633415413863e-05	0.00196132013148312	0.662279609684803	0.35242905097225
Glyma11g31440	276.607360618115	395.947280433393	157.267440802836	0.3971928804024	-1.33208833178998	4.56092323380338e-05	0.00196586341555225	1.07804263800439	0.501493411712334
Glyma01g39240	206.948127145621	115.186320510077	298.709933781166	2.59327611524002	1.37477582319077	4.68895069917038e-05	0.00201924972909073	0.663018410141835	2.20083836003242
Glyma16g32230	346.744449544507	208.33921841145	485.149680677564	2.32865268659807	1.21949548081658	4.72853893749047e-05	0.00203448957286501	0.767124118740031	14.6988495181886
Glyma15g07690	9.77777970589719	18.2539228175264	1.30163659426799	0.0713072257004522	-3.80980791459189	4.74823181551387e-05	0.00204114983820941	2.86474033683615	0.0662954762664376
Glyma04g35710	577.65802587566	837.095012506958	318.221039244361	0.380149247683776	-1.39536215890928	4.79480270894787e-05	0.00205934225922338	1.54297856038735	0.752776959592345
Glyma06g29530	657.824131669745	955.641294958918	360.006968380572	0.376717676684376	-1.40844436458436	4.81168274079044e-05	0.00206476168062954	4.22391922327484	0.781519722153233
Glyma08g09300	42.3642383727678	68.1301085550043	16.5983681905312	0.243627502473897	-2.03725109036617	4.82863710432328e-05	0.00207020337870044	0.115159687479995	0.719600008436357
Glyma13g22080	10.4121316073557	19.4775753373361	1.34668787737517	0.0691404270835362	-3.85432667455456	4.87074919282005e-05	0.00208611198627493	5.34388121485525	0.0566564270627791
Glyma11g33300	125.575450059799	186.072870551236	65.0780295683615	0.34974485735384	-1.51562525072009	4.87435500332986e-05	0.00208611198627493	4.6669065866986	0.0477952094584557
Glyma18g41540	195.688978359184	284.543510405362	106.834446313007	0.375459085890977	-1.41327239033866	4.8948874171776e-05	0.00209305040335396	5.44119626800022	0.0253511849449615
Glyma03g35950	14.8452447857197	4.14688615408438	25.543603417355	6.15970693871024	2.62286171323722	4.92137954571349e-05	0.00210252270591871	0.421626252980971	5.51462159084488
Glyma18g04340	25.7916769069568	9.50119503459366	42.08215877932	4.429143768347	2.14702782732369	4.94024478447895e-05	0.0021087228112216	0.143721456570114	1.91178983391236
Glyma01g04810	60.3189086593767	92.2029307448474	28.434886573906	0.308394606811292	-1.69715055918901	4.94921807987224e-05	0.0021106933830596	1.45753763886322	0.596822974990073
Glyma02g02020	26.7263518873431	45.1834260937037	8.2692776809825	0.183015729348041	-2.44996044814185	4.95885343323735e-05	0.00211294258821504	3.13835648203636	0.056131780068518
Glyma02g09200	363.178460779408	525.397015532719	200.959906026097	0.382491525617702	-1.38650031070234	5.07255803012582e-05	0.00215703096264452	9.98038746587544	0.0720439950118029
Glyma04g02960	156.532523232152	229.614672004069	83.4503744602359	0.363436594586417	-1.46022440241965	5.07541382209097e-05	0.00215703096264452	4.89436706363804	0.136142118055516
Glyma02g12050	437.830351444427	263.351623503619	612.309079385236	2.32506286173255	1.21726972227823	5.0756812545973e-05	0.00215703096264452	0.563862720778739	8.069355753844
Glyma13g42070	149.043929722018	218.583214818888	79.5046446251471	0.363727126490579	-1.45907156999001	5.10344558944049e-05	0.00216692925917286	4.74038592250687	0.201144265252686
Glyma02g12970	307.387437052553	439.811152180427	174.963721924678	0.397815564833385	-1.32982837108212	5.12612961966831e-05	0.00217465500599011	3.48381192962388	0.0698062167050744
Glyma11g30100	107.367232422226	60.8746615673423	153.859803277109	2.52748515253596	1.33770261718243	5.26982024359267e-05	0.00223365687962672	0.703448583890892	6.18794541872338
Glyma05g36720	130.223537067918	194.821175140411	65.6258989954256	0.336851982070881	-1.56981330657473	5.345411040694e-05	0.00226371615986453	19.2660963865171	2.17997250433605
Glyma15g04850	66.0312679588749	102.1311933334	29.9313425843495	0.293067588925948	-1.77069466927316	5.36433062902832e-05	0.00226974433174266	5.780351120602	0.0341787766826015
Glyma14g11150	85.1701041082195	45.8273713501955	124.512836866244	2.71699713943362	1.44201304663199	5.37319563266135e-05	0.00227151142072901	0.105711818243645	3.71715778964804
Glyma12g28790	97.9291855375793	146.229675735851	49.6286953393079	0.339388671208963	-1.55898968635159	5.40449078923331e-05	0.00228274947921522	5.06865883058618	0.234339849856976
Glyma15g02250	155.884311180633	87.8307771522552	223.937845209012	2.54965118685918	1.35029988809984	5.41061248693401e-05	0.00228334445256526	0.0787495272848703	0.1528901330271
Glyma06g15930	51.2979306137449	80.6793523786146	21.9165088488752	0.2716495386084	-1.88018149826627	5.49942041747013e-05	0.0023183071802266	7.48100244528868	0.397652381780682
Glyma10g02710	18.0183383630699	5.79829035997261	30.2383863661672	5.21505210827525	2.38268166808056	5.5044148110365e-05	0.0023183071802266	0.181632978237458	0.487447728701389
Glyma17g01130	314.353119891261	450.648059047663	178.058180734859	0.395115827440026	-1.33965245633719	5.52559369903325e-05	0.00232370998501861	2.54721347344574	0.0598859090991813
Glyma01g31320	171.391904939229	99.7314030576374	243.05240682082	2.4370699636137	1.28514766866884	5.5302446234575e-05	0.00232370998501861	0.400746126619694	0.221420130450394
Glyma11g05280	127.679765642858	71.7313711099727	183.628160175744	2.55994214712863	1.3561112067121	5.62218111491724e-05	0.00235901779612399	0.0339291695539531	1.5638193757915
Glyma04g41930	20.1710406375612	35.4075748887396	4.93450638638275	0.139363014888434	-2.84308035517819	5.6251158940526e-05	0.00235901779612399	8.56225840930368	0.0174187581709647
Glyma12g34550	9488.54666312313	15804.8323641123	3172.26096213398	0.200714622531345	-2.31678237063827	5.62888222659676e-05	0.00235901779612399	4.26524332540476	0.0338036094121348
Glyma17g15040	156.742592063673	91.8182050892658	221.66697903808	2.41419420933544	1.27154173805446	5.67268074164426e-05	0.00237531861616629	0.644475310812113	5.12061024037737
Glyma0041s00360	237.455033398253	338.623105389273	136.286961407233	0.402473898674342	-1.31303287060199	5.73194651000424e-05	0.00239806228471654	0.684439364529363	0.635633545742023
Glyma04g10100	337.03741625704	475.888480429532	198.186352084547	0.416455451717735	-1.26376591627912	5.78123591759799e-05	0.00241659651854935	2.62441721063299	1.43193258014772
Glyma17g33640	94.8586175278014	139.93155859097	49.7856764646329	0.355785906810057	-1.49091873036978	5.92378236101519e-05	0.00247191631390269	2.16686101310666	0.120348819451196
Glyma10g12410	149.835171981552	220.360477716612	79.3098662464929	0.359909667415438	-1.47429324034633	5.94984010781159e-05	0.00248065321603398	4.68622704829793	0.789621300554832
Glyma10g01640	1215.03339557648	686.087415114234	1743.97937603872	2.54192007843249	1.34591867068051	6.06919452116659e-05	0.00252606758562678	0.0707086959298694	13.793450213376
Glyma12g15500	311.961503072818	184.644721968835	439.278284176802	2.37904598351284	1.25038315723796	6.11108882404488e-05	0.00254073717103731	0.0922811146052818	2.36476830223584
Glyma20g03310	251.970117210733	361.977179992286	141.96305442918	0.392187856793085	-1.35038322844351	6.1149287704698e-05	0.00254073717103731	7.45025705917175	0.371044921097667
Glyma02g07150	72.8821125618625	110.442666445783	35.3215586779424	0.319818054151039	-1.64467671173211	6.17876618048436e-05	0.00256286545501649	3.69818049042369	1.48226378922049
Glyma09g02650	5.07845166925486	10.1569033385097	0	0	-Inf	6.21295809549064e-05	0.0025734747386605	5.03377037084148	0
Glyma12g09940	421.393242158623	607.976071350343	234.810412966903	0.386216537182752	-1.37251815535085	6.21496778795958e-05	0.0025734747386605	5.17553989040984	2.35135219037418
Glyma19g37860	80.6144220720297	122.597617732379	38.6312264116801	0.315105848924478	-1.66609156129984	6.2521631591133e-05	0.00258468947333055	1.49600161088594	0.60020182164091
Glyma17g06160	19.125763782111	33.6791637347428	4.57236382947917	0.135762392008635	-2.88084420570886	6.25272166025432e-05	0.00258468947333055	12.8084177796079	0.0364419933621868
Glyma17g07330	27.5124969668843	46.0023908707189	9.02260306304969	0.196133350729661	-2.35009322105387	6.30409937231343e-05	0.00260370590187953	0.468781022429691	0.00836810573736804
Glyma14g39350	308.759104940986	183.603641506801	433.914568375171	2.36332223486482	1.24081635167604	6.31703099319709e-05	0.00260682453600868	0.291995854125489	1.75651307405757
Glyma09g16680	226.25513668673	135.366956551614	317.143316821846	2.34284145038692	1.22825932446132	6.34692509055295e-05	0.00261693174350654	0.653738692064969	1.50704487479925
Glyma16g27230	9.87452450936276	18.3863501265032	1.36269889222231	0.0741147037256751	-3.75409640044555	6.36766582827079e-05	0.00262325090461084	1.59598037638892	0.000555380773567473
Glyma07g12090	25.9666209568602	43.7410375455394	8.19220436818103	0.187288752802263	-2.41666383045646	6.39587709779872e-05	0.00263241919618394	0.385782448956554	0.0185313017423065
Glyma04g01390	464.036569762906	276.050171354722	652.022968171089	2.3619726985543	1.23999228908395	6.40078810474266e-05	0.00263241919618394	0.0724461386653791	1.82707361291819
Glyma15g02750	479.416659682547	282.289813209215	676.543506155878	2.39662741798787	1.26100564365499	6.45299419665114e-05	0.00265163876034909	0.0715150396944461	4.29628912049599
Glyma12g30160	600.382048475043	862.160254111295	338.603842838791	0.392738868701179	-1.34835770873055	6.47372573046944e-05	0.0026579033090174	0.557817947159258	0.344200323225215
Glyma13g33580	501.787857607174	295.642320130218	707.93339508413	2.39456040925506	1.25976083191276	6.58818272840882e-05	0.00270260532297394	0.0342320879019244	0.966192304594403
Glyma04g39240	204.166591964346	295.481456441918	112.851727486774	0.381924906035373	-1.38863909102512	6.59690928147624e-05	0.00270389563417664	19.0984631867264	0.895454156533276
Glyma16g17260	59.2024313514992	92.2517385137761	26.1531241892223	0.283497358538309	-1.81859280184133	6.64871652722292e-05	0.00272282645472839	2.3420261619631	0.175419081831198
Glyma07g04010	331.411277251375	474.582500952151	188.240053550598	0.396643477525897	-1.33408526963243	6.66691667536705e-05	0.00272797392036746	3.06634685985516	0.0222358331488475
Glyma01g07910	123.157549360286	66.7545287905694	179.560569930002	2.68986349215858	1.42753295933097	6.69751866014745e-05	0.00273818300867649	1.67522533066977	6.12582050569283
Glyma02g15970	86.7332486956407	46.5623199752004	126.904177416081	2.72546938132961	1.44650471275253	6.84371269581219e-05	0.00279559316166959	0.0468081648790665	0.685360952836031
Glyma11g09690	575.327506061441	348.724050956183	801.930961166698	2.29961472106052	1.20139217135415	6.85393488339137e-05	0.00279741013728443	1.25772830835108	6.48104324872915
Glyma06g13370	139.969718719285	205.313864863774	74.625572574796	0.363470692173225	-1.46008905525688	6.87093649736415e-05	0.00280198872464479	3.92234037006973	0.488844420647066
Glyma06g38530	148.658254419265	216.560759602432	80.7557492360974	0.372901117378564	-1.4231349748096	6.90462966636724e-05	0.00281188444560435	3.06596361988104	0.172076188867656
Glyma08g43890	8.50513700077973	16.0097176662407	1.00055633531874	0.0624968132591486	-4.00007356179896	6.90681051513855e-05	0.00281188444560435	2.0334466526492	0.146478251762423
Glyma08g20650	157.561002150425	228.182900219645	86.939104081205	0.381006219122988	-1.39211354802266	6.92050499557209e-05	0.00281509408497465	4.63391582624541	0.354215608467206
Glyma17g13550	836.55221269539	1205.16283435289	467.941591037891	0.388280801315244	-1.36482772045591	7.00301033719391e-05	0.0028462654513929	6.22030752171967	0.218608702835861
Glyma07g16250	171.901645544195	251.281325574599	92.5219655137907	0.368200722048178	-1.44143563904608	7.07376808708747e-05	0.00287261393558363	11.8904644552538	1.40425653265362
Glyma08g24960	63.8500984235354	32.0497647154562	95.6504321316146	2.98443476826794	1.57745772069178	7.08650187489924e-05	0.00287537484366201	0.597787482161669	0.831294316354035
Glyma14g40170	404.987269214029	243.93788067312	566.036657754938	2.32041311580235	1.21438167908631	7.09572645509359e-05	0.00287670844828384	0.100898920810099	7.33933101226585
Glyma05g31630	171.17587698714	99.2123325728699	243.139421401409	2.45069756043511	1.293192452796	7.12443516785898e-05	0.00288593236268615	0.404154033284321	2.16911874992963
Glyma15g10890	74.8737891122014	39.6523049064512	110.095273317951	2.77651636084437	1.47327589715042	7.19696907363871e-05	0.00291287853559377	0.432731510762023	0.348043506824282
Glyma06g04170	48.7843241018404	76.4534977814143	21.1151504222665	0.276182922103004	-1.85630398223943	7.22611972138197e-05	0.00292223557714351	2.92621848775374	0.576550853124383
Glyma05g32860	45.1318268469336	21.2331641208183	69.0304895730489	3.25106937337555	1.70091434149644	7.26073504751312e-05	0.00293378507795553	0.358278084556943	1.37803836607246
Glyma09g29350	8.1259854065793	1.68673732295918	14.5652334901994	8.63515219112273	3.11022160490453	7.32516805843709e-05	0.00295735347439252	0.0430490109487412	2.5515974422514
Glyma12g17940	4.11267271109452	0.319459767498245	7.90588565469079	24.7476723488638	4.62922093326469	7.35718358395026e-05	0.00296780577095452	0.0705688939337555	5.0810166027593
Glyma0509s00200	4.08471264008656	0.263539625482328	7.90588565469079	29.9988498512188	4.90683528408347	7.37081682785708e-05	0.00297083163776366	0.050136268554429	5.08878330632997
Glyma02g16090	203.620825143918	290.174987475005	117.06666281283	0.403434713072622	-1.30959287057181	7.37698129643836e-05	0.00297084466224895	0.448932236758177	0.402666675928853
Glyma08g02450	268.963591112582	382.541711258492	155.385470966673	0.406192230529537	-1.29976545024026	7.43380049793475e-05	0.0029902233928436	1.78353291765023	0.449523982434629
Glyma01g01400	65.4461326587368	100.683213742991	30.2090515744828	0.300040597150543	-1.73677037634884	7.44361758575222e-05	0.0029902233928436	0.0871662138870371	1.33284767781552
Glyma20g31040	96.7662846780663	143.717517062294	49.8150522938387	0.346617818844215	-1.52858227276839	7.5270702962226e-05	0.00302124254052275	2.60193396727989	0.2209739356144
Glyma05g09130	566.606059474877	348.223730735343	784.988388214411	2.25426448265531	1.17265679032404	7.68878846346221e-05	0.0030835987970973	1.214350296657	18.3549916420026
Glyma09g01850	221.639545804957	317.365128513749	125.913963096165	0.396747946713088	-1.33370533817728	7.87331744544349e-05	0.00315499264085526	0.413226267126687	0.0585954457994604
Glyma06g38060	29.9667257676822	49.795380533344	10.1380710020205	0.203594608444287	-2.29622873815785	7.89676938449665e-05	0.0031617750939728	0.377900661641725	0.182280334550028
Glyma12g08270	37.5480710802919	59.62377222366	15.4723699369238	0.259500017524621	-1.94619345887576	7.96801641834301e-05	0.00318766714632092	0.0897125725053831	1.30053430199313
Glyma02g05130	63.1536748981883	96.7759880597812	29.5313617365954	0.305151746095871	-1.7124012492683	7.98333254395242e-05	0.00319115933792791	4.06085592354994	0.230129312047721
Glyma19g04820	73.5682098746934	110.842578357656	36.2938413917313	0.327435917943211	-1.61071550857825	8.02029360079372e-05	0.00320329071787018	1.11926610441282	0.386489768155919
Glyma07g30710	38.2607193715886	62.6603953828276	13.8610433603496	0.22120899933147	-2.1765180157036	8.03776489336537e-05	0.00320762434751954	18.9548543159201	0.41820019039775
Glyma03g02580	276.263006986691	161.619952237939	390.906061735443	2.41867452825345	1.27421664444538	8.12950907058108e-05	0.0032389007067635	0.551221871077147	0.283517444453645
Glyma01g45130	151.525466856147	219.316592215633	83.7343414966621	0.381796655924392	-1.38912362834882	8.14541417391279e-05	0.0032425709160522	1.18311946326427	0.212692693187907
Glyma02g03420	5.14996818823067	0.638919534996491	9.66101684146485	15.1208662629449	3.9184688877172	8.17933472675263e-05	0.00325340089907212	0.179377633075604	0.267920734254627
Glyma14g05270	12.9469057131264	3.6675715575501	22.2262398687027	6.06020619364537	2.59936688107263	8.31284172724499e-05	0.00330379198654502	0.0936606724213534	2.73664344979029
Glyma05g31450	132.665063380203	193.809543310426	71.5205834499789	0.369025086321079	-1.43820920087588	8.34950975358872e-05	0.00331364349851497	4.17314948996999	0.0152919292237299
Glyma13g07490	558.625144974561	325.095233078393	792.155056870729	2.43668616537269	1.28492045015174	8.3513090835073e-05	0.00331364349851497	1.11850463018304	3.16540899834116
Glyma09g03430	11.3444039053894	20.8258307508972	1.86297705988168	0.0894551138038719	-3.48269223182839	8.36607591670052e-05	0.00331678625152529	4.67967320244698	0.0281626910413479
Glyma19g03000	60.9364688613092	92.8140633548104	29.0588743678079	0.313086975372702	-1.67536460223977	8.39538463235108e-05	0.00332568437680714	1.69504820846968	0.101876874806311
Glyma17g04850	158.484726580155	95.0240288235369	221.945424336774	2.33567685020949	1.22384068566935	8.46705845574225e-05	0.0033513364461221	1.50215442790596	0.968642264312931
Glyma02g44670	218.545645450416	123.614416082628	313.476874818204	2.53592489251953	1.34251201724616	8.47747989163589e-05	0.0033527221902864	1.77909735818131	3.94368028382853
Glyma18g53890	135.634396064644	198.140294949954	73.1284971793345	0.369074332900359	-1.43801668535842	8.50755721532549e-05	0.00335929910927537	0.452921893038109	1.98363950229271
Glyma03g42400	19.8471000896927	6.78566206557167	32.9085381138138	4.84971662246216	2.27790045053429	8.50797780477816e-05	0.00335929910927537	0.115966807743573	0.577046136999463
Glyma01g03850	133.421703006684	77.3655305911353	189.477875422233	2.44912526256161	1.29226656363441	8.51806992838918e-05	0.00336054506368624	0.0520337462857994	3.61278195468142
Glyma15g02400	370.654745334807	531.71278992961	209.596700740003	0.394191572423432	-1.3430311621206	8.60761956884735e-05	0.00339311102727378	5.07118704699532	0.585886511398783
Glyma06g02210	28.3816568647621	11.2081007831364	45.5552129463877	4.06448994596209	2.0230743194343	8.70754963326401e-05	0.00342971265920928	0.557734514522795	0.0125407785986715
Glyma09g38690	20.2394965273258	7.14316611686966	33.3358269377819	4.66681390189909	2.22243793823406	8.73138006659473e-05	0.00343630519972636	0.102969746186787	1.95800707655989
Glyma14g37980	117.106409600678	174.134884071578	60.0779351297776	0.345008040462947	-1.53529811038539	8.79894645817847e-05	0.00346008570665075	8.18006168516046	1.41210414035162
Glyma18g41290	254.374747094915	364.276062600529	144.473431589301	0.39660424173337	-1.33422798742909	8.86881788679206e-05	0.00348473333464246	2.9470984951069	0.42905912098941
Glyma12g32280	376.029073617785	538.132270687752	213.925876547819	0.397534004556936	-1.3308498228994	8.93475129873575e-05	0.00350779494465033	7.36210820036864	0.359006182533029
Glyma01g05450	4.93330234145169	9.86660468290337	0	0	-Inf	8.94330111783027e-05	0.0035083085769678	1.09510246409468	0
Glyma06g42820	208.146782161807	123.752771851425	292.540792472189	2.36391305096105	1.24117697153311	8.97721196009851e-05	0.00351876203746677	0.0393260028352574	0.93911244802306
Glyma13g35480	492.376639633063	297.420341151441	687.332938114684	2.31098160755826	1.20850577785397	9.02905674346547e-05	0.0035362224094638	1.91445684181667	2.98098296162632
Glyma10g35890	521.672939820907	312.357119612648	730.988760029165	2.3402340274352	1.22665280901288	9.03987160001394e-05	0.00353698854267979	0.00978302688399822	3.563879627234
Glyma18g00480	998.080923741739	556.564219325688	1439.59762815779	2.58657955033824	1.37104556235691	9.04561439176887e-05	0.00353698854267979	1.15550866679621	0.172496593812811
Glyma14g12120	96.6772873803541	53.2872860678346	140.067288692874	2.62853110054372	1.39425680484883	9.15048021237304e-05	0.0035751073778132	0.00123370842717832	0.0518769645368228
Glyma08g08130	22.3348235960824	8.49932712744244	36.1703200647223	4.25566865733833	2.08938582823015	9.20019408264164e-05	0.00359163418792699	0.417099543264747	1.19436556182871
Glyma17g04120	99.2031798141723	147.529688701233	50.8766709271117	0.344857169936444	-1.53592913267958	9.33580109199831e-05	0.00363870921563992	5.03930360642906	0.134078276101722
Glyma17g10100	28.5642982679032	11.8583055718086	45.2702909639978	3.81760199126773	1.93266670065818	9.44158827024864e-05	0.00367698253158148	0.844800831789696	1.32743688543499
Glyma12g22670	9.05929203622535	16.8329584930299	1.28562557942085	0.07637549750706	-3.71074631715261	9.45882223014715e-05	0.00368035645586737	0.457015051412973	0.0684470260222146
Glyma19g43030	33.7554564225977	55.054637898741	12.4562749464543	0.226252962908674	-2.14399140967202	9.46544501003311e-05	0.00368035645586737	0.685280758887298	0.0694227052986071
Glyma11g02730	23.2039053952574	39.0009538340953	7.40685695641955	0.189914764339542	-2.39657602714904	9.48385542097232e-05	0.00368455768708778	0.248517482985962	0.0965079682454399
Glyma15g18490	22.3241335638033	9.1047283189869	35.5435388086196	3.90385496011974	1.96489945346355	9.52265696621922e-05	0.00369666796508352	1.25846644106278	5.47885119302668
Glyma05g26660	7.32786720009497	1.30501669947839	13.3507177007116	10.2303041072561	3.35477712633514	9.60805401054804e-05	0.00372683260727799	0.112045460121745	0.211829217083355
Glyma06g17070	194.689249504899	114.103316326432	275.275182683365	2.41250816843784	1.27053382716613	9.7013021297553e-05	0.00375973495651168	0.101022430114907	1.13049469964661
Glyma05g24980	7.9902577339236	1.56221561099409	14.4182998568531	9.22939174041298	3.20623557073065	9.70839975766531e-05	0.00375973495651168	0.120897499041135	1.88779306085894
Glyma11g07850	273.320483576153	385.645261590163	160.995705562142	0.417470980709825	-1.26025217859669	9.74647020570031e-05	0.00376904004433229	4.57682688021222	1.67261262770101
Glyma13g43250	55.0558657646423	86.1184334280708	23.9932981012138	0.278608157930019	-1.84369059275268	9.74798682178124e-05	0.00376904004433229	14.9954832175748	0.170193417930656
Glyma11g27430	129.157693290562	186.575739575233	71.7396470058915	0.384506834432051	-1.37891885323187	9.79227352106782e-05	0.0037815354286248	17.0147913161311	3.86274604115985
Glyma09g05080	11.1668561046211	2.6405906851062	19.693121524136	7.4578470776299	2.89875921510473	9.79591504721473e-05	0.0037815354286248	0.351712896560019	2.18412773060932
Glyma12g35320	203.177496789509	291.037940215229	115.317053363788	0.396226874332977	-1.33560135965735	9.8127671646337e-05	0.00378502492695071	2.19102163043295	0.506500098609928
Glyma18g49680	46.2458241835387	22.3163150258519	70.1753333412255	3.14457531451461	1.65286518943688	9.83927318740749e-05	0.0037922296587934	0.0163961345578157	1.51683335581871
Glyma20g35930	50.3355673985167	24.7753175732934	75.8958172237399	3.06336405171055	1.61511682772295	9.87440357162109e-05	0.00380274427531261	0.299648819696174	2.93261474908052
Glyma01g04350	103.997148002489	57.4052610006009	150.589035004377	2.62326191675708	1.39136185912486	9.89019218722697e-05	0.00380579937168058	0.838168810295365	2.00432470123995
Glyma11g04110	81.4005338151246	44.129767372922	118.671300257327	2.68914402504066	1.42714702506857	9.92477599525963e-05	0.00381607637017733	0.0373943861703536	0.115474812545571
Glyma01g05550	246.839273517842	351.65519695528	142.023350080404	0.403871039899532	-1.30803339546993	9.98703657542667e-05	0.0038369703486891	0.826027484190826	0.00792965028411224
Glyma01g01340	138.081882053701	201.06853866354	75.0952254438614	0.373480734196427	-1.42089427060417	0.000100100720747773	0.00384277307295355	3.68407686138408	0.180701102437477
Glyma02g16710	50.1496871254209	24.8654837430837	75.4338905077581	3.03367878490359	1.60106833675182	0.00010060651629076	0.00385913214151897	0.841392672947466	17.3585631806199
Glyma17g33420	174.646904900037	104.148897235493	245.144912564581	2.35379268596843	1.23498725831335	0.000101215345845452	0.00387941444634069	0.680974747030663	1.13552390805118
Glyma13g43730	195.168148172452	120.785918110695	269.55037823421	2.23163744955087	1.15810266685352	0.000101382996284974	0.00387995715343591	1.4419169110717	13.1423737473654
Glyma16g28600	2359.10085869928	3566.6205137127	1151.58120368586	0.322877412738008	-1.63094157580184	0.000101389678540464	0.00387995715343591	13.4453552684453	0.615541182054423
Glyma06g20400	150.997594063485	84.662064101686	217.333124025283	2.56706621001171	1.36012050651859	0.000101584709442854	0.00388435234283972	2.0632698486271	1.73304885660428
Glyma03g06580	13.603374436276	24.5744354157559	2.63231345679602	0.107115928087947	-3.22275507077588	0.000102146134924658	0.00390273958887612	10.7871465814922	0.0948517324365149
Glyma15g01900	36.8146858619242	16.2112463263143	57.4181253975341	3.54186989956054	1.82451121979564	0.000102318550959921	0.00390624652352663	0.0822113858669095	0.14142510827718
Glyma03g02980	295.505110532603	169.527449649665	421.48277141554	2.48622138943605	1.3139547691259	0.000103106740777999	0.00393323800824546	1.98873272052389	6.42299389788632
Glyma19g38330	28.9063283967907	47.9596550356631	9.85300175791835	0.205443549387325	-2.28318606208448	0.000103662267393355	0.00394988776016266	1.45440051840122	0.0864047858586762
Glyma10g38390	16.1355010053005	4.95471239881232	27.3162896117888	5.51319378665382	2.46288831249939	0.000103706261087929	0.00394988776016266	0.336874570947013	1.85043273402822
Glyma09g06310	102.785521320872	57.9877606124339	147.58328202931	2.54507641734427	1.34770897467758	0.000104079359418154	0.00396098407363023	0.102786641053781	1.42900687424301
Glyma17g03860	42.9513546837775	68.5409683029779	17.361741064577	0.253304578187915	-1.98105494255344	0.000104314482929757	0.00396681613382885	3.85854171256445	0.0739492698467812
Glyma06g16560	72.321438316379	109.183665166718	35.4592114660402	0.324766634385243	-1.62252467320036	0.000104489544222042	0.00396833231393668	3.29581244895396	0.0419399632205338
Glyma10g01710	330.220747040055	465.293841608119	195.147652471992	0.419407340096174	-1.25357598445981	0.000104518175172523	0.00396833231393668	1.67143924435801	0.755669526230173
Glyma01g08260	246.663738578117	146.642887668174	346.68458948806	2.36414186191249	1.24131660799304	0.000104954181374089	0.0039812373548202	0.651406930130812	0.531583752146401
Glyma13g37780	22.9531150618792	8.35421839053239	37.552011733226	4.49497606811221	2.1683134346479	0.000105022423255521	0.0039812373548202	0.133333018249325	0.447514562185059
Glyma16g32080	9.72189214372657	2.13887429000804	17.3049099974451	8.09066249395144	3.01625784080185	0.000106232386890232	0.00402395656581005	0.055498522402607	0.253916080298557
Glyma12g02540	108.985973838261	157.841936570615	60.1300111059078	0.380950794271376	-1.39232343167042	0.000107781776268043	0.00407945602723271	2.93542575602436	0.674267445782605
Glyma18g52590	304.688163033818	433.978975197654	175.397350869982	0.404160940723218	-1.30699819263475	0.000108344284531827	0.00409754531827747	1.94621276151509	0.316966124415616
Glyma05g33010	26.3980904103112	43.9858049196957	8.81037590092667	0.200300435947726	-2.31976253375203	0.0001087594224183	0.00411003723705101	0.226754337733326	0.293301190322237
Glyma13g04000	220.175146294007	132.672878668032	307.677413919981	2.31906789849519	1.21354506034109	0.000109286215712342	0.00412437964795546	1.05361992339418	0.897971216537975
Glyma09g11730	43.9130749949924	69.0144419666932	18.8117080232917	0.272576398319215	-1.87526744654444	0.000109309213531794	0.00412437964795546	0.283077474779321	0.247419243062437
Glyma11g13780	6.20522603572483	1.04781778796269	11.362634283487	10.8440937098231	3.43883758035683	0.000109918912914097	0.00414415686688657	0.148480054302551	0.953875896742894
Glyma15g13860	80.9157572639433	44.3500682843217	117.481446243565	2.64895750532804	1.40542470012722	0.00011031771430481	0.00415573798781745	0.0164896221802598	1.21540450954485
Glyma14g06120	174.20414307692	101.320759091129	247.08752706271	2.43866636293632	1.2860923946811	0.000110397646713337	0.00415573798781745	0.277619474051597	0.916621558073058
Glyma09g30660	316.540397951315	445.171858862726	187.908937039904	0.422104257712857	-1.24432871323392	0.000111837363728717	0.00420533524468382	0.00441903861365848	0.696945710772049
Glyma15g31520	1167.47293529304	1709.33071784661	625.615152739476	0.366000064357129	-1.4500841926958	0.000111888809015985	0.00420533524468382	11.2409104806719	2.43117478139047
Glyma09g40490	114.069917829973	62.7747125851984	165.365123074747	2.63426332458809	1.39739956658503	0.000112467003898332	0.00422378987431202	0.238653446410114	3.90646198300422
Glyma06g09550	11.6225291213508	3.01415582100145	20.2309024217002	6.71196302485068	2.74673476821941	0.000114271930017708	0.00428825111817809	0.358157988624425	4.30836202489587
Glyma10g33110	161.876966687973	97.3511630375363	226.40277033841	2.3256298463647	1.21762149177686	0.000114614623366228	0.00429778224320716	0.0597413598633411	4.01955778706878
Glyma17g12230	233.619538407373	331.361767148778	135.877309665967	0.41005729428332	-1.2861025939285	0.000115068344776114	0.00430616127380768	4.05814089828085	0.00258668070689117
Glyma10g37560	113.118432132104	165.834477606666	60.4023866575428	0.364232984173582	-1.45706651922571	0.00011510165496755	0.00430616127380768	0.493603446885427	0.340993003428851
Glyma19g24640	113.945685409425	164.207914910692	63.6834559081571	0.387822084841602	-1.36653313366997	0.000115104729902387	0.00430616127380768	6.40742740284751	0.102549701018234
Glyma13g07900	968.591987284043	564.90721926352	1372.27675530457	2.42920732557398	1.28048562493182	0.000115750727456921	0.00432698726319865	0.53826751332235	0.490489905450767
Glyma12g31820	48.454258607284	76.7124302847627	20.1960869298052	0.26327007050664	-1.92538457496914	0.000116014458611102	0.00433350229478184	7.92558712860012	0.802264470418329
Glyma13g27840	705.362882830854	429.369988160531	981.355777501177	2.28557142921287	1.19255490708935	0.000116289099434231	0.00434041448404482	0.858927070352566	5.49244085318049
Glyma09g06250	2667.61738515154	4006.41053294833	1328.82423735474	0.331674506750275	-1.59215996729075	0.000116452724447792	0.00434317562842356	0.790499260390269	0.111639888595593
Glyma13g28090	232.150435840609	333.532710758809	130.768160922409	0.392069973061722	-1.3508169385563	0.000117604125999138	0.00438274391713864	3.22922674107325	1.73889333314125
Glyma15g01020	173.141275080441	105.008645795651	241.27390436523	2.29765751702725	1.20016376956407	0.000117788019670034	0.00438622305069496	0.71886639775418	0.756234132078283
Glyma10g05150	145.04979221039	209.700308742143	80.3992756786379	0.383400845525223	-1.38307457625975	0.000118744273719568	0.00441843612050072	0.0373367784882032	0.79020639831393
Glyma12g31070	73.2818746660148	39.1286864939368	107.435062838093	2.745685390046	1.45716632605917	0.000119854289434673	0.00445631677685463	0.234843961827346	1.96830642005703
Glyma01g44230	2.94500571929715	0	5.8900114385943	Inf	Inf	0.000120104669525971	0.00445932778478225	0	0.0218265785878639
Glyma01g04360	142.509950525677	82.6368228819295	202.383078169425	2.44906654335667	1.29223197376569	0.000120119362584697	0.00445932778478225	0.827992659635995	3.25144296717201
Glyma18g50080	5.38320966774593	0.846539018462901	9.91988031702895	11.7181607707119	3.5506742435555	0.00012021814666381	0.00445957775759694	0.0816766042901172	3.1548703315182
Glyma02g17060	11.6852538059549	21.0523036674759	2.31820394443387	0.110116402511109	-3.1828987117352	0.000121535297062591	0.00450498893404082	1.49052685045996	0.11259718032982
Glyma11g28190	21.0115018442248	7.26768782883474	34.7553158596148	4.78216960856824	2.2576652988285	0.000122390743037852	0.00453322960852815	0.138000575782203	2.69778177874792
Glyma18g46610	217.362573831383	130.684916840765	304.040230822001	2.32651355773875	1.21816959441322	0.000122622247984379	0.00453833464331492	0.269689307749293	0.331592457356939
Glyma10g27200	7.99798727852441	14.9954182217301	1.00055633531874	0.0667241367012237	-3.90564745534859	0.00012327210739329	0.00455890365410894	1.45432699443854	0.15936290406555
Glyma03g41510	65.4315063270485	98.7966530191765	32.0663596349204	0.324569291114511	-1.62340158807793	0.000123476403938217	0.0045629758517123	2.20556602023602	0.00108393163495172
Glyma14g05390	30.708325273608	13.2672569583071	48.1493935889088	3.62918979712386	1.85964750796335	0.000123738351182073	0.0045691706552728	0.128272148301136	3.39485436574606
Glyma08g28050	141.840689179785	79.2527314722707	204.4286468873	2.57945238087884	1.36706481322675	0.000125293692399843	0.00462307960068179	1.63796587534161	3.46071951181533
Glyma13g33710	80.5063486211691	121.165705571782	39.8469916705561	0.328863612707224	-1.60443870565885	0.000125457231221473	0.00462559092921362	5.04179113474427	0.352797125759958
Glyma12g32230	89.3172399480057	133.303421157484	45.3310587385277	0.340059229875083	-1.55614204498047	0.000125686312858893	0.00463051315518994	7.65623112753321	0.35230971889259
Glyma11g09310	203.864117202683	288.558388272426	119.169846132941	0.412983475706252	-1.27584403719802	0.000125782046638749	0.00463051885524885	0.702836509793013	0.111940175745431
Glyma08g45580	4.53155375249287	0.582999392980573	8.48010811200517	14.5456551312185	3.86251637126887	0.000126082715926124	0.00463806327902274	0.0463629215057877	4.58428369889707
Glyma15g15200	67.6433278214991	102.833491675449	32.4531639675494	0.31558943918752	-1.66387916674359	0.000126312859717101	0.00464300388066343	4.20424983388778	0.833395977329369
Glyma11g17160	7.73371748586404	14.589003232318	0.878431739410088	0.0602119093005723	-4.05380732422492	0.000128975108128044	0.00473726843326715	1.85213564926301	0.132193400951892
Glyma16g03960	84.8974875530371	46.9003832852371	122.894591820837	2.620332355781	1.38974981085711	0.000129742326033783	0.00476183823436266	0.555644449066487	2.73922653497102
Glyma16g28150	1321.83956043129	1911.77945182938	731.899669033202	0.382836873956798	-1.38519830134195	0.000130215187528793	0.00477209113178287	3.45984845404332	0.280378315319754
Glyma11g36050	305.726546335998	188.248020855382	423.205071816614	2.24812494651264	1.16872222003607	0.00013021868178044	0.00477209113178287	1.85007764899646	13.4982004167377
Glyma05g03070	103.404544841119	59.0314710594102	147.777618622828	2.50337008329171	1.32387158621687	0.000130366495831294	0.00477389691877454	0.0120535003293874	3.33977301391405
Glyma13g03510	28.2880550263425	46.3347599693251	10.2413500833599	0.221029527079454	-2.17768898443072	0.000131517174266189	0.00481085224023221	1.0784205967452	0.28096993333977
Glyma02g44610	52.5530559621816	81.1346410991528	23.9714708252103	0.295452971757345	-1.75899958482947	0.000131574281551132	0.00481085224023221	3.97707885914939	0.232807834678827
Glyma02g42500	629.675433710952	893.728789680874	365.62207774103	0.409097348057439	-1.28948390979238	0.000132137773431568	0.00482781199806877	8.39805433172464	0.556845364492316
Glyma11g36620	1004.80858331064	1435.32990872764	574.287257893634	0.400108194221853	-1.32153791948509	0.000132755506911305	0.00484672648329464	7.18930790050569	0.51497493255868
Glyma08g22360	222.680679372197	315.683791536848	129.677567207546	0.410783102218312	-1.28355125803954	0.000133108940329124	0.00485597050611826	1.25256058826686	0.0950570145655472
Glyma13g25470	16.3004250477932	28.4516911209651	4.14915897462127	0.14583171724242	-2.77762356636137	0.000133549447160462	0.00486837476793297	2.6367486579764	0.0439440980385214
Glyma13g37020	335.905531128875	474.909487030851	196.901575226899	0.414608637233031	-1.27017792353539	0.000134012166033919	0.00488156947958293	10.518284950372	0.230597326256117
Glyma01g44030	37.1951329509976	60.1640982233078	14.2261676786874	0.236456094228902	-2.08035576975261	0.000134284935996555	0.00488783042391066	7.57810352722445	0.119013778906758
Glyma07g05620	334.407044855449	213.307837174507	455.506252536391	2.13544077221946	1.09453388448896	0.000134415209422905	0.00488889913732092	1.3768025864669	12.3440731094116
Glyma16g09760	891.459075833845	515.827529280923	1267.09062238677	2.4564230299091	1.29655903407848	0.000135039382582733	0.00490791670516553	0.54999304901569	0.0736027461872894
Glyma13g39730	250.072345158016	353.749276522534	146.395413793497	0.413839471935066	-1.27285683913086	0.000135154765092696	0.0049084279643522	1.58552958359772	0.213132237723034
Glyma13g17130	156.296272401915	91.2375422384509	221.355002565379	2.42613947213597	1.2786624894424	0.000136140397236105	0.0049405197190244	0.29928138565172	0.0296748932650079
Glyma08g24280	251.641088079579	360.680478614807	142.60169754435	0.395368493720567	-1.33873018528742	0.000137773191118468	0.00499307808363255	7.7428094934256	1.37700248492407
Glyma19g41540	43.2498238696095	69.9015740721121	16.5980736671068	0.237449211801494	-2.07430912762337	0.000137794814907357	0.00499307808363255	16.6851556736268	2.37864909093575
Glyma02g08570	154.496049998885	219.667725113787	89.3243748839831	0.40663404165411	-1.29819709842139	0.000138797748101482	0.00502566106298394	7.13184360384268	0.144499739503718
Glyma11g04620	93.3849702793272	54.7466320937061	132.023308464948	2.4115329731877	1.26995053638186	0.000139481757482748	0.00504665623955692	1.56771135832784	2.51759336586972
Glyma08g12070	33.303647667553	54.917522285844	11.689773049262	0.212860532716992	-2.23201961589006	0.000141119849180021	0.00510211442777945	10.2950698780088	0.992446627739838
Glyma02g28840	104.667873899639	61.0824717469954	148.253276052283	2.42710014529783	1.27923363718448	0.000141460233083947	0.00511060694423415	0.117530455493292	5.42478750259317
Glyma04g42650	15.4020662088011	5.08738959836294	25.7167428192393	5.05499771975683	2.33771044134763	0.000141709273471111	0.00511578924877414	0.327574200008456	2.90035914539037
Glyma06g05300	66.0433265989374	34.8421139364	97.2445392614749	2.79100571908418	1.48078508065118	0.000142101534727254	0.0051261303446994	0.303078466659417	0.414612540988087
Glyma13g01130	293.893121945253	414.571683440713	173.214560449794	0.417815705627094	-1.25906137078188	0.000143904454153858	0.00518730587082736	16.5121869740637	6.8232390294702
Glyma16g06450	57.3063605579576	29.5391992575589	85.0735218583562	2.88002125977015	1.52607946140778	0.000144449717690582	0.00520308957097074	0.301545967632877	2.58380260104318
Glyma08g19500	338.429651379188	474.233190018022	202.626112740355	0.42727104936003	-1.22677652736445	0.000144744292663676	0.00520982670629799	0.309597065822377	2.0964180898587
Glyma14g39020	41.6382066815101	19.1667708385711	64.1096425244492	3.34483273496626	1.7419340678269	0.000145202668847963	0.00522244520985693	0.25684454893619	0.597944806721729
Glyma17g09420	34.9209122663219	55.6593114059632	14.1825131266806	0.254809352980265	-1.97250986105061	0.00014575197507103	0.00523607360053659	1.21118143564319	0.596301922645101
Glyma0022s00480	359.98655862497	506.089727859783	213.883389390158	0.422619503254206	-1.24256874787275	0.000145797743660575	0.00523607360053659	5.60660079680757	0.749436840910033
Glyma13g29190	27.6266928264102	11.2818967833685	43.9714888694519	3.8975262505746	1.96255873977906	0.000146060606363492	0.00524084180314678	0.0565302011489311	0.151638600579608
Glyma13g06440	11.3074778335085	20.3898360502318	2.22511961678526	0.109128862601127	-3.19589537613578	0.000146146867216779	0.00524084180314678	0.80082273265047	0.0110292388243304
Glyma01g37300	787.077409811003	1110.33415497473	463.820664647278	0.417730700770738	-1.25935491781697	0.000146939626235789	0.0052614812063897	2.21339779202958	0.578999460175691
Glyma13g33360	271.40360096026	167.364239976105	375.442961944415	2.24326870541771	1.16560244109076	0.000147432198320922	0.00527521987596285	0.584318378846158	0.197089583243456
Glyma02g31520	41.8802049293337	66.1804781090989	17.5799317495685	0.26563621557082	-1.91247624465343	0.000147819081334679	0.00528515943425919	1.2158876270203	0.151059196342887
Glyma13g01900	110.528441105696	160.139644139965	60.9172380714276	0.380400733363595	-1.39440806735607	0.000151070875442129	0.00539744152105077	0.0595415770974213	0.0817082643086166
Glyma06g39740	257.115557303831	361.938664682549	152.292449925114	0.420768668245732	-1.24890081385366	0.000151556230967136	0.00541079198354079	0.994320681395543	0.445173539599117
Glyma03g04000	52.2216072733194	81.2815646096818	23.161649936957	0.284955759011043	-1.81119014476721	0.000152421723469708	0.00543768426873118	5.15682834967236	0.177994589315811
Glyma18g05740	135.903362213417	194.940062257928	76.866662168907	0.394309211142057	-1.34260068240321	0.000154011607911441	0.00549036083037939	1.31383803261807	0.170580472264939
Glyma19g41660	419.765709704545	590.318357890088	249.213061519003	0.422167222462366	-1.24411352431858	0.000154644035629017	0.00550885264273456	2.12285819180173	0.155602396558335
Glyma03g34800	431.039738895159	605.662838442271	256.416639348046	0.423365316596829	-1.24002501076462	0.000154831582272325	0.00551148101862405	10.9304451253139	1.99180454945487
Glyma11g04500	134.435241753223	79.6100731599962	189.26041034645	2.37734249993822	1.24934976502495	0.000156116375027307	0.00554957752136948	0.140312949505838	2.34293050640551
Glyma14g01630	144.556505699805	84.0246062805492	205.08840511906	2.44081364016503	1.28736214736264	0.000156130909274601	0.00554957752136948	0.0108699571313778	2.54274055063572
Glyma04g08830	1417.48381713551	2042.82684091341	792.140793357612	0.38776697931158	-1.3667381403641	0.000156598372581874	0.0055621124314326	3.07206172772889	0.177260786345625
Glyma18g48270	248.438375100828	150.886008828042	345.990741373613	2.29306046373009	1.19727439659925	0.000157992496533192	0.0056075183000319	0.160824130803944	0.215324222663509
Glyma05g08780	85.2240118809856	47.7638205870201	122.684203174951	2.56855924980781	1.36095935319354	0.000158220580296	0.0056115025282579	0.151343974163354	1.11330330089544
Glyma02g39380	33.707575346959	54.0689997849746	13.3461509089434	0.246835542769782	-2.01837794640605	0.000158992438223478	0.00563106590861099	5.06641077841245	0.869499115933884
Glyma12g05980	82.0386449353166	122.476416482691	41.600873387942	0.339664358107842	-1.55781825458844	0.000159004647614503	0.00563106590861099	2.37062319034317	0.448502458485954
Glyma15g00580	693.549112391712	426.173444632726	960.924780150697	2.25477394767949	1.17298280336578	0.000159434356256363	0.00564215942845288	0.162113382186216	11.3442218694108
Glyma18g42200	4.3062817928659	8.61256358573179	0	0	-Inf	0.000159651450817701	0.00564504124317506	1.89926664240299	0
Glyma10g29980	459.366157105311	647.338587966202	271.39372624442	0.419245401540297	-1.25413313509629	0.00015974882953316	0.00564504124317506	1.52577755787959	0.0194286127213469
Glyma18g48260	249.438585035423	151.462667507056	347.41450256379	2.29373025235809	1.19769573727021	0.000160524883457482	0.00566833019596549	0.15401588788166	0.200110573042187
Glyma16g01920	147.493607241711	85.3600115573894	209.627202926033	2.45580101386345	1.29619366822334	0.000160693191642196	0.00567014060851382	0.209747744046943	0.912540867282758
Glyma19g31460	28.6462861587558	46.8752483325453	10.4173239849663	0.222235067664347	-2.16984160960207	0.000160937324123333	0.00567462193726574	4.22449598260595	0.0134670390882607
Glyma19g39730	136.099907522442	193.508349667891	78.6914653769924	0.406656692137816	-1.2981167391128	0.000161694399511809	0.00569716987138082	3.02555246282243	1.42645899857815
Glyma20g29100	48.3245806239373	74.2626639689882	22.3864972788864	0.301450231952827	-1.73000825542024	0.000161897867925563	0.00570019331932395	1.58176366026168	0.460721642237953
Glyma17g06080	386.57254642109	238.654010123578	534.491082718602	2.23960654355581	1.16324530035453	0.000162024376221908	0.00570050468759824	0.463354474924668	4.14002769555317
Glyma08g02110	91.5844944123792	136.294837762346	46.8741510624123	0.343917288666102	-1.53986645315492	0.000162234540371289	0.00570371318345727	3.29041461005134	2.22130751977966
Glyma13g23150	39.6424999086865	62.5254192706944	16.7595805466785	0.268044272907958	-1.89945678439249	0.000162351032674625	0.00570371318345727	0.567505368339303	0.0145693027547439
Glyma19g37180	46.8145064033799	73.1144378720579	20.5145749347019	0.280581722731701	-1.83350706092295	0.000162707281673392	0.00571208672118174	5.13659368948473	0.126163798618798
Glyma08g06340	55.7405275902108	28.42797432993	83.0530808504916	2.92152651773891	1.54672238421254	0.00016291657152555	0.00571529264351799	0.0949326436612524	2.72634597822613
Glyma01g27710	1104.63758530613	1584.12310816091	625.152062451347	0.394636035059874	-1.34140539724313	0.000163961398666798	0.0057477842845227	13.1014975603241	0.982511411734772
Glyma06g14170	79.2281138804413	117.950580066242	40.5056476946407	0.343412026222275	-1.54198753176329	0.000167462379097916	0.00586626889382266	2.8121214979171	0.22989687393465
Glyma03g35090	133.866808512639	189.877117134922	77.8564998903556	0.410036243783039	-1.28617665731508	0.000170719375661545	0.00597604161320439	2.75415247002524	2.70017970213063
Glyma10g01380	7.71535434257628	1.7426574649751	13.6880512201775	7.85469978770216	2.97355613572696	0.000171354695409538	0.00599395012888513	0.0753537220042834	0.0880009902728397
Glyma20g20630	50.5750974099319	78.3014049258808	22.848789893983	0.291805618502137	-1.77692043333432	0.000171806876719363	0.00600537814490491	5.12769294346646	0.0710821655103325
Glyma01g37810	431.754892523515	616.9444527638	246.56533228323	0.399655643516465	-1.32317063328706	0.000171929314239955	0.00600537814490491	8.0494112215851	2.98665881202242
Glyma02g07130	138.542086932574	198.500944409526	78.5832294556217	0.395883403423498	-1.33685250819757	0.000173236920878962	0.00604530340473393	2.12801458423337	0.692591871324246
Glyma10g03530	36.0739896751567	16.9508896004545	55.197089749859	3.25629456924662	1.70323121384521	0.000173394915996877	0.00604530340473393	0.344358799803003	1.63702103346221
Glyma17g16730	58.725751083901	29.1013305888875	88.3501715789145	3.03594955251467	1.60214781811122	0.000173446688805915	0.00604530340473393	1.61523343611305	0.183653107810566
Glyma15g11170	380.2223387281	238.521054278244	521.923623177955	2.18816584035852	1.12972208364966	0.000174293404228762	0.00607044755907321	0.724452900538212	7.20938997896776
Glyma12g03460	9.12883660474379	2.32565685795567	15.9320163515319	6.85054473837412	2.77621871217594	0.000174463571162837	0.00607200907480315	0.117374351367181	1.66576922724937
Glyma09g14880	43.1871592672437	21.48698337567	64.8873351588174	3.01984387591095	1.59447396502343	0.000176043872927364	0.00612261127904667	0.23680892424481	4.78636948140536
Glyma03g26530	3.87373494735167	0.263539625482328	7.48393026922102	28.3977419165107	4.82770431140008	0.000176853744491924	0.00614636539411781	0.054154665666249	0.649499521612786
Glyma16g34650	3.71958832174874	0.263539625482328	7.17563701801515	27.227924472012	4.76701510782143	0.000178166561681516	0.00618656665963999	0.0574114801952535	0.0317172910687555
Glyma10g32670	278.5020364622	171.066432608588	385.937640315812	2.25606879403901	1.17381106033676	0.000178265879349752	0.00618656665963999	0.475096887350718	2.47872210980334
Glyma20g01290	3.51740865160437	0.263539625482328	6.77127767772642	25.6935846567046	4.68333627767872	0.000179622466875389	0.00622918371704507	0.0621566035726777	4.41923267952243
Glyma18g00490	11.6452687963994	3.16132922210423	20.1292083706946	6.36732429825713	2.67068724491479	0.000181813146604861	0.00630064485948905	0.368135123698065	0.611710417547368
Glyma01g36640	135.181274332334	79.5711916774736	190.791356987195	2.39774412026567	1.26167770707545	0.000182542244623577	0.00632138965352284	0.0394722675316889	0.285443894351262
Glyma12g28860	115.360555330657	67.2976471387322	163.423463522582	2.42836815952404	1.27998716197866	0.000182699357872063	0.00632231127916274	0.154913817109323	1.96762514505454
Glyma09g07510	56.4954523695354	29.1116974620542	83.8792072770165	2.88128878044124	1.52671426349382	0.000182863809549432	0.00632348535420511	0.0907471508838139	0.566825788629935
Glyma13g21080	143.341930604353	204.324669510182	82.3591916985235	0.403080019147757	-1.31086182494793	0.000184067919646396	0.00636058381106203	5.08263340573237	1.11278460319359
Glyma20g30670	4.50869105833035	0.527079250964656	8.49030286569604	16.1082092496663	4.00972421337474	0.000185018539527063	0.00638496156907887	0.152290714937734	0.361775441716452
Glyma03g37060	922.481250017003	1312.84653165157	532.115968382437	0.405314677346964	-1.30288567535684	0.000185036969120621	0.00638496156907887	6.26521017072434	0.208558225516986
Glyma05g33080	129.139761363294	77.8991192648542	180.380403461733	2.3155640932017	1.21136369038841	0.000185265960947985	0.00638831317441071	0.100712553909639	7.84831646158381
Glyma07g18950	22.0461313134138	37.304973934254	6.78728869257356	0.181940582629422	-2.45846071666984	0.000186308521311902	0.00641942010847728	1.27985661163041	1.04041872710145
Glyma10g14630	625.559473237474	882.113382573532	369.005563901415	0.418319879497639	-1.25732153517656	0.000186433093744247	0.00641942010847728	3.77637517345278	0.0648150732443903
Glyma15g07430	59.3058302861667	90.1883654832186	28.4232950891148	0.315154786726936	-1.66586751962227	0.000186960530119935	0.00643300909284125	2.29926222647196	0.184447499699115
Glyma02g39850	157.25709495713	224.518318052012	89.9958718622471	0.400839773979594	-1.31890242548567	0.000188323270530143	0.00647529984909426	9.89962322577748	0.696298711418879
Glyma18g05720	161.282204013346	234.139296174637	88.4251118520546	0.377660278717593	-1.40483904187621	0.000189095872912868	0.00649725372695726	13.5918195110004	3.84937799597012
Glyma12g08680	32.2728078439817	52.0282784435548	12.5173372444087	0.240587188714857	-2.05536827394294	0.000189794859290002	0.00651664886465113	3.51801683781424	0.0606336050724098
Glyma13g01140	17.7449470705868	6.10984453045913	29.3800496107145	4.80864111422924	2.26562925683486	0.000192085067658827	0.00659061279948103	0.228102372920027	1.02018581342289
Glyma14g35380	123.649681543992	74.7631528986165	172.536210189367	2.30777065305602	1.20649985563871	0.000192828366013099	0.00661143372132809	0.136427088621695	5.76179213506678
Glyma19g00600	123.684130913813	71.9391593022267	175.4291025254	2.43857593314925	1.28603889616803	0.000193028650947572	0.00661362026340667	0.213626973808834	3.19138648299781
Glyma02g07140	76.6001217745628	113.286078796035	39.9141647530911	0.352330711569198	-1.50499785934641	0.000194280929888443	0.00665182205675294	2.27722384243614	0.666608825545133
Glyma07g03670	62.2675306108772	32.0459664594308	92.4890947623236	2.88613841243989	1.52914048976407	0.000194673730584162	0.00666056371865178	0.0771530383730608	2.54814580079204
Glyma10g28020	479.163699786971	677.202659605153	281.124739968789	0.415126455842186	-1.26837721764088	0.000195151372831964	0.00667219376117866	14.8374334061021	0.7558723243196
Glyma01g07580	113.138563066981	64.1448920035749	162.132234130386	2.52759384365867	1.33776465702152	0.000195751722438984	0.00668799978631979	0.0879917435679649	3.25183564637406
Glyma01g32130	111.467101295315	65.610909815773	157.323292774856	2.39782214903893	1.26172465532636	0.000197164619830759	0.0067315252550675	0.168612069129061	3.77275471461725
Glyma09g08300	415.659878764112	585.537721692137	245.782035836087	0.419754401348909	-1.25238264221832	0.000197512920877128	0.00673866794206636	4.31978440286376	0.0227017091126556
Glyma19g34250	62.5806574881447	32.8384001094967	92.3229148667928	2.81143157276086	1.49130493365093	0.000197779215591311	0.00674300468525843	0.241535147456544	2.09055553236983
Glyma13g10070	116.412944903306	66.2185663676969	166.607323438916	2.51602130003514	1.33114413578039	0.000198077837860835	0.00674843671648655	1.74781552748715	0.399089771214821
Glyma13g42760	103.280279828458	150.096542580494	56.4640170764229	0.376184661589672	-1.41048706872599	0.000198730748726888	0.00676592310862371	2.79603369267289	0.0532561657073016
Glyma14g37230	73.8204581167217	110.467058071968	37.1738581614752	0.336515326924493	-1.5712558795781	0.000199536318430587	0.0067838147501801	4.26664034529895	0.183481810540968
Glyma10g07230	80.4224280111352	120.299785006445	40.5450710158252	0.337033611603321	-1.56903561957702	0.000199701539355083	0.00678467074132938	3.65141318965946	1.16913007470542
Glyma12g05150	1516.64463736688	893.083641898065	2140.2056328357	2.39642238691903	1.26088221605943	0.000201411148365718	0.00683795788708754	0.319297854970997	9.09082962763639
Glyma07g06420	111.962580007918	162.376868419963	61.548291595874	0.379045933049336	-1.39955540911062	0.000203502753192334	0.00690413017080463	2.43154652442065	0.113444777161048
Glyma13g09530	3.00166900595622	0	6.00333801191243	Inf	Inf	0.000203749114059672	0.00690624343396408	0	3.98913032633526
Glyma19g31450	102.694043143627	151.842807605308	53.5452786819457	0.352636252756393	-1.50374729639677	0.000203850147802106	0.00690624343396408	5.01069406360688	2.25811737095642
Glyma17g04730	2.7334032918682	0	5.4668065837364	Inf	Inf	0.000204206932972236	0.00691349635339338	0	0.0876650221380405
Glyma10g04640	126.37749684422	74.7185991920625	178.036394496377	2.38275872970715	1.25263287638043	0.000204423746165931	0.0069160036525844	0.0476531532872187	0.972531314053117
Glyma04g06860	107.904928417939	156.675540750096	59.1343160857817	0.377431702502328	-1.40571248720605	0.000205637519152735	0.00695221276370729	3.60153125484589	0.21266865840251
Glyma08g22500	25.755199714401	10.9495056973632	40.5608937314388	3.70435842973318	1.88922369897086	0.000207332227867202	0.00700461955612435	0.762317242448957	0.410556873247897
Glyma07g05490	96.987539007513	142.112759559767	51.8623184552592	0.364937804430207	-1.45427748537649	0.000209234939362134	0.00706397568451379	2.31653827749256	0.859569365338119
Glyma02g17200	14.318328353603	4.62595086004484	24.0107058471613	5.19043685797573	2.37585596947169	0.000209467622340911	0.0070669066152856	0.219987494874114	2.08568577753626
Glyma16g34720	43.1487154759205	21.3984632707111	64.89896768113	3.03287983160734	1.60068833680855	0.000209849326521838	0.00707485756576444	0.362026628341926	9.00114706136594
Glyma02g00640	705.607414581578	989.223300229938	421.991528933218	0.426588747793475	-1.22908218292817	0.000210778397772142	0.00710016724669933	0.760098898443271	0.158323897203938
Glyma19g39920	90.5335103836234	49.6505216870078	131.416499080239	2.646830176502	1.40426563292244	0.000211758498321251	0.00712434997789559	0.191354704999796	2.36632321473743
Glyma06g29670	18.6698618804824	31.6038589479735	5.73586481299137	0.181492545655067	-2.46201780048077	0.000212966124578855	0.00716000682683676	6.06309198464032	0.0687818657049859
Glyma15g03010	159.854111008105	226.457781195311	93.2504408208989	0.411778479541288	-1.28005966139692	0.000213314076412639	0.00716208756249495	2.20436276796894	1.07103149489404
Glyma16g00450	80.5622051345144	118.508407299543	42.6160029694862	0.359603204030662	-1.47552221970087	0.000213323680572176	0.00716208756249495	2.14148435246557	0.196569812176676
Glyma08g22730	13.9998986152609	4.48355328986359	23.5162439406582	5.24500154683645	2.39094319827689	0.000213729353042844	0.00717073820420128	0.19294562361702	0.848564234342532
Glyma01g44490	149.169881185021	213.556212108502	84.7835502615402	0.397008119897089	-1.33275958017539	0.000214806836433872	0.00719999329177075	5.74813018678567	0.814041515060799
Glyma08g10710	84.7046863564758	47.1265471168549	122.282825596097	2.59477583394523	1.37560990766803	0.000214898555120038	0.00719999329177075	0.364562019997445	1.1467962995114
Glyma13g41430	323.769886033111	455.502466306693	192.037305759528	0.42159443683501	-1.24607226492242	0.000215886433884917	0.007225764883867	2.34208125107223	0.238496746058928
Glyma10g27190	6.29034971224329	12.0804212568272	0.500278167659369	0.041412311460301	-4.59379645967629	0.000215966056759746	0.007225764883867	0.958135544918642	0.0637757329073688
Glyma02g39860	147.114325379965	210.199863649078	84.0287871108513	0.39975662044736	-1.32280616822995	0.000216654545119148	0.00724379761724456	10.1357953671814	0.746411459343007
Glyma02g35630	40.1569441721174	62.9449342874012	17.3689540568337	0.275938870275541	-1.85757939787776	0.000217303485462136	0.0072604841104718	1.70121316400153	0.0458960981882927
Glyma06g12270	1054.56746622181	595.927774817394	1513.20715762622	2.53924589786053	1.34440011079728	0.000217851428804475	0.00727377544541033	0.534053960365835	11.5430380342928
Glyma16g05920	34.9034262930276	15.5433343882135	54.2635181978417	3.49111180667834	1.80368656151897	0.000218486098558049	0.00728994216035935	0.226813330667805	2.81753664663465
Glyma11g35700	817.20952695401	1156.50961194478	477.909441963235	0.413234301753518	-1.27496808048175	0.000219545273222216	0.00731894396949865	16.8429327369129	0.795452732814237
Glyma08g20810	17.9129416040087	30.5582745329911	5.26760867502628	0.172379126620494	-2.53634300575196	0.000219657451063039	0.00731894396949865	1.83075193656102	0.188106802293081
Glyma14g01550	140.248445804707	200.586490912877	79.9104006965362	0.398383761203761	-1.32776925297402	0.000220397230201205	0.00733854612478196	5.98501377843186	0.303082420980725
Glyma03g05190	66.7385397861814	99.5287501012793	33.9483294710835	0.341090684214742	-1.55177274193172	0.000220610465970525	0.00734040553063508	0.103010148986305	0.10823432627151
Glyma03g29830	17.3805798383442	29.7655909923514	4.99556868433707	0.167830320776118	-2.57492471354544	0.000220756101680915	0.00734040553063508	1.41480612045697	0.0557334584188792
Glyma17g14110	8.99974196874362	2.08929486195875	15.9101890755285	7.61509989098064	2.92886296137142	0.000221028114933059	0.00734440952274479	0.207153299843937	0.579896126421986
Glyma11g31990	9.44860716120566	17.0342372625296	1.86297705988168	0.109366626234548	-3.19275553510691	0.000221463044535438	0.00735381776463903	0.621584942525518	0.0356432391246869
Glyma04g01530	11.5047687821159	3.41671336000102	19.5928242042308	5.73440676458294	2.51964424438185	0.000222056682049817	0.00736235027745297	0.0521865981978799	1.79048472409085
Glyma03g04990	109.101864391178	158.888064318948	59.3156644634076	0.373317308116605	-1.42152569700144	0.000222149793442925	0.00736235027745297	0.300062534302658	2.36690795967113
Glyma14g10090	278.397666917144	168.391617883106	388.403715951182	2.30655017651059	1.20573667701905	0.00022217590574517	0.00736235027745297	0.985720981228153	1.12919719250859
Glyma17g10600	8.90832243455195	2.0766134340255	15.7400314350784	7.57966368568003	2.92213383655392	0.000222987898069573	0.00738420690210296	0.201724730384175	0.941303265583971
Glyma09g09100	987.901739586702	591.446141154303	1384.3573380191	2.34063127932039	1.22689768396166	0.00022381313029494	0.00740647180560038	0.0163557537638546	1.09778341527404
Glyma05g31190	71.5641698106667	39.4046576567786	103.723681964555	2.6322695877225	1.3963072523532	0.000224681824735384	0.00743014359246085	0.00568156069477372	0.244927972775239
Glyma03g36380	35.0908941421347	16.0722284127971	54.1095598714723	3.36664950756854	1.75131353405153	0.000225050091412265	0.00743724541517736	0.068607757205856	0.0324822063420279
Glyma12g34960	11.0785802831426	19.7939053387442	2.36325522754105	0.119393075145978	-3.06620893284308	0.000225296893589877	0.00744032624659086	0.526246762907462	0.0966258820366531
Glyma18g01980	177.062820974313	248.066053770266	106.059588178361	0.427545754714921	-1.22584927355998	0.000226295945288991	0.00746822865219056	0.744033600791017	0.567904563430878
Glyma02g12220	165.512559370069	235.348439802464	95.6766789376739	0.406532029776694	-1.29855907129656	0.000226814951909789	0.00748026138541426	3.04729338008521	0.373983927369399
Glyma13g02740	22.0176948399621	36.9616350121481	7.07375466777602	0.191380999932798	-2.38548048692008	0.000227341619157838	0.00748214857076745	8.89325500919396	0.296551064682063
Glyma10g41670	8.71051167941912	2.20747585995721	15.213547498881	6.8918296117521	2.78488703393098	0.000227374625704953	0.00748214857076745	0.0386846366085203	4.53546549571417
Glyma14g06370	584.158537204862	824.620074203404	343.697000206319	0.416794365015108	-1.2625923221167	0.0002274760357367	0.00748214857076745	10.0484551635508	0.584622904268398
Glyma03g24060	497.757644282998	708.47849399565	287.036794570346	0.4051453883258	-1.30348837608254	0.000227489934252698	0.00748214857076745	5.59685885143087	2.81655994498985
Glyma08g14370	54.3566620850554	28.3125044986603	80.4008196714505	2.83976359898697	1.50577083509453	0.00022901604622857	0.00752723228740537	0.0930322806368979	0.115556341423626
Glyma09g35000	72.6697785754746	108.046408893287	37.2931482576619	0.345158609523938	-1.53466862404017	0.000229563433357422	0.00754010824126579	3.53197410971882	0.0271585547052249
Glyma14g08230	578.090530505541	808.068602214587	348.112458796495	0.430795674825702	-1.21492432954293	0.000230715565772118	0.00757281640580069	2.58853189673072	0.341112782983063
Glyma08g10530	39.315424473051	19.116941519948	59.5139074261541	3.11315004882204	1.63837511406199	0.000231344574155548	0.00758832131625853	0.0586466455484975	0.754105203014047
Glyma11g14970	273.799287934799	165.700838474403	381.897737395194	2.30474233511009	1.2046054696839	0.000231668682248085	0.00759059464914391	0.777711974874918	0.225361989404091
Glyma01g04290	25.7882801359936	42.236865935141	9.33969433684608	0.221126594742804	-2.1770555473623	0.000231727237725429	0.00759059464914391	5.28821508052179	0.0639539025303354
Glyma08g46620	238.028172492683	335.240256664673	140.816088320694	0.420045282513748	-1.25138323048038	0.000233154982544267	0.00762833971915493	3.44214177621572	0.474014977935294
Glyma18g29440	106.596422997635	153.866880553981	59.3259654412894	0.385566830416608	-1.37494715030026	0.000233194441845077	0.00762833971915493	4.90369395280843	0.589742060893475
Glyma14g05100	14.5332558311321	25.2794952445466	3.78701641771769	0.149805855737355	-2.73883407671067	0.000234610166205527	0.00766501761078961	2.66158680453385	0.190285921718126
Glyma13g34230	11.8498205477252	3.39431156143714	20.3053295340132	5.98216432595715	2.58066754084632	0.000234632095213346	0.00766501761078961	0.331530618001542	0.380376555854554
Glyma05g29530	13.7981353400436	4.60511394452605	22.9911567355611	4.99252722354242	2.31977029450201	0.000236061166550856	0.00770318062227822	0.920338987380035	2.30148981547664
Glyma09g09400	77.1902598796881	115.367055806835	39.0134639525409	0.338168151034929	-1.5641873029917	0.00023619385280866	0.00770318062227822	3.69078826731018	1.7357935234263
Glyma15g38080	10.1262284762375	18.3894798925934	1.86297705988168	0.101306674835976	-3.30319886215488	0.000236277301065193	0.00770318062227822	4.35494066160605	0.032662646346758
Glyma11g35430	10.4023842237655	2.67229425493932	18.1324741925917	6.78535837102394	2.76242501408857	0.000237492537549507	0.00773759311813112	0.150616808465372	0.986773039184694
Glyma08g21110	34.9578566074507	15.9925102979598	53.9232029169416	3.37177853334387	1.75350977965504	0.000238008419082971	0.00774918943502198	0.224190934928323	1.81705422406448
Glyma03g37360	53.0103815493704	27.1021207149328	78.918642383808	2.91189915408816	1.54196039248159	0.000240583433149657	0.00782776735110909	0.0059574812301626	0.297013925935076
Glyma01g35630	89.7056266204607	129.523547164337	49.8877060765842	0.385163216795534	-1.37645816294313	0.000241357627708014	0.00784768657018132	0.828255453432406	0.370303165914549
Glyma07g16300	50.9403238944993	26.4199624658536	75.460685323145	2.85619956578946	1.51409678557015	0.000242296110192221	0.00786884793940985	0.0345810117504518	1.71176952899636
Glyma01g02400	509.158679483946	713.980816427739	304.336542540153	0.426253108679923	-1.23021773908309	0.000242333294643621	0.00786884793940985	1.5185091691121	0.265603150552377
Glyma14g02680	99.200390431937	56.8127099457773	141.588070918097	2.49219005840823	1.31741409479347	0.000242988890754574	0.00787975687974113	0.174542022202164	1.18169731876401
Glyma11g27840	140.203492948235	197.637806895735	82.7691790007349	0.418792235659649	-1.25569339970354	0.000242994546170728	0.00787975687974113	4.25875871789209	3.00196461954669
Glyma03g01190	106.033496684422	63.6151387928694	148.451854575975	2.33359318855428	1.22255308032143	0.000243477390640321	0.00789013320692416	1.18334960932697	3.79091235513403
Glyma14g15390	296.294913117508	410.260444004669	182.329382230346	0.444423499498458	-1.16999299167622	0.000244537677101837	0.00791919575036946	1.53168815842376	1.30659910130783
Glyma17g14930	454.004677137651	291.457698777294	616.551655498008	2.11540699760043	1.08093526000292	0.000245094625854534	0.00793134094442754	0.103662768187064	12.6122089346943
Glyma19g24400	17.4637118944892	29.8998330749471	5.02759071403136	0.168147785354827	-2.57219831738266	0.000245240133233274	0.00793134094442754	1.54329379686033	0.0164102968883559
Glyma11g06170	143.493669192552	203.695382818815	83.2919555662892	0.408904484793239	-1.29016420870813	0.000245882118316137	0.00794679852305662	1.32172723248851	0.266298377578077
Glyma08g01310	203.945611796942	283.13584567872	124.755377915163	0.44062021753588	-1.1823924013248	0.000246735069446666	0.00796904927298843	6.00835038841937	3.18021390774998
Glyma07g38740	2640.06250222398	3900.43529485218	1379.68970959577	0.353727111283372	-1.49929129678401	0.000246971318247087	0.007971365393149	1.3680590488895	0.018374566442189
Glyma12g09430	399.490163005259	565.029352006742	233.950974003775	0.414051010222533	-1.27211957918766	0.000247561776877835	0.00798055018002879	1.66429630538337	2.48685158071082
Glyma04g34600	177.399293935257	252.150950523745	102.647637346768	0.407088044417671	-1.29658724263718	0.00024758533904232	0.00798055018002879	2.09794373987669	0.378686608087253
Glyma13g29270	924.143767623404	562.470338184891	1285.81719706192	2.28601778577567	1.19283662811518	0.00024785853383684	0.00798404414148495	0.080170081582658	2.5929947424329
Glyma19g03390	70.2010331746755	106.278057500086	34.1240088492654	0.32108235370446	-1.63898471640926	0.000249237898742009	0.00802314184741136	10.2972113571487	2.01049821571112
Glyma13g40180	213.545507486535	132.252408063829	294.838606909242	2.2293628617102	1.15663145562142	0.000250484882637489	0.0080579290233323	0.0959541619405505	1.44982786573635
Glyma19g32850	39.1638049334657	19.8975901351905	58.4300197317409	2.93653750704226	1.55411606483289	0.000251915121144407	0.00809823325563663	0.574143695609326	7.88522363648618
Glyma15g14540	190.828952571178	265.574527481258	116.083377661099	0.437102830463631	-1.19395537454776	0.000252072073595889	0.00809823325563663	8.12855339930958	2.07412971761902
Glyma06g23950	189.350419868591	267.866961545102	110.833878192081	0.413764644780277	-1.27311771933494	0.000252647220724098	0.00811133194328719	2.35815933825818	0.417179244676271
Glyma16g30000	207.534871594785	130.347434493662	284.722308695907	2.18433381371806	1.12719334828841	0.000253746767205702	0.00813439606691138	0.162030190203359	6.1337225634343
Glyma08g01350	5.00743857841534	0.784278162480359	9.23059899435033	11.7695473824716	3.55698693509215	0.000253881430721152	0.00813439606691138	0.0900127443904756	0.505860434459179
Glyma07g11680	122.516433187131	176.542992198499	68.4898741757627	0.387950115282713	-1.36605694005509	0.000254075174543808	0.00813439606691138	4.56799708397222	0.00859173100354832
Glyma04g11130	74.1827274691264	110.282539738774	38.0829151994793	0.345321347238523	-1.53398857273427	0.000254116734439327	0.00813439606691138	2.69390109774425	0.862618992675396
Glyma05g36250	4.98085097817543	0.840198304496277	9.12150365185458	10.8563699819927	3.44046988823011	0.000254236453417748	0.00813439606691138	0.00150057784748042	1.35707573136596
Glyma10g01720	51.5364007703772	26.5560193220683	76.5167822186862	2.88133478480715	1.52673729823479	0.000254553828495176	0.00813439606691138	0.0546568153187457	2.71588495057045
Glyma08g04730	180.23109937708	254.044079864701	106.41811888946	0.41889627558389	-1.25533503765962	0.000254606692129007	0.00813439606691138	3.48061366794125	0.43044896688488
Glyma05g34730	89.2637611711834	129.979438412613	48.5480839297534	0.373505875411155	-1.42079715746892	0.000254708833023811	0.00813439606691138	2.24305255189784	0.148799502662395
Glyma16g09770	307.681331519677	189.431408831437	425.931254207917	2.24847218756065	1.16894503872497	0.000255227945117739	0.00814169785818092	0.505451212367696	0.922870082169355
Glyma13g27460	97.0954287501069	56.2260810055589	137.964776494655	2.4537505376022	1.29498858377741	0.000255273578272686	0.00814169785818092	0.0767692238822857	0.952184496975309
Glyma07g02330	259.839181977046	362.986070216365	156.692293737727	0.431675776550675	-1.21197995652562	0.000256121634507692	0.00816337159670667	3.74927924670219	0.608168316633764
Glyma16g16290	12.70422641675	4.02689038246701	21.381562451033	5.30969567588129	2.40862917562857	0.000256624227491743	0.00817401311590565	0.101197851646489	1.49368200082952
Glyma20g33060	75.4183916358265	110.64634729705	40.1904359746027	0.363233282945203	-1.46103169253379	0.000258760716543184	0.00823664943125338	0.747834305886957	0.566280277280192
Glyma07g39580	90.2689036394008	53.6759939078181	126.861813370984	2.36347395054953	1.24090896386301	0.000260573136625928	0.00828889478011578	0.880526591119342	2.65324225454161
Glyma13g37870	349.449146025612	222.867488463843	476.030803587382	2.1359365014095	1.09486875823178	0.000262007294673231	0.00832904685369685	0.0491685699313873	4.98079395799005
Glyma14g23950	26.8475538156952	10.9262075056894	42.768900125701	3.91434082717454	1.96876937892511	0.00026253681559299	0.00834040728198923	0.504264967085849	1.34018218022038
Glyma13g30070	129.398056686114	185.12781917921	73.668294193017	0.397932058615693	-1.32940596327774	0.000262780311429786	0.0083426721807594	6.90072568918634	0.56936991279122
Glyma16g33270	93.7737933530301	138.365279191193	49.1823075148676	0.355452667044509	-1.49227063508934	0.000264119116265681	0.00837968488914436	4.37636807695558	1.45999176963287
Glyma09g08270	313.813890772309	439.172854631408	188.45492691321	0.429113331859678	-1.22056937089484	0.000264781690261874	0.00839520847389857	6.32794723464083	0.173083864402714
Glyma02g05650	133.277120502559	189.33846553272	77.2157754723977	0.407818745415225	-1.29400000443713	0.000265367992250607	0.00840829504288106	0.74268114770269	0.178291878298798
Glyma11g34620	238.840603001263	141.049733528114	336.631472474412	2.38661544445467	1.25496612357387	0.000267370987571384	0.00846622368292212	0.503807531252444	11.8969790881186
Glyma03g00790	264.762446068758	372.820883802434	156.704008335082	0.420319824192368	-1.25044059274068	0.000268025762255365	0.00848141352317811	1.76304664109722	1.75593022219991
Glyma17g12270	255.388787734433	354.28260008609	156.494975382775	0.441723571365761	-1.17878427499481	0.000268375534575481	0.00848693833131746	0.0358883565301365	0.353844697333982
Glyma11g33990	29.8151253917895	13.0614522484596	46.5687985351194	3.56536146588227	1.83404834836626	0.000268991528472646	0.00850086926282731	0.00113596715474134	0.0472332675939853
Glyma03g07030	3.97731095441771	7.95462190883543	0	0	-Inf	0.000269201481885765	0.00850195840477161	1.62309102516532	0
Glyma04g37920	467.910634759958	655.851851897067	279.96941762285	0.426879053269472	-1.22810072285154	0.000272229832208351	0.0085919991407153	7.05266173379338	0.158126912035515
Glyma09g07470	327.921018100103	452.942857147509	202.899179052698	0.44795756429518	-1.15856602483802	0.000272571795028736	0.00859719124593566	10.2850813175549	0.541052055465798
Glyma04g01630	31.5094959105824	50.9728924761556	12.0460993450093	0.236323637130154	-2.08116415975675	0.000272928885986808	0.00860285344138119	5.74825124450396	0.213856123562257
Glyma17g13820	107.147332923826	62.6787866643754	151.615879183276	2.41893449525642	1.27437170166663	0.000275021667178717	0.0086631825161296	2.48266925884901	10.9539441774561
Glyma06g41610	26.6208840371761	43.6840303142269	9.55773776012537	0.218792489872727	-2.1923648769092	0.000275350582580596	0.00866790752065115	3.48952111459021	0.913126767686282
Glyma10g05280	15.3072880445361	5.56826907794232	25.0463070111299	4.49804179010426	2.16929706487209	0.000275611368263423	0.00867048308977795	0.0154676534814291	4.24234192217106
Glyma18g49540	50.4954595135227	76.799819748222	24.1910992788235	0.314989011147824	-1.66662659592266	0.000276119727376118	0.00868083869707383	3.30871781958294	0.924274207530391
Glyma17g03910	189.636312732629	118.185649057167	261.086976408092	2.20912588364941	1.14347563079921	0.000277932816671332	0.0087321732615279	0.00957518434695837	1.65717504921874
Glyma14g14380	4.36931211045336	0.514397823031407	8.22422639787532	15.9880661030192	3.99892353762581	0.000279153930564861	0.00876485448741143	0.152030127235249	0.430049231094357
Glyma06g21170	111.466899643235	160.876619799579	62.0571794868903	0.385743929504495	-1.37428464176646	0.000280718399931184	0.00880309749771152	9.66042752987886	0.299075027556015
Glyma16g32620	61.9997425322726	33.0430585356605	90.9564265288847	2.75266366249733	1.46082834328243	0.000280735352735243	0.00880309749771152	0.21144572312692	0.463280515564965
Glyma15g38090	9.96649859248842	18.0700201250952	1.86297705988168	0.103097674877209	-3.27791629836898	0.000280920763496259	0.00880321360226601	4.18450652711445	0.0333312862662388
Glyma02g00340	1360.61312400145	807.90439945096	1913.32184855194	2.36825279061756	1.2438230844742	0.000282153507054809	0.00883612860781148	0.174925783517099	3.6600823840893
Glyma06g42170	4.13570968962882	0.576658679013949	7.69476070024369	13.3437004943744	3.7380869071781	0.000282439085807621	0.00883935813315364	0.0514057150137247	4.02453504220908
Glyma01g39740	377.004362323294	526.076780996999	227.931943649588	0.433267446659821	-1.20667025040019	0.00028416182394169	0.00888753252711624	2.13925215679221	0.0755896149535137
Glyma19g40220	3.42033599612554	0.319459767498245	6.52121222475284	20.4132503940067	4.35143401532535	0.000284609647275986	0.00889579585908366	0.0910152255791672	0.673917714578306
Glyma19g40210	30.7015344502314	50.5276835312223	10.8753853692405	0.215236175680216	-2.21600751658268	0.000284954413247363	0.0089008294381657	16.9291815513516	0.599990880954021
Glyma02g41280	1080.15453337589	1525.74885531362	634.560211438173	0.415900827471203	-1.26568853953182	0.000286604425581208	0.00894660090601338	2.23892220676534	0.168291461357798
Glyma10g05800	513.700172634017	720.467996017504	306.932349250529	0.426018020157931	-1.23101363851456	0.000287196808626065	0.00895931988892915	2.03114276772819	0.993509537638247
Glyma06g01730	57.4928066782762	87.4697902751078	27.5158230814446	0.314575157833379	-1.66852335002598	0.000287498433499991	0.00896295792006052	4.7730366769762	0.174329528657306
Glyma20g23500	134.485344375433	81.5988721859859	187.371816564879	2.29625497933118	1.19928284976281	0.000287957383250018	0.00897149282721134	0.32347057086685	0.0443808734889967
Glyma12g32730	7.01463509949658	13.0897761616288	0.939494037364413	0.0717731171078721	-3.80041261143062	0.000288759233910576	0.00899069319104479	1.73619946472977	0.0429923166718604
Glyma04g00930	15.5311622695575	5.87504741750731	25.1872771216077	4.28716150384608	2.1000227666788	0.000289202400313166	0.00899870821321256	0.0207719216874535	8.94912269377087
Glyma18g02160	67.685937230006	39.2110345937167	96.1608398662953	2.45239231411926	1.29418978831118	0.000289916434596397	0.00901513575538616	0.834782140333744	9.22693574595951
Glyma01g31750	288.840471281203	404.630028220867	173.05091434154	0.42767689561359	-1.22540682427364	0.000290613974202998	0.00902593896542121	5.29973733513795	1.33239180510407
Glyma07g16040	9.67410949888952	17.6393885635003	1.70883043427875	0.0968758315021581	-3.36771940154419	0.000290636464302373	0.00902593896542121	1.5959200700513	0.136129911097376
Glyma15g02440	20.1353237214789	33.4208997213296	6.84974772162824	0.204954019153968	-2.28662781334773	0.000291582683179379	0.00904952354387659	1.14879893326469	0.96965881286726
Glyma01g36630	613.022951993199	389.719873074857	836.326030911541	2.14596711302659	1.10162796694392	0.00029192785204471	0.00905008717439982	0.172082257485065	10.0219958506064
Glyma06g30860	814.276849049969	1145.23342119897	483.320276900965	0.422027743824455	-1.24459025102056	0.000291974451536461	0.00905008717439982	7.26525229666956	0.361412493551343
Glyma08g18580	93.6673809282315	136.9542851279	50.3804767285625	0.367863456638196	-1.44275772802306	0.000293703184494461	0.00909785049821172	3.43812537539946	0.561532952145488
Glyma15g20700	79.1990531832361	42.7820709348957	115.616035431576	2.70244130087852	1.43426328184478	0.000294140008551818	0.0091055597407731	1.91782449237612	5.02018844838162
Glyma17g10630	51.3284707472412	77.6601052965156	24.9968361979667	0.321874868731195	-1.63542815607197	0.00029494933322626	0.00912478310779861	0.704195466253334	0.0358741762423813
Glyma02g42180	37.6315975746174	18.6088844108832	56.6543107383516	3.04447647088495	1.60619416317446	0.000295808622324882	0.00914005218348238	0.0822679107083747	5.56604614209463
Glyma15g35390	11.3448041058861	20.0092617104347	2.68034650133745	0.133955292310443	-2.90017651453422	0.000295998289314615	0.00914005218348238	2.85232644101682	0.133145386931475
Glyma03g34960	64.0315947088915	95.3904380341418	32.6727513836413	0.342516001152517	-1.54575670756119	0.000296008873116681	0.00914005218348238	0.685948193380118	0.0234685666449472
Glyma14g02350	781.28326581091	485.82903670843	1076.73749491339	2.21628888674185	1.14814594470205	0.000298252414087854	0.00920346159574156	0.0737371333842707	4.24909661070162
Glyma18g05110	85.2172846643245	48.4014843239324	122.033085004717	2.52126740965208	1.3341491408539	0.000299194908569305	0.00922666819570791	1.06929679887772	2.74264006171303
Glyma17g02600	203.017872002226	131.094961377415	274.940782627037	2.0972643016805	1.06850868437023	0.000299894193510791	0.00924234986833161	0.380425378811423	14.4515350255161
Glyma14g39230	428.287095096368	600.281663968991	256.292526223745	0.426953781211921	-1.22784819184568	0.000302215458220081	0.00930796713565689	0.733893320929953	0.76599628804994
Glyma03g18990	17.9618969472572	30.6591669809224	5.26462691359204	0.17171461040895	-2.54191529801801	0.000305806186342977	0.00941257452970662	2.28178681357094	0.225784127223526
Glyma08g03850	428.829833508081	595.032850419895	262.626816596266	0.441365239601375	-1.17995508246383	0.000306885969871148	0.00943981243323651	3.08089442533675	0.0944663317073207
Glyma17g10290	125.557412115829	179.310756567912	71.8040676637471	0.400444842451781	-1.32032455637678	0.000307959783169132	0.00946683224314401	5.35019057814041	0.172331509338452
Glyma08g41450	259.879030877074	363.143566938431	156.614494815717	0.431274319785127	-1.21332228148515	0.000308337875921224	0.00946987936293419	0.727417060562428	0.0982861960279899
Glyma14g09670	108.03329360477	154.660850754478	61.4057364550622	0.3970347774211	-1.33266271216527	0.000308449844876053	0.00946987936293419	2.14549145110585	0.189386852101174
Glyma03g23960	92.9665362144382	134.975096958141	50.9579754707356	0.377536127916536	-1.40531338668253	0.000308961819310432	0.00947959041173685	1.51921292035698	0.0109483579240034
Glyma11g07670	411.750856687308	257.925002746731	565.576710627884	2.1927952102544	1.13277108198584	0.000309643837414579	0.00948863898218826	0.283305471979868	0.979302563234316
Glyma05g26900	52.0655657736928	79.1212660960059	25.0098654513796	0.316095364563967	-1.66156821614483	0.000309648445328702	0.00948863898218826	1.95450357216212	0.161300432443478
Glyma13g38040	566.106861349335	355.870456776139	776.343265922531	2.18153333928163	1.12534252186878	0.000310277285410028	0.00950189863859649	0.123600414277816	0.445197548586204
Glyma02g07520	932.133750688049	1302.54275512254	561.724746253554	0.431252443763895	-1.21339546281397	0.000310876736408846	0.0095142421028423	6.205911108027	1.65941574687535
Glyma08g22600	857.565990325647	532.469538248037	1182.66244240326	2.22108939094342	1.15126745739438	0.000315515664458816	0.00964597113672045	0.096954696005779	4.09421500059549
Glyma07g02690	64.7957239029272	34.7436235702366	94.8478242356178	2.72993471863626	1.44886645216131	0.0003155791741842	0.00964597113672045	0.138280186754021	0.297441664203393
Glyma07g02420	370.527572453916	235.460030195923	505.59511471191	2.14726514003762	1.10250034331605	0.000317794719078006	0.00970756668043642	0.914895015760744	1.47215802412805
Glyma01g35160	78.2148124850744	113.935746596571	42.4938783735775	0.372963531138667	-1.42289352611627	0.000318003096256415	0.00970781096681445	0.193688235327115	0.186135636105379
Glyma02g41340	65.5959090008867	98.158320792329	33.0334972094445	0.336532827199974	-1.57118085504827	0.000319396185326964	0.00974419835676034	0.985639822555532	0.50158717475801
Glyma15g12570	140.313014587063	201.447085546132	79.1789436279937	0.393050827284674	-1.34721220853549	0.000319997310983666	0.00975639378554164	8.47651677498994	0.691943895467231
Glyma20g08460	38.2227397576609	60.1293460691707	16.3161334461511	0.271350588569209	-1.88177005694611	0.000320872201472727	0.00977691543694918	0.666934748222752	0.241139266591041
Glyma09g33540	74.6373289426276	109.359243662776	39.9154142224792	0.364993510247417	-1.45405728244842	0.000322464004219165	0.00981924174255554	2.64420144305835	0.126193438977694
Glyma19g16680	38.0746660541551	18.8448278075187	57.3045043007915	3.0408611257211	1.60447993086775	0.000323955568042249	0.00985846445034097	0.494425190839931	5.06013408741818
Glyma04g08900	63.5930603194995	94.741607432328	32.4445132066711	0.342452636027371	-1.54602362942333	0.000324253840186761	0.00986134701539738	0.989603578230159	0.0154175736955297
Glyma18g04220	4.3335437767451	8.66708755349019	0	0	-Inf	0.000325255499523305	0.00988560425684164	2.67648032325124	0
Glyma08g06090	57.7234864688502	86.8097183944165	28.6372545432839	0.329885352388447	-1.59996337429187	0.000326373320867462	0.00991335942073098	1.25369986478653	0.513266997947816
Glyma15g11470	28.7334482408966	45.9879538635539	11.4789426182394	0.249607596204375	-2.00226625507973	0.000326725800844611	0.00991784766511207	1.78946885679273	0.0592380896301844
Glyma06g07560	37.3575530508515	18.4601461267353	56.2549599749677	3.04737349253673	1.60756633061474	0.000328631800183795	0.00996945824890689	0.120782584692085	2.10745296090734
Glyma04g16040	8.06222499487072	14.8548354251677	1.2696145645737	0.0854681003347008	-3.54847013324139	0.000330285687329442	0.010013360884887	0.875875108765044	0.239966493954879
Glyma12g02350	73.6701496587115	109.811658853013	37.52864046441	0.341754608357602	-1.54896730304042	0.000331366534679297	0.0100398464700487	2.28536573660067	1.85432250022655
Glyma02g06830	254.221109406164	355.882453649358	152.559765162971	0.428680210554253	-1.22202627627276	0.000331926360934624	0.0100505227551248	18.8384412032024	2.3348010700224
Glyma17g04010	204.679351681401	126.568441251442	282.790262111359	2.23428730981656	1.15981471572089	0.000332296202387936	0.0100554366752582	0.0729787511297776	0.0800123918387364
Glyma16g00520	11.2244310104872	3.24895293395327	19.1999090870211	5.90956824470182	2.56305273040596	0.000332517515791352	0.0100558527387913	0.0712113352521963	0.174765000722957
Glyma17g02480	487.499395325603	678.448224284538	296.550566366667	0.437101249221186	-1.19396059358228	0.000335389713154572	0.0101363851735493	0.313839861674749	0.196525254085049
Glyma09g03780	9.73712776151955	17.7494140739132	1.72484144912589	0.0971773739653151	-3.36323574289687	0.00033785597482382	0.0102045563667641	3.47788600478462	0.080400000165368
Glyma12g32010	648.824511552318	411.343868894239	886.305154210397	2.15465750490686	1.10745856293776	0.000340862223055596	0.0102889421310744	0.353755203246527	5.64702190024435
Glyma18g05700	83.4845257176629	49.5429574527498	117.426093982576	2.37018740947324	1.24500113677256	0.000341126553306411	0.0102905094196985	0.00895665870642078	10.1645383835158
Glyma14g01520	80.7285905459644	119.677204779234	41.7799763126948	0.349105549296255	-1.51826480508763	0.000341474096441769	0.0102945834164993	12.1148544763267	0.330844722235596
Glyma16g07380	7.14162908131622	13.343764125268	0.939494037364413	0.0704069727660554	-3.82813787629756	0.000341949370074156	0.0103025007039693	3.12050995054781	0.0419913471420143
Glyma07g04480	485.059245713257	302.970616404989	667.147875021526	2.20202171067881	1.1388286931231	0.000342665318380114	0.010317654866104	0.15455806318335	0.343285795664178
Glyma10g15980	247.917983163062	154.62279125109	341.213175075034	2.20674566998951	1.14192036691337	0.000343038507361951	0.0103224761280524	0.263764100773985	0.0173067369180494
Glyma05g01360	222.723547997662	310.08184428104	135.365251714283	0.436546847907665	-1.19579161029409	0.000344072072736337	0.0103471506566464	2.7247720200075	0.0260682593989118
Glyma16g06440	43.6264813964374	21.3633800442139	65.889582748661	3.08423023942349	1.62491046722312	0.00034484294864425	0.0103638997102779	0.647577723307205	0.0420495900033558
Glyma09g26650	753.876363584832	1045.69310549515	462.059621674509	0.441869243706752	-1.17830857903563	0.000346065754789948	0.0103942018737189	1.34931838136749	1.20434406561221
Glyma18g02380	9.85201791118	2.91681173852178	16.7872240838382	5.75533342180866	2.52489950994848	0.000347028730296869	0.0104120867397563	0.145566372783231	3.51034084769407
Glyma01g21510	206.591490998424	287.40782563333	125.775156363518	0.437619108270141	-1.19225236131651	0.000347091049697741	0.0104120867397563	1.28468173757116	0.40849192498058
Glyma10g34970	228.399511722913	319.120901225608	137.678122220219	0.43142934759665	-1.21280377700731	0.000347465525924512	0.0104168702564758	2.02810845844011	0.184292318372305
Glyma11g07520	52.783193140915	79.6052470090613	25.9611392727688	0.326123468592639	-1.61650983042185	0.000347680818777307	0.0104168785573928	6.19259839643876	0.0469017495735788
Glyma05g38180	114.484521990425	161.946773846503	67.0222701343457	0.413853691200238	-1.27280726988403	0.000348976577408721	0.0104467338990836	1.20910661790782	1.47595075149409
Glyma03g04750	113.13903496824	162.3081070156	63.9699629208809	0.394126726613432	-1.34326850972203	0.000349108555382508	0.0104467338990836	3.53297200818326	0.604068399699512
Glyma12g04030	2.36616335811919	0	4.73232671623838	Inf	Inf	0.000350924955134449	0.0104946057416041	0	2.29545507076878
Glyma16g24820	2.3901798803899	0	4.78035976077981	Inf	Inf	0.000351314976953529	0.0104990052456317	0	0.667733516086695
Glyma02g01120	6.88120049329847	12.8389179640797	0.923483022517271	0.0719284152372468	-3.79729437149713	0.000351505490709737	0.0104990052456317	2.20172947721595	0.043123181997702
Glyma08g12170	435.122964713764	272.030334150955	598.215595276573	2.19907679466589	1.13689798588871	0.000353001718113714	0.0105371991604776	0.125672141772887	1.65607287924582
Glyma05g13910	2.75152992212653	0	5.50305984425306	Inf	Inf	0.000353862618398136	0.0105563930255754	0	3.68291325872576
Glyma11g05140	178.976189528382	250.42677186732	107.525607189444	0.429369457537122	-1.21970852368807	0.000354340790299138	0.0105641527800753	0.196595841251121	0.167680932867336
Glyma06g45400	47.2135963968726	71.4663257958323	22.960866997913	0.321282320620601	-1.63808649986931	0.000358305412907782	0.0106757824963981	3.57143774076676	0.228087904467843
Glyma04g33350	57.513049217428	30.0959394015631	84.930159033293	2.8219806632413	1.49670810234288	0.000358686534183451	0.0106805694662481	0.79222174052771	4.09612629884721
Glyma18g50060	35.7076269399239	56.7949216145625	14.6203322652853	0.257423231684442	-1.95778583649767	0.000359245831232365	0.0106906528167779	5.02547440475211	0.114861874560293
Glyma10g31610	10.8040490580591	19.2448428885771	2.36325522754105	0.12279940351936	-3.02562454184826	0.000361282350587769	0.0107446568685854	1.42596209195325	0.0996735791853079
Glyma08g18080	738.261394104115	1040.97396652325	435.548821684981	0.418405104922721	-1.25702764100384	0.000363033623305332	0.0107901165326831	4.03473698508256	0.786326617426583
Glyma08g47380	288.313281662659	404.037068727953	172.589494597364	0.427162525311687	-1.22714300900057	0.000365022054760372	0.0108425649828177	13.9820238775594	0.497950028067796
Glyma13g36260	497.817546609649	315.434410695343	680.200682523956	2.15639340370165	1.10862040155724	0.00036535104507517	0.0108456875494833	0.0712546713059388	0.491493885616488
Glyma03g12070	16.4154979143143	28.1365074032408	4.69448842538782	0.16684687826063	-2.58340340123522	0.000366754518384027	0.0108806834979491	8.54919825843787	0.294041192347768
Glyma06g28090	105.350229309366	151.675237875447	59.0252207432859	0.389155287112564	-1.36158213699513	0.000367510434534724	0.0108964369779093	4.09058328164102	0.134654025892555
Glyma07g40130	61.4321871853995	90.818592542494	32.0457818283051	0.352854860785372	-1.50285321077798	0.000368130587441064	0.0109014886443015	0.667002986145605	0.569765083374732
Glyma13g01230	980.182596115546	1378.4954007533	581.869791477792	0.422104992994406	-1.24432620014361	0.000368130852727254	0.0109014886443015	4.23511636963653	0.172336550128796
Glyma05g00420	43.0011236312885	66.0881005537275	19.9141467088496	0.301327266815	-1.73059686795926	0.000368663004252494	0.0109105782327554	1.59963288622667	0.303392642543963
Glyma14g02640	59.6081818226239	88.2072441510659	31.0091194941819	0.351548444718156	-1.50820458300406	0.000369923891089384	0.0109412104710668	0.178032264174758	0.675417568698157
Glyma13g11270	76.7007202034553	112.767851855205	40.6335885517057	0.360329543244999	-1.47261115240456	0.000371858018898937	0.0109917055775453	1.83844766711898	0.635548523239285
Glyma07g30510	24.2771929760237	10.0248946288943	38.5294913231531	3.84338117750398	1.94237606659685	0.000372272202024514	0.0109972386411473	0.538330118029396	0.357174268743087
Glyma18g43610	12.4698167979493	4.07012909654968	20.8695044993489	5.12747974432564	2.35824988747184	0.000373376715893873	0.0110231454935469	0.0971098377033642	0.600789085298864
Glyma05g28070	292.606519724051	185.475846405236	399.737193042866	2.15519810687102	1.1078204886481	0.000375591284185067	0.0110812488322895	0.250381458922721	0.475808021444148
Glyma20g03410	90.2588434818464	130.554304305407	49.9633826582853	0.38270191798047	-1.38570696353348	0.000375802254658732	0.0110812488322895	0.354169090196878	0.122055501007097
Glyma12g36330	19.1260804990356	8.01844764786307	30.2337133502082	3.77051951673783	1.91476331728284	0.0003761353179369	0.0110843234477427	0.215532427627721	11.9937461670794
Glyma18g41940	34.4486552435462	55.2064247671929	13.6908857198995	0.247994427779636	-2.01162039002118	0.000378649208177894	0.0111516219991455	9.90941199757482	0.775197053416974
Glyma14g34480	341.432142495975	474.366828727689	208.497456264261	0.439527900429878	-1.18597334696068	0.000378957354781062	0.0111539167479211	7.65445065399467	0.29654076159941
Glyma02g09480	311.531265906826	196.897716689619	426.164815124033	2.16439693811087	1.11396510550924	0.000379438188865164	0.0111612883642687	0.865070127695377	0.620174510676214
Glyma04g07060	99.8398049557618	143.033990971572	56.645618939952	0.396029073615169	-1.33632174836844	0.000380032129221644	0.0111719760706317	3.49782894360792	0.683215106528233
Glyma08g08990	82.6682518767812	119.766864822661	45.569638930901	0.380486197066074	-1.39408397699434	0.000380559161738575	0.0111806850871733	1.35133983788862	0.273857455037874
Glyma20g33760	135.711044069718	80.6174073754033	190.804680764032	2.36679256969318	1.24293327101194	0.000382646201752767	0.0112351882038281	1.80841133881206	1.47574139208581
Glyma01g27490	15.7854330563293	26.921428970378	4.64943714228064	0.172703950722544	-2.53362700899429	0.000385124786276386	0.0113011147914792	0.528164195277657	0.0978395636278282
Glyma16g34660	122.083921728289	75.0676978652012	169.100145591377	2.25263529321266	1.17161375686474	0.000385682071990839	0.0113084230979738	0.178089777479976	1.16055340474351
Glyma15g36790	291.777982463728	402.461446956457	181.094517970998	0.449967367906896	-1.15210771536934	0.000385840679112241	0.0113084230979738	0.763198995255946	0.317662395102554
Glyma04g03890	9.61255412764721	2.58467054309028	16.6404377122041	6.43812719446575	2.6866410796134	0.000386613509269432	0.0113242229042178	0.468335823140889	0.427276055831122
Glyma08g21670	148.822509905537	208.826592094195	88.8184277168796	0.425321444104286	-1.2333744994511	0.000387239969023219	0.0113357188998597	0.01269371512163	0.0419149756386484
Glyma03g37400	16.1475680689685	27.1904721111041	5.10466402683283	0.187737234056637	-2.41321328562637	0.000387866367053783	0.0113471992057093	4.16792834072221	0.0887754972897506
Glyma13g35820	12.358426408129	21.3690522682453	3.34780054801265	0.156665841142029	-2.67423744084019	0.000388543900800182	0.0113601607495875	0.996764597943292	0.324879539181092
Glyma17g08610	66.3756812965227	97.2759928504458	35.4753697425996	0.364687819708406	-1.45526607930911	0.000393754563254665	0.0114986300940318	0.639202511177368	0.617928123917703
Glyma11g03130	167.059403475782	102.762619525531	231.356187426032	2.25136521912573	1.1708001114709	0.000397314590885615	0.0115950754631311	0.273366838267926	0.18938174150165
Glyma02g38750	163.529504675891	101.926219477061	225.132789874722	2.20878191136472	1.14325097825626	0.000397535871039708	0.0115950754631311	0.0206751530463701	1.18748355481053
Glyma08g28750	44.1706796528448	22.7252132788181	65.6161460268714	2.88737206651571	1.52975702511148	0.000398614019699443	0.0116195267222496	0.0225424541582197	0.46007734898062
Glyma06g16050	421.326485038809	269.193968211593	573.459001866025	2.13028176550848	1.09104426369865	0.000399437176916	0.0116365200902282	0.186413937647145	5.05871151176939
Glyma13g38240	75.5453034300575	112.079977407296	39.0106294528189	0.348060647006157	-1.52258938791711	0.000400291434280468	0.0116543985075636	8.3603031206826	0.674670021748671
Glyma09g02900	64.012652007569	36.2243062927745	91.8009977223636	2.53423756359621	1.34155177142328	0.000401684084897141	0.0116879212378449	0.0177682391390992	3.72074223101118
Glyma15g18850	37.1998785899461	18.4024112111005	55.9973459687917	3.04293526138649	1.60546364076339	0.000402591590784039	0.0117072957975476	0.400080153018298	0.244466499458226
Glyma12g33130	105.931374724899	152.728727887441	59.1340215623572	0.387183356925085	-1.36891115518212	0.00040292861452904	0.0117100675393452	4.07660503251315	0.403526041140341
Glyma01g08080	44.7235424663937	68.6342642388583	20.8128206939292	0.303242424534445	-1.72145648984858	0.000403596341131904	0.0117224412103222	5.43540922279654	0.3435349631902
Glyma16g06750	122.306377725802	75.455590493861	169.157164957743	2.24181089632457	1.16466458749169	0.000404232345628457	0.0117338792382635	0.435782492623917	3.89854227444557
Glyma05g32360	35.0746561290093	54.8905662143182	15.2587460437004	0.277984854157329	-1.84692181419529	0.000404979654591885	0.0117456864925052	5.08423193146972	0.0219964001412584
Glyma20g26350	147.982487270365	91.8834489899501	204.081525550779	2.22109126065894	1.15126867185616	0.0004055295299768	0.0117456864925052	0.0135749600579472	2.46518708152317
Glyma0041s00290	618.200807642818	395.926537812686	840.47507747295	2.1228056146885	1.08597226970565	0.000405599829614562	0.0117456864925052	0.552543027770852	4.23107513743818
Glyma15g40570	119.010376302711	71.5672402311627	166.453512374259	2.3258338848419	1.21774806066631	0.000405608881911393	0.0117456864925052	0.120775951388415	0.79456564478802
Glyma07g38510	316.730924838758	205.104833986461	428.357015691054	2.08847840085197	1.06245222315363	0.000406984470712683	0.0117784806765934	0.067241743398112	5.16910746975082
Glyma05g02510	36.3344924635553	56.4272785932724	16.2417063338381	0.287834301755154	-1.79668956388209	0.000408966436356429	0.0118287742938268	1.97699764855537	1.04676400406151
Glyma16g22820	5.82069726911812	11.2021786685312	0.439215869705044	0.0392080757414516	-4.67270535093954	0.000409967640112614	0.0118477859753136	0.889933398316277	0.0562152266028516
Glyma03g12230	48.3069575049566	25.0393349925243	71.5745800173889	2.85848566021255	1.51525105291216	0.000410187079252113	0.0118477859753136	0.294302307833525	0.245874809379808
Glyma08g19280	131.3107074715	184.771792483956	77.8496224590447	0.421328501566626	-1.24698258184025	0.000410357398117041	0.0118477859753136	2.52802342166045	0.711460154102832
Glyma04g41330	53.4573280671744	80.5070879996183	26.4075681347305	0.328015442998705	-1.60816435622334	0.000411818977652783	0.0118829029245648	1.13490072914283	0.0311724810972847
Glyma05g09290	222.256057219137	308.770146920861	135.741967517412	0.439621410525168	-1.18566644448217	0.000413301734036738	0.0119185887552844	2.39186354922712	0.19974957761151
Glyma06g19290	295.020259968025	413.168646555819	176.871873380231	0.4280863876159	-1.224026133754	0.000414345468876286	0.0119415793757581	1.67269780093659	1.9110134623637
Glyma13g20980	173.890418129599	107.357035524531	240.423800734667	2.23947875944964	1.16316298287948	0.000415194685734007	0.0119526317021944	0.00600358137665438	0.5212687025379
Glyma14g09510	890.718112859585	529.643239816444	1251.79298590273	2.36346448287823	1.24090318466253	0.000415284496294789	0.0119526317021944	1.76692934956388	8.62523673335475
Glyma01g38130	7.03404970358559	13.0675430718525	1.00055633531874	0.0765680533683445	-3.70711361042706	0.000415684215592697	0.0119526317021944	3.03414133714473	0.188900360091628
Glyma13g36250	96.9539766903941	61.3814912109371	132.526462169851	2.15906227684213	1.1104048576242	0.00041571582178871	0.0119526317021944	2.49681518899494	9.65589699219979
Glyma10g30340	14.9097328768016	25.4623108476812	4.35715490592191	0.171121738792169	-2.54690504776911	0.000416255952151969	0.0119610629382601	5.01184727129271	0.156537592929334
Glyma20g37440	54.1059223884994	28.4540056757317	79.7578391012672	2.80304432388907	1.48699455755249	0.000417110148590924	0.011978503478829	0.395787570939177	0.069957336344275
Glyma10g01300	18.1341040698405	30.5643653563839	5.70384278329708	0.186617412689243	-2.42184448903857	0.000419189313517225	0.0120310809668063	1.12613452681383	0.183317294635871
Glyma13g29960	29.7336460197361	47.141939711517	12.3253523279552	0.261451955591552	-1.93538223368451	0.000420896253357325	0.0120729193525176	0.572883747269084	0.0312239262072717
Glyma06g45240	9.1416788414787	16.4043696082286	1.87898807472883	0.114541925084784	-3.12605233900133	0.00042231546046765	0.012106459830341	0.430351847201988	0.102054662656931
Glyma11g04060	162.8056635369	227.955215479781	97.6561115940202	0.428400426761379	-1.22296817762315	0.000423449111385845	0.0121279247707451	0.816164589572956	0.0630156094882519
Glyma10g24630	1431.23802795406	2031.4443104917	831.031745416425	0.40908418760211	-1.28953032131064	0.000423686730703012	0.0121279247707451	2.72494181899998	0.036477746120606
Glyma04g19450	31.8415953228345	50.425557272606	13.2576333730629	0.262914959995202	-1.92733186051283	0.00042381523390244	0.0121279247707451	1.98851729168979	0.139787500718456
Glyma20g28390	84.5786021632456	122.552005269143	46.6051990573483	0.380289159324616	-1.39483128137648	0.000425316545568453	0.0121637017019804	4.67225754913012	0.463954417061657
Glyma17g32010	4.14486902516058	0.520738536998032	7.76899951332313	14.9191944927104	3.89909773954598	0.00042621006481032	0.012175887321669	0.0415739540265446	0.149444710296761
Glyma07g05090	357.447209915576	501.765547366555	213.128872464597	0.424757884600036	-1.23528736709459	0.000426245276230739	0.012175887321669	7.23988806125978	3.48377669263441
Glyma14g21270	4.02519709727205	0.576658679013949	7.47373551553015	12.9604145181857	3.6960399561475	0.000428339586887342	0.0122285020423872	0.0531446005930234	0.906281746949253
Glyma11g08190	258.683888002575	166.273654922593	351.094121082558	2.11154389579038	1.07829823888956	0.000428732052183015	0.0122324980754479	0.829519025207235	8.46203392323766
Glyma10g05900	9.86645244623555	2.9485153083549	16.7843895841162	5.6924885336549	2.50905948035296	0.000429156059548488	0.012237388826925	0.552704924783315	0.51452846249708
Glyma02g15290	228.949079840246	316.76092645506	141.137233225431	0.44556389831577	-1.16629575141674	0.000435598838976993	0.0124092928258433	1.13738037643058	1.51033872953772
Glyma08g43080	16.1046295209599	6.01406533102456	26.1951937108953	4.35565499692246	2.12288968547336	0.000435696887253275	0.0124092928258433	0.0442672541306351	1.00545083343765
Glyma07g32660	114.179622724366	68.2053007294939	160.153944719237	2.34811580634204	1.23150356224497	0.000436387487951838	0.0124216595938911	0.149496230571362	0.489934155096056
Glyma01g19820	171.909823076868	107.584345639832	236.235300513904	2.19581481960922	1.13475639218631	0.000437936975326959	0.0124584454748474	0.0159329993045206	0.774047772007519
Glyma16g32550	4.00922382393153	8.01844764786307	0	0	-Inf	0.000438223962468423	0.0124592936089834	0.633597127932999	0
Glyma08g21540	1000.53245924415	609.157026805453	1391.90789168284	2.28497387444137	1.19217767012827	0.000439563106651548	0.0124900374357464	0.0530826549329288	0.622626987046752
Glyma15g13100	114.910079597433	163.171434802982	66.6487243918844	0.408458284823922	-1.29173934907629	0.000439883453681434	0.0124918134117846	5.22632340224617	0.11866524518405
Glyma19g22840	3.7952636264985	7.590527252997	0	0	-Inf	0.00044039466929606	0.0124990044190898	1.17041035467126	0
Glyma18g48650	3.44903921177665	0.263539625482328	6.63453879807097	25.1747295532067	4.65390437463508	0.0004417955541344	0.0125314222547713	0.0638966837481526	1.27987913540097
Glyma20g22180	38.48182123722	60.0339042873113	16.9297381871286	0.282002951300751	-1.82621783366514	0.000446018550242444	0.0126364097681846	5.89762650269266	0.0518319691967064
Glyma05g26720	7.91879313494828	1.8194145225098	14.0181717473868	7.70477072374323	2.94575202609241	0.00044967255069087	0.0127324874712569	0.167100316083	0.134061695328805
Glyma12g10850	122.888129315215	174.063543002286	71.7127156281447	0.411991588768264	-1.27931321128029	0.000450063033013391	0.0127361003273363	4.35316236155915	0.1006376820142
Glyma04g05230	13.5682678005949	5.13853390945734	21.9980016917326	4.28098793923415	2.09794377105654	0.000450843262904342	0.0127507317909671	0.74917194004585	2.06451407028
Glyma09g14610	10.8295429742911	3.52517398736885	18.1339119612134	5.14411828357679	2.36292381629878	0.000451816587554585	0.0127708040940823	0.348614622651766	3.50422562471319
Glyma13g40590	18.6113509142125	7.28852474435353	29.9341770840715	4.10702825798345	2.03809487366524	0.000452477387012305	0.0127820244714782	0.26062567731702	1.35445447686028
Glyma04g14970	77.614436150076	112.768748248315	42.4601240518371	0.376523857109247	-1.40918681579953	0.000452970873993273	0.0127885081190863	2.57919869902353	0.5508262845923
Glyma09g06980	662.546069302571	916.865296930098	408.226841675044	0.445241894356666	-1.16733874763208	0.00045432308812239	0.0128192141236258	3.21392823486097	1.59345673557342
Glyma06g16340	194.256169558831	120.235275557893	268.277063559769	2.23126750710188	1.15786348894453	0.00045505790699591	0.0128324740513567	0.395383374068438	2.12115679425595
Glyma20g23820	9.35579167773551	2.57017434153812	16.1414090139329	6.28027786016767	2.65082839010703	0.000456477578634747	0.0128575557212556	0.118555293270934	0.761220528360348
Glyma02g39000	25.1017566062287	40.3723387305426	9.83117448191493	0.243512632437056	-2.03793147953427	0.000456478127449784	0.0128575557212556	0.325771740864836	0.253889722529353
Glyma07g33490	265.387629959501	169.177248245046	361.598011673956	2.13739149575359	1.09585118373586	0.000459327648354788	0.0129303001626057	0.135412590136358	1.46903334164651
Glyma03g34210	64.4774573371709	36.340672517154	92.6142421571878	2.54850105246321	1.34964894903812	0.000460487410996218	0.0129554202093692	0.161417730780894	0.0796896113698734
Glyma14g06280	124.168684705435	76.7453021256787	171.592067285192	2.23586411848625	1.16083251307251	0.000463217630021261	0.0130246689040279	0.842333413627008	0.646875395458224
Glyma01g01550	50.3224244353196	76.575726926012	24.0691219446271	0.314317903477206	-1.66970364482467	0.000465406080204229	0.0130786127422589	2.58997931230657	0.129914153244232
Glyma08g28220	111.206248504625	159.353176156707	63.0593208525429	0.395720514478675	-1.33744623713426	0.00046590293931211	0.0130849853338283	9.3028357109572	0.0316129723880388
Glyma13g09890	5.72593784980896	1.15965807199452	10.2922176276234	8.87521751124586	3.14978247708783	0.000468072756603755	0.0131383087133152	0.0467578482185717	0.207078223348466
Glyma08g19460	104.754698890788	148.754621535684	60.7547762458922	0.408422781213005	-1.29186475505169	0.000469692144746402	0.0131713920007553	0.790460863031502	1.14828782709201
Glyma09g37290	300.160075537406	187.165610747696	413.154540327117	2.20742762880762	1.14236613944934	0.000470067016932027	0.0131713920007553	0.79608449451679	5.09975922496584
Glyma09g28880	29.883821712396	13.9143319808892	45.8533114439027	3.29540156917922	1.72045427906138	0.000471607642014329	0.0132069222154151	0.0145369868581956	0.0925852435298762
Glyma06g18010	58.9211388374997	32.2218823730641	85.6203953019353	2.65721270752046	1.4099137189094	0.000474925306952775	0.0132921469358412	0.160601778888156	0.208729205783926
Glyma15g00620	352.580101796846	488.578118460081	216.582085133611	0.443290595608829	-1.17367533877359	0.00047549555926333	0.0133004234178005	1.17124134968248	0.516633163831275
Glyma13g16590	24.69159666776	10.8524115054573	38.5307818300626	3.55043501720209	1.82799580171884	0.000475813764173761	0.0133016442198074	0.472017164931373	7.89306189135368
Glyma16g29040	529.985181389147	338.797132115311	721.173230662983	2.12862849859522	1.08992418370216	0.00047663541570808	0.0133169296336847	0.130357184652528	1.29157116507319
Glyma15g39660	27.9694570351968	13.4205211828027	42.5183928875908	3.16816257047264	1.66364636748728	0.000482442468857713	0.0134714065064839	0.642603351085311	2.5650852928119
Glyma15g09080	65.086883032721	96.0920150370831	34.0817510283589	0.354678284300796	-1.49541709303438	0.000483271176154426	0.0134867734280838	4.16541706856485	0.740745747881196
Glyma14g08970	20.1530034397216	33.5085234331787	6.79748344626443	0.202858340201701	-2.3014554769856	0.00048655042222233	0.0135703028932045	1.41311011384833	0.0178963075293977
Glyma05g28970	26.9493669968843	12.0344713760157	41.8642626177529	3.47869559947493	1.79854644258486	0.000486824497458859	0.0135703028932045	0.0562808870082399	0.393262852994435
Glyma10g38990	101.147011964995	143.479780879439	58.814243050551	0.409913108941605	-1.28660996706974	0.00048759922573978	0.0135840826276108	0.959011830523207	0.106828706700257
Glyma07g07910	32.6385090316978	51.8754328184206	13.401585244975	0.258341656480911	-1.95264780430434	0.00048949869420318	0.0136281483168623	1.82118946286684	0.720512744687598
Glyma20g27620	101.063304946542	145.460224847282	56.6663850458008	0.38956618625672	-1.36005963573411	0.000489743559346447	0.0136281483168623	0.793597969944694	0.406845513225132
Glyma13g42450	9.29956954245717	2.70919225505537	15.889946829859	5.86519720046011	2.55217961555865	0.000491373416469701	0.0136627187333129	0.130510301497931	0.570042254740672
Glyma02g38510	92.2591825400687	54.7431057156536	129.775259364484	2.37062288790413	1.24526618115738	0.000491549915416111	0.0136627187333129	0.311506010941276	1.17424180525935
Glyma13g35620	183.442509875243	260.049577453994	106.835442296492	0.410827209728469	-1.28339635811848	0.000491878475681261	0.0136640117610838	10.1220444960851	2.91471790649235
Glyma18g06930	148.492221801589	91.6787313693992	205.305712233779	2.23940393990123	1.16311478255868	0.000495329506516062	0.0137519934683001	0.204184053627719	1.81683583356582
Glyma01g37090	271.802077509662	179.614354821373	363.989800197951	2.0265072942524	1.01899536826056	0.000498857863024228	0.0138420199827805	1.31111233836191	9.81284030610469
Glyma03g38660	127.072599129671	180.896938860515	73.2482593988269	0.404917075215445	-1.30430161263064	0.000499815243030799	0.0138606462960006	6.52221795578778	0.180255158428425
Glyma06g15450	15.8408422096582	5.78742370565827	25.8942607136582	4.47422929970408	2.1616391949462	0.000502307118091568	0.0139217808639486	0.352668313142496	0.26451981643877
Glyma10g25560	37.2669386274825	57.7262636637451	16.80761359122	0.291160600469903	-1.78011295003886	0.000504436466917082	0.0139728036093378	2.12483310601517	0.024572217838718
Glyma02g46020	400.443076884131	557.741398928354	243.144754839908	0.435945323956742	-1.19778089062566	0.000504984107369223	0.0139798437232996	6.00555030681744	0.822992217852987
Glyma13g01750	346.554249889328	225.135123308602	467.973376470055	2.07863335401729	1.05563530654201	0.00050526774329675	0.0139798437232996	0.0685783877941311	2.73777789209028
Glyma11g05550	279.308468119511	385.225453130679	173.391483108343	0.450103911097286	-1.15166999406938	0.000506037389142855	0.0139931469131301	0.618159152755563	0.0103697352197397
Glyma17g13910	128.235865372432	179.95701637917	76.5147143656943	0.425183279347539	-1.23384323197108	0.000507213614873829	0.0140176714203037	1.40921851063956	0.498350631017526
Glyma11g14990	54.5124301938161	29.4705976876097	79.5542627000224	2.69944517390868	1.43266291575613	0.000509679671731058	0.0140777942168498	0.30102995900019	0.711453680048009
Glyma19g37660	91.3700897743456	130.128807979708	52.6113715689827	0.404302263163639	-1.30649381547805	0.000510263336112991	0.0140858848117756	1.13067830231789	0.417143847925617
Glyma06g20100	38.6065506390587	60.1596534647463	17.0534478133712	0.283469847833557	-1.81873280837751	0.00051088599815584	0.0140950421142688	1.01713483718667	0.384257324256617
Glyma02g16390	82.4460551138197	49.7406066750118	115.151503552628	2.31504019050247	1.21103723976426	0.000511426251659989	0.0141019166842183	0.169642694705429	5.99191874827602
Glyma13g25030	67.4912713867674	38.2323181568508	96.750224616684	2.5305874527346	1.33947233225868	0.000513426360753821	0.0141393293664147	0.00124983426172112	0.0927602378056031
Glyma18g14460	227.818504869275	319.045568674945	136.591441063605	0.428125178578391	-1.22389541015374	0.000513438492852431	0.0141393293664147	4.18138586492562	0.888693280946785
Glyma02g05790	163.236110104715	226.980775092689	99.4914451167422	0.43832542679491	-1.18992572438225	0.000513658630769498	0.0141393293664147	0.627328854549791	0.271827679155293
Glyma11g19430	47.8458163258363	25.4389314742212	70.2527011774513	2.76162154250239	1.46551562366345	0.000513950543952268	0.0141393310635182	0.0816556047164447	0.447077251946987
Glyma02g42770	119.634949567252	169.353429268842	69.9164698656614	0.412843543632481	-1.27633295147691	0.000516432813422773	0.0141995576117441	3.6917693369849	0.171216174097228
Glyma11g06980	136.646892987633	81.404933692748	191.888852282518	2.35721403578285	1.23708276170349	0.000517015760039305	0.0142013430789764	0.700160328705353	3.01594987225092
Glyma12g35090	175.60560727956	112.18359666414	239.027617894981	2.13068242597527	1.09131557828579	0.000517084013278725	0.0142013430789764	0.0716315360084531	2.91385325986935
Glyma12g29790	504.678697579156	696.490829157409	312.866566000902	0.449204142973996	-1.15455686122615	0.00051768469676436	0.014209784988183	8.74768008022011	0.911625816896517
Glyma17g35980	46.3940312884622	23.4907191899724	69.297343386952	2.94998815602603	1.56070916217725	0.000520233280769138	0.0142716544470116	0.57964489894404	1.70447170163811
Glyma08g04380	84.6404932880161	121.908950060546	47.3720365154863	0.388585386814988	-1.36369644709317	0.000522992456277392	0.0143392278037752	0.76294546474447	1.2632917216718
Glyma02g15030	91.8573490643051	52.4487338281697	131.265964300441	2.50274801162004	1.32351304105138	0.000523990803295559	0.0143422962821094	0.707858298218995	3.58153978792557
Glyma05g02890	520.347654252892	719.158360369765	321.536948136019	0.44710173148887	-1.16132496187737	0.000524149430807509	0.0143422962821094	5.30529468210004	0.582843028756739
Glyma11g01100	118.503262371692	168.468764784793	68.5377599585919	0.406827699165148	-1.29751018538771	0.000524288536248183	0.0143422962821094	3.51907398807286	0.202976270237339
Glyma15g10630	488.155933302184	319.199810896932	657.112055707436	2.05862294799296	1.04167961390711	0.000526516634841489	0.0143951193048339	0.211371226356638	11.692325804841
Glyma03g41700	255.552501409941	165.003581073439	346.101421746443	2.09753885033806	1.06869753231992	0.000528838217832723	0.0144504371908302	0.159112524951452	0.406286925176673
Glyma15g10510	464.970071739316	642.125176889836	287.814966588795	0.448222522566146	-1.15771295077332	0.000530430160904167	0.0144785552033762	9.06992433477954	0.517867687886043
Glyma08g23560	799.911644654694	1105.97373443209	493.849554877297	0.446529189168209	-1.1631736089209	0.000530464951101056	0.0144785552033762	6.15140738471901	0.916840240332429
Glyma10g03000	5.44043103711638	10.3805839065734	0.500278167659369	0.0481936442267543	-4.37501329326033	0.000531070160952081	0.0144849362296291	2.92979554980796	0.0782462364661159
Glyma18g10080	16.4156393753729	28.0319262136846	4.7993525370612	0.171210230095364	-2.54615918715002	0.00053129670939482	0.0144849362296291	2.69896427986165	0.558983019830154
Glyma07g01430	66.2282304053857	95.9194724348987	36.5369883758726	0.380913149836917	-1.39246600158562	0.000532338840219977	0.0145048923177893	1.61965788508214	0.67921354878115
Glyma19g32070	116.794497529732	166.872478200027	66.7165168594374	0.399805393789774	-1.32263015921986	0.00053277526288005	0.0145048923177893	16.570593184637	0.995871460081331
Glyma17g04940	178.974144687332	111.730166692019	246.218122682646	2.20368527115277	1.13991819388652	0.000532926875258837	0.0145048923177893	0.532297142604761	0.321780653419408
Glyma08g19240	42.2485632738599	64.1117419394708	20.3853846082489	0.317966475275233	-1.65305343159096	0.000534664180327559	0.0145396005830384	7.57691967196529	0.552372493772926
Glyma12g01600	51.5777118739454	77.9826136483178	25.1728100995731	0.322800287421709	-1.63128623169394	0.000534802324993797	0.0145396005830384	3.83747080718973	0.0942543467914232
Glyma14g36930	150.862978068434	210.691206825794	91.0347493110744	0.432076642791953	-1.21064085109003	0.000539318753691867	0.0146541647000055	0.613808705694488	0.0891222703689576
Glyma17g36920	4.5767090851989	0.958379302494736	8.19503886790306	8.55093473593465	3.09608213522517	0.000540281556819747	0.0146720967394878	0.413208287910964	3.49957112996838
Glyma16g26940	4.51684539444574	0.790618876446984	8.24307191244449	10.4261005624968	3.38212777517618	0.000541701265176419	0.0147004631532874	0.304920020642205	1.7472813387615
Glyma17g01000	27.113897161872	43.1720565603625	11.0557377633815	0.256085501693057	-1.96530251796766	0.000541932982264562	0.0147004631532874	0.786853762401881	0.0881318840650238
Glyma15g36200	17.5123417294181	29.192752556762	5.83193090207422	0.199773244771444	-2.32356471606246	0.000544794640238099	0.0147698186545133	4.07500438736148	0.735212039385455
Glyma19g30640	435.516273922642	599.24888824509	271.783659600195	0.4535405320419	-1.14069660750103	0.000545293512687391	0.0147750753966253	1.48043708456591	0.00585660399978982
Glyma02g13810	29.5233982041168	47.7642171989823	11.2825792092513	0.236214050410349	-2.08183331366432	0.00054591951765207	0.0147816403173423	7.56247595599641	0.860756656537531
Glyma12g11430	11.0040656198142	3.55573127351827	18.4523999661101	5.18948102280298	2.37559026820443	0.00054614601870173	0.0147816403173423	0.0311401401983367	0.174395164249479
Glyma06g01010	142.258287760811	87.3467087121985	197.169866809424	2.25732451418502	1.17461383605357	0.000547588237811076	0.014812399417774	0.307554719411951	0.187553177602208
Glyma11g15560	255.46045662434	162.307033039328	348.613880209352	2.1478667540234	1.10290449645542	0.000549201343666107	0.0148477441387231	0.116451048693234	0.213658348452888
Glyma02g38210	166.002957667448	107.142406837162	224.863508497733	2.09873489998676	1.06951994527304	0.000552490459178085	0.01492652767044	0.0738786295798224	10.2293899215195
Glyma05g25920	29.2502465850619	46.6055586892831	11.8949344808406	0.255225660100838	-1.97015471155572	0.000552731658116486	0.01492652767044	0.0737466156234852	0.165259622656744
Glyma17g04640	103.016037023091	146.376901986125	59.6551720600563	0.407544983194895	-1.29496878781229	0.000553309967772824	0.0149338206176546	1.26560328523104	0.51577626326531
Glyma19g38370	61.276483976395	89.1878062233236	33.3651617294663	0.374100038360861	-1.41850398106219	0.000553692347769835	0.014935820251896	9.77648469952246	0.384992360647275
Glyma20g33990	522.373027471269	337.85410143268	706.891953509857	2.09229945858955	1.06508935086968	0.000557001091583412	0.0150160443601326	0.138820332731	2.32633737889045
Glyma13g32650	113.392947674762	163.880827346775	62.9050680027491	0.383846414624456	-1.38139892243734	0.000557286266631957	0.0150160443601326	7.03986821271268	3.1044151682077
Glyma07g03080	3.81280523974707	7.62561047949413	0	0	-Inf	0.000559141852121089	0.0150576683211286	3.78969519741648	0
Glyma13g40200	175.362192409631	244.330739406293	106.393645412968	0.435449283506025	-1.19942339602906	0.000565330722403615	0.0152158763934933	3.63235548927694	0.0838346967499829
Glyma09g22270	173.874773981366	109.843443604632	237.906104358099	2.1658653129486	1.1149435299348	0.000565902045204011	0.015222796437534	0.0926383687454042	0.643711246811971
Glyma15g02510	68.6853310299258	99.9086056311278	37.4620564287238	0.374963259591845	-1.41517885341589	0.000567178291736841	0.0152486607656908	6.38335807793915	0.310241490573122
Glyma01g27720	295.121897229569	405.187200077258	185.056594381879	0.456718757025381	-1.13062205377672	0.000573746706976075	0.0154028631223768	0.469966365286186	0.00501928922505288
Glyma15g05450	28.016900750794	44.6129394198688	11.4208620817193	0.255998870063982	-1.96579065246165	0.000573840189423522	0.0154028631223768	0.703517018523299	0.327362052578023
Glyma16g27900	1236.7887744392	729.509794151796	1744.06775472661	2.39073932757058	1.25745683547707	0.000573867689142571	0.0154028631223768	1.9126780132895	2.26807030115977
Glyma01g06120	3.97978322427227	7.95956644854454	0	0	-Inf	0.000574778882786123	0.0154187777045068	1.89742816787518	0
Glyma11g08620	59.9907028336059	89.8885151657692	30.0928905014426	0.334780149009541	-1.57871410993386	0.000578350477006416	0.015506001969856	3.04729404008912	0.841635743694473
Glyma12g36510	268.002236733589	365.516429897878	170.4880435693	0.46643058867951	-1.10026569080614	0.000578830146565219	0.0155102788222595	2.37598301118731	0.439441173277383
Glyma06g44050	116.214040896231	163.661600834242	68.76648095822	0.420174803421772	-1.25093844422425	0.000579420428085917	0.0155175132556542	2.73374983568142	0.489537360857517
Glyma18g03210	61.8483493315501	90.375338747353	33.3213599157473	0.368699695930304	-1.4394818682577	0.000579817983143524	0.0155195811211902	0.1485317116886	0.378538971206975
Glyma03g37730	35.486689346247	54.8101424025577	16.1632362899363	0.294894988070348	-1.76172679180782	0.000583184312718343	0.0156010659294675	1.51603593651976	0.379104033883469
Glyma02g01540	105.219849099544	148.622053850534	61.8176443485534	0.415938568650934	-1.26555762721118	0.000586431983313477	0.0156763084979178	0.197752767750695	0.475891345817119
Glyma06g01290	47.6145235545172	71.9072870236059	23.3217600854284	0.324330969095973	-1.62446130720834	0.000586644112261336	0.0156763084979178	0.0504970988992311	1.00005829278142
Glyma18g50120	752.147114090264	461.589050697657	1042.70517748287	2.25894694838819	1.17565038928079	0.00058780098370273	0.0156985635377322	0.773123499069516	1.19439752329209
Glyma15g42080	304.491283372739	195.010544563693	413.972022181784	2.12281865633463	1.08598113300442	0.000589756866608326	0.0157421217171204	0.408810141524145	0.376738175295318
Glyma02g09110	56.8075181739672	84.2086337069697	29.4064026409647	0.349208879736648	-1.51783785038407	0.000590507922841028	0.0157534897235018	7.41786879321334	0.836610066442975
Glyma07g29000	38.6907887596263	60.5100671303562	16.8715103888963	0.278821544728255	-1.84258605135786	0.000591738052761833	0.0157695255841435	8.31043595930373	0.470885134581744
Glyma17g37860	3.7561026562086	7.5122053124172	0	0	-Inf	0.000591760016347201	0.0157695255841435	0.0733743799662799	0
Glyma20g25480	65.8837030381184	96.8359280157821	34.9314780604547	0.360728489685788	-1.47101472580878	0.00059420497365782	0.015819308137595	0.74753576593902	0.325976544549312
Glyma02g09850	30.5231074387243	48.1376948078762	12.9085200695723	0.268158251471988	-1.89884344781128	0.00059439706434515	0.015819308137595	2.26661751756371	0.229321039904058
Glyma15g14670	51.277717751841	76.734016872003	25.8214186316791	0.336505498920392	-1.5712980144192	0.000594607718095247	0.015819308137595	0.985787113641211	0.206551979359696
Glyma17g07980	180.101549927871	248.746712675902	111.45638717984	0.448071799545986	-1.15819816494999	0.000596647904632823	0.015857146410637	0.219816245426192	0.259072786099415
Glyma05g36850	45.4641118591904	69.1482654499275	21.7799582684533	0.314974759333983	-1.66669187275958	0.000596684581224661	0.015857146410637	0.285948653705142	0.127820099024231
Glyma17g35330	735.386861944049	1009.94361958464	460.830104303455	0.456292901274013	-1.13196788549661	0.000598850792980527	0.0158972736260425	1.11512131065943	0.740811330352013
Glyma13g20730	94.4778548825134	135.968978086494	52.9867316785327	0.389697211998065	-1.35957448478394	0.000602123504776864	0.0159742707394709	2.39144757071804	0.34277879002797
Glyma09g15450	1917.60068491196	1067.83479550588	2767.36657431804	2.59156808334478	1.37382529540644	0.000602410730097084	0.0159742707394709	0.230900523456759	8.60556968970969
Glyma06g05550	119.916564927982	74.3386933422006	165.494436513764	2.22622202615197	1.1545974830909	0.000605214641077738	0.0160398433896571	0.114461572555275	2.06571575329173
Glyma08g05010	19.6209846100437	8.49480118709473	30.7471680329927	3.6195276800243	1.85580144920232	0.000607218554998586	0.0160841538184891	0.22041000567581	5.57032490547665
Glyma04g40830	3.36861446060304	6.73722892120608	0	0	-Inf	0.000609008992350322	0.0161227642909268	2.64749044835657	0
Glyma18g07250	77.451653645852	44.2049595474116	110.698347744292	2.50420651613907	1.32435354291117	0.000611082374731338	0.0161688191199395	0.0696005373210586	1.01525610190918
Glyma13g24320	166.218620437864	231.411206934266	101.026033941461	0.436565001668902	-1.19573161719853	0.000611430615273236	0.0161692025208201	3.67762239063404	0.336534335304626
Glyma12g36640	9.9485208892678	17.7489954745518	2.14804630398379	0.121023542265455	-3.04664037791697	0.000612530959412857	0.0161810814092372	1.8872383380195	0.125608634673937
Glyma01g40010	233.578231286705	151.227620503531	315.92884206988	2.08909484271429	1.06287799073321	0.000612547800783145	0.0161810814092372	0.0424927474498547	3.41065838003392
Glyma13g32240	46.6722896951925	70.4100654227223	22.9345139676627	0.325727775282842	-1.61826134919622	0.000613192887256448	0.0161892947187538	1.18365925314691	1.20583807994015
Glyma09g30380	42.7382192972051	22.1612360277374	63.3152025666728	2.8570248738575	1.51451359673443	0.000613705069614395	0.0161939921065406	0.0810177417434776	0.759124328197501
Glyma06g06550	77.8714483652697	112.588924564256	43.1539721662839	0.383287897395765	-1.38349965021298	0.000618325652848893	0.0163070347869191	2.51818121341902	0.254121377970341
Glyma04g33410	192.892814941623	267.795295748664	117.990334134581	0.440598979921288	-1.1824619399852	0.000619507257529041	0.0163293080008212	4.7722340232812	0.158185189792789
Glyma19g30300	58.7823305633936	86.5859786319657	30.9786824948215	0.357779434780042	-1.48285763145934	0.000620904139004501	0.016357228288391	0.459100349646234	0.301052947248466
Glyma12g31320	228.089499011717	314.560678405211	141.618319618224	0.450209862008861	-1.15133043499569	0.000623066658988828	0.016405277406539	4.62561076296752	0.56083001141812
Glyma09g36500	402.966755371218	552.779327217634	253.154183524803	0.457966083498512	-1.1266873371336	0.000623809206945853	0.0164159069249895	1.20629676526301	0.0659764530337648
Glyma17g18010	127.72688196721	77.3791303995776	178.074633534843	2.30132637334232	1.20246560060349	0.00062418284283769	0.0164168220341789	0.427253655694991	1.05967153043324
Glyma06g43700	27.6896636467221	44.0923695916583	11.2869577017859	0.255984375671232	-1.96587233868369	0.000626965159961129	0.0164810532309478	3.17038674189453	0.383547708992168
Glyma14g39280	283.030926896162	180.683325377626	385.378528414698	2.13289481809825	1.09281282214844	0.000627571309850148	0.0164880408071096	0.372072962264916	0.350644385660591
Glyma01g00590	14.1021690383942	24.2253367426173	3.97900133417119	0.164249577888068	-2.60603843197795	0.000629464288304397	0.0165288110436223	3.26162371531039	0.192764604437268
Glyma12g27400	340.040570388201	215.030644595828	465.050496180573	2.1627173050366	1.11284509882936	0.000629924437641368	0.016531933494264	1.33933062892577	0.194164704047289
Glyma16g02570	51.3675716580767	27.4229766566886	75.3121666594648	2.74631625889146	1.45749777219374	0.000632586136174557	0.0165927994256896	0.586183223498453	0.192140315283711
Glyma13g01290	774.548157708874	508.572368545632	1040.52394687211	2.04597027134547	1.03278518237842	0.000639112665596479	0.0167476040518672	0.858877773963058	10.284750106061
Glyma02g17360	4.00716955354979	0.514397823031407	7.49994128406816	14.5800408716159	3.86592285880427	0.000639179307117107	0.0167476040518672	0.169852743269795	0.886279692412764
Glyma07g02180	274.384493151543	181.792573168063	366.976413135023	2.01865459484839	1.01339407712341	0.000639691660651027	0.0167519685857083	0.0755710754829818	12.7760929064486
Glyma05g00810	60.5049356854968	88.9523097586637	32.0575616123299	0.360390435046658	-1.47236737311957	0.000640220445393866	0.0167567584646119	1.13673073987053	0.111161228950631
Glyma13g32630	121.732218104029	77.3172661555573	166.147170052501	2.14890125212426	1.10359918851541	0.000641213090045904	0.0167736774154719	0.0863306006013171	6.34484596998212
Glyma14g36920	172.629029825568	239.681930941335	105.5761287098	0.440484304741523	-1.1828374806792	0.000641740403175584	0.0167744823201983	1.46422775662782	0.332394513079957
Glyma13g16530	3.87871892648375	0.520738536998032	7.23669931596947	13.8969920637866	3.79670074731384	0.000641936347382659	0.0167744823201983	0.0451853641921685	0.00945249393198369
Glyma11g05430	101.399758693601	62.4037994216449	140.395717965558	2.24979439179566	1.16979315989084	0.000643422840239104	0.0168042621784711	0.0966222848218275	2.39126122493008
Glyma13g21440	154.064892921569	213.894840739288	94.2349451038492	0.440566704545763	-1.18256762618033	0.000645013129817496	0.0168367193428169	11.082895417446	2.40713663917535
Glyma10g00460	145.619040074314	203.661623459163	87.5764566894656	0.430009616942025	-1.2175591695856	0.000646325001542716	0.0168618779481637	4.06091059138259	0.0487304481269379
Glyma13g37990	5.35398117556877	1.05415850192931	9.65380384920823	9.15782952140492	3.19500570861127	0.000646808894914399	0.0168654200925285	0.40467053401653	0.61823639368459
Glyma17g36530	185.24064899816	116.804684166262	253.676613830059	2.1718017187476	1.11889239391692	0.00065904611203038	0.0171692819989262	0.57815151114502	1.35737751949924
Glyma06g05510	320.849116488597	442.484995676227	199.213237300968	0.450214672243339	-1.15131502070795	0.000659171146159776	0.0171692819989262	5.97221083771016	0.0422801623459586
Glyma10g43850	192.520723610288	266.482548928772	118.558898291804	0.444903048129779	-1.16843711211506	0.000659713205853717	0.0171706828454535	0.294912242838746	2.27560441483444
Glyma20g32110	26.4164779402442	42.4346246718035	10.3983312086849	0.245043553209374	-2.02888990314973	0.000659933772126952	0.0171706828454535	1.72116973046785	0.224914265654748
Glyma10g44320	15.0640150288456	25.5396552133649	4.58837484432631	0.17965688283549	-2.47668388739357	0.000662176468820303	0.0172197871094671	1.26335565874286	0.024215658520515
Glyma03g34560	12.8667618092933	21.9144851711747	3.81903844741198	0.174270050954032	-2.52060343737194	0.000665382016986715	0.017293864043431	4.19503937132688	0.287762531851082
Glyma11g38150	75.6194408658913	45.0211691828998	106.217712548883	2.35928374310694	1.2383489370837	0.000666423060213465	0.0173116343153682	0.939939092788796	1.33889850574436
Glyma20g38180	194.320760756591	266.254167366358	122.387354146824	0.459663619005154	-1.12134960919354	0.000667103431245498	0.0173200214006166	2.07871848288439	0.219075729563528
Glyma04g14790	188.032832010003	261.760128391958	114.305535628048	0.436680468986047	-1.19535008844768	0.000668563012148236	0.0173486193088086	1.23821916199386	0.360373882555848
Glyma09g01230	50.3997805022307	26.5112157249405	74.2883452795209	2.80214781737202	1.48653306203736	0.000669925576584395	0.0173746704543812	0.275436810724095	1.3515946158828
Glyma04g41640	74.3363831618104	107.877670892343	40.7950954312774	0.378160699001269	-1.40292865836372	0.000684313311295609	0.0177383236984154	4.99746349965169	0.155963345357779
Glyma06g11250	35.3711048059133	17.4078023984249	53.3344072134017	3.06382195711433	1.61533246271608	0.000685225890674091	0.0177524806018651	0.00570534206545369	0.381167222171252
Glyma12g05780	11.5610317322404	4.15775280839872	18.9643106560821	4.56119243495522	2.18941103822879	0.000686822784923461	0.0177843417750865	0.129444226309742	4.22321321937372
Glyma06g12560	10.4235841075308	18.4999240023677	2.34724421269391	0.126878586765735	-2.97847948806938	0.000687717542906268	0.0177928512260356	12.1602869288374	0.154888694447419
Glyma08g40420	113.231531866215	159.679226528746	66.7838372036846	0.418237479323349	-1.25760574359801	0.000687885944359088	0.0177928512260356	7.49763964912399	0.795388568905184
Glyma08g16780	139.112644103683	88.692649570993	189.532638636373	2.13695993470872	1.09555985954714	0.000692349054665463	0.0178896377671261	0.0786754248603444	3.28124580594266
Glyma15g16890	69.3221943133895	101.325181862291	37.3192067644877	0.368311273452312	-1.44100253825565	0.00069236631397943	0.0178896377671261	4.50409377053541	0.192701030045355
Glyma18g02870	12.4856666019989	21.2744193524945	3.69691385150333	0.173772726308032	-2.52472642647382	0.000696624599959013	0.0179806023232762	1.76107560868389	0.242183264649927
Glyma10g41720	5.4835709430844	10.5279260164637	0.439215869705044	0.0417191257820572	-4.58314726305571	0.00069662911141638	0.0179806023232762	3.60996296884499	0.0612305604218268
Glyma13g16940	464.948680976171	303.197242388171	626.700119564172	2.06697170009823	1.04751863626823	0.000697543435445047	0.0179946149185336	0.391763707711499	0.220084344540243
Glyma01g33170	35.4319347214015	55.4451605123434	15.4187089304596	0.278089355102995	-1.84637957362615	0.000699007376423978	0.0180194615409114	3.63395552822249	0.33323083845077
Glyma04g40680	115.518029495217	71.4897554893057	159.546303501128	2.2317365951125	1.15816676043326	0.000699250473649834	0.0180194615409114	0.176673433798558	0.135695990832095
Glyma18g05260	68.2381177401893	100.016279379786	36.4599561005925	0.36454021611967	-1.45585011326813	0.000701434722775912	0.0180661392952284	0.734785601655515	1.26658120926612
Glyma03g28610	11.9534901542643	20.8034289523333	3.10355135619535	0.14918460621595	-2.74482941775049	0.00070188358457084	0.0180680945917659	2.79098695982644	0.0899956271319814
Glyma09g02590	60.1350500738544	89.5097555995911	30.7603445481178	0.34365354191916	-1.54097326608415	0.000702855291649922	0.0180834999015209	2.74922576121308	0.724948665242052
Glyma04g11120	64.7070071339506	95.7493162722982	33.664697995603	0.351592045836287	-1.50802566252421	0.000703472055954884	0.0180897615153112	1.96426464534758	0.835221235651939
Glyma08g42660	5.42448044408517	10.4097450184653	0.439215869705044	0.0421927596618306	-4.56686073814464	0.000705217470188674	0.0181250242855335	2.6783430565003	0.0621804758472749
Glyma03g26760	39.0690217498218	19.2580240976579	58.8800194019857	3.05742785985746	1.61231845870239	0.00070746243860627	0.0181730820589385	0.928976151433817	1.88873985039565
Glyma04g42890	124.671457092247	174.968844831293	74.3740693532007	0.425070357096505	-1.23422644085264	0.000708555676808276	0.0181915192762748	1.70313607491936	0.0357869595984639
Glyma09g05090	752.458539645537	459.545501907297	1045.37157738378	2.27479449378803	1.18573621731806	0.000710740318592793	0.0182379429104158	1.06341491079611	6.43299666947269
Glyma08g38280	77.729511072715	112.082145240674	43.3768769047558	0.387009695537256	-1.36955838503369	0.000712384588562993	0.0182704585294395	0.0876135234476188	0.484201661841795
Glyma10g03080	121.79368835456	76.9708786491475	166.616498059973	2.16466930070336	1.11414663941995	0.000716306799418811	0.0183613309584355	0.00323253515706838	1.99170821513945
Glyma10g43290	76.0538679566422	45.6641368644955	106.443599048789	2.3310108623021	1.22095572731228	0.000720966943610029	0.0184630300482622	0.242545511573108	0.859109812328402
Glyma08g28280	25.0612833352318	11.5119180653988	38.6106486050648	3.35397180432653	1.74587056071822	0.000721036449136418	0.0184630300482622	0.0422001737387659	0.930767897208659
Glyma05g33530	225.083238440957	307.96204879816	142.204428083754	0.461759585762968	-1.11478618416334	0.000727925089083677	0.0186295756951067	4.3076503897014	1.20678048835816
Glyma08g17300	15.3200784318749	25.6416064179785	4.99855044577132	0.194939051956846	-2.35890496159876	0.000728343096144752	0.0186304318790522	2.17896110900889	0.245644115012518
Glyma03g31210	203.637219315953	280.260251964887	127.014186667019	0.453200858047228	-1.14177750226532	0.000729664514574126	0.0186543835026769	2.59476877226167	0.385614353787076
Glyma20g01260	92.4412878696774	56.9013987595238	127.981176979831	2.2491745329619	1.1693956166821	0.000730055640471413	0.0186545388259064	0.484839054930381	3.03036896385145
Glyma08g04740	1370.40134234524	834.16518023896	1906.63750445152	2.28568339894663	1.19262558272907	0.000731423386340395	0.0186796356341767	0.0923912113110322	0.117426364934919
Glyma17g34660	59.3112750891183	87.2674464037105	31.3551037745261	0.359298971915293	-1.47674328761528	0.000733991050734653	0.0187353342649851	1.35914376643125	0.0668295464981949
Glyma12g35430	111.373904369644	156.533774462862	66.2140342764262	0.423001582269617	-1.24126503502143	0.00074079275093982	0.0188989923142609	1.54225804283437	0.570345895664476
Glyma09g17800	43.5785184201974	66.726748210751	20.4302886296439	0.30617839438416	-1.70755561288106	0.000742401460403616	0.01893006502746	4.30966416321696	0.245132226098355
Glyma10g33860	48.5107875718425	73.3247905096522	23.6967846340327	0.323175619995986	-1.62960972797821	0.000743834143459614	0.018956619015354	1.2342964758463	0.43874103592206
Glyma13g32830	242.921363281632	336.147651490487	149.695075072777	0.445325363449739	-1.16706831225296	0.000746846614833423	0.0190233848311434	1.49496337738618	0.654146557001206
Glyma08g22400	259.057588018265	356.751388543765	161.363787492766	0.452314392247896	-1.14460219289477	0.000747381993298239	0.0190270180921281	1.17920066781417	0.920835382691638
Glyma17g14650	99.8796500640005	143.513620998282	56.2456791297192	0.391918751254925	-1.35137349491146	0.000748469044714087	0.0190446847737728	13.2946619957334	0.453134652827603
Glyma09g37050	25.8309507254454	41.4568046280475	10.2050968228433	0.246162166003963	-2.02231905163858	0.000749519696658334	0.0190614072147015	0.600066357267221	0.476375432926924
Glyma0317s00200	16.5647694917172	27.5245967889421	5.60494219449219	0.203633943758404	-2.29595003047648	0.000752510338927035	0.0191274230797471	1.44409105833392	0.142760231796054
Glyma18g50390	82.4823080939072	47.966995311925	116.997620875889	2.43912757334631	1.28636521718323	0.000755730151315633	0.0191816303487938	1.10469139328217	0.590320001552441
Glyma09g41570	153.875187579606	215.935718099066	91.8146570601467	0.425194395204338	-1.23380551510254	0.000755808026935328	0.0191816303487938	1.19995461243405	1.03119182850726
Glyma08g17110	158.862173806175	224.381842596436	93.3425050159143	0.415998478022111	-1.26534984477573	0.000756016830045375	0.0191816303487938	8.45314279121463	2.39061743138334
Glyma14g35060	103.365342374054	145.759597370983	60.9710873771253	0.418298955793239	-1.25739369832496	0.000756226680004876	0.0191816303487938	0.149500309755362	0.040578576522258
Glyma17g09620	143.736357368912	202.112726904265	85.3599878335586	0.422338509509059	-1.2435282944809	0.000757054304419271	0.0191925745087391	4.05799672837288	0.43755467192541
Glyma16g23710	130.630748796671	187.133663209909	74.1278343834342	0.396122392475611	-1.33598183696622	0.000761462812459885	0.0192942410435377	18.4557520155638	3.88905662113692
Glyma07g00540	425.189838673663	578.423295981234	271.956381366091	0.470168444555376	-1.0887503793995	0.000763033965716355	0.0193195693103959	2.82382144847455	0.842643104915975
Glyma03g28050	237.138479366566	318.096616722899	156.180342010234	0.490983977192961	-1.02625215059472	0.000763259967801881	0.0193195693103959	4.44433159073592	2.24773871596745
Glyma15g13440	19.73901314974	32.5424072424598	6.93561905702022	0.213125568902935	-2.23022440971315	0.000766399286527355	0.0193889014278803	4.09731989649323	0.11435944624068
Glyma14g07880	110.223837707046	67.1201071476667	153.327568266425	2.2843760950664	1.19180019265314	0.000769066775138698	0.0194462307177163	0.633885830512854	0.0962746761630436
Glyma04g03980	55.7533009773766	83.6606583460992	27.8459436086539	0.332843945519253	-1.58708216922942	0.000769677265823486	0.019448087759039	6.87626534433241	0.29881760362942
Glyma10g43310	14.3852210765322	5.51868964989302	23.2517525031713	4.21327416076424	2.07494179615319	0.000769943078453502	0.019448087759039	0.100791110377976	0.154011746465207
Glyma07g34060	82.2730349402629	118.672516190953	45.8735536895723	0.386555835858052	-1.37125127634542	0.000773982576916049	0.0195399342906992	6.59268411494246	0.106047671871362
Glyma10g36490	81.8213794519445	47.0857916663264	116.556967237563	2.47541695939922	1.30767155331043	0.000779494414948726	0.0196688364171984	1.00646270124508	2.00991509281903
Glyma06g20350	270.936078653153	369.437469757084	172.434687549222	0.46674931934382	-1.09928017630308	0.000780979502850592	0.0196960510018754	1.87804544229381	0.23831022379646
Glyma16g01890	259.119722473659	353.265758183638	164.97368676368	0.46699597382977	-1.09851798298425	0.000783837358208734	0.0197578400068359	0.029449791242142	0.0743716988189718
Glyma08g47390	16.0064216094213	26.940201221704	5.07264199713854	0.188292654364134	-2.40895137597159	0.000784403356338824	0.019761824963363	3.31808646894105	0.0861212897364262
Glyma13g19200	22.2775236464312	36.3148098801399	8.24023741272246	0.22691120895084	-2.13980021792482	0.000786571717502113	0.0197930523148204	5.32580353891938	0.247611407384405
Glyma20g33890	12.9584871014039	4.67215063143012	21.2448235713776	4.54711871412302	2.18495266980509	0.000786802536856336	0.0197930523148204	0.054643549522129	0.410746344119122
Glyma04g04340	4.34604369588857	0.840198304496277	7.85188908728087	9.34528080485512	3.22423801439156	0.000787149049469199	0.0197930523148204	0.00175901779245629	0.840889767991974
Glyma11g12490	21.9645191861206	35.6917827209531	8.23725565128821	0.230788574381085	-2.11535629244543	0.000787277061751171	0.0197930523148204	1.56617725647406	0.0361306047518677
Glyma12g03020	133.106867065309	186.524170319562	79.6895638110562	0.427234516977228	-1.22689988545504	0.000790264530469204	0.0198578556574904	2.82372936376633	0.029068296189064
Glyma18g30680	471.410383738436	649.706371932386	293.114395544486	0.451149023939371	-1.14832403039663	0.000793334065801594	0.019924652921664	5.33177479337519	0.182955467154127
Glyma16g06690	37.6913424087164	57.0552439469533	18.3274408704795	0.321222723848474	-1.63835413969125	0.000796050786212927	0.0199813847173428	2.96215253657256	0.36156481511359
Glyma05g28370	141.106360297872	194.410565705606	87.8021548901382	0.45163262897499	-1.14677837502997	0.000796417815121449	0.0199813847173428	0.672654503778614	1.090076610067
Glyma06g00380	48.6247957276869	26.9519862565274	70.2976051988463	2.6082532296417	1.38308394449729	0.000799725257620274	0.0200436055643711	0.28176222044306	0.261069509357099
Glyma09g03440	77.5453668706088	112.298904131837	42.7918296093803	0.381052958087136	-1.39193657995012	0.000803058834774458	0.0201167483807229	5.44122241877226	0.256036854422989
Glyma06g23470	34.590611307331	53.3859451427856	15.7952774718765	0.295869585705199	-1.75696669442677	0.000803495133115012	0.0201172758212005	2.13523317740586	0.35447156909021
Glyma08g44310	129.238678648658	181.257456818287	77.2199004790292	0.426023303176117	-1.23099574787022	0.00080458217769077	0.0201340871707566	2.33697379260733	1.15179306992442
Glyma15g06080	3.15930514880462	6.31861029760925	0	0	-Inf	0.000809478344742202	0.0202363560458086	5.82603635424393	0
Glyma17g03950	115.391637223285	71.9392404840129	158.844033962558	2.20803045589365	1.14276007169204	0.000809504365941689	0.0202363560458086	0.218737489019895	1.39001157395726
Glyma06g09120	118.610309997417	165.637724777513	71.5828952173214	0.432165409863438	-1.21034449010208	0.000810029043925284	0.0202390289278227	0.698259168488413	0.309532364742387
Glyma03g35010	70.4811028325604	39.4997903536771	101.462415311444	2.56868237534832	1.36102850805122	0.000811038125347947	0.0202537959065629	1.26840393043445	1.99036223039154
Glyma03g02520	86.3921266758523	122.131924931686	50.6523284200182	0.414734545847453	-1.26973987149919	0.000814116194487639	0.0203164242316589	0.283280389723597	0.468087231518395
Glyma01g25890	66.0227446465263	39.0879090560091	92.9575802370436	2.37816712333843	1.24985010261072	0.000814384706130029	0.0203164242316589	0.224499680545188	1.45167393202582
Glyma12g07060	195.870142155447	269.035356067615	122.704928243279	0.45609220303535	-1.1326025875691	0.000816125114377252	0.0203489494468342	2.46890679104865	1.21026021087908
Glyma18g43650	477.210789776206	316.916142877594	637.505436674817	2.01159029289665	1.00833649669614	0.000816528530655059	0.0203489494468342	1.87952117981668	1.57429369487359
Glyma19g32650	114.18505161364	161.639885992538	66.7302172347418	0.412832617549745	-1.27637113352968	0.000817109768073441	0.0203512649543997	1.57942272027214	1.0357868421979
Glyma12g33020	20.5252954123133	9.23584063549242	31.8147501891342	3.44470540850102	1.7843806088026	0.00081746158897892	0.0203512649543997	0.0221667702469326	2.8310756773651
Glyma18g47980	166.384999539593	102.684569462925	230.085429616261	2.24070111818831	1.16395022400926	0.000818635206963898	0.0203645823626764	1.72047713109078	0.82572141668008
Glyma19g32710	48.2125200920937	72.3150981872755	24.1099419969119	0.333401220509637	-1.58466870915938	0.000818837212675575	0.0203645823626764	1.62085567014323	0.630672675664959
Glyma16g17270	19.8914771638411	32.7744931886828	7.00846113899931	0.213838886802966	-2.22540386251931	0.000819885358529908	0.0203801877704969	1.53449246602335	0.353682650923158
Glyma13g32340	121.839236037191	171.03818945461	72.6402826197721	0.424702125597801	-1.23547676561874	0.000829321365719664	0.020604170361549	6.14636177507675	0.137735089837264
Glyma20g33450	221.263445536796	298.207865784818	144.319025288774	0.483954455423091	-1.04705681190601	0.000835169743009127	0.0207388357455475	1.97392209779941	4.03496133476261
Glyma12g08480	65.1201009592033	93.7352355722282	36.5049663461784	0.389447640722568	-1.36049871665832	0.000840700940412994	0.0208654910144407	0.0349324726557285	0.555785807022216
Glyma17g35670	56.3064742663425	82.8415688350947	29.7713796975903	0.359377304368215	-1.47642879318838	0.000841407795975117	0.0208703227896577	0.896534380127551	0.107212590500197
Glyma08g14460	592.711040747266	389.253480922457	796.168600572075	2.04537310414105	1.03236403455902	0.000841757193035504	0.0208703227896577	0.303026517479608	0.751291081017913
Glyma10g43670	10.6428164675978	18.6693304932468	2.61630244194888	0.14013906084609	-2.83506896185511	0.000847097067709291	0.0209919752630752	1.20782107644596	0.315897449613471
Glyma18g07240	91.1553791309638	130.841207662166	51.4695505997617	0.393374163380217	-1.34602588965345	0.000847978459390806	0.0210030738354327	11.4638258323642	0.771046567550029
Glyma11g38060	195.646026243324	268.048093876417	123.243958610231	0.459783006951925	-1.12097494818581	0.000849211417477276	0.021022864354891	0.786197337263869	0.31650243107385
Glyma09g37270	23.2770098235187	10.5218351930709	36.0321844539665	3.4245151908191	1.77589975995402	0.0008556343657534	0.0211710511326123	0.072347604954483	1.27644127667395
Glyma17g12160	14.6384024368226	5.76320713347548	23.5135977401697	4.07995013810824	2.02855152083806	0.00086085734205996	0.0212894107456758	0.0154726743821552	1.74990325477217
Glyma10g04630	29.1976290687517	46.149960883784	12.2452972537194	0.265337110134413	-1.91410162941217	0.000864183400842804	0.0213567499830381	2.52090965180951	0.304966784280005
Glyma11g04080	68.7114400147079	99.2655787551449	38.1573012742709	0.384396099360809	-1.37933439837343	0.000864461921620279	0.0213567499830381	4.05265230787508	0.562311386364393
Glyma10g00970	1054.3157270443	1456.54521813245	652.08623595615	0.447693781036361	-1.15941581714248	0.000866713092363172	0.0214014521843622	12.1119082431824	1.61772890266667
Glyma05g03420	79.2171842809551	114.53255171377	43.9018168481406	0.383313007448367	-1.3834051391104	0.000868559121737016	0.0214361099188962	1.14129831744384	0.700254784101304
Glyma17g08100	1125.81460170647	718.057621549267	1533.57158186368	2.13572217025547	1.09472398332486	0.000869745893740842	0.0214544701191765	0.0218689714145413	5.89485439674505
Glyma04g40350	84.7652485244181	53.1294739155922	116.401023133244	2.19089357666467	1.13151940667086	0.000871340228828415	0.0214828600845039	0.739740420533388	4.34303330931765
Glyma11g07420	16.1039934535869	26.5900154592688	5.61797144790509	0.211281240378022	-2.24276341855196	0.000872742570020933	0.021506489974468	2.15169245045551	0.39133595766933
Glyma11g14470	8.40274423562149	15.0035737093156	1.80191476192736	0.120099037525211	-3.05770350556879	0.000873663942292312	0.0215182496249291	0.42678946030015	0.0227933380855212
Glyma10g43320	27.7037623552004	13.0677929624263	42.3397317479746	3.24000631703561	1.69599662593307	0.000875434346353033	0.0215508982610596	0.0032301083311224	0.296022107428896
Glyma16g08490	219.135350155317	139.95997003114	298.310730279494	2.13140035835333	1.09180161177868	0.000878918114281444	0.0216256708393058	0.018088977318245	3.70853777811251
Glyma04g41460	206.038504284919	282.596906978956	129.480101590882	0.458179471867056	-1.12601527286423	0.000879759444104581	0.0216353836490023	0.988988919602137	0.282097478257019
Glyma18g07850	63.5687001740786	93.020792790382	34.1166075577752	0.366763242221074	-1.44707903862256	0.000880406039931551	0.0216403000591394	3.85537641954722	1.19635995512435
Glyma19g27060	44.919429148405	67.4785667864617	22.3602915103484	0.331368797163524	-1.59349033510657	0.000884148783299601	0.0217212759150688	1.17214147945532	0.120397693582719
Glyma16g03010	161.826381694328	224.102566613501	99.5501967751538	0.444217120220864	-1.17066309916191	0.000886963612749436	0.0217793847678013	0.716078625816608	0.363618698411142
Glyma01g38500	792.175576573503	522.310538960966	1062.04061418604	2.033350918591	1.02385921903026	0.000887934906531873	0.0217921896741386	1.2262658634211	12.2680771902938
Glyma03g28600	85.0966285807429	121.915628192088	48.2776289693981	0.395992127386104	-1.3364563461328	0.000893468919280394	0.0219169056872796	2.92216493482953	0.0298288115520875
Glyma08g10160	198.578383403	127.445706264842	269.711060541157	2.11628205018282	1.0815319172832	0.000901943706276782	0.0221135965273235	0.0359002292189178	0.803105165090255
Glyma02g07700	38.7767402778285	58.8698606511424	18.6836199045145	0.317371566670287	-1.65575521202377	0.000903560437009012	0.0221420295861283	2.3779582125203	0.0606095646319819
Glyma01g03830	835.802969112445	525.500304984989	1146.1056332399	2.18097995827546	1.124976512652	0.00090459567294968	0.0221561913889753	0.875715333690069	0.0624595628624424
Glyma13g01150	48.7629041081275	26.2223132435917	71.3034949726633	2.71919164073325	1.44317783190425	0.000908970671907113	0.0222520981010025	0.336404770236509	2.71032770152639
Glyma11g04440	222.665621008765	302.793523345899	142.537718671631	0.470742296917631	-1.08699060767326	0.000909802091159907	0.0222612029850626	0.577046229863207	0.340829568418617
Glyma16g01690	91.4377435980071	130.015299643446	52.8601875525682	0.406568978401249	-1.29842795450562	0.00091045209224615	0.0222658619450021	3.92307726681972	0.0647945078184627
Glyma01g06110	16.9428205695278	28.5759629423564	5.30967819669922	0.18580924840258	-2.42810578319652	0.000911870057952893	0.0222892879402845	7.59323805821157	0.444576219982884
Glyma05g22220	43.0335206547884	64.6710528740305	21.3959884355463	0.330843360123152	-1.59577976928015	0.000921497226363803	0.0225132506937202	0.224577305028395	0.0339407053730237
Glyma19g04250	55.8618638746153	30.8224826484086	80.901245100822	2.62474785122473	1.39217883563201	0.000925176411417401	0.0225917447600498	0.604905182601488	0.466356132633899
Glyma08g46230	171.518802501881	236.614772060822	106.42283294294	0.449772564984167	-1.15273243192285	0.000926626437273765	0.0226157536557189	4.63366734957622	0.161998837256031
Glyma11g04790	128.709348716092	180.64810135236	76.7705960798242	0.424973168857615	-1.23455633687939	0.000928136200310859	0.022641195617553	12.5797775838822	0.153696811404705
Glyma10g27980	901.979031426318	1257.73988646508	546.218176387556	0.434285484833211	-1.20328436062905	0.000928878412629561	0.0226478975624884	2.52882329452802	2.71595258382947
Glyma01g42230	126.789733868719	78.3509188143279	175.228548923111	2.23645812422901	1.16121574536118	0.000931812339189602	0.0227080042237015	0.755279537192848	0.197738512877576
Glyma17g01400	751.63306152335	493.236101433161	1010.03002161354	2.04776174874217	1.03404787163526	0.000934066170244224	0.0227514850426455	0.340168010672142	3.05230511641709
Glyma13g39910	7.83512339612747	13.8523210154804	1.8179257767745	0.131236185960671	-2.92976252349827	0.000936102481990669	0.0227845592197778	2.73172362800792	0.183745679218559
Glyma18g42940	218.259266678978	301.554618185005	134.96391517295	0.447560431955147	-1.15984559911235	0.000936364633652807	0.0227845592197778	3.8532085919638	0.75044738272753
Glyma09g35250	402.359973839772	544.118204069579	260.601743609964	0.478943254720879	-1.06207335955711	0.000937823168070399	0.0228085938873025	5.19605849376375	1.07502545569698
Glyma03g01960	99.3219976893228	141.617052806275	57.0269425723705	0.402684150265296	-1.31227940627308	0.000942743273868978	0.0229111584355603	7.76473917920073	0.0411446128451209
Glyma14g38730	266.044953518315	365.046791274581	167.04311576205	0.457593710600249	-1.12786087176623	0.000942986148172378	0.0229111584355603	4.30777411265286	0.221581112965938
Glyma18g04390	34.984684602631	17.4465151721599	52.5228540331022	3.01050688431551	1.59000641652698	0.000946960879626839	0.0229961973610434	0.232655871480686	0.0179227401980053
Glyma05g05800	492.003214208141	669.22669168357	314.779736732712	0.470363392023145	-1.08815231405376	0.000951137931766584	0.0230860618137754	0.791932833244553	0.0828508450919712
Glyma19g11560	140.618801108632	89.510027477564	191.727574739701	2.14196755539772	1.0989366276039	0.000954795965187409	0.0231632449301124	0.0230009801388327	0.17599526998333
Glyma07g05820	126.947328820472	78.4253241101081	175.469333530836	2.23740654593253	1.16182742381358	0.00096164396270665	0.0233177002308554	1.30129728959755	0.578678610780535
Glyma04g06150	8.17072075687872	2.34649377347445	13.994947740283	5.96419555785169	2.57632756240295	0.00096376666061659	0.0233574804436678	0.245764032352477	1.17890569056456
Glyma09g35010	169.748493519303	108.064828507449	231.432158531157	2.14160482857939	1.09869229687415	0.000972001910537219	0.0235335215191388	0.603386288627208	0.010579732190255
Glyma05g36990	83.1129711689341	118.307768687364	47.9181736505044	0.405029814881653	-1.30389998393032	0.000973082990158505	0.0235479278842203	0.781943366007898	1.64864770817434
Glyma11g07560	33.1694857257363	51.7506612158817	14.588310235591	0.281896112877375	-1.82676451045614	0.000979619931082607	0.0236942819776131	2.63491442500598	0.194385183050036
Glyma06g08860	3.97074851256024	0.514397823031407	7.42709920208907	14.4384343586843	3.85184240598906	0.000980860916880482	0.0237124595010523	0.171813094329443	4.00447308890527
Glyma10g34990	169.345987309478	231.335221113257	107.356753505699	0.464074398135593	-1.10757198518711	0.0009835761009413	0.0237662400809492	15.0808158262046	5.39588296364865
Glyma13g43580	69.5533436568699	100.332946798769	38.7737405149704	0.386450729815961	-1.37164360410397	0.000984147967791348	0.0237682036867335	0.512562024176379	0.0276025955696038
Glyma08g12230	3.81642797421748	0.527079250964656	7.1057766974703	13.4814198898275	3.75290054690674	0.000985234239384989	0.0237825825587865	0.188138267664949	0.986439854227393
Glyma06g03730	103.336840477137	144.911618203465	61.7620627508095	0.42620504495431	-1.2303804246023	0.000987961663290082	0.0238365431779953	3.46544104754438	0.429613060140278
Glyma06g08090	3.65653991366203	0.576658679013949	6.7364211483101	11.6818169802438	3.54619278216311	0.00098890345033951	0.0238448240665882	0.0595997725664598	0.02138413799449
Glyma11g12350	3.63658535007764	0.520738536998032	6.75243216315725	12.9670298689317	3.69677615935979	0.000989289251632553	0.0238448240665882	0.0488809095072763	0.0328642824124931
Glyma14g08110	3.52431965059857	0.514397823031407	6.53424147816574	12.7027004890081	3.66706332951817	0.000991117610890774	0.0238700103663766	0.198763108986668	1.3740680265008
Glyma07g19730	186.944081452911	115.906045249208	257.982117656614	2.22578655929404	1.15431525278233	0.000991319604044618	0.0238700103663766	0.866011532056786	7.48613554222397
Glyma08g05660	66.8095148908014	96.1367311072095	37.4822986743933	0.38988530442744	-1.35887831724648	0.000993401760681069	0.0239082638349308	0.27167884019022	0.232999786408869
Glyma11g37790	404.998242457207	262.65414496729	547.342339947124	2.08388997636146	1.05927910931129	0.00099798175529711	0.0240065650937831	0.292762645206902	3.85127855531184
Glyma14g04030	211.827489757647	292.827194063552	130.827785451742	0.446774712540354	-1.1623805633299	0.00100103412742192	0.0240680398864566	3.90791843434012	0.892298543319394
Glyma02g08610	190.770782123144	263.862464086825	117.679100159462	0.445986512582327	-1.16492801372119	0.00100298279547105	0.0241029303036638	1.61130241703717	1.47680602336615
Glyma07g15060	1524.9719953418	931.203817850803	2118.7401728328	2.27527006678603	1.18603779844913	0.00100418225914614	0.0241197907331944	0.793933177414105	0.559954102474476
Glyma02g34830	44.2443748621445	66.8426958357691	21.6460538885199	0.323835740283481	-1.62666587674447	0.00100619711058678	0.0241562098199196	3.83626581402827	0.1432364976938
Glyma12g36610	3.2690917623433	6.5381835246866	0	0	-Inf	0.00101055745159893	0.0242488741246228	1.70418351545139	0
Glyma16g19200	19.7101006835812	32.3056266471015	7.11457472006082	0.22022710773509	-2.18293603385078	0.00101182849860482	0.0242553464977278	1.34350860177761	0.0595809457344605
Glyma10g17050	72.6660983734268	103.847672731185	41.4845240156683	0.399474758794576	-1.32382374695899	0.001013317079124	0.0242790170782989	0.597441530553721	0.391809053368147
Glyma12g30960	93.1853157493035	132.440174551887	53.9304569467195	0.407206175385933	-1.29616865446809	0.00101470104779672	0.024300159002772	3.3924931327306	0.338417434098361
Glyma10g35480	198.710325192612	128.160986245411	269.259664139812	2.10094875225302	1.07104097125791	0.00102041064126267	0.0244007079650802	0.433571395290191	1.1624375089651
Glyma20g24160	8.46469698380868	15.1885415036443	1.74085246397303	0.114616170588554	-3.12511749422937	0.00102201637962186	0.0244270486154614	2.59197927641493	0.174094737814947
Glyma03g32940	182.129921201287	250.501073993914	113.75876840866	0.454124872979282	-1.13883903777467	0.00102267493671407	0.0244307360251413	0.792260331290114	0.0999190553158553
Glyma01g42370	14.1023641275701	23.5072580683182	4.69747018682207	0.19983062989184	-2.32315035957378	0.00102343315299954	0.0244367993905217	2.64263498302092	0.288310073356326
Glyma06g04590	14.6740212920717	5.88954361905947	23.4584989650838	3.98307585144094	1.99388295383107	0.00102533657934758	0.0244701878126365	0.220902378184147	3.22474780736682
Glyma17g35490	362.66568362383	490.74794917736	234.5834180703	0.478012019130253	-1.06488120111311	0.00102632239857274	0.0244723039126387	4.92247740867082	1.10121189434944
Glyma07g32440	195.978144481018	268.356634140429	123.599654821608	0.46057983704226	-1.11847683971807	0.00102667605043882	0.0244723039126387	2.23228018036517	0.15984156545489
Glyma13g03430	57.2260905043632	84.3566443067953	30.0955367019311	0.356765456346001	-1.48695216116197	0.00102774607423893	0.0244723039126387	7.40803580370696	0.468504544278284
Glyma18g35450	95.9520152860108	58.4133884399325	133.490642132089	2.28527475801819	1.19236763057887	0.001027927929289	0.0244723039126387	0.0478638700698492	0.276161862673689
Glyma03g02720	61.2457700460556	35.895544754007	86.5959953381042	2.41244410501494	1.2704955163281	0.00102795092497409	0.0244723039126387	0.107615039790867	0.694978196842549
Glyma18g49530	215.473053198729	294.558029286716	136.388077110742	0.463026173284129	-1.11083434848614	0.00102944552692214	0.0244958484493109	3.24801087806354	0.506200011884804
Glyma11g14030	60.1540763398411	34.415758424579	85.8923942551032	2.49572864835548	1.31946108365805	0.00103019158101519	0.0244973589154583	0.236194832569508	1.70022507171443
Glyma11g09270	98.6563544046225	60.9131464379026	136.399562371342	2.23924670367166	1.16301348243648	0.00103052031022982	0.0244973589154583	0.0143528342028787	0.0900298717194441
Glyma03g35960	1.92843836913127	0	3.85687673826254	Inf	Inf	0.00103329358619955	0.0245512380434574	0	0.861643784062315
Glyma10g11060	40.9860575057959	62.1712948760605	19.8008201355314	0.318488141110857	-1.65068844007949	0.00103417306282553	0.0245576663319309	0.104948066267476	0.858619523059625
Glyma04g38490	100.408865830082	141.843525722854	58.9742059373102	0.41576945889331	-1.2661443086041	0.00103457793018084	0.0245576663319309	4.74196311052408	0.0170679384198561
Glyma17g34890	1.94444938397841	0	3.88889876795682	Inf	Inf	0.00103510701760798	0.0245581927923867	0	0.700983632077018
Glyma01g34900	1.9764714136727	0	3.9529428273454	Inf	Inf	0.00103853835758399	0.024627541757157	0	2.71080345765747
Glyma03g33140	40.1367225526242	20.8338175296952	59.4396275755533	2.85303581500759	1.51249785761347	0.00104045509223338	0.0246609236073535	0.212746170935002	0.532990759057386
Glyma05g05880	2.02803732348633	0	4.05607464697266	Inf	Inf	0.00104354517026226	0.0247220698599978	0	0.364320553382549
Glyma17g04820	25.8816267131094	12.1112284335504	39.6520249926683	3.27398869654085	1.71104934091023	0.0010442091462865	0.0247257089492386	0.241616418340672	0.861780446820757
Glyma12g04670	120.004467587388	166.595273226501	73.4136619482752	0.440670737689317	-1.18222699584894	0.00104709315623281	0.0247685614491396	5.91316567658467	1.52227307545433
Glyma15g08660	147.965139155277	203.269923700104	92.6603546104496	0.455848818771422	-1.13337265771736	0.00104742762273333	0.0247685614491396	2.48228698508156	0.813211657218702
Glyma11g00580	2.07457948731063	0	4.14915897462127	Inf	Inf	0.00104755263296565	0.0247685614491396	0	0.160494012911959
Glyma01g40430	87.6324327773239	53.2573972716204	122.007468283027	2.29090181896745	1.19591563047848	0.00106443857633336	0.0251555393695718	0.0977457996627799	0.0888883216835165
Glyma17g10490	1176.88589682982	768.285794287178	1585.48599937246	2.06366694680785	1.04521015440466	0.00106849793447266	0.0252391611074584	0.46367017139631	13.0581802454317
Glyma07g31340	163.324013056234	103.870405602109	222.777620510358	2.14476509665073	1.10081964658034	0.00106962989895385	0.0252535866055639	0.152062680099991	1.10441405488452
Glyma14g36400	95.1525911618954	133.496765997357	56.8084163264332	0.425541517069842	-1.23262820257932	0.00107272827657093	0.0253127649946538	4.19061487192495	0.502833482184144
Glyma11g20250	261.307890484339	355.258261170842	167.357519797837	0.471086919263378	-1.08593482184111	0.00107318140027285	0.0253127649946538	2.85173117433128	0.00285632909056922
Glyma14g11120	31.7630234995987	15.5261270199326	47.9999199792649	3.09155785712961	1.62833400524669	0.00107457778838686	0.0253333674520575	0.000431793745853911	1.3261935338889
Glyma13g33720	178.556186461179	241.833671010248	115.278701912111	0.476685903292703	-1.06888913268602	0.00107887430905014	0.0254168159460596	0.342946436841616	1.81095950828269
Glyma08g07590	1686.23310645885	1021.24743866333	2351.21877425436	2.30230077965412	1.20307632389976	0.00107952665581264	0.0254168159460596	0.0712665978717898	0.150896373785714
Glyma14g10600	114.729888388771	158.986385976324	70.4733908012191	0.443266826706244	-1.17375269705187	0.00108349461168845	0.0254822882468122	0.497570375098396	0.188876268383833
Glyma13g27390	20.152637070507	32.9114464380073	7.39382770300666	0.224658242138759	-2.15419610324819	0.00108378281000628	0.0254822882468122	4.53998581142996	0.452069316867596
Glyma13g34580	406.261229245181	550.481161312777	262.041297177585	0.476022279404937	-1.07089899691124	0.00108405053102731	0.0254822882468122	1.22828341157289	0.0767124826013668
Glyma01g44430	75.1196185090659	108.36084293929	41.8783940788417	0.38647165288576	-1.3715654963671	0.00108626820264974	0.0255220347302484	5.9885184459999	0.80386527094516
Glyma03g24120	263.412397409681	361.262890699639	165.561904119723	0.458286495463424	-1.12567832109964	0.0010884816351202	0.0255616431297472	5.62311285690971	0.169637191610669
Glyma12g29190	57.8569673172121	34.0323917362669	81.6815428981574	2.40011173857971	1.26310157289308	0.00109649898292061	0.0257374448767222	2.16577025053537	1.86537533368854
Glyma13g08010	34.2645424357551	52.8298734887166	15.6992113827936	0.297165416951957	-1.75066186492933	0.00109856559053486	0.0257728589731015	3.67670324425688	0.845725201673992
Glyma01g43380	36.4747320375497	56.005111604224	16.9443524708754	0.302550106329891	-1.72475400318648	0.00109959070903247	0.0257728589731015	0.646965919074568	0.626517005571773
Glyma11g11090	42.167237797178	63.4737691175976	20.8607064767584	0.328650823273309	-1.60537249586931	0.00109960368025679	0.0257728589731015	0.875928562531334	0.149032365630326
Glyma05g02870	5.69659094768272	1.47911783949277	9.91406405587268	6.70268709575736	2.74473958550273	0.00110142162258994	0.0258029851787305	0.146975864335123	0.393394870542862
Glyma14g08070	43.2857400953521	23.6358279268825	62.9356522638217	2.66272256078837	1.41290211648455	0.00110373683491487	0.0258425459524981	0.0416478516882334	2.17954716869622
Glyma13g01120	323.170881088755	437.212321591986	209.129440585523	0.478324672607662	-1.06393788556046	0.00110417714454293	0.0258425459524981	11.3397137411566	3.0836438138921
Glyma05g25590	129.032823342121	82.0343015659015	176.031345118341	2.14582609662286	1.10153316104043	0.00110693753103532	0.0258946415094487	0.171380279485456	0.20185197783799
Glyma13g19670	169.065378140686	109.942352570157	228.188403711214	2.07552775046906	1.05347822136404	0.00110785230095754	0.0259035330234026	0.281209135919927	0.570190599377704
Glyma07g37600	145.157953128494	90.8802880777267	199.43561817926	2.1944870818267	1.13388377758447	0.0011104754483472	0.0259523415562358	0.818664825997051	0.774264414980437
Glyma17g16570	230.073297546753	314.924216614673	145.222378478833	0.46113436445099	-1.11674091325011	0.00111397814920768	0.0260216486955952	3.20873104042893	1.06734729673766
Glyma15g05710	43.2959140025279	23.71867580781	62.8731521972457	2.6507867769137	1.40642062785858	0.00111571151807211	0.0260495787547177	0.135891846212367	0.125553781492761
Glyma04g04050	11.1087316247767	19.1459339230523	3.07152932650106	0.160427239477874	-2.64000897227679	0.00111804849832537	0.0260915682073069	0.280982652456554	0.0867226572235555
Glyma13g34320	12.2587692420734	4.45819043399709	20.0593480501498	4.49943723740063	2.16974456909061	0.00112582197381093	0.0262603260304372	0.00571261156032245	0.606998234709587
Glyma09g37170	129.801637199019	180.044780467192	79.5584939308448	0.441881701454499	-1.17826790528926	0.00112793665450971	0.026293580920429	1.00112219897572	0.305180898374663
Glyma06g19490	2.69895901289653	0.319459767498245	5.07845825829482	15.8970198283974	3.99068442758109	0.00112942403040097	0.026293580920429	0.12327881482365	3.38554739335965
Glyma10g11580	31.1850939111306	48.6080450507164	13.7621427715447	0.283124794613435	-1.82048999629904	0.00112943279188854	0.026293580920429	4.90703640838932	0.289563049545089
Glyma19g38890	2.70636524130599	0.257198911515704	5.15553157109628	20.0449198665505	4.32516474493472	0.00112966790786344	0.026293580920429	0.0849958317760662	2.53575331221793
Glyma17g11140	148.43974597431	205.827482153311	91.0520097953096	0.442370517497218	-1.17667285686878	0.00113037101002116	0.026293580920429	10.6585828375604	0.2033647519877
Glyma17g07950	2.73355212056002	0.263539625482328	5.20356461563771	19.7449040390575	4.30340845115297	0.00113050403651936	0.026293580920429	0.0874933362764925	0.850029254950963
Glyma20g28730	2.84599173277891	0.257198911515704	5.43478455404212	21.1306670079367	4.40126640280644	0.00113304279122643	0.0263285478902361	0.0795659990967448	0.0683392427203348
Glyma04g07520	2.84916208976222	0.263539625482328	5.43478455404212	20.6222671224315	4.36613103993555	0.00113309435777535	0.0263285478902361	0.0828839416432556	0.0683255697888539
Glyma17g06450	544.64503399533	737.358889419325	351.931178571335	0.477286140604452	-1.06707365074851	0.00113467378917768	0.0263399813436949	3.5781393415814	0.35721174141771
Glyma08g00540	43.5766449759954	65.4023719517976	21.7509180001932	0.332570782237439	-1.58826666761134	0.0011354902680148	0.0263463108307055	0.332876493213284	0.162795182695213
Glyma13g36340	61.1098785343045	35.7821395869301	86.4376174816789	2.41566374955542	1.27241965143047	0.00113974331977719	0.0264323334673267	0.0392001210229647	0.92515328986006
Glyma08g14680	116.951165408141	163.562991656709	70.3393391595735	0.430044342226289	-1.21744266992905	0.00114561088577101	0.0265556988435159	7.31744538376329	0.60114969618616
Glyma14g37600	768.624963257691	492.889333379568	1044.36059313581	2.11885411675478	1.08328426148095	0.00114965539259903	0.0266367072239336	0.854180026831005	0.0957085762956781
Glyma11g35760	157.67573554656	101.929621121124	213.421849971995	2.09381578803658	1.06613452088549	0.00115047793018503	0.0266430230801501	0.660560380386845	0.937807537829998
Glyma13g38870	187.199189395644	120.500380066421	253.897998724866	2.1070306880768	1.07521132659651	0.00115155077894993	0.0266551268933527	0.472355108396471	2.62050643375968
Glyma16g25200	152.705631331556	212.673752664819	92.7375099982937	0.43605526698187	-1.19741709670253	0.00115695959905463	0.0267675366262654	3.75199914677476	1.59709851755272
Glyma09g08470	76.5171840892075	109.477621702176	43.5567464762387	0.397859816453913	-1.32966789962591	0.00115818227099722	0.0267830341207649	7.3990808151413	0.542933280696513
Glyma10g02650	31.4861111122785	48.8972194100382	14.0750028145187	0.287848736274546	-1.79661721639858	0.00115960213058854	0.0268030746281597	1.25239167839036	0.247566539841607
Glyma18g51880	124.493647116027	172.117167479055	76.8701267529993	0.446615104576095	-1.16289605078356	0.00116023322375838	0.0268048731480316	1.27572314296176	1.04087096435822
Glyma09g25470	153.432275836018	211.356298082766	95.50825358927	0.451882695030311	-1.14597978521632	0.00116306390708641	0.0268574628725527	0.577168502373643	0.277514814550068
Glyma09g05490	190.323271581745	261.489726283963	119.156816879528	0.455684506511473	-1.13389277580537	0.00116422803550769	0.0268715367490429	4.19834442588311	0.071941080818036
Glyma01g20740	232.983301935618	316.986331317988	148.980272553248	0.46998957946801	-1.08929932494068	0.00116842369305598	0.0269555345988015	5.72272232866921	0.509513867110348
Glyma15g04500	983.954596199378	1347.68993437991	620.219258018842	0.460209163990091	-1.11963838313886	0.00116986983246698	0.0269760512963007	4.27878692955056	0.544531843807703
Glyma08g04880	33.0660320061272	51.1323287058302	14.9997353064241	0.293351304078467	-1.76929868943559	0.00117288821881265	0.0270130788669323	3.75436383273051	0.553601409466031
Glyma17g12310	188.014048760902	256.639954479681	119.388143042123	0.465197023916926	-1.10408622764206	0.0011731483463584	0.0270130788669323	6.19251725274278	1.0073148624336
Glyma11g29920	16.324202872048	26.7423832906545	5.90602245344144	0.220848769881531	-2.17886929823833	0.00117484245396827	0.0270392362790502	0.732586136628005	0.056948242779579
Glyma15g40370	103.057048681031	145.386156969077	60.727940392984	0.417700981021875	-1.25945756303681	0.00117602187964244	0.0270535289663044	3.68565670412778	0.328023035420877
Glyma06g06560	62.3400851647175	90.5298084499194	34.1503618795156	0.377227815503525	-1.40649203549827	0.00117858417552275	0.0270996049129333	3.09663676418328	0.0611245467783102
Glyma16g34680	8.62507626549497	15.3101021583068	1.94005037268315	0.126717010286606	-2.98031789235885	0.0011862346629109	0.0272625762400591	4.50939439170103	0.216539458257459
Glyma10g32750	620.330251627024	853.446477166543	387.214026087505	0.453706279710782	-1.14016946683876	0.00118973803818355	0.0273301274233658	5.13542673987581	0.767267669679963
Glyma01g32400	621.793682345767	847.397611890527	396.189752801007	0.467537018327342	-1.09684749664015	0.00119398953892723	0.0274147920343164	1.65610435096666	0.442956424766855
Glyma12g07400	678.727156349608	929.902619729894	427.551692969323	0.459781146861929	-1.12098078473915	0.00119565792780123	0.0274400945656969	11.8916335807234	0.369808696507207
Glyma13g35560	9.32368143931781	16.3771919787432	2.27017089989244	0.138617835269869	-2.85081520104866	0.0011997902796035	0.0275218937859616	0.546068255673516	0.141250967352722
Glyma05g31680	5.27611534760035	1.05415850192931	9.4980721932714	9.01009874310942	3.17154291685054	0.00120836570241002	0.0277011617660841	0.411683288338816	1.71016022824954
Glyma14g01110	44.6517891779376	67.0974334711299	22.2061448847454	0.330953715156632	-1.59529862886124	0.00120878499065698	0.0277011617660841	0.877571752105351	0.19314873806745
Glyma08g26340	36.9938195466536	56.6056557830607	17.3819833102466	0.307071494354953	-1.70335350266968	0.00120932064184094	0.0277011617660841	5.72510912509785	0.114478003932287
Glyma18g48230	123.363427110134	171.727547603777	74.9993066164908	0.436734278588399	-1.19517232445462	0.0012177629213435	0.0278813611769038	3.21376556212306	0.0352603680019567
Glyma04g34220	39.7585075069742	60.1832015469939	19.3338134669545	0.321249334863944	-1.63823462762982	0.00122201773428664	0.0279551916872517	1.87443112064136	0.0535742117365221
Glyma05g17470	69.7608604240489	42.8156987927482	96.7060220553496	2.25865803390155	1.17546585986784	0.00122214163918507	0.0279551916872517	0.198965021051458	13.280890548587
Glyma20g19200	907.304879657763	1239.98911805962	574.620641255906	0.463407809703277	-1.10964573707814	0.00122492388212917	0.0280056098714072	2.11671334854946	0.158814937416646
Glyma17g01560	24.7268732083425	39.7258510161095	9.72789540057545	0.244875695592541	-2.02987850427716	0.00122973101581673	0.0281022540204118	4.45177984012837	0.518883993040364
Glyma03g29950	41.1803569296062	23.1293357008628	59.2313781583496	2.56087675514779	1.35663782340959	0.00123492496013605	0.0282076424062759	0.112766631390476	7.6525544412286
Glyma13g00450	705.033767560117	964.927396202825	445.140138917409	0.461319826412973	-1.11616079759974	0.00123701059937605	0.0282266627275378	6.5905473037045	0.0172170666008932
Glyma06g14810	385.374431304871	520.376100252264	250.372762357478	0.481138088847861	-1.05547708133958	0.0012373958945061	0.0282266627275378	1.25171424937962	0.148523775370264
Glyma02g36780	11.0963674075944	4.13873066649884	18.0540041486899	4.36220803030961	2.12505857262414	0.00123750555521065	0.0282266627275378	0.00610466242444669	0.695088427625286
Glyma08g17120	342.831539505778	228.51820881075	457.144870200806	2.00047459053644	1.00034230409472	0.00124154372228686	0.0283054441005324	0.0488825654532665	2.08244628870017
Glyma09g03230	4.91720329107461	1.09105650204536	8.74335008010386	8.01365471331052	3.00246034928378	0.00124359571278541	0.0283388906384358	0.1788245650683	1.4562462175153
Glyma13g21220	36.5800108337476	18.7497170980193	54.4103045694758	2.90192669494856	1.53701107620345	0.00124747321121444	0.0284138855964767	0.0336169951713068	1.10251731975165
Glyma13g08900	19.4152714493499	31.4557079719746	7.37483492672527	0.234451404918175	-2.0926391706488	0.00126011821722277	0.028674940004599	1.11631383839649	0.0794959660252676
Glyma01g22510	87.5026500735311	54.1102770040499	120.895023143012	2.23423404640792	1.15978032275311	0.00126103005025433	0.0286822172979679	0.0652291821894197	0.68772021455108
[truncated: 322 more rows]
