# Supplementary material for: Comprehensive characterization and RNA-Seq profiling of the HD-Zip transcription factor family in soybean (Glycine max) during dehydration and salt stress
Source: BMC Genomics. 2014 Nov 3;15:950. doi: 10.1186/1471-2164-15-950 (PMC4226900; doi:10.1186/1471-2164-15-950)
Supplement: Supplementary file 23 — Additional file 23: Table S3: Soybean genes differentially expressed under dehydration stress at 6 hr. The table includes mean expression values under control and stress conditions; fold change and log2 fold change values, P-values and adjusted P-values, and residual variance quotients of control and treatment samples. See Methods for the criteria of differential expression. (TXT 395 KB) [file 12864_2014_6641_MOESM23_ESM.txt]

Genemodel	baseMean	baseMean_Control_0hr	baseMean_Treatment_Dehydration_6hr	FoldChange	Log2FoldChange	pvalue	padjusted	ResidualVarianceQuotient_Control_0hr	ResidualVarianceOuotient_Treatment_Dehydration_6hr
Glyma11g31500	202.018466620417	393.634295706402	10.4026375344323	0.0264271625920301	-5.24183465447189	5.80697170276791e-40	7.09640976936752e-36	19.3541181347074	0.0714950970807865
Glyma03g42260	1275.4804626599	2492.15937352773	58.8015517920674	0.0235946193556762	-5.40539829264232	8.66340598153299e-40	8.46969222378592e-36	6.83118589877194	0.0036158126200031
Glyma15g36790	209.289979157459	402.461446956457	16.1185113584608	0.0400498270836974	-4.64206017600543	1.81730496881306e-36	1.110418768569e-32	1.27775893380285	0.0210297186495702
Glyma05g08400	110.867713372823	217.377425466864	4.35800127878201	0.0200480858093809	-5.64039169499716	5.11843350525514e-36	2.77999185115424e-32	9.87960890739773	0.00384317217928139
Glyma11g06430	109.942933476489	215.366980659247	4.51888629372985	0.0209822614399726	-5.57468601174468	4.29693609009549e-35	2.10042829956048e-31	2.4880844940262	0.0142124493219594
Glyma19g45030	507.577258680008	962.812988798169	52.3415285618473	0.054363130920349	-4.2012276425512	1.38173127376695e-33	6.14016255675235e-30	5.54510552564841	0.00739440055171578
Glyma11g25860	703.820795772068	1333.46126812875	74.1803234153892	0.0556299048111737	-4.16799555278944	2.47206630911332e-32	9.2953496401598e-29	0.646037351913031	0.00063120791625448
Glyma14g27990	217.046097242606	410.67118407697	23.4210104082413	0.057031053836618	-4.13210849827672	7.70936772638485e-32	2.5123287546743e-28	13.4536474327916	0.0437310688117895
Glyma20g16530	147.179481825723	281.006869765099	13.3520938863469	0.0475151867194858	-4.39546749100209	5.73434576552876e-31	1.64886052770927e-27	11.6445582013768	0.00898673873274237
Glyma06g16600	336.226418422231	624.995044990852	47.4577918536111	0.0759330689642599	-3.71912787145031	1.90660618148507e-28	4.90519596649228e-25	2.51688309014219	0.015712012330413
Glyma10g33970	114.736264873104	220.181403704274	9.29112604193419	0.0421975965527639	-4.56669536004023	2.49210867223582e-28	6.09096280581158e-25	2.61182084500466	0.0801738348483745
Glyma07g16250	131.906766562719	251.281325574599	12.532207550839	0.0498732149003984	-4.32559098554113	2.89948076184755e-27	6.4423826636651e-24	16.6225214643666	0.196476658815609
Glyma13g37770	67.0333694973172	131.108841938204	2.95789705643027	0.0225606222486842	-5.47004933025119	1.2662644445424e-26	2.69119732948356e-23	15.4958835865363	0.0132011747782692
Glyma04g07870	107.040914214638	204.945044697027	9.13678373224947	0.0445816279469283	-4.48740689062707	2.8724923375234e-26	5.85054876845078e-23	7.43344993125342	0.15602784473926
Glyma08g26280	180.559041224305	337.270882588304	23.8471998603059	0.0707063701357684	-3.82201599243048	3.05004990568672e-26	5.96370157959113e-23	13.5217361741325	0.0428965841147105
Glyma03g34730	67.7584561717085	132.205202384933	3.31170995848402	0.025049770347475	-5.31905881270465	3.88370539752427e-26	7.30166489391466e-23	4.27011224366428	0.00524932847607075
Glyma04g16720	78.3758548399783	151.370855272435	5.38085440752207	0.0355474929294527	-4.81410837580315	1.21960668557558e-25	2.19831091343036e-22	0.325096825401123	0.0212404360095673
Glyma02g16170	80.2620689530644	155.339407788934	5.18473011719512	0.033376785652742	-4.90501116695378	1.25921004819873e-25	2.19831091343036e-22	8.80948236825446	0.0187094045044776
Glyma05g34230	204.379412157126	377.586586605533	31.1722377087182	0.0825565282627056	-3.59847388717599	2.89040007120795e-25	4.87201849244094e-22	7.7550821896755	0.10011322901804
Glyma06g45380	125.212515788228	234.810715455145	15.6143161213119	0.0664974598414127	-3.91055695809609	5.32163553164076e-25	8.12913087680199e-22	7.46596494503128	0.0219053515844736
Glyma08g04260	90.487723861152	173.500262573754	7.4751851485496	0.0430845754217341	-4.53668472290709	7.45182442187032e-25	1.07135318055843e-21	7.96685779114763	0.0628933135405852
Glyma19g37410	198.80154418597	364.594054308953	33.0090340629872	0.0905364025355602	-3.46535820754527	1.77264168158613e-24	2.34189920754847e-21	1.60649757571623	0.0550968235060169
Glyma08g24280	195.508423985956	360.680478614807	30.336369357105	0.0841087088317388	-3.57160100121018	3.05483125038176e-24	3.92963845213582e-21	11.2758258864479	0.0654388508936033
Glyma10g20570	92.1726096436487	176.081890877756	8.26332840954153	0.046928894097794	-4.41337972681804	4.64539947858802e-24	5.82247223877794e-21	13.6779181839225	0.0929798588262188
Glyma19g40040	292.349703836485	529.687047641808	55.0123600311611	0.103858231527614	-3.26731252999569	1.32288979842577e-23	1.57720729577191e-20	14.3647594034827	0.0418634534974255
Glyma01g35660	318.39560014588	571.161349712977	65.6298505787836	0.114905972912495	-3.12147430241012	8.01779072007232e-23	9.1145499064785e-20	14.3708567830583	0.0547620408152771
Glyma19g29300	94.5064084342335	177.905899831969	11.1069170364978	0.0624314148490194	-4.00158402860095	8.56059362725283e-23	9.29908750416384e-20	7.36021728923191	0.0212546203628218
Glyma13g37720	188.419113686063	342.987780858589	33.8504465135371	0.0986928643020475	-3.34091041115386	1.08665265208865e-22	1.15473380303038e-19	3.32537475050041	0.00892383623517739
Glyma14g05840	146.907177067295	23.7379478402837	270.076406294306	11.3774117337971	3.50810048877798	1.31290911051363e-22	1.36548134340696e-19	0.0294098544754388	15.5019215076283
Glyma20g24810	283.465638952006	509.959587046097	56.9716908579146	0.111718050420267	-3.16206579225383	1.39478321038789e-22	1.42041235187876e-19	0.191062302455062	0.0737612584816963
Glyma10g06990	65.91266192676	127.425390695275	4.39993315824526	0.0345294853265726	-4.85602735927109	5.13465785817344e-22	5.12229276373947e-19	19.445238965305	0.120238699065165
Glyma15g14540	145.4377822636	265.574527481258	25.3010370459421	0.0952690654706243	-3.39184835273318	6.23280898182181e-22	6.09344337298827e-19	11.6866449987023	0.0108861737984979
Glyma03g29330	166.198264620617	304.073823269452	28.322705971783	0.0931441768556485	-3.42439061152653	1.46526465374382e-21	1.40441307459422e-18	15.2892444762734	0.140489685191387
Glyma16g01580	111.906097748977	208.245069634663	15.5671258632906	0.0747538748004981	-3.74170782771375	2.18740116587337e-21	2.05624122673504e-18	11.6117077796934	0.0825657864726866
Glyma19g40070	86.0359011540994	161.167552267291	10.9042500409077	0.0676578497812223	-3.88559886187813	6.12660615092585e-21	5.54594003462143e-18	7.68125052379945	0.0386251420200554
Glyma13g41980	69.7953437112746	133.314537702372	6.27614972017741	0.047077759322761	-4.40881053318062	9.06235372195237e-21	8.05429044793592e-18	8.25120621091049	0.124576475947542
Glyma14g39130	121.525879371435	223.116428718587	19.9353300242832	0.0893494492484339	-3.48439735327799	1.21193871848481e-20	1.04211200164269e-17	3.39885618411992	0.0114450275221068
Glyma19g03390	54.7285576200056	106.278057500086	3.17905773992567	0.0299126443849721	-5.06310073426735	1.21517908624101e-20	1.04211200164269e-17	12.7070395617262	0.0267652569567403
Glyma17g24120	83.6628070353164	156.074093832935	11.2515202376983	0.0720908894062983	-3.7940392415271	1.44648100165815e-20	1.2068236566204e-17	8.54203329032789	0.0909358245806754
Glyma12g29110	45.1584251329105	88.7574592301319	1.55939103568906	0.017569126574994	-5.83081371824892	1.45662198233713e-20	1.2068236566204e-17	13.840614425189	0.0184021330083104
Glyma04g38450	185.980545340748	335.051987866308	36.9091028151887	0.110159330945131	-3.18233639251202	2.04669334538256e-20	1.66744106848317e-17	3.72346812127075	0.0604956904457865
Glyma18g49130	116.871141855572	213.19575629687	20.5465274142745	0.096373998109343	-3.37521223272574	5.02861783403483e-20	3.96465962844017e-17	3.76777977885337	0.128023027236302
Glyma12g32710	122.121791633741	221.943973359044	22.299609908438	0.100474050144013	-3.31510515629638	7.65188685749987e-20	5.93713545029062e-17	6.03020807656886	0.0369183525592545
Glyma14g07990	247.998566623809	438.786472749724	57.2106604978944	0.130383829153563	-2.93916314438761	8.99198832615915e-20	6.86791208373925e-17	13.0497065625185	0.101849859484322
Glyma12g34660	191.03599551152	340.073209260857	41.9987817621836	0.123499236689262	-3.01742596990348	9.82934936718812e-20	7.39197316564446e-17	2.17404393549815	0.0700320806990167
Glyma13g26110	231.605381373144	410.001857793269	53.2089049530186	0.129777228911601	-2.94589082879431	1.51906858746413e-19	1.10828523421525e-16	0.531625482968904	0.0722522225639178
Glyma20g34770	122.344216621237	224.481420051896	20.2070131905786	0.0900164173315864	-3.47366804341173	2.02400333452025e-19	1.43387436229013e-16	13.3509378682366	0.832194073992872
Glyma19g24640	89.2235066519999	164.207914910692	14.2390983933076	0.0867138371560944	-3.52759396329838	2.22325347170165e-19	1.55252966005314e-16	8.33812995753432	0.0389546636749132
Glyma11g11080	99.0911118997617	183.564126212173	14.6180975873508	0.0796348278337047	-3.6504566666191	2.39337341742283e-19	1.62490110264531e-16	18.6564454082065	0.0387498147345547
Glyma07g10180	173.157724707294	308.445517239638	37.8699321749496	0.122776730600133	-3.02589093669433	3.41667576830392e-19	2.28786225898948e-16	4.71294732156143	0.00328923440107631
Glyma05g28280	110.970806800184	201.065396207019	20.8762173933494	0.103827997194778	-3.26773257635719	4.70650043648195e-19	3.10896154508258e-16	8.03436795147113	0.0602404032962262
Glyma08g05000	405.414446795581	704.808119089536	106.020774501626	0.150425018710883	-2.7328835586674	7.44500097858539e-19	4.78850707677909e-16	16.4994093110589	0.393852450806716
Glyma13g21350	178.182374841881	314.520909826547	41.8438398572148	0.133039930096511	-2.91006877918806	1.07836645438119e-18	6.75803961834123e-16	2.79353557727689	0.176038861531449
Glyma19g36130	278.360996058441	490.87342776372	65.848564353163	0.134145709726335	-2.89812718009897	1.49593720949166e-18	9.25625350308496e-16	12.55327333502	0.115176745272505
Glyma13g31230	295.940541622932	519.36882227949	72.5122609663738	0.139616122215654	-2.84046254805631	1.79561511166853e-18	1.09716572360727e-15	14.3016665423652	0.224164641566031
Glyma20g28890	3699.75504355761	7119.73864737203	279.771439743197	0.0392951839385935	-4.66950368476347	2.05586846561153e-18	1.24067854735831e-15	11.9957971330914	0.0638114840371907
Glyma06g45370	150.310843244837	267.315768891139	33.3059175985355	0.124593912797186	-3.00469450960599	2.38636392975568e-18	1.42256392212582e-15	2.6642615958422	0.0245011770807964
Glyma16g34340	303.671224976014	530.423328188366	76.9191217636611	0.145014590565567	-2.78573003135338	2.92790300776798e-18	1.72118321677169e-15	4.61486759104504	0.0776108853460576
Glyma17g12610	116.992971695377	210.162181722006	23.823761668748	0.113358937719161	-3.14102995087729	3.16459858609186e-18	1.81990480100403e-15	8.16238907808334	0.0219386439928778
Glyma10g05560	69.4231801310155	130.051588348014	8.7947719140169	0.0676252556830168	-3.88629404616728	3.21117399285472e-18	1.82521636184563e-15	5.06828552039635	0.00806379598873164
Glyma08g15960	410.71015246748	103.951438709418	717.468866225541	6.90196186924482	2.7870065034455	3.53181755057938e-18	1.98439431617726e-15	0.00458102796344577	7.449426700209
Glyma18g04770	158.122882398608	278.740219263047	37.5055455341697	0.134553763476722	-2.89374535107907	3.71157483049945e-18	2.06169546436903e-15	16.8781809313898	0.241148113922173
Glyma08g09160	249.415248916054	440.42097995919	58.4095178729187	0.13262201514181	-2.91460781340664	4.87479969994283e-18	2.59010824926745e-15	18.3121710749959	0.784285047979005
Glyma09g03620	102.257885863953	184.944607386709	19.5711643411978	0.105821762622554	-3.24029174154714	8.27166519501294e-18	4.30144189428322e-15	8.6150389096881	0.0340432878604995
Glyma17g37680	166.122742079897	296.493185095873	35.7522990639218	0.120583881387901	-3.05189102177776	8.77514912043301e-18	4.51522988742112e-15	18.1182899821224	0.579842771782809
Glyma02g01960	305.568706925609	525.284232332508	85.8531815187104	0.163441383225006	-2.61315477594213	9.0232576787453e-18	4.59453001929612e-15	12.8001800816121	0.715226297072821
Glyma17g20020	120.018610002624	217.293090932924	22.7441290723234	0.104670281851457	-3.25607620669132	9.40650299722173e-18	4.74029566505353e-15	10.8586380923069	0.545596397699611
Glyma19g41760	452.393874566474	115.299953580329	789.487795552619	6.84725163399642	2.77552503192005	1.22096377994706e-17	6.09011749911962e-15	0.060577890751488	0.165120016171638
Glyma13g37750	157.781171574957	278.052916481103	37.5094266688117	0.134900317333521	-2.89003435286539	1.89850463986177e-17	9.2802703805723e-15	5.76323551575085	0.0377944732259854
Glyma05g31580	108.490792418478	194.272680962747	22.7089038742077	0.116891905550849	-3.09675306429896	2.61944264965763e-17	1.24314170485985e-14	8.57307343358574	0.104490777316921
Glyma09g29800	474.839747882507	825.294520080817	124.384975684198	0.150715862831632	-2.73009682643103	3.56098594323309e-17	1.64215202714264e-14	8.71172194385954	0.0467373763110214
Glyma01g39890	260.578208561913	454.17495098468	66.9814661391455	0.147479437150652	-2.76141427932016	3.99927776427076e-17	1.81011755252855e-14	12.1335480341443	0.0646054436825974
Glyma14g36330	111.153686139687	198.131545809004	24.1758264703702	0.122019067542507	-3.03482148398806	4.46246538024542e-17	2.00123149281795e-14	5.15524106281306	0.0268036014654541
Glyma13g39650	275.768339592528	480.795023948951	70.7416552361045	0.1471347491392	-2.76479008357408	4.70231778576578e-17	2.0896245273073e-14	13.0989962820447	0.326933628741036
Glyma05g37350	107.566572267966	191.063556647035	24.0695878888963	0.125976865035344	-2.98876927991866	5.10103927755105e-17	2.24638740509235e-14	13.7148900570629	0.55525933108414
Glyma18g05050	140.308496722203	248.312238883484	32.3047545609218	0.130097310974995	-2.94233695207172	5.32613221141078e-17	2.32457138176948e-14	2.72205650830836	0.0037342794809489
Glyma18g07290	312.314859957195	84.992537244887	539.637182669504	6.34923018140593	2.66658168152354	8.57404672639787e-17	3.70899603610425e-14	0.0265611424923629	0.287159606389689
Glyma11g01040	111.862222086283	200.52299624621	23.2014479263565	0.115704674080717	-3.11148094922445	9.79860899223878e-17	4.20154039261944e-14	2.38034905398794	0.111117564330218
Glyma02g40800	151.406049675829	266.878809306008	35.9332900456489	0.134642724684998	-2.8927918178472	1.14948205039263e-16	4.84387772304248e-14	7.30001407716957	0.00723834790544345
Glyma13g01110	81.5551529558	147.971952231048	15.1383536805525	0.102305561643973	-3.28904351834686	1.16924347067936e-16	4.88503925929476e-14	5.21813611062471	0.115915316908042
Glyma09g26940	173.166170573826	302.772570148169	43.5597709994832	0.143869608063129	-2.7971662347582	1.40998359690181e-16	5.84091679523342e-14	4.57761744234351	0.0776383823161678
Glyma14g39620	518.519893473282	896.093599899325	140.946187047239	0.157289581203431	-2.66850498448952	2.45373753959021e-16	9.99529986752071e-14	11.4481256907704	0.00169428643185243
Glyma07g03260	51.5847383821085	97.7033102949789	5.46616646923808	0.055946584130415	-4.15980614094215	2.70960295054316e-16	1.09463480519381e-13	10.2735096518251	0.0138290977333245
Glyma11g34470	202.383863364947	351.30212202036	53.4656047095352	0.152192660841475	-2.71602930518453	3.08831360567506e-16	1.23740119403777e-13	11.5329610497513	0.0233425066018783
Glyma12g32690	47.4176045165933	89.5532158716333	5.28199316155333	0.0589816134478588	-4.08359090177001	3.5212106349634e-16	1.38809530853452e-13	11.6288962234102	0.0302739202246848
Glyma17g13010	52.434502592846	98.9733029623472	5.89570222334469	0.059568611402083	-4.06930386082046	4.38322069344957e-16	1.71408475149762e-13	8.61687472506143	0.101004526266096
Glyma17g06050	144.497454857467	248.841436070408	40.1534736445255	0.16136168589368	-2.63163003258546	8.28898940422293e-16	3.19041244139547e-13	18.7890589404181	0.611873090465815
Glyma02g07140	390.539785713089	113.286078796035	667.793492630144	5.89475335122571	2.55943144909852	9.25685987907992e-16	3.53510800475925e-13	0.17024766545125	0.685919786773153
Glyma10g02080	175.366920543018	299.993242724488	50.740598361548	0.169139137604336	-2.56371756704638	9.86232083088961e-16	3.73713152601198e-13	10.4860083758826	0.61579633430018
Glyma13g37000	207.530662850439	352.193240107125	62.8680855937544	0.178504520911963	-2.4859674816152	1.07072623175524e-15	4.02609535851228e-13	14.0861052769918	0.822416122248055
Glyma04g39670	147.62592423773	258.258568026439	36.9932804490206	0.143241251323106	-2.80348106800435	1.10688040324269e-15	4.13026930315337e-13	9.14245935767151	0.0201046078354852
Glyma02g17470	222.976668917546	382.213951811178	63.7393860239143	0.166763629956143	-2.58412341403806	1.17622162759922e-15	4.35576254547767e-13	5.28628627536181	0.390656899596092
Glyma04g04760	254.818585165142	432.005249520094	77.6319208101897	0.179701336723175	-2.47632695439386	1.22352206013046e-15	4.4968575446088e-13	15.6056863898459	0.423752085817081
Glyma16g04150	117.813938351462	206.903332940825	28.7245437621	0.138830744550236	-2.84860100176577	1.24188547502916e-15	4.53028699928176e-13	9.13261757865831	0.0243458108445496
Glyma06g20090	51.7878729836172	97.0062089123719	6.56953705486258	0.0677228512331309	-3.8842134756477	1.27163226869626e-15	4.60443915247485e-13	5.9695971549188	0.00444040676770708
Glyma01g41430	108.967554388015	193.975348586682	23.9597601893484	0.123519614033025	-3.01718794521205	1.58848159912849e-15	5.66774872471525e-13	10.0767618798697	0.108379312135686
Glyma01g32360	35.2202485995473	67.719058110844	2.72143908825059	0.0401871963989233	-4.63712025638042	1.75545913537366e-15	6.21814155473445e-13	4.16145447270787	0.00752201189859851
Glyma07g08150	30.9780628677866	60.6331926680638	1.32293306750938	0.0218186278718947	-5.51829581334955	1.97748679638868e-15	6.88643820570442e-13	14.2778303829683	0.0109091466074259
Glyma06g45410	41.4413267633167	78.6638471716728	4.21880635496054	0.0536308165268549	-4.22079397127659	1.98639128309874e-15	6.88643820570442e-13	5.25625329053211	0.0185596863105965
Glyma18g05720	132.63844710163	234.139296174637	31.1375980286232	0.132987493075057	-2.91063752229648	2.18225204024513e-15	7.51217212896215e-13	17.4101830744456	0.442591534580037
Glyma17g16380	445.236349747926	760.571654828352	129.901044667499	0.170793959836455	-2.54967114023387	2.37574909873969e-15	8.0778411303394e-13	3.16413448238591	0.459452659440386
Glyma09g28200	128.536124887016	227.287265912097	29.7849838619348	0.131045546007202	-2.93185977489154	2.56565645638697e-15	8.64927026904192e-13	19.0218446032878	0.626769552683526
Glyma09g37490	149.740518528789	257.911256216901	41.5697808406769	0.161178621865644	-2.63326769204953	2.69710874059851e-15	9.03014174369428e-13	3.56417447787947	0.193039304517783
Glyma16g29660	411.275911241507	688.474452922437	134.077369560577	0.194745598753077	-2.36033737111318	2.85341848150232e-15	9.42437852789165e-13	15.3652540563312	1.09192983890058
Glyma05g36990	64.9063211897683	118.307768687364	11.5048736921728	0.0972452935240051	-3.36222776151535	3.36866537692433e-15	1.0977806730321e-12	0.986077206899603	0.220238155344945
Glyma07g08010	95.0814428395575	22.7378947067514	167.424990972364	7.36325825814698	2.88034430333229	3.5541008497903e-15	1.1505401174798e-12	0.0219401596565019	9.72742256329131
Glyma04g33030	568.409134215362	974.566107278334	162.25216115239	0.166486562523204	-2.58652235580983	3.94320781625879e-15	1.25163561346988e-12	17.9186955694056	0.0229696874318689
Glyma04g02100	227.080386027584	388.808411931101	65.3523601240668	0.168083709401965	-2.57274818889675	6.75183692173369e-15	2.11566213082171e-12	11.7353599938996	0.161247907256576
Glyma20g21520	50.2944996538217	94.5123201798351	6.07667912780839	0.0642951005355267	-3.95914738538494	7.38156362245564e-15	2.298252184668e-12	14.9171518633042	0.135859551671119
Glyma08g22400	209.058609674383	356.751388543765	61.3658308050018	0.172012871640088	-2.53941156974767	7.56308944498467e-15	2.33986669778317e-12	1.639763146025	0.218570951155498
Glyma19g29350	49.9778384535797	92.973499584485	6.98217732267438	0.0750985749044509	-3.73507065883663	7.93529386055232e-15	2.43957883327999e-12	4.5534047473822	0.0823419443114808
Glyma14g07160	67.0160294114454	121.818724696369	12.2133341265223	0.100258266181688	-3.31820690471401	8.66715208623751e-15	2.64792330174664e-12	1.84135253409868	0.0922363633268863
Glyma13g19910	199.523507923517	341.404850536906	57.642165310127	0.168838155695435	-2.56628711968063	1.11069685537091e-14	3.37224122262364e-12	8.48006268707467	0.0337381642873197
Glyma08g18000	234.585881825418	398.462672042225	70.70909160861	0.177454744370928	-2.49447694855889	1.14247254980222e-14	3.42615602327804e-12	4.60194323289072	0.252759689456863
Glyma20g01110	114.043431052965	198.707198157913	29.3796639480181	0.147854049679016	-2.75775433589432	1.36241241024983e-14	4.05742524361789e-12	12.1207727054756	0.400462770508825
Glyma15g07850	457.879979739948	770.607729832243	145.152229647653	0.188360723658004	-2.40842992447531	1.47637653417918e-14	4.34748420143053e-12	8.01846855468566	0.4478508141702
Glyma20g26140	146.883181898211	250.34418951915	43.4221742772723	0.173449898560361	-2.52740909800194	2.04292851839781e-14	5.9090196352853e-12	9.42547473091244	0.0526872342515377
Glyma18g44250	61.6636548568637	111.894812571565	11.432497142162	0.10217182440741	-3.29093069109697	3.42306365178175e-14	9.67203453331765e-12	5.9824514576594	0.0626115373152103
Glyma06g07270	47.0456081518838	7.52488674035045	86.5663295634171	11.5040043193242	3.52406421745545	3.53771711330659e-14	9.93854528348578e-12	0.0368899439987659	0.919910837222996
Glyma19g40320	103.906876208187	180.505594690374	27.308157726001	0.151287043334271	-2.72463965867317	4.09661066865628e-14	1.14428870117289e-11	1.42095720428862	0.0655369504799098
Glyma05g32950	40.3802234609109	76.382353753524	4.37809316829786	0.0573181232726266	-4.12486481655987	4.40954698618136e-14	1.22470156692339e-11	4.82897170240546	0.00543035886245095
Glyma05g36970	359.892480778743	596.349320243059	123.435641314427	0.206985464935413	-2.27239863345191	4.82366311177034e-14	1.32646703283345e-11	19.6218593924371	0.126530829063862
Glyma05g36310	69.0569251181216	124.084275418694	14.0295748175489	0.113064888924961	-3.14477710930976	4.83022650145973e-14	1.32646703283345e-11	11.1424695023684	0.357608501971671
Glyma14g09620	239.437431850157	403.4162998809	75.4585638194139	0.187048871951112	-2.41851282953561	4.97787790041858e-14	1.35937780742045e-11	0.549908816153232	0.741022250978201
Glyma05g36980	334.645411391854	554.507562056255	114.783260727453	0.207000352351927	-2.27229487143356	5.01229772575572e-14	1.3611729857244e-11	19.4823129164899	0.120008064026971
Glyma14g37500	35.3418164928156	67.0952812799358	3.58835170569541	0.053481431737711	-4.22481810180705	5.14811638234734e-14	1.39033273481714e-11	2.27698924898608	0.00608498595687222
Glyma17g13020	45.0314166796743	84.4236809936994	5.63915236564915	0.066795859873369	-3.90409750511824	5.92217559567328e-14	1.59059223883352e-11	7.40907317187743	0.106869542101077
Glyma04g03790	152.296847564126	261.122896367433	43.4707987608197	0.166476396231645	-2.58661045484928	6.20873132064178e-14	1.65844373997602e-11	11.6366227565617	0.329013656367298
Glyma09g35250	328.288045330697	544.118204069579	112.457886591814	0.20667914756521	-2.27453525630216	6.38246754800392e-14	1.69558575370395e-11	7.49499422962656	0.414278791272532
Glyma18g07310	58.1178374311354	106.918064124379	9.31761073789214	0.0871472076697244	-3.52040175084637	6.6499750145315e-14	1.75710312789367e-11	13.3089951641318	0.141431358711362
Glyma01g37370	257.454732255132	433.536005970916	81.3734585393483	0.18769711723738	-2.41352160230661	6.76164853893449e-14	1.77700485957094e-11	6.44578882691712	0.0462168494545661
Glyma12g32720	34.2237986021907	65.114197154771	3.3334000496104	0.051193137522485	-4.28790576091335	7.03111264811124e-14	1.83623521085076e-11	2.05948072452889	0.00567949555526261
Glyma11g33180	333.842484508359	560.37918415192	107.305784864798	0.19148781378665	-2.38467551239238	9.09198087830023e-14	2.33912741733196e-11	10.6957567324244	0.0696841339698886
Glyma07g39180	340.018132914177	573.369939304465	106.66632652389	0.186034040524139	-2.42636146494112	9.84552733775031e-14	2.5197333367744e-11	14.2439649646019	1.00406427063548
Glyma11g09740	80.6533527274629	143.263652848628	18.0430526062983	0.12594298866135	-2.98915728647187	1.00844044125184e-13	2.56742633589961e-11	4.85043779009607	0.261795597024438
Glyma05g35470	57.5719783697887	105.712037572211	9.43191916736618	0.0892227544183253	-3.48644450317052	1.01527394963503e-13	2.57143115057302e-11	8.87984536460453	0.371737840243549
Glyma07g36870	74.6209378770198	133.537153168538	15.7047225855015	0.117605641672475	-3.08797082537911	1.26989806770342e-13	3.18334140233224e-11	3.46310341246229	0.30829000779453
Glyma18g03870	112.876213027314	195.518564043175	30.2338620114522	0.154634226982026	-2.69306841189881	1.3053284140763e-13	3.25546242535089e-11	5.95842858224302	0.0315973432997268
Glyma12g16380	282.285919300914	96.9326539283399	467.639184673488	4.82437203276414	2.27034116534917	1.39103963922101e-13	3.45161419514728e-11	0.404002065042227	2.63428030300324
Glyma06g14090	105.152445560717	181.551201092755	28.7536900286791	0.158377856249977	-2.65855745714388	1.54729151359402e-13	3.81993453371226e-11	3.93826863638046	0.207260892274025
Glyma19g31470	198.051863713724	334.660340533825	61.4433868936231	0.183599248108136	-2.44536794437575	1.61608533304169e-13	3.96972277636904e-11	13.8272918487705	0.0135804576173794
Glyma07g05410	1186.33982932047	2043.75857245431	328.921086186636	0.160939305953169	-2.63541137865522	1.64936292589541e-13	3.99820166854401e-11	7.74056098385269	0.0268281260791416
Glyma10g32890	37.616921473969	71.326917615568	3.90692533237005	0.0547749077483942	-4.19034104033643	1.6506348758526e-13	3.99820166854401e-11	3.39551389143342	0.156838802490311
Glyma12g07860	427.691049668799	141.215370095582	714.166729242016	5.05728752301278	2.33836380263622	1.65221704726871e-13	3.99820166854401e-11	0.149021549564061	0.499351110705283
Glyma09g37170	104.07773263434	180.044780467192	28.1106848014877	0.156131628634522	-2.67916527152397	1.73034755333227e-13	4.16664281290581e-11	1.29458273910675	0.164924151579592
Glyma05g34530	71.5668936461961	16.7256441493457	126.408143143047	7.55774438427182	2.91795572503084	1.86800696899474e-13	4.47607434600005e-11	0.0304720293862414	0.625989436965074
Glyma16g29710	383.659103389365	628.103447257801	139.21475952093	0.221643043241872	-2.17369001385479	1.89794974348129e-13	4.52423752272392e-11	13.8976767055809	1.0751856087512
Glyma02g41810	576.936362193896	963.897468231294	189.975256156498	0.197090730516279	-2.34306816910296	1.90661783413348e-13	4.52423752272392e-11	2.16376661695558	0.0693622707797594
Glyma04g05390	29.9560509077076	57.2743765872701	2.63772522814511	0.046054193608305	-4.44052365837795	1.9869512016623e-13	4.69208447534573e-11	2.41127152300807	0.117942402132809
Glyma04g40700	125.154644877867	213.082747741755	37.2265420139793	0.174704627232871	-2.51701027485531	2.46401880411243e-13	5.79068111454923e-11	1.97592465829052	0.0670094219415955
Glyma19g06280	38.3796200558974	71.8246670458531	4.93457306594168	0.0687030412934798	-3.86348222520144	5.40037747266786e-13	1.24519458310826e-10	1.27819763280078	0.0477214415534824
Glyma07g38780	68.9568147464623	123.302074610837	14.6115548820877	0.11850210086249	-3.07701545874248	5.4843947041417e-13	1.2586299621026e-10	13.0462409657018	0.0162587478817786
Glyma12g35320	173.066625267564	291.037940215229	55.095310319898	0.189306281782897	-2.40120580985384	5.72249188050956e-13	1.30713480421994e-10	2.74779663423027	0.057926792957214
Glyma07g12210	41.5085263477848	76.9083306956032	6.10872199996644	0.0794286125406136	-3.65419738726081	5.88931708353311e-13	1.3389841752431e-10	5.57688169417502	0.0804660750291628
Glyma10g17050	57.6501308814316	103.847672731185	11.4525890316779	0.110282577649318	-3.18072320172996	6.15658325568275e-13	1.39326899400132e-10	0.73360833296546	0.0640603982629643
Glyma11g07930	417.458513669197	692.379035526791	142.537991811602	0.205866995529628	-2.28021553836238	6.57780903442004e-13	1.4817348443342e-10	4.02251478991469	0.0688681662629241
Glyma13g35190	276.701517259956	458.4506133357	94.9524211842118	0.207115921371192	-2.27148963451879	7.31188149890864e-13	1.63953849279657e-10	3.25498540454017	0.0366282100703015
Glyma02g18090	46.7020084199838	8.97230101001009	84.4317158299576	9.41026340241594	3.23423510595496	7.89277746288803e-13	1.76171117781229e-10	0.0137439532283171	16.2781517951702
Glyma13g01120	267.811409056789	437.212321591986	98.4104965215913	0.225086283394889	-2.15144995227175	8.12113063509866e-13	1.8044413986586e-10	15.5607308898088	0.167670224337613
Glyma04g03330	35.2870627127161	66.0047025716389	4.56942285379324	0.069228746979562	-3.85248495374969	8.72755870419823e-13	1.92171407467846e-10	5.74974841248099	0.122427245750073
Glyma10g40400	155.10646317559	259.265030365294	50.9478959858852	0.196508938803284	-2.3473331555645	9.41064876808241e-13	2.06283109005114e-10	4.5610933134535	0.131475196098284
Glyma03g33070	144.423051252269	239.399290943921	49.4468115606177	0.206545355108009	-2.27546947835341	1.07420481046492e-12	2.33374575756206e-10	15.5963298577501	1.10390481334369
Glyma05g24740	193.987513226142	318.537867577393	69.4371588748904	0.217987140439495	-2.19768506525848	1.13682782652681e-12	2.45886804496831e-10	12.8455267052507	0.482962114467861
Glyma03g39200	419.489367904534	146.148467574539	692.830268234528	4.74059208237108	2.24506725763735	1.14458890047129e-12	2.46474866223953e-10	0.143009098691621	2.6906441214489
Glyma09g24190	60.657352826649	106.922099580548	14.3926060727503	0.134608337558017	-2.893160322524	1.17305047686555e-12	2.51495848290095e-10	10.1602098776635	0.825028877931463
Glyma18g02170	320.696431154483	526.869576581198	114.523285727768	0.217365531847364	-2.20180490785854	1.17927764112007e-12	2.51726854380923e-10	4.52413966018643	0.006611695555959
Glyma12g32230	75.5537914818749	133.303421157484	17.8041618062661	0.133561176837557	-2.90442738440733	1.1999530122922e-12	2.55026535421162e-10	9.02953617313901	0.0403849660431059
Glyma06g04840	200.199327403374	328.204817568229	72.1938372385201	0.219965806027549	-2.18464882254018	1.27692230296963e-12	2.70210026033599e-10	11.9266587082815	0.513062265084503
Glyma04g17650	59.6659447245452	105.424150295342	13.9077391537487	0.131921757157034	-2.9222455746193	1.35058528844108e-12	2.84565991679211e-10	10.5989587179651	0.38319672195152
Glyma07g07380	132.586125718566	225.497415881251	39.6748355558816	0.175943637317665	-2.50681475230435	1.89646609810823e-12	3.94887199618136e-10	16.0260317391045	0.305890238343139
Glyma06g46740	204.676384909203	338.658975494479	70.6937943239257	0.208746259332725	-2.26017774971015	1.93418227854002e-12	4.00621602286413e-10	2.35142140679592	0.256550925820092
Glyma08g14810	103.30943058125	176.510195194154	30.1086659683465	0.170577489505511	-2.55150082291773	2.05881009163429e-12	4.24636096621381e-10	3.49543343986264	0.151942776293736
Glyma12g36530	96.4063104631519	166.244131876568	26.5684890497354	0.159816101475761	-2.64551532774159	2.08095740265826e-12	4.27400671246812e-10	3.881305945949	0.0118134537674508
Glyma03g28640	57.2156205599186	102.403528603789	12.027712516048	0.117454082686785	-3.08983123279644	2.31855474741683e-12	4.72231638180124e-10	1.84084574897731	0.0703534097493049
Glyma06g43940	25.1729142804068	2.3833917735905	47.962436787223	20.1236059126651	4.33081693711841	2.37492863119576e-12	4.81706478631167e-10	0.0832915235236405	4.06147801355726
Glyma17g02480	413.443128465832	678.448224284538	148.438032647126	0.218790509480163	-2.19237793547197	2.44726944375869e-12	4.92369033735622e-10	0.428416067805058	0.224889005760548
Glyma06g12800	531.877850101238	874.288755452728	189.466944749749	0.216709803904132	-2.20616367277127	2.85322695906318e-12	5.66757419833775e-10	1.61141322632918	0.0489931089739527
Glyma03g00790	225.930595929798	372.820883802434	79.0403080571621	0.212006117390804	-2.23782220084396	2.87414535638067e-12	5.66757419833775e-10	2.26100085837196	0.117880330823172
Glyma04g33410	160.480485209126	267.795295748664	53.1656746695869	0.198531025427291	-2.33256361279641	2.87541099216023e-12	5.66757419833775e-10	6.15570111450704	0.0297612519591115
Glyma16g04380	702.94175512737	1152.27012621655	253.613384038192	0.220098897183879	-2.18377617833274	3.08870017096684e-12	6.03927367028804e-10	3.82554595781523	0.227076734516148
Glyma13g36560	230.969792231813	382.90157341676	79.0380110468671	0.206418611293718	-2.27635504074122	3.46641959397746e-12	6.75081763317953e-10	7.24965308413206	0.692631000665571
Glyma01g26970	137.554599135905	232.983936139816	42.1252621319943	0.18080758197301	-2.46747291798873	3.57395717570284e-12	6.93262597867882e-10	14.3006590598454	0.220289615874064
Glyma08g25010	178.939724514641	294.572631186612	63.3068178426711	0.214910725370702	-2.21819061094434	4.02620512525794e-12	7.77901023450033e-10	4.02783878324027	0.00970220955055197
Glyma02g40990	45.417365454612	81.7360689806691	9.09866192855477	0.111317586495463	-3.16724656019946	4.4135616673244e-12	8.4938473000847e-10	13.9390868344285	0.352750514387104
Glyma13g35620	154.511458193657	260.049577453994	48.9733389333209	0.188323085977653	-2.4087182283184	4.52246789001903e-12	8.66930491764353e-10	12.7712768313463	0.564177975694031
Glyma01g01400	56.2103676637874	100.683213742991	11.7375215845839	0.116578733914332	-3.10062345621603	4.59591162191534e-12	8.77567780869006e-10	0.0991784525379367	0.255471529364556
Glyma18g49850	82.3927815013576	144.012016931103	20.7735460716121	0.144248698923162	-2.79336978860285	5.13359806569457e-12	9.76422337148958e-10	15.0516650320069	0.15071483869415
Glyma12g30960	75.5152088219042	132.440174551887	18.590243091921	0.140367098992592	-2.83272327664265	5.51088658523969e-12	1.0441207676732e-09	4.19188705846367	0.411921019931958
Glyma09g00770	141.874229950507	47.7736221394369	235.974837761577	4.93943785700061	2.30434686224223	5.95656562279027e-12	1.12420401842948e-09	0.222780920413458	3.96068927530591
Glyma19g41660	362.933657899423	590.318357890088	135.548957908759	0.22962009582971	-2.12267918595231	6.41759967100708e-12	1.20655810430065e-09	2.77076518574675	0.199729606087597
Glyma03g23770	46.9702237759408	85.1488720410857	8.79157551079585	0.103249465319444	-3.27579378426428	7.11153491520007e-12	1.32681698368248e-09	1.82602195206463	0.0885229188007446
Glyma07g39650	160.429863156769	262.022706507324	58.8370198062151	0.22454931708207	-2.15489576040653	9.16133237467425e-12	1.6772443787971e-09	14.7932715360681	0.0903336169291615
Glyma05g04290	1379.17361954351	2361.13667796445	397.210561122563	0.168228533667522	-2.57150566938139	9.29043987331186e-12	1.69453463390758e-09	19.9551249161705	0.436719069268542
Glyma17g03250	198.951910929235	327.588356074429	70.31546578404	0.214645803125139	-2.21997013020664	1.13011011588898e-11	2.04600158092168e-09	1.95660210594088	0.63062236472355
Glyma14g08000	107.792612354927	183.246843152426	32.338381557427	0.17647442652274	-2.50246896182693	1.15936381894519e-11	2.08353022785583e-09	4.76950125193664	0.908591125322276
Glyma11g35870	52.8585287727583	93.5920819851104	12.1249755604062	0.129551296469024	-2.94840464169994	1.27264235321599e-11	2.27123103072875e-09	7.26601053613244	0.0544072960731982
Glyma06g44430	188.986544259736	307.109340726272	70.8637477932001	0.230744358428229	-2.11563271967986	1.27310114647452e-11	2.27123103072875e-09	5.4887341228339	0.357399744673725
Glyma02g04770	33.9443940118216	63.1149500738284	4.77383794981486	0.0756371975931327	-3.72476027827694	1.3736179945824e-11	2.44164344767915e-09	0.687603953046454	0.132579835133066
Glyma11g12500	866.521680176064	301.815668201718	1431.22769215041	4.74205895498391	2.24551359903549	1.44253552704524e-11	2.55485585626903e-09	0.181789713399712	1.11277912776294
Glyma02g41300	182.617469011732	296.592244157135	68.6426938663299	0.231437926036808	-2.11130279473837	1.6188308507635e-11	2.84856850837815e-09	7.1455351871265	0.0550861621682168
Glyma16g06690	30.6092846190989	57.0552439469533	4.16332529124456	0.072970072568884	-3.77655130125097	1.62002791483394e-11	2.84856850837815e-09	3.42135014290576	0.0369234452729628
Glyma13g37740	40.6593091225928	74.2560733644478	7.06254488073779	0.0951106698852082	-3.39424899246387	1.65898060098972e-11	2.90660536693832e-09	1.09575209557244	0.0193585616339808
Glyma06g12890	29.9072937278336	4.59539357389542	55.2191938817718	12.0162055749588	3.58690949489584	1.67464075175581e-11	2.92356390097599e-09	0.0661816391083059	9.81524913326141
Glyma20g26940	102.866313362191	172.912724549996	32.8199021743865	0.189806171059996	-2.39740119624318	1.79415737158072e-11	3.12106763834907e-09	7.73447240310171	0.507859271384919
Glyma18g15010	19.4055146275959	37.7462442469885	1.06478500820332	0.0282090319035719	-5.14769903437522	1.86916793977938e-11	3.2400236607197e-09	0.656691640780911	0.021059255882258
Glyma13g10440	61.5004625143637	107.594684180385	15.4062408483427	0.143187751009277	-2.80402001229921	2.20148362485168e-11	3.78918741373238e-09	4.55769325021151	0.115838091985328
Glyma11g33040	99.1178286372737	166.617059384301	31.6185978902462	0.189768070611054	-2.39769082247644	2.52788191958763e-11	4.32055678298191e-09	4.789768865955	0.820616590260553
Glyma04g06720	337.428156883038	538.663850920799	136.192462845278	0.252833864036855	-1.98373838688624	2.6681449797788e-11	4.52862023963706e-09	5.33188220885088	0.651476841678052
Glyma16g03760	571.208271978402	217.756094976883	924.660448979922	4.24631259610935	2.08621058044176	2.82634445336971e-11	4.76404722653855e-09	0.0537046089792712	19.8925602453775
Glyma08g16810	79.5061951765408	135.490156925892	23.5222334271891	0.173608430020897	-2.52609109149402	3.0146548968743e-11	5.06399864841957e-09	3.93704403055213	0.173456208177673
Glyma11g13910	69.9169702286279	19.0433954102897	120.790545046966	6.34291009793871	2.66514489408988	3.09513637825378e-11	5.18138549458224e-09	0.223549141796713	1.44966174512981
Glyma09g24410	164.947282145075	272.670368685267	57.2241956048837	0.209865838671071	-2.25246074669846	3.1241865604711e-11	5.21216680713135e-09	12.7392900157854	0.330859349406398
Glyma18g44810	75.6944633137834	131.019416143166	20.3695104844004	0.155469403574066	-2.68529740942017	3.25445103501149e-11	5.41102297596706e-09	14.2183651747608	0.069154550497735
Glyma04g35560	92.3928113257078	155.238530983186	29.5470916682291	0.190333491827678	-2.3933986486601	3.53778991150281e-11	5.86217784590103e-09	2.30267595816497	0.217806018248596
Glyma10g39740	17.0367001003975	1.22191892797706	32.851481272818	26.8851562248937	4.74873794977114	3.7017441906747e-11	6.11313038947841e-09	0.0504574664797969	6.65128863928825
Glyma02g41000	30.9775260921609	57.2649280946124	4.69012408970938	0.0819022086600792	-3.60995383216999	3.84093050804787e-11	6.32162845435677e-09	7.50587710901326	0.0823340230401712
Glyma07g03910	82.308786158439	25.8799518963819	138.737620420496	5.36081446271513	2.42245220442479	4.14167392384243e-11	6.77101353663096e-09	0.125882296071905	8.89969237855202
Glyma20g34510	67.0297256029651	115.750944263694	18.308506942236	0.158171555823571	-2.66043791329319	4.56640313844066e-11	7.44049727377521e-09	0.903685407924962	0.0297786160406812
Glyma19g02430	188.478052993763	304.22109391712	72.7350120704056	0.239086025015153	-2.06439829035252	4.63803109919195e-11	7.53210087012295e-09	3.07600349911686	0.434239547156061
Glyma05g01000	252.750556202351	410.077608520699	95.4235038840027	0.232696206525956	-2.10348040314195	4.81951539374669e-11	7.80091230056708e-09	7.01355669472938	0.669690485154705
Glyma06g13110	398.350840904538	634.855610438161	161.846071370915	0.254933671073984	-1.97180616098061	5.01437584181597e-11	8.08952870955935e-09	10.0339884131034	0.193230032567919
Glyma12g05890	77.3068946289412	22.8608515356714	131.752937722211	5.76325591007088	2.52688408219087	5.13055286224332e-11	8.24972648066374e-09	0.154548402136655	0.336486764799255
Glyma06g11920	66.8504359374388	116.208591091202	17.4922807836756	0.150524850352479	-2.7319264117513	5.3437524549026e-11	8.56437073772291e-09	2.4540803412455	0.0563295977268758
Glyma09g22330	70.3842789303457	120.957889046914	19.8106688137775	0.163781535622649	-2.61015537507061	5.50474693278838e-11	8.77786856224738e-09	2.3668785659272	0.113354931030895
Glyma08g09300	37.2818984940438	68.1301085550043	6.43368843308318	0.0944323819459203	-3.40457452868407	5.58872228269976e-11	8.86433004905925e-09	0.126187341935178	0.0743778262315893
Glyma04g40640	366.244795877551	143.439693918845	589.049897836257	4.10660314270837	2.03794553370346	5.6034490920161e-11	8.86433004905925e-09	0.105023860261313	2.71186526427154
Glyma14g40400	458.262124325802	733.765479189601	182.758769462002	0.249069729559706	-2.00537839915264	5.97271991758705e-11	9.41801596811258e-09	2.44903959693375	0.520813493423652
Glyma11g37110	165.692113260165	274.452297899512	56.9319286208191	0.207438338307024	-2.26924554030265	6.12476607682124e-11	9.62671432048797e-09	8.63297658139623	3.28057490040112
Glyma02g08610	160.498879255959	263.862464086825	57.1352944250936	0.216534377569873	-2.20733200567512	6.27060862050345e-11	9.79296775039775e-09	2.04669446124415	0.799505800662502
Glyma01g44490	128.020190772512	213.556212108502	42.4841694365217	0.198936706252014	-2.32961859929921	6.35558964382637e-11	9.89407429839237e-09	6.95957802274294	0.633080891333604
Glyma05g06070	282.451411752952	456.182250806618	108.720572699286	0.238327055704265	-2.06898535437596	6.43471709498547e-11	9.9854552710184e-09	3.97440642449876	0.222184887459389
Glyma08g41660	49.9586519290764	89.9553894891008	9.96191436905205	0.110742829591762	-3.17471480511204	7.30153183782136e-11	1.12907131092071e-08	17.4421779467669	0.591364393065926
Glyma13g35180	225.780709844859	366.18811768201	85.3733020077081	0.23314055777704	-2.10072809336348	7.3220327638367e-11	1.12907131092071e-08	3.98018016201054	0.465627879757645
Glyma07g14340	212.615759918794	349.110472574015	76.1210472635737	0.218042863917339	-2.19731632005846	7.53408791592678e-11	1.15811725001991e-08	18.5274808329658	2.26091178317242
Glyma13g27550	187.101459063866	305.265031844676	68.9378862830566	0.225829620466105	-2.14669336831177	7.84257274416672e-11	1.20175749492275e-08	2.4731932483028	0.847186770889553
Glyma13g42340	46.3667599830582	11.1417325861676	81.5917873799489	7.32307895104617	2.87245034980291	8.09495191138318e-11	1.23655449791323e-08	0.116499775509393	12.9050716235313
Glyma19g40210	26.5859757323153	50.5276835312223	2.64426793340823	0.0523330528654509	-4.25613376828857	8.15807819943418e-11	1.2423151979587e-08	18.5763757563841	0.0538999077384956
Glyma17g07270	565.20956057996	895.153022444553	235.266098715367	0.262822213427693	-1.92784087916761	8.24679126115626e-11	1.25192438021068e-08	9.62688263105373	1.48235036649726
Glyma13g40340	162.31645436677	264.544718737279	60.0881899962612	0.227138119721585	-2.13835824653423	8.40833472887985e-11	1.2724960316319e-08	4.41304592645982	0.215396755302735
Glyma20g24200	30.6003440287638	57.5888981602743	3.61178989725333	0.0627167737643016	-3.9950048425977	8.72017029867162e-11	1.31561532265329e-08	16.4506250903284	0.231123072361024
Glyma09g26440	23.3008769000592	2.78413453897116	43.8176192611472	15.7383268113686	3.9762102666571	8.8733646788284e-11	1.33460865301689e-08	0.00249665275916989	0.272917788027145
Glyma09g07620	122.958020615252	199.187622253738	46.7284189767671	0.234594993644944	-2.09175586890661	9.2145808378544e-11	1.37439938794673e-08	12.2889630444453	1.40381971186862
Glyma19g02160	113.606052555739	189.480069456382	37.7320356550966	0.199134588473341	-2.32818426466274	9.22226994080697e-11	1.37439938794673e-08	11.47123958703	0.278058725361294
Glyma05g37410	94.7696851151289	157.28119225481	32.258177975448	0.205098763005222	-2.28560930424762	9.27842034581985e-11	1.37689130692524e-08	9.94086687372263	0.07098675009869
Glyma18g40280	11.446361907146	22.8927238142921	0	0	-Inf	9.3736435877339e-11	1.38429741950335e-08	2.08522303060848	0
Glyma03g34040	296.622343807108	481.917547243281	111.327140370936	0.231008688120534	-2.11398098319104	9.91874182801869e-11	1.46038535553376e-08	12.9321552963251	2.07717717284458
Glyma08g20800	150.712424012215	55.262697968968	246.162150055462	4.4543997868814	2.15523104727424	1.00531477846119e-10	1.47572963966186e-08	0.255801249884339	1.21898396988108
Glyma11g09270	159.436186539737	60.9131464379026	257.959226641572	4.23486951055051	2.08231751633858	1.06006476411413e-10	1.55143969459362e-08	0.00682511629361011	2.87414340615839
Glyma18g06340	17.3777617109755	1.30501669947839	33.4505067224726	25.6322441972142	4.67988789230154	1.1849103714377e-10	1.7238329993041e-08	0.0319985146164975	5.1800744793774
Glyma18g14750	256.076799264772	410.46413373031	101.689464799233	0.247742631920299	-2.01308594383328	1.23959827214296e-10	1.79804281124309e-08	0.645345384529013	0.3247500329209
Glyma05g32360	29.6552206816291	54.8905662143182	4.41987514894009	0.0805215805514349	-3.63448069869608	1.3086973890809e-10	1.89265520038617e-08	5.69735423480733	0.0288833648788619
Glyma07g18570	459.671361961064	731.215230573478	188.127493348649	0.257280600133431	-1.95858541801956	1.36902556252733e-10	1.97406216954162e-08	2.0081328954457	0.234652919060867
Glyma07g09600	262.80450266573	414.429000879534	111.180004451926	0.268272742052248	-1.89822761838729	1.39863754011071e-10	2.01082941869682e-08	13.1010371880072	0.737688318012942
Glyma06g14100	46.9211687738876	83.4696809101639	10.3726566376113	0.124268555055039	-3.00846681221632	1.43991900130124e-10	2.06410910913805e-08	0.548102395523776	0.0507633320347336
Glyma08g06810	158.881617169705	61.1452323841256	256.618001955284	4.19686035933533	2.06931046173564	1.46187836483747e-10	2.08946018216331e-08	0.128340558181852	15.257422290476
Glyma11g37440	216.508479385897	350.044460250324	82.9724985214691	0.237034171208234	-2.07683303964988	1.55354486413479e-10	2.20756918746037e-08	8.47373171387764	0.279270091581006
Glyma13g06530	27.9196464126098	51.6035909839643	4.23570184125534	0.0820815327090624	-3.60679851912315	1.60804917476052e-10	2.27181097574115e-08	5.58238136675607	0.0919495683188876
Glyma09g01660	97.7791047888825	163.870210583035	31.6879989947304	0.193372540878464	-2.37054514987111	1.67681782265249e-10	2.36213858233138e-08	6.02486288072979	0.0460278294485185
Glyma05g33390	45.835453862335	82.35968979322	9.31121793145004	0.113055524551242	-3.144896602595	1.68920993359741e-10	2.37275747052036e-08	8.51823430355453	0.256263568735078
Glyma07g16420	607.196666835953	972.708087345289	241.685246326616	0.24846636876046	-2.00887750630322	1.78930960628014e-10	2.50616138034916e-08	6.38994926855155	0.0597346496078756
Glyma08g06870	28.4723246460413	52.8600933572909	4.08455593479167	0.0772710692579262	-3.69392782802648	1.82287726681388e-10	2.54588247303988e-08	0.844387137776243	0.012812076359142
Glyma11g03220	66.6861260048177	115.051644185936	18.3206078236992	0.159238122612929	-2.65074232734435	1.83881356008309e-10	2.56082291863195e-08	3.46822561957619	0.055613439019895
Glyma06g19710	85.8966948093181	145.278783431006	26.51460618763	0.182508454169579	-2.45396480072467	1.85735565141193e-10	2.57929712932722e-08	5.30157901656421	0.0325537752774758
Glyma10g02210	343.440379303032	548.101363985999	138.779394620064	0.253200235830118	-1.98164934639764	1.92343740975871e-10	2.66349766186473e-08	1.48516796567787	0.196139712306002
Glyma03g41190	656.782619557777	1058.88918205736	254.676057058194	0.240512474179189	-2.05581637357498	1.95826702117539e-10	2.70406803754506e-08	3.95089596417251	0.143526933676535
Glyma01g04450	90.1378609452007	152.161077114324	28.1146447760772	0.184768965291654	-2.43620563997222	2.04987892739685e-10	2.82259666842289e-08	17.6316249615893	0.234356057889864
Glyma17g35430	274.564875815024	434.944916756965	114.184834873082	0.262527116593215	-1.92946164752166	2.06703305196763e-10	2.83822218107533e-08	7.21136943496428	0.642141806003659
Glyma11g06660	13.9864492647719	0.896118446512194	27.0767800830315	30.215626280675	4.91722294004129	2.1005153378451e-10	2.87611738780236e-08	0.0295153326877537	17.564450003217
Glyma11g10240	392.964059685315	616.798699214734	169.129420155896	0.274205215366408	-1.86667208353792	2.2492707272171e-10	3.07119697452029e-08	10.9084905418765	0.481584105225305
Glyma08g26160	15.9997678883685	31.2097943141346	0.789741462602455	0.0253042828367757	-5.30447460309807	2.538947281211e-10	3.4379174792287e-08	3.52676778917969	0.0126389506066955
Glyma10g41040	57.4709264630448	16.3137848390769	98.6280680870126	6.0456889103236	2.59590674491331	2.60095902094353e-10	3.5121568746343e-08	0.0709669610080306	1.06944372917065
Glyma01g41990	1346.50710067509	2238.63096503931	454.383236310877	0.202973711793939	-2.30063520649367	2.90838107728898e-10	3.89803365671267e-08	0.642554023331692	1.49048219422277
Glyma02g42250	78.2785371949224	131.000322116449	25.5567522733956	0.195089232304922	-2.35779394240934	2.91064662800238e-10	3.89803365671267e-08	7.21434760988097	0.591516876357963
Glyma05g00970	92.9340036398547	155.464819548794	30.4031877309157	0.195563136529249	-2.35429364565334	3.04056076603995e-10	4.06089320670942e-08	1.77684230106727	0.323824332094185
Glyma08g24320	48.654011186843	86.1119831997037	11.1960391739823	0.130017202693119	-2.94322557472503	3.1093794241151e-10	4.14149005475733e-08	8.81782878916443	0.0873862420719115
Glyma05g15870	141.275374514815	229.015664375663	53.535084653967	0.23376167215423	-2.09688969164706	3.61913381691488e-10	4.79432247258626e-08	2.66634986142188	0.15391508720194
Glyma17g35530	530.882780484422	839.675373167635	222.090187801208	0.264495297704616	-1.91868602108695	3.71438646274323e-10	4.89765453255537e-08	4.17531156731601	0.289911031613345
Glyma09g08330	78.3001183960375	130.499105502499	26.1011312895762	0.200010039831855	-2.32185567462692	3.71717571207815e-10	4.89765453255537e-08	10.7977547822901	0.134174917001255
Glyma04g42840	138.134499307641	226.671747737959	49.5972508773229	0.218806496055517	-2.19227252454501	3.75754312162552e-10	4.93385704126987e-08	10.2845614310972	0.395192788441356
Glyma12g34580	199.330160906109	314.350563390355	84.3097584218632	0.268202981768379	-1.89860281827681	3.7648391563227e-10	4.93385704126987e-08	8.21919797044498	0.417382604833201
Glyma10g28900	333.27891483598	523.221998395229	143.335831276731	0.273948403768106	-1.86802389745828	3.96812329115817e-10	5.18635836145437e-08	7.79775784454749	0.421217540953493
Glyma10g38220	25.7913952644207	3.97097024045109	47.6118202883903	11.9899715700165	3.58375633280174	4.00572445735149e-10	5.22154194464681e-08	0.0845436239680081	4.24121026355627
Glyma10g42520	129.327798034918	210.73158088395	47.9240151858863	0.227417338136319	-2.13658584641907	4.53245678578213e-10	5.89243490964367e-08	4.99357890622515	0.00664626455176673
Glyma08g05130	32.763101747843	6.52030766647043	59.0058958292156	9.04955699140446	3.17784716877624	4.56474126844844e-10	5.91866532319089e-08	0.0255180399197393	0.0715458858764217
Glyma14g37480	357.100586474212	554.014310233704	160.186862714721	0.289138492915731	-1.79016740775386	5.23837461048136e-10	6.75625930632058e-08	18.0184908884713	0.873079520089989
Glyma17g07280	41.8434013683265	73.3996080595787	10.2871946770743	0.140153264425119	-2.83492274712714	5.40908770900222e-10	6.95807961556438e-08	7.33694029710609	0.299395341326208
Glyma15g07010	111.719976826441	182.136161980743	41.3037916721393	0.226774250774573	-2.14067125702681	5.83071657768759e-10	7.48076345801903e-08	0.812478041634461	0.00954257640868387
Glyma18g53900	273.090312559544	433.405027685369	112.77559743372	0.260208327614486	-1.94226096059541	6.12524632929295e-10	7.83807044681932e-08	2.71993933113874	0.29047287542538
Glyma05g34670	58.3391472131845	98.8051023721341	17.8731920542348	0.180893411626843	-2.46678823079981	6.4056276391034e-10	8.17545405364628e-08	9.93143636429004	0.421539556571691
Glyma14g35790	104.436825930817	170.562232949936	38.3114189116984	0.224618417858916	-2.15445186677344	6.53004658574166e-10	8.31254523969333e-08	1.64746840682886	0.0905567045966097
Glyma16g32740	172.883240020167	70.4727448780663	275.293735162269	3.90638587497321	1.96583446648374	7.11411272497278e-10	9.00912067932952e-08	0.228412626124802	7.72779732298355
Glyma03g14210	289.119068149827	455.347102740175	122.891033559478	0.269884298856735	-1.88958704776184	7.24285741421732e-10	9.14845881451604e-08	2.85333372894947	0.0111631344741444
Glyma09g01650	194.033814129351	311.87745153376	76.1901767249427	0.244295239525181	-2.03330234417753	7.33667538084232e-10	9.24307644243129e-08	15.1953939413653	0.0646220319393891
Glyma15g01820	125.863799867619	201.034955203081	50.6926445321582	0.252158359629298	-1.98759804014214	7.81255035970859e-10	9.81730299957006e-08	15.2399030908937	0.151627094813965
Glyma07g02320	174.555363172006	279.309109769468	69.8016165745438	0.249908127350932	-2.00053027430219	7.91779972839344e-10	9.92404836726483e-08	4.18030104412304	0.0927808866084184
Glyma16g23420	213.710230687567	337.690742212991	89.729719162143	0.265715662129547	-1.91204482750048	8.32498888428118e-10	1.04077265125686e-07	0.307539092727889	0.0352891517621381
Glyma16g01980	3947.12154631248	7042.49231882954	851.750773795413	0.120944508738488	-3.04758282697999	8.58281001761688e-10	1.06754432387061e-07	1.55991859575702	0.0146224003440958
Glyma02g09800	51.9375097096592	90.9722533789518	12.9027660403665	0.141831883471316	-2.81774621142537	9.1069376990086e-10	1.12986124010898e-07	6.37479621474698	0.158264991867685
Glyma07g15480	135.741470354312	218.187204332226	53.2957363763976	0.24426609497799	-2.03347446870225	9.28220590128173e-10	1.1486906047252e-07	0.09999441564954	1.23795355576745
Glyma17g03680	99.3233707792678	164.732223377946	33.9145181805898	0.205876649298781	-2.2801478873127	9.34396868615661e-10	1.15341383160785e-07	3.03087145886921	0.71351897733448
Glyma08g02800	28.3687251793736	52.4735157211023	4.26393463764484	0.0812587946328531	-3.62133222552695	1.00499505528697e-09	1.23743496958534e-07	3.89450492524802	0.0780564373676827
Glyma11g13140	18.079335281879	34.4835227958054	1.6751477679526	0.0485782087251354	-4.36354689681638	1.02408055100005e-09	1.2577664696981e-07	5.4072912065843	0.0143112376005903
Glyma01g38870	279.986229745553	440.432327359007	119.540132132099	0.271415435939741	-1.88142532283932	1.06522880866351e-09	1.30502542920025e-07	1.99143998990168	0.591518394631889
Glyma17g09620	124.048219891951	202.112726904265	45.983712879638	0.227515177218005	-2.13596530620546	1.21476264252978e-09	1.48450068730352e-07	4.87232556109165	0.111600684357876
Glyma02g06400	146.843530634125	235.433006055636	58.2540552126133	0.247433680555594	-2.0148862022396	1.22396750801447e-09	1.49201944455769e-07	0.643212110701453	0.325620356919285
Glyma11g15560	376.402879397442	162.307033039328	590.498725755556	3.63815858560161	1.86320843075039	1.31679734825669e-09	1.6011862680966e-07	0.055229705402319	1.00864035796549
Glyma13g18930	102.066530894811	167.746797798309	36.3862639913134	0.216911824660061	-2.20481939312919	1.58658942598725e-09	1.91969466141358e-07	4.13725813382074	0.0797055020992564
Glyma08g11620	103.340551850607	170.373473244797	36.3076304564182	0.213106123652539	-2.23035604500364	1.61738567951683e-09	1.9521246120035e-07	0.298939023736601	3.28778387802543
Glyma04g02230	41.4213256449983	10.1996642588439	72.6429870311527	7.12209590312403	2.83230186255157	1.66604934840413e-09	1.99898662117071e-07	0.684630132159922	8.76766985076512
Glyma13g05230	95.5732555738782	155.408046988466	35.7384641592904	0.229965338679939	-2.12051166625209	1.66848030243781e-09	1.99898662117071e-07	1.59777856225581	0.252251649513273
Glyma06g42080	115.465874302121	45.2196775912837	185.712071012958	4.10688622531787	2.03804498032322	1.70157696975392e-09	2.03365490062374e-07	0.143323003915042	0.0876855989629704
Glyma11g31310	384.844177984846	597.46925710465	172.219098865042	0.288247632521914	-1.79461933631793	1.70958430156439e-09	2.03824145924562e-07	15.2793087491329	0.20390042072634
Glyma07g32690	158.228166763643	252.995337351014	63.4609961762714	0.250838599796894	-1.99516872341949	1.78887289088902e-09	2.12758356818582e-07	1.878507775735	0.462762536430355
Glyma10g36650	48.8463071713251	85.5378077842439	12.1548065584063	0.142098644719361	-2.81503530009542	1.87949080996409e-09	2.22993373234623e-07	6.36538058540286	0.0882336310367137
Glyma07g01300	277.91779724264	433.940615483678	121.894979001601	0.280902442989198	-1.8318589233491	1.91623301972713e-09	2.26802185158115e-07	1.30234093890929	0.0617335654578172
Glyma10g00560	29.4447216509829	54.17762912113	4.71181418083576	0.0869697374593692	-3.52334271079555	1.99578146876835e-09	2.35646835160228e-07	11.5465448308759	0.0160733295203491
Glyma14g38130	33.1327350756772	59.4909043279227	6.77456582343171	0.113875657127168	-3.13446871566687	2.0051414625653e-09	2.36181505959318e-07	3.7561040669904	0.322113502265904
Glyma14g06650	71.8498901138483	119.269836731483	24.4299434962132	0.204829185364051	-2.28750680054503	2.03699212739468e-09	2.38643939162256e-07	3.35258259235814	0.696277549789086
Glyma07g05090	318.043993272329	501.765547366555	134.322439178102	0.267699605688502	-1.90131308094289	2.04069323206545e-09	2.38643939162256e-07	8.89716686500947	0.690956798325213
Glyma16g29700	59.3416997387069	99.2991410733952	19.3842584040185	0.19521073590849	-2.35689569661761	2.19399023689586e-09	2.55958545966452e-07	8.47158807161187	0.767855595047039
Glyma13g08060	43.6182068287323	76.6177098420105	10.6187038154541	0.138593333543255	-2.85107023059688	2.21259597147202e-09	2.57514562565465e-07	2.28478428084464	0.116552927339854
Glyma03g12070	14.4723712768743	28.1365074032408	0.808235150507783	0.0287254966980973	-5.12152435076978	2.40282067330487e-09	2.78989739079545e-07	9.15659107721683	0.0149089011385408
Glyma02g11640	489.747762927805	213.431918722307	766.063607133303	3.58926449108119	1.84368823853756	2.42709639985492e-09	2.81140583454285e-07	0.199535605297573	14.9558927635355
Glyma15g03580	55.683251509828	94.2918070074448	17.0746960122112	0.181083559156556	-2.46527252706432	2.5395028985105e-09	2.92773539351392e-07	2.24597500981175	0.110705435680108
Glyma13g35950	365.434107834686	562.298157939434	168.570057729937	0.299787675541512	-1.73798702047624	2.55566322447306e-09	2.93675992933395e-07	6.78988734668935	0.962596300287436
Glyma08g12070	29.7970485956503	54.917522285844	4.67657490545665	0.0851563346415233	-3.55374233613647	2.55934644633252e-09	2.93675992933395e-07	11.0860373185837	0.333347046592924
Glyma07g37770	122.448902598763	47.3092815382033	197.588523659322	4.17652767564785	2.0623039980542	2.63941360478125e-09	3.02154135430719e-07	0.394188340998225	4.73155035708743
Glyma12g06460	226.088365982279	348.813389646815	103.363342317744	0.296328482178974	-1.75473079452971	2.65246106955262e-09	3.02938322434279e-07	11.5179618223869	0.753661839231644
Glyma15g16780	11.997351838999	0.846539018462901	23.1481646595351	27.3444745660587	4.77317743534635	2.72908470745917e-09	3.10962980582795e-07	0.0256848556806521	17.5126070531646
Glyma09g07240	184.875890586428	80.822690316704	288.929090856153	3.57485119245577	1.83788318919892	2.875137369102e-09	3.26842941573125e-07	0.199284347042855	2.53824092350157
Glyma02g47560	38.1203381531707	68.6215016291388	7.61917467720264	0.111031884996922	-3.17095406046194	2.95736307451566e-09	3.35410259416414e-07	15.632834924848	0.319438000790568
Glyma08g21420	356.247652865936	153.725189103319	558.770116628554	3.63486374541393	1.86190128505274	3.01899796310124e-09	3.41608005630358e-07	0.440881320520846	4.54522917996931
Glyma03g28050	204.380682640133	318.096616722899	90.6647485573669	0.285022674844565	-1.81085139812036	3.05501380579542e-09	3.448849534755e-07	5.57627120010115	0.0311045501553344
Glyma11g10710	28.8144288611948	52.8534215709642	4.77543615142539	0.0903524504087895	-3.46829246146105	3.13622665431288e-09	3.53237399345903e-07	5.28451109953704	0.123475740135055
Glyma09g28310	2405.56230165412	728.991117749832	4082.13348555841	5.5997026385708	2.48535021766136	3.18342045650574e-09	3.57155247606637e-07	0.327411561054072	16.15751331465
Glyma09g28320	2405.42398078052	728.991117749832	4081.8568438112	5.59932315281236	2.48525244447427	3.18562431890049e-09	3.57155247606637e-07	0.327458335047699	16.1632824067166
Glyma08g05560	69.5368478837796	116.333362693741	22.7403330738183	0.195475593133884	-2.35493960941541	3.23682015074414e-09	3.62064628395137e-07	1.39473803566851	0.0409791980865132
Glyma15g40250	50.542034439229	15.1011676823691	85.9829011960888	5.6937915666267	2.50938968112058	3.33780791369017e-09	3.72508507847038e-07	0.0322297878910406	3.25071340312253
Glyma08g48040	249.709287496098	387.679651514585	111.738923477612	0.288224886297412	-1.79473318689791	3.38510013971389e-09	3.76499096160178e-07	1.04211495656582	0.613973845742857
Glyma13g39600	568.556121526609	254.746369332376	882.365873720842	3.46370343190089	1.79231540938269	3.38896940203916e-09	3.76499096160178e-07	0.26576220368229	13.1022191205804
Glyma08g45070	116.992495459255	189.818367437403	44.166623481106	0.23267834444773	-2.10359115063184	3.44755799065516e-09	3.8213952312745e-07	2.59221302446342	0.923279988641387
Glyma10g43990	47.2788876151219	83.4674538823987	11.090321347845	0.132870008991417	-2.91191259420204	3.6228450310886e-09	4.00660431696093e-07	16.8434596114003	1.20076711507237
Glyma07g38460	293.369631993919	130.684960815564	456.054303172274	3.48972292087921	1.80311249301301	3.83756638721522e-09	4.21545887954728e-07	0.205261507828315	11.401500938577
Glyma05g30040	69.8363964998074	117.876393799263	21.7963992003521	0.184908941458374	-2.43511310548458	3.9101879717155e-09	4.28560108595061e-07	11.7162945118081	0.0558489021919665
Glyma01g44130	22.3359910835928	41.3771676949964	3.29481447218921	0.0796288063135758	-3.65056575890849	3.92769382311176e-09	4.29515725864316e-07	1.78307706833012	0.00693348049663865
Glyma16g13570	15.9807398524607	30.6401448390225	1.32133486589885	0.043124302213351	-4.53535507679905	3.9467615719041e-09	4.30637498120126e-07	2.54568462477198	0.0521204219188027
Glyma20g30980	188.74143575331	80.3513844863668	297.131487020253	3.69790127350782	1.88670670821372	4.02742290193264e-09	4.38459880383678e-07	0.557907142491987	0.237042940735579
Glyma13g35480	188.497341612413	297.420341151441	79.5743420733851	0.267548419066829	-1.90212809075162	4.0707940026611e-09	4.40742047639837e-07	10.6393104798151	0.269058145613972
Glyma09g40860	55.7671526756567	94.652537226208	16.8817681251053	0.178355156869804	-2.4871751651329	4.07499170677926e-09	4.40742047639837e-07	9.64368088688542	0.0122617460596991
Glyma09g41000	116.506268827476	188.360498344981	44.6520393099709	0.237056281451279	-2.07669847318545	4.07543483354213e-09	4.40742047639837e-07	14.2899992216794	0.534959647356064
Glyma19g41430	20.4737764820902	38.5397429989519	2.40780996522855	0.0624760254704871	-4.0005535131259	4.53608759625274e-09	4.86785234082962e-07	3.30677213842436	0.0299948574008515
Glyma10g34760	58.2996576763271	98.0318967797437	18.5674185729106	0.189401808827871	-2.4004779859684	4.54101850869095e-09	4.86785234082962e-07	4.02076156543091	0.213059208740801
Glyma04g41880	567.715567096003	895.802959587492	239.628174604515	0.267500985612797	-1.9023838877247	4.56219423143306e-09	4.87985073131096e-07	8.37307105311594	0.671756535913555
Glyma06g20950	214.039653772158	334.663288900698	93.4160186436176	0.279134347093972	-1.84096843793827	4.57268927783616e-09	4.88039732050627e-07	2.92439014723943	0.0205414790508154
Glyma14g06640	73.5437847340482	120.943892626509	26.143676841587	0.21616367948667	-2.20980395769074	4.67732780080132e-09	4.9812012540037e-07	3.16386779683493	0.778905217952376
Glyma19g41540	39.0462629658214	69.9015740721121	8.19095185953074	0.117178360691574	-3.09322192278397	4.69950597846414e-09	4.99394024433226e-07	17.9706560888219	0.270875548253011
Glyma17g06910	73.0470105281074	123.086799420933	23.0072216352821	0.18691867644232	-2.41951736815548	4.75085281208761e-09	5.02664907273737e-07	8.30084826961096	1.64215027659862
Glyma18g53440	329.663488320962	509.992629702364	149.33434693956	0.29281667663847	-1.77193037385254	4.82212577787607e-09	5.09104000592091e-07	4.75713583240007	0.709772287528015
Glyma18g43040	192.067955497833	83.9426767801307	300.193234215536	3.57616942573592	1.83841508771777	5.12002751297405e-09	5.37420859422576e-07	0.188608098288413	10.1294613885387
Glyma18g02090	77.5905631278341	127.452187354982	27.7289389006865	0.217563460275934	-2.20049181819456	5.1361958995799e-09	5.37420859422576e-07	2.0545973995801	0.0207206173393774
Glyma18g02100	77.5905631278341	127.452187354982	27.7289389006865	0.217563460275934	-2.20049181819456	5.1361958995799e-09	5.37420859422576e-07	2.0545973995801	0.0207206173393774
Glyma01g40810	9.01994071915357	18.0398814383071	0	0	-Inf	5.14530833864747e-09	5.37420859422576e-07	8.05765040102539	0
Glyma15g08120	140.772461282147	225.269755235349	56.2751673289439	0.249812351729822	-2.00108328351871	5.18193076547683e-09	5.40091982255945e-07	9.16546293230407	0.36031178554102
Glyma13g31040	306.271575760394	476.168884921878	136.37426659891	0.28639894566249	-1.80390191335466	5.20566369319869e-09	5.4141117585306e-07	9.90037364434323	0.255472400073056
Glyma13g30490	634.251065726007	987.257192629232	281.244938822782	0.284875046667201	-1.81159883905968	5.32180519488159e-09	5.52315247422934e-07	2.91743594884151	0.107403332220149
Glyma11g27820	11.8003785415813	23.0104862129291	0.59027087023343	0.0256522554443794	-5.28477051110152	5.37455480095058e-09	5.56608024957767e-07	1.98274619184109	0.0369589691571785
Glyma05g28370	445.751842665869	194.410565705606	697.093119626131	3.58567507427416	1.84224476038363	5.40719948738822e-09	5.58804916157529e-07	0.0910185194030919	11.3754656515783
Glyma18g03310	127.529141112123	202.403659371977	52.6546228522694	0.260146595252514	-1.94260326915821	5.44915741460071e-09	5.61952980465215e-07	5.47241659113811	0.24127873031737
Glyma10g29190	177.409733474936	282.257447072067	72.5620198778052	0.257077432785249	-1.95972512430265	5.47070315249318e-09	5.62987182105624e-07	19.2779684121704	0.484870134452073
Glyma12g01580	322.35610469043	506.030462738933	138.681746641927	0.274058098975505	-1.86744632499136	5.61780522451364e-09	5.76910829799739e-07	16.8809174540008	0.736102076449006
Glyma03g28630	45.3241813278161	79.3097822557863	11.3385803998459	0.142965723487642	-2.80625879740742	5.67154379469004e-09	5.81208393652073e-07	7.53725979782766	0.230819107977538
Glyma17g07210	19.0555575672345	35.6631213902088	2.44799374426025	0.0686421616738332	-3.86476120297729	5.72041382064369e-09	5.84990101214864e-07	5.21462601518441	0.0405322656044344
Glyma11g11350	34.396078787867	8.20251904908189	60.5896385266521	7.38671110229655	2.8849321542812	5.93137715842871e-09	6.05297658159315e-07	0.059705470587105	1.70661207638958
Glyma11g05530	15.7432637921843	1.82575523647642	29.6607723478922	16.2457550471745	4.02199089164804	5.95281785204435e-09	6.06220088007567e-07	0.0665610287633556	18.7759402305305
Glyma02g42730	94.1725600730458	36.596725144986	151.748395001106	4.1465020271601	2.05189479764554	6.33261303204254e-09	6.42221556498555e-07	0.0906162689529028	14.7362586148808
Glyma12g32750	29.1372612593718	52.5164170176098	5.75810550113374	0.109643913810855	-3.18910236275356	6.40698970724289e-09	6.48419194346681e-07	1.45962954073047	0.0159433270712888
Glyma02g38770	60.3872656096568	101.455956761222	19.3185744580919	0.190413407697277	-2.39279302728487	6.44457475159884e-09	6.50875419437303e-07	0.195783836874975	0.179006130739046
Glyma14g39190	435.082738722901	669.492098509248	200.673378936553	0.299739727150463	-1.73821778526137	6.55593601306004e-09	6.60757245753404e-07	3.46782911241307	1.2075165535534
Glyma07g15070	34.6882472826031	62.0806881195097	7.29580644569642	0.117521352721663	-3.08900518774028	6.6626484404706e-09	6.70130825240914e-07	4.24169871366944	0.144168252880287
Glyma06g38530	136.743543571352	216.560759602432	56.9263275402724	0.262865385422453	-1.92760391705162	7.02318229068249e-09	7.04105943463717e-07	3.41015943368734	0.537142576122208
Glyma09g29360	18.6502543025278	2.79047525293778	34.5100333521179	12.3670809536068	3.62843311090739	7.02924799333689e-09	7.04105943463717e-07	0.0268909398448347	13.1285457373714
Glyma20g00970	21.2414089524269	3.43120956155319	39.0516083433005	11.3812950339364	3.50859282061079	7.13341537193219e-09	7.13078957486277e-07	0.102460874145166	1.98962506058609
Glyma07g23480	84.748151849049	138.978807537708	30.5174961603898	0.219583810661994	-2.18715640274204	7.21576939810689e-09	7.19839264731145e-07	4.87485885446522	0.687257094088523
Glyma20g34420	293.042783930522	450.913304354959	135.172263506085	0.299774396099161	-1.73805092773967	7.26035803888428e-09	7.22812264066683e-07	0.701105878359311	0.125024774523053
Glyma03g37210	103.217339326143	165.277459239473	41.1572194128127	0.249018950328728	-2.0056725594013	7.4176827120126e-09	7.36973915302033e-07	4.35188757278986	0.372990667414978
Glyma19g37860	73.9317077514711	122.597617732379	25.2657977705629	0.206087183730732	-2.27867330637621	7.53155884243172e-09	7.4677010007251e-07	1.62634755669986	0.156478240565643
Glyma05g21870	25.4868053135956	4.71835040281541	46.2552602243758	9.80326942161303	3.29326297287376	7.76914744877038e-09	7.68768148969218e-07	0.364731170348928	0.0685196502581436
Glyma05g04520	724.474537687594	1125.79096035339	323.158115021797	0.287049839981266	-1.80062684352238	7.88328851747842e-09	7.78486685477535e-07	3.58865153208794	0.0150877800351455
Glyma06g41710	17.1205350309828	2.26973671593975	31.9713333460259	14.0859215615185	3.81618204899707	7.90685934896775e-09	7.79240118339197e-07	0.0364919238822386	1.51922854915626
Glyma13g31030	312.082800172738	483.666594032743	140.499006312733	0.29048730684762	-1.78345296997726	7.92518727503255e-09	7.79474857903704e-07	9.85606184676724	0.266561835123349
Glyma18g43460	302.517437730258	465.166558832007	139.86831662851	0.300684376322553	-1.73367818802487	7.97716551918855e-09	7.83011656443724e-07	0.786325233732686	0.0108964887161494
Glyma03g41390	409.079531227975	625.420498609538	192.738563846412	0.308174363128354	-1.69818124512414	8.04260667538426e-09	7.87853105222712e-07	6.09701889370467	0.429371366958155
Glyma07g16400	1266.69989653037	2038.65386215721	494.745930903521	0.242682654513995	-2.04285709781533	8.074686821772e-09	7.89413682443717e-07	3.74711158756428	0.0176148291637031
Glyma04g02020	79.1932991812048	130.632772967376	27.7538253950339	0.212456834258315	-2.23475834223642	8.6135188549311e-09	8.40411234863757e-07	5.20630744165734	0.00769379708665702
Glyma17g03880	474.705603079422	743.387580788845	206.02362537	0.277141602434867	-1.85130480116873	8.84349166302148e-09	8.61130596557402e-07	9.60186950820192	0.85180732730539
Glyma13g16620	32.7036264013524	57.4304551476798	7.97679765502495	0.138894905751887	-2.84793440832015	8.8887850120676e-09	8.63820256381488e-07	8.9210317766948	0.381027894554343
Glyma03g34340	143.200190411346	228.335386439805	58.064994382886	0.254296958908703	-1.97541388568501	9.05184139859503e-09	8.76182398507173e-07	6.20377791265479	0.94532059589263
Glyma04g01640	319.312360924395	495.41386565747	143.21085619132	0.289073169159816	-1.79049338616382	9.20410863867393e-09	8.87406782003272e-07	10.174468778216	0.171711889458474
Glyma02g11110	40.975497697623	72.0896903725943	9.86130502265177	0.136792167807682	-2.86994246545662	9.28439002643497e-09	8.93384947386209e-07	4.78829025258499	0.384252717339909
Glyma17g03030	51.1590965079166	87.4467419740078	14.8714510418253	0.170062951530494	-2.55585921293867	9.32799304283287e-09	8.9564724434041e-07	1.17176958144578	0.178085529180675
Glyma08g16190	108.351435893667	173.278949409629	43.4239223777038	0.250601256099783	-1.99653444892517	9.34454593947893e-09	8.9564724434041e-07	4.00096797127957	0.207497561127228
Glyma15g26590	304.166887120934	474.568278735135	133.765495506732	0.281867755390766	-1.82690964641692	9.4317977646069e-09	9.02240975204529e-07	6.09267585433548	1.21427174707806
Glyma10g41260	126.806777621625	197.953381302802	55.6601739404475	0.281178192431612	-1.83044338842423	9.59507121569485e-09	9.16066935870304e-07	9.79653707651998	0.580825797452131
Glyma08g21080	118.226735772481	48.4872340677754	187.966237477186	3.87661290834711	1.95479668476957	9.82533412068055e-09	9.36222188084029e-07	0.0220742929281006	1.42258995485591
Glyma10g29210	242.455791609254	372.076230871578	112.835352346931	0.303258695355565	-1.72137908246325	1.00191047010069e-08	9.52828552518713e-07	5.18385807186604	0.0216035675978348
Glyma10g33710	98.6388455329011	157.734359223331	39.5433318424707	0.250695739578733	-1.99599061622991	1.01464015411338e-08	9.63060971133405e-07	9.70865273305527	0.0225381735555524
Glyma16g20490	84.0263994170665	136.237705797044	31.8150930370886	0.233526341705168	-2.09834280018169	1.02543949842786e-08	9.70814533072921e-07	1.79528373567782	0.00956721644466987
Glyma05g34870	264.445603085106	404.450306022025	124.440900148188	0.307679085156661	-1.70050171675471	1.02678105150914e-08	9.70814533072921e-07	12.6584875580803	1.02448570851091
Glyma11g28190	30.9401321319708	7.26768782883474	54.6125764351069	7.51443618951685	2.90966486234492	1.03826521076816e-08	9.7977760681022e-07	0.0848911000763762	2.88480932709287
Glyma12g03050	33.6350108242461	59.4563208825732	7.81370076591907	0.131419177135955	-2.92775228086922	1.05331479454317e-08	9.92064234814246e-07	5.21396973917828	0.0785686241030886
Glyma08g02110	83.05905370203	136.294837762346	29.823269641714	0.218814374273779	-2.19222058064932	1.06069149472484e-08	9.9709080086807e-07	3.63834698703631	0.218243835999828
Glyma19g29030	1540.68240812829	2484.88640411957	596.478412137009	0.240042527154616	-2.05863807122074	1.0648103236813e-08	9.99041424994041e-07	1.7182690699868	0.208690300863834
Glyma12g07770	269.866819186758	413.942799706523	125.790838666992	0.303884591678306	-1.71840456932908	1.13701616218133e-08	1.06474375555073e-06	13.035216315285	1.25010549656509
Glyma02g16690	82.7677131472882	31.5944979823171	133.940928312259	4.23937510851489	2.08385162462649	1.14226075077739e-08	1.06760975180689e-06	0.257793362221057	3.47582743315681
Glyma12g04420	129.152491243808	204.223770717036	54.0812117705791	0.264813501291736	-1.91695141628421	1.14452509911736e-08	1.06768465448578e-06	0.268119403703623	0.105872299344497
Glyma10g42340	40.2646646745372	11.4768348389017	69.0524945101727	6.01668451968252	2.58896871212395	1.16396233529732e-08	1.08374870236198e-06	0.0425485950212325	10.3014175176469
Glyma05g14800	139.802810783512	222.110328313865	57.4952932531584	0.258859161073822	-1.9497607185394	1.16997693432571e-08	1.08727780425303e-06	15.1667399193358	0.209773532874828
Glyma15g03400	38.6615781432757	68.4445206136081	8.87863567294341	0.129720182029855	-2.94652514151766	1.25620419873259e-08	1.16519494577698e-06	5.90655596183986	0.689030708377493
Glyma16g33720	140.116288434294	59.5574260140903	220.675150854499	3.70524996836315	1.88957087477214	1.27694370566201e-08	1.17995391720549e-06	1.06912588490002	9.51302201303952
Glyma13g30550	127.550947535403	203.398662267456	51.7032328033506	0.254196523354535	-1.97598379614745	1.30234305183765e-08	1.20115345396091e-06	5.51908653124386	0.135523866505726
Glyma16g32560	160.004663709346	254.480948971077	65.5283784476145	0.257498169165748	-1.95736592024155	1.32401482431497e-08	1.21884166934396e-06	11.2931046343517	1.73850414264686
Glyma18g14410	109.425243703664	177.451879599946	41.3986078073816	0.23329483970929	-2.0997736984446	1.35456164280608e-08	1.24228296854872e-06	12.7978775683566	1.30168893704293
Glyma15g11270	25.7196526099027	5.4102290225252	46.0290761972802	8.50778700968861	3.0887839162426	1.45124656748109e-08	1.32597821890861e-06	0.0549608542822649	4.65571001713469
Glyma02g05470	15.1818174510342	2.05577651850672	28.3078583835618	13.7699103617178	3.78344726284781	1.54381094808776e-08	1.40792102172437e-06	0.0648308907775629	11.9269817964222
Glyma19g35770	18.3625768302766	33.9281416190708	2.79701204148243	0.0824392939903978	-3.60052404007603	1.58729300215893e-08	1.44488000989819e-06	5.9712426721178	0.112159236981282
Glyma08g28370	18.4180436042136	34.6679316145994	2.16815559382781	0.0625406677828671	-3.9990615659405	1.63114218194301e-08	1.48099172305953e-06	4.83206427008093	0.0624419353369039
Glyma15g01160	482.79814188775	218.928059852247	746.668223923253	3.41056429416665	1.77001045979003	1.6360159978174e-08	1.48099172305953e-06	0.585301272615031	6.15097650346048
Glyma13g02740	19.7124630205463	36.9616350121481	2.46329102894453	0.0666445363722391	-3.90736958410445	1.63605321069545e-08	1.48099172305953e-06	9.50959938069112	0.065822772063196
Glyma08g23700	44.5598100942154	77.0735638832985	12.0460563051323	0.156292971262779	-2.67767519532357	1.6469067782311e-08	1.48806094516622e-06	6.68800819019546	0.0856350134391292
Glyma10g08420	51.3392609039975	87.0713620644937	15.6071597435013	0.179245613867175	-2.47999027821678	1.71457273177949e-08	1.54349436970249e-06	1.09878728354506	0.058522410810939
Glyma16g33030	408.108451703582	635.091948756378	181.124954650785	0.285194852502003	-1.80998015215483	1.7931630329634e-08	1.61127565031833e-06	9.40573436852161	1.48227736810252
Glyma17g07250	187.688820173364	286.760567104967	88.6170732417608	0.309028100119927	-1.69419006562356	1.89055121802717e-08	1.68953594662216e-06	10.3807447240153	0.33886296746221
Glyma12g00730	64.5815975032244	107.206210588791	21.9569844176579	0.204810750208101	-2.28763665267015	1.89062673949986e-08	1.68953594662216e-06	3.93488084778614	0.201425577626543
Glyma16g02960	89.1929542840359	140.82997637266	37.5559321954121	0.266675697623017	-1.90684173800104	1.90444283064761e-08	1.69877690598023e-06	16.8967123492203	0.950508115268139
Glyma08g19410	59.7213654215399	101.370382071381	18.0723487716984	0.178280365550684	-2.48778027068181	1.99175013336485e-08	1.77341949033043e-06	15.7477397840215	0.602835246843585
Glyma16g33020	332.893903865772	516.959302758723	148.828504972821	0.287892111001015	-1.79639983907269	2.09347322618666e-08	1.86060287713557e-06	9.6488551514596	1.46984650504091
Glyma12g12230	110.87310001473	178.465282651346	43.2809173781138	0.242517293756614	-2.04384046623785	2.11351224910395e-08	1.87500373431396e-06	10.9450899056508	0.305511623743314
Glyma03g38420	141.331276692225	223.137999663644	59.5245537208068	0.266761169368434	-1.90637941650834	2.11790619314177e-08	1.875498016905e-06	9.77369879150228	0.135966130832443
Glyma15g02400	343.891159546548	531.71278992961	156.069529163486	0.293522240050211	-1.76845827504586	2.13918429844566e-08	1.88778015019091e-06	5.80223062360405	0.478483958185741
Glyma13g09550	43.7267452669924	75.5332439445056	11.9202465894792	0.157814572325756	-2.66369766741026	2.13949961786703e-08	1.88778015019091e-06	2.1918945289086	1.21785938092315
Glyma03g38120	449.661681099743	689.658229897454	209.665132302033	0.304013094041099	-1.71779463206937	2.1505838357296e-08	1.8941412442907e-06	0.331931136528517	0.342520033560881
Glyma10g37500	154.725887118051	237.466162169373	71.98561206673	0.303140503931613	-1.72194146507711	2.17701263222742e-08	1.9139699908011e-06	12.5362004063744	0.553461853416536
Glyma13g29960	26.1850250054824	47.141939711517	5.22811029944787	0.110901467598513	-3.17264963756549	2.20346485148513e-08	1.93374809461932e-06	0.622922235094163	0.0134629756311805
Glyma10g36910	91.9126837837539	145.775592915978	38.0497746515293	0.261016085686307	-1.93778937611991	2.21312599570734e-08	1.93874596634706e-06	5.56053910724178	0.25837232861789
Glyma07g00340	57.4907829374427	19.7307480896518	95.2508177852337	4.82753199992402	2.27128582229942	2.22711045566102e-08	1.94750649899145e-06	0.208224748750845	6.64968901129636
Glyma06g18890	38.1060333100052	67.1526039414243	9.05946267858608	0.134908583537407	-2.88994595243591	2.35757241580401e-08	2.05423983652997e-06	8.30841421412621	0.209250015876536
Glyma02g43910	341.923794639779	160.166784562462	523.680804717095	3.26959679029374	1.70911273220329	2.37833847641111e-08	2.06864664419801e-06	0.334797228819682	0.992257204300686
Glyma05g03610	79.9417954186762	130.392444006566	29.4911468307866	0.226172206951667	-2.14450643946123	2.44506517864309e-08	2.12290721247659e-06	3.27606077244398	0.237853092406913
Glyma02g12200	89.4659556974065	144.720809476317	34.211101918496	0.236393798806761	-2.08073590432994	2.47266647569342e-08	2.14306529547599e-06	1.18485984674847	0.3757019947604
Glyma02g37060	215.843224437884	328.049361416392	103.637087459376	0.315919186709923	-1.66237253598973	2.47958265150959e-08	2.1452559145326e-06	6.48025233402666	0.730345794220078
Glyma08g25610	109.048142288008	175.674138908473	42.4221456675426	0.241482018532305	-2.05001232918076	2.53159234732899e-08	2.18638334138049e-06	11.8681466745667	0.555174669946598
Glyma18g02400	36.8235245137357	63.8744023685778	9.77264665889368	0.15299785667664	-2.70841665232003	2.58597042047042e-08	2.2294075148754e-06	2.91394845446034	0.274395060896526
Glyma10g02730	37.5887251012765	65.0026659557001	10.1747842468528	0.156528722280206	-2.67550068572185	2.61769574648809e-08	2.25278527253224e-06	10.0617154142251	0.0284085352480477
Glyma07g30800	76.210564969977	123.196421974168	29.2247079657859	0.237220428138032	-2.0756998425733	2.68598378093837e-08	2.30749137398645e-06	2.91109576203861	0.0290513370122911
Glyma06g10710	339.790450493447	517.736028806546	161.844872180347	0.312601138756795	-1.67760506102903	2.7596847373729e-08	2.36664753214495e-06	0.36424140494961	0.249271307939318
Glyma13g04540	486.640755502341	736.878015023588	236.403495981095	0.320817681028966	-1.64017444053255	2.77437108871689e-08	2.37507543885568e-06	12.9711802816805	0.0876893102912697
Glyma03g02090	116.637225784115	185.456140131217	47.8183114370124	0.257841619065182	-1.95544294223216	2.78822034195035e-08	2.38275850970659e-06	11.0997715307473	0.259151235354452
Glyma18g40650	332.11487355134	508.415455315658	155.814291787023	0.306470407533702	-1.70618031939056	2.86969727969397e-08	2.44810719766144e-06	7.94275977359675	0.00654110529117845
Glyma06g40740	582.196071828394	883.490343299049	280.901800357739	0.31794552423609	-1.65314849493402	2.97442461462949e-08	2.53302829289754e-06	15.7161071276795	0.428257145862416
Glyma20g33580	109.151207318977	176.123733417581	42.1786812203733	0.239483233757995	-2.06200343859562	3.00117352618823e-08	2.55136285751536e-06	13.894099359728	1.20046376585286
Glyma11g08850	30.1202254445423	53.7665786769698	6.47387221211489	0.120406995784686	-3.05400887811644	3.02483281925817e-08	2.56701176859336e-06	3.04255363445881	0.0794659323002485
Glyma06g14150	125.69755714719	53.5300699595844	197.865044334796	3.69633449917374	1.88609531910867	3.0475231587709e-08	2.58178556407347e-06	0.640332595088719	0.940301864955622
Glyma13g35850	6.96849183501343	13.9369836700269	0	0	-Inf	3.0848392597439e-08	2.608877382263e-06	0.960114640252978	0
Glyma04g32710	211.7245615912	324.298001610007	99.151121572393	0.305740772623169	-1.70961913658173	3.24480958074518e-08	2.7394262854229e-06	3.6546987295688	0.819747621979618
Glyma20g27580	198.188941023983	90.0279453334327	306.349936714534	3.4028315939003	1.76673575410727	3.25232958448628e-08	2.74104094394583e-06	0.906033196975702	0.111049445909579
Glyma07g38260	172.796682201757	268.465881646506	77.1274827570088	0.287289700590573	-1.79942182207697	3.37454680779602e-08	2.83427142712517e-06	2.40410566035214	0.379768215736066
Glyma17g13820	36.4452791435194	62.6787866643754	10.2117716226634	0.162922292630586	-2.61774407379146	3.43957952354874e-08	2.88393698576518e-06	7.78280494698171	0.0822046308554984
Glyma13g35820	11.0986896541345	21.3690522682453	0.828327040023636	0.0387629282583832	-4.68917862974734	3.53800749356006e-08	2.96138497089389e-06	1.05056025480923	0.000128087513970225
Glyma05g26390	94.5858552879681	151.333207600597	37.8385029753391	0.250034368366813	-1.99980168134201	3.56775546130253e-08	2.98117987110069e-06	1.83947255392963	0.07697705304577
Glyma20g34340	100.269809672529	157.601548415418	42.9380709296392	0.272447011855873	-1.87595242707571	3.64650667917228e-08	3.04178395036347e-06	7.04463498601435	0.347970012939365
Glyma12g35380	261.778710839724	123.15008182661	400.407339852839	3.25137696957925	1.70105083397776	3.68190475379471e-08	3.06607952597944e-06	0.0124332983772415	2.80152202248804
Glyma10g27980	807.512145862771	1257.73988646508	357.284405260461	0.284068597255527	-1.81568873920559	3.72751033683038e-08	3.09877823613848e-06	3.20753135138154	0.279229021952309
Glyma01g00930	26.5650815063365	47.8867554285409	5.24340758413215	0.109495987715364	-3.19105008907188	3.85970253804871e-08	3.2032254578081e-06	4.78182739189919	0.0518394163549244
Glyma20g16910	516.213458135797	781.926306432117	250.500609839477	0.320363450850625	-1.64221852980081	3.89881017783546e-08	3.2301972731009e-06	6.67447367232734	0.468681174533007
Glyma11g35030	1487.10117867022	2403.64842624453	570.553931095902	0.237369960126547	-2.07479072569795	3.99007923039268e-08	3.29464616452795e-06	4.7066189741582	2.00455857512264
Glyma02g02780	218.392554602861	333.790984069191	102.994125136531	0.308558739007708	-1.69638293968258	4.31781921701404e-08	3.55925192185633e-06	3.81839588914003	0.414020308285989
Glyma08g00990	27.9936642001421	50.3264859435087	5.66084245677553	0.112482370875841	-3.15222918627137	4.34213377961947e-08	3.57326908106665e-06	5.39546324935143	0.0803511759775205
Glyma06g45050	196.542390682685	305.640586808192	87.4441945571777	0.286101382903227	-1.8054016237806	4.35219552511119e-08	3.57552977577286e-06	9.33371728536248	0.702784807321942
Glyma18g05160	106.004189721583	166.48440417215	45.5239752710159	0.273442881916691	-1.87068858757852	4.49928094107323e-08	3.69016528458963e-06	2.48064945315269	0.729855025699071
Glyma11g18460	626.017827232826	951.429802513199	300.605851952454	0.315951687826473	-1.66222412212354	4.72665416424129e-08	3.86368409458935e-06	4.97226268383671	0.194769910101343
Glyma03g37320	59.9661492034308	21.4625389003125	98.469759506549	4.58798280874008	2.19785998555777	4.80115995600443e-08	3.9180350746145e-06	0.456686673559198	3.51750087032747
Glyma02g18260	98.3478960369032	156.238371433133	40.4574206406734	0.258946763650749	-1.94927256729017	4.93105690692475e-08	4.0173320620716e-06	4.52234579625825	0.509051361622672
Glyma16g01380	65.9109996307251	108.717200706904	23.1047985545458	0.212522014955435	-2.23431579847497	4.95279823825633e-08	4.02833083997414e-06	6.76686995922603	0.225793827250782
Glyma03g16620	263.977856354571	400.801565064997	127.154147644144	0.317249628562513	-1.65630961993472	5.00763860414628e-08	4.06616927322057e-06	3.99933776559809	0.302927590183182
Glyma17g04640	92.3794746737015	146.376901986125	38.3820473612777	0.262213824998946	-1.93118434246419	5.01860138379719e-08	4.06831298246723e-06	1.42596281015159	0.238432119945278
Glyma04g35760	37.7528929151341	10.9370741600038	64.5687116702644	5.90365491955686	2.56160839545085	5.1755948922925e-08	4.18863293915633e-06	0.0299370039280309	0.298328742444537
Glyma07g35630	23.7186130235933	42.9449743482357	4.49225169895088	0.10460482901966	-3.25697864060744	5.31302595234472e-08	4.28682689283135e-06	2.48361437766248	0.106892704486304
Glyma10g17040	19.3848036752531	35.6573679843912	3.11223936611499	0.0872818029495996	-3.5181752865598	5.31446564595515e-08	4.28682689283135e-06	0.231266376950383	0.110746956018968
Glyma10g04350	80.2599590483386	129.701343391192	30.8185747054855	0.237611838857626	-2.07332137560187	5.36779056988886e-08	4.30948789344592e-06	2.20466805231043	0.145301690218915
Glyma05g05130	488.543639462338	737.710574525203	239.376704399473	0.32448593346183	-1.62377215646179	5.36900725647184e-08	4.30948789344592e-06	5.2480409650395	0.138750170777004
Glyma05g05140	488.543639462338	737.710574525203	239.376704399473	0.32448593346183	-1.62377215646179	5.36900725647184e-08	4.30948789344592e-06	5.2480409650395	0.138750170777004
Glyma14g09760	146.11987883366	224.790690951984	67.4490667153368	0.300052757655094	-1.73671190578098	5.61739533715709e-08	4.50146752247398e-06	1.02017188094154	0.187028944445522
Glyma08g26840	9.78237726361238	0.777937448513735	18.786817078711	24.1495214230959	4.59392269399531	5.81691264732673e-08	4.65372052416735e-06	0.0333209041769906	14.6069476174897
Glyma03g30380	10.860703100467	1.04147707399606	20.679929126938	19.8563459948194	4.31152825450237	5.95493291507103e-08	4.75635671167487e-06	0.0375636190270827	13.7981695490176
Glyma03g25280	232.868585743413	361.283065470438	104.454106016388	0.28911985088583	-1.79026042764502	6.16210388990682e-08	4.91380036454201e-06	14.128212711553	2.48080575504517
Glyma03g27840	85.4220763958298	35.1069905417527	135.737162249907	3.86638558746511	1.95098552202514	6.48346469924245e-08	5.16164041414283e-06	0.237512349697009	3.49400237609561
Glyma17g01970	2852.90896122675	4762.51341097348	943.304511480015	0.198068631010363	-2.33592768245039	6.50463219238471e-08	5.17007204598617e-06	1.40765224689025	0.00986482571134634
Glyma07g00330	740.589091843551	341.111378985602	1140.0668047015	3.34221276373668	1.7408035776293	6.62742887014642e-08	5.25912301997561e-06	0.314703609735994	6.99161379128085
Glyma13g19170	144.993593652004	227.036629272507	62.9505580315014	0.277270492577404	-1.85063400349141	6.97701147339353e-08	5.52755712872646e-06	8.70855916448536	1.26546366721693
Glyma05g37420	198.707243136555	305.645246779498	91.7692394936121	0.300247559746339	-1.73577557437248	7.40401182190176e-08	5.85635770029453e-06	2.88222114138881	0.762263800808377
Glyma13g28630	500.849353052225	758.460504452933	243.238201651517	0.320699891719426	-1.64070422821686	7.49913326259099e-08	5.92201344332751e-06	0.437935306059839	0.172532525905688
Glyma12g09830	447.979934596949	672.667271507748	223.292597686149	0.331951036038443	-1.59095764028533	7.58152533656841e-08	5.9774213145506e-06	5.87286556973405	0.338306520286393
Glyma05g21860	48.2379702166359	15.8693847602522	80.6065556730197	5.07937496574623	2.34465097941935	7.76830135972391e-08	6.11481653890538e-06	0.289550787461572	0.882426984581658
Glyma11g35330	48.9394917199676	81.0807792761145	16.7982041638208	0.20717862252675	-2.27105294690993	8.11153951351026e-08	6.36449878811249e-06	7.03124530211505	0.0951972280147418
Glyma08g26670	216.805441989363	104.013471662226	329.597412316501	3.16879541706711	1.66393451983051	8.56219920920699e-08	6.6965987479113e-06	0.162033096639564	1.62475974509306
Glyma17g31700	98.1734426887855	155.433893983296	40.9129913942749	0.263217952956076	-1.92567020248064	8.95506580767783e-08	6.98152355360299e-06	1.80461401000204	0.0269269125650347
Glyma08g17110	143.319504369752	224.381842596436	62.2571661430676	0.277460802632951	-1.84964412105098	9.12340715545204e-08	7.10143930848418e-06	9.67469968486214	0.662911081151413
Glyma18g03440	31.5459610971998	56.3830403168945	6.70888187750507	0.118987586334447	-3.07111702612647	9.35749104478726e-08	7.27206482116519e-06	17.5233711626347	0.803810468298702
Glyma09g30390	774.94339744651	1177.62781824509	372.25897664793	0.316109190765103	-1.66150511317713	9.54105014342709e-08	7.40294623985719e-06	1.72397384945174	0.199853316142196
Glyma01g42640	84.7740456834953	135.984789280518	33.563302086473	0.246816590767638	-2.01848872060376	9.59289057225354e-08	7.43137364426145e-06	4.55880635764521	0.221314240090882
Glyma15g37760	75.1776359627451	29.7613149425775	120.593956982913	4.05203725761415	2.01864743947174	1.01356846255356e-07	7.83943885863025e-06	0.353528920133045	0.678125446399328
Glyma03g02260	161.482804850731	75.6721434692486	247.293466232213	3.2679590519688	1.70838990640537	1.04758386707198e-07	8.08973058297194e-06	0.385705584350132	17.3176644247872
Glyma04g08520	420.349258568626	212.23168912816	628.466828009092	2.96122992089829	1.56619651107001	1.05728073801797e-07	8.14761797162685e-06	0.056590562556277	19.6740908167534
Glyma18g41290	238.815029380894	364.276062600529	113.353996161258	0.311176077154332	-1.68419694297408	1.100931545436e-07	8.46159367987464e-06	3.25684847981911	0.544595592095909
Glyma02g47960	200.649354826883	309.912200590017	91.3865090637479	0.294878707226641	-1.76180644369013	1.10287371744863e-07	8.46321398058464e-06	13.946215685312	0.887479643521417
Glyma18g02800	223.64947230435	340.671710340305	106.627234268396	0.312991161379039	-1.67580617771245	1.1178515297072e-07	8.56470509014845e-06	2.75390947059471	0.30396935760212
Glyma04g42010	32.7504795331967	57.5110760008422	7.98988306555119	0.138927726990088	-2.84759353589128	1.17177121722836e-07	8.96377474813092e-06	5.49272765095443	0.261407981359302
Glyma08g41450	239.804908271534	363.143566938431	116.466249604637	0.320716818933441	-1.64062808175133	1.17643131529638e-07	8.9853618053621e-06	0.826981109524074	0.078157812368957
Glyma15g09260	146.951690742388	221.968755674572	71.9346258102035	0.324075456437963	-1.62559833130051	1.23853961742374e-07	9.44497559733341e-06	9.53430173847997	0.496653629790216
Glyma13g24490	355.031221080235	538.750425614642	171.312016545829	0.317980289946658	-1.65299075226291	1.25172177197826e-07	9.53063296851109e-06	8.46661770188494	0.052478251330177
Glyma07g31800	73.2103369278023	30.3284219597484	116.092251895856	3.82783687360763	1.93652934950736	1.27379750003245e-07	9.68363443181744e-06	0.061629132271907	2.4072244420333
Glyma13g34560	272.9360331269	410.051468083092	135.820598170708	0.331228171930811	-1.59410271137259	1.2965469748788e-07	9.83176698073085e-06	1.18661475542589	0.0472844945285883
Glyma06g20240	97.7943020201844	156.170782115909	39.4178219244596	0.252402026745335	-1.98620459992465	1.29818258370505e-07	9.83176698073085e-06	8.59903245018053	1.21111018003768
Glyma06g24470	35.8291642463242	62.266743003135	9.39158548951345	0.150828275842862	-2.72902117825522	1.29931702253429e-07	9.83176698073085e-06	6.01111181366678	0.156512519468537
Glyma07g28880	65.1176667547622	106.12199458186	24.1133389276646	0.227222820515912	-2.13782035955263	1.30381945159083e-07	9.83802454471127e-06	1.83837264692806	0.177443801537206
Glyma16g01390	176.153681421005	270.937021865935	81.3703409760748	0.300329354828217	-1.73538260102681	1.30416920440508e-07	9.83802454471127e-06	8.92343227128557	0.489621509465696
Glyma09g21910	41.3776103892393	71.0344447813684	11.7207759971101	0.165001303708147	-2.59945067135053	1.33706381818905e-07	1.00706245856267e-05	6.03845532988471	1.13025365185645
Glyma11g06510	178.099039169571	276.914554947033	79.28352339211	0.286310423109667	-1.80434790238836	1.34105520469079e-07	1.00851477716454e-05	18.8851620438872	1.67938742422129
Glyma17g14650	89.3906085596433	143.513620998282	35.2675961210047	0.245743894382171	-2.02477252228484	1.35917412335736e-07	1.02057065281036e-05	14.9795630980118	0.042640947458777
Glyma18g42630	143.984580738783	222.883989712605	65.0851717649609	0.292013669752072	-1.7758921887207	1.39573115737265e-07	1.04641304347684e-05	11.9386484928527	0.428712385305803
Glyma17g20160	82.3229790219813	130.804266109847	33.8416919341159	0.258720093316348	-1.9505359906052	1.49288633636888e-07	1.11753858950051e-05	0.0173500539044506	0.195450336506604
Glyma10g16790	372.299862655057	183.245666429565	561.35405888055	3.06339609453368	1.61513191825071	1.50221553108147e-07	1.12280274602942e-05	0.836387704435805	5.59987507555841
Glyma15g40760	55.9831119467403	91.6702384642385	20.2959854292422	0.221402123189194	-2.17525903762863	1.51260108306091e-07	1.12883917774326e-05	1.99784379215257	0.802430808734579
Glyma02g43540	124.107129985061	193.135231463972	55.0790285061507	0.285183744512329	-1.81003634445133	1.54385443588676e-07	1.15040689839964e-05	4.82970170588659	0.0396999681787327
Glyma10g43850	534.083292683687	266.482548928772	801.684036438602	3.00839225555773	1.58899268811027	1.57806293840649e-07	1.17410764924179e-05	0.0451492741340017	7.22214507789086
Glyma09g21920	78.1727728150399	125.794558294743	30.5509873353373	0.242864140941255	-2.04177860411198	1.58547504343358e-07	1.17782965156718e-05	7.11254569848006	0.107511563212092
Glyma11g20550	29.6664365883219	51.6897965341567	7.64307664248705	0.147864320522842	-2.75765412098072	1.59640999360432e-07	1.18415346445169e-05	3.15477203117889	0.313871490613127
Glyma09g39200	305.646727809008	459.068214345372	152.225241272643	0.331596125620927	-1.59250094444733	1.61016346030372e-07	1.19254561009949e-05	2.94709663266788	0.470408471384408
Glyma05g14760	295.407281094027	149.659423583544	441.155138604511	2.9477270995785	1.55960296598349	1.62543712832042e-07	1.20084583157101e-05	0.137474325776417	7.03261541690869
Glyma02g42860	417.754411672628	626.371995126088	209.136828219168	0.333885981248362	-1.58257257413697	1.62629993509046e-07	1.20084583157101e-05	5.03854760440335	0.602678499861875
Glyma12g34770	112.276359681139	178.073650961048	46.4790684012289	0.26101036369157	-1.93782100322786	1.62874020361601e-07	1.20084583157101e-05	11.6893087890563	2.35825001289198
Glyma16g34220	311.66435249415	465.296020845029	158.032684143272	0.339639019169489	-1.55792588355642	1.65109504761914e-07	1.21549439936324e-05	7.29609141904889	0.0288804547884724
Glyma04g00270	52.6751311767567	87.9085181299011	17.4417442236122	0.198407897148702	-2.33345864501677	1.67980288762483e-07	1.23106633812409e-05	5.53255578615825	0.302976850080678
Glyma20g25210	86.8230367125679	135.99951380784	37.6465596172962	0.276813927956308	-1.85301156055444	1.69489773111205e-07	1.24026932473382e-05	7.86526576258265	0.2542464334946
Glyma02g07150	227.088559753201	110.442666445783	343.734453060619	3.11233388438119	1.63799683779922	1.70802747212474e-07	1.24688151618331e-05	0.748664488674838	1.47828858468318
Glyma15g15200	62.8977925140233	102.833491675449	22.9620933525978	0.223293918921552	-2.16298413285004	1.72401252273052e-07	1.25593413019543e-05	4.48738309349899	1.50664815946964
Glyma03g39100	338.163441977319	506.212468611656	170.114415342983	0.336053388431029	-1.57323764430575	1.8076791089504e-07	1.31297132546379e-05	3.11302608717912	0.19367982926465
Glyma14g23860	44.3066067577409	74.8636267471863	13.7495867682955	0.183661777631047	-2.44487668052164	1.83661044179655e-07	1.33200581032491e-05	2.82261921214177	0.184652660290329
Glyma03g29820	180.581784398663	275.77809484928	85.3854739480448	0.309616592263102	-1.69144530772584	1.84465788063025e-07	1.33586024475508e-05	3.00570612953083	0.934495593918823
Glyma15g38080	9.47138169350809	18.3894798925934	0.553283494422774	0.0300869571980454	-5.05471798065292	1.86491373503667e-07	1.34853126029678e-05	4.48522845132509	0.0467512531458788
Glyma11g36050	122.256642549878	188.248020855382	56.2652642443753	0.298889008175019	-1.74231825288299	1.87210237386485e-07	1.35172981151051e-05	7.77470345376336	1.78265889905354
Glyma17g02860	283.451918494788	139.418453773011	427.485383216566	3.06620373162768	1.61645355898103	1.87488667059832e-07	1.35174351374907e-05	0.229455042414024	5.57572102382052
Glyma14g39050	132.729659113707	205.856159126239	59.6031591011752	0.289537895558539	-1.78817591020852	1.90579094758156e-07	1.37200107657852e-05	3.29833506874438	0.534521690437931
Glyma17g10170	366.127404774321	541.727246645711	190.527562902931	0.351703858505637	-1.50756693218342	1.91200952804918e-07	1.37445367279559e-05	7.44346887898857	0.399383209297985
Glyma01g42150	14.3890221380848	26.8648403384269	1.91320393774281	0.0712159057579137	-3.81165669303109	1.92555315146857e-07	1.38144735539507e-05	2.02908019411029	0.00284236901580425
Glyma09g01340	111.663494281389	175.265990327229	48.0609982355497	0.274217480218598	-1.86660755505806	1.92739064764011e-07	1.38144735539507e-05	6.40986624737748	0.196625622996131
Glyma15g03040	579.354509776053	293.831073785724	864.877945766381	2.94345296643844	1.55750957494873	1.94286589534421e-07	1.39037260883851e-05	1.38493191636541	4.28841520543421
Glyma10g04630	25.8382764601953	46.149960883784	5.52659203660666	0.119752908361588	-3.06186740069719	1.94553182039512e-07	1.39037260883851e-05	2.73229680841111	0.270157183321313
Glyma09g14880	55.5016844431429	21.48698337567	89.5163855106157	4.1660750578872	2.05868883185724	2.00851483540417e-07	1.4332879150982e-05	0.174178495207557	1.79268903991293
Glyma20g25990	81.5324623670089	128.121995248488	34.94292948553	0.272731699328905	-1.87444570190669	2.02307589054231e-07	1.44015418258748e-05	6.86378248159005	0.641216310142586
Glyma11g13650	20.0139154865264	36.5335459084945	3.49428506455824	0.095645932461918	-3.38615257344376	2.02402913841004e-07	1.44015418258748e-05	3.16358457892986	0.0697784095936344
Glyma14g02970	14.2828023258232	2.14521500397467	26.4203896476718	12.3159634809191	3.62245758953481	2.07182473658008e-07	1.47201942984749e-05	0.0346139926581579	0.874077251643247
Glyma15g07430	55.0935837896352	90.1883654832186	19.9988020960518	0.221744811416646	-2.17302774743453	2.08253881924288e-07	1.47748421715864e-05	2.4473919547125	0.0642300348185519
Glyma16g04210	9.9358381460605	19.1020267190344	0.769649573086602	0.0402915137962653	-4.63338017963848	2.08664710103814e-07	1.47825338540502e-05	1.35950482246181	0.0815773168026296
Glyma19g39270	9.82622031314179	18.7855280088388	0.866912617444816	0.0461478973088713	-4.43759127562357	2.12867522373827e-07	1.50584518504738e-05	3.69398157282753	0.0362695611735513
Glyma19g00700	163.90211421249	249.010046385609	78.7941820393717	0.316429731181824	-1.66004293561573	2.16158025267464e-07	1.52691280218557e-05	0.651110098054338	0.921861506184473
Glyma05g23530	248.638513354666	123.865361807179	373.411664902153	3.01465768520052	1.59199419320288	2.17893012686678e-07	1.53694751026698e-05	0.224805535161665	5.40900981127698
Glyma02g11060	377.054251484492	564.952553926163	189.155949042821	0.334817406750838	-1.57855356108419	2.25772112840961e-07	1.58794135538012e-05	2.57991743683267	1.20876894627674
Glyma15g38090	9.31165180975897	18.0700201250952	0.553283494422774	0.0306188643173888	-5.02943541686702	2.28404912999822e-07	1.60415071224961e-05	4.31087323077105	0.0480695546984538
Glyma04g42520	293.780994799977	145.281413838544	442.28057576141	3.04430253034935	1.60611173510534	2.33055002380195e-07	1.63446120894529e-05	1.1928165803996	0.601298832016189
Glyma11g36200	23.954739466208	6.09534832890697	41.814130603509	6.86000673746682	2.77820999332304	2.35089022064967e-07	1.64636412271915e-05	0.0323309532577909	18.382530007252
Glyma05g29200	87.1275570700058	37.6816908236386	136.573423316373	3.62439742833136	1.85774116080514	2.37091076195534e-07	1.65800944014164e-05	0.089002234210144	0.741190226297121
Glyma04g01730	127.582685935907	195.91214453805	59.2532273337635	0.302447954278073	-1.7252411923845	2.37710452935142e-07	1.65925128221642e-05	0.585194696120184	0.388464650081063
Glyma05g26230	58.4649952208061	96.2248609454213	20.7051294961909	0.215174428861319	-2.216421455408	2.38129634477652e-07	1.65925128221642e-05	8.53330170803476	0.210229312253704
Glyma08g22230	8.23717640672295	0.527079250964656	15.9472735624813	30.2559312158365	4.91914608345279	2.38286976824992e-07	1.65925128221642e-05	0.0633988454546624	1.58140248259437
Glyma01g40620	21.4584994033504	5.20895025302541	37.7080485536754	7.23908786262148	2.85580792673193	2.40121889872777e-07	1.66964981803145e-05	0.138696239661224	6.16595322276966
Glyma07g03670	77.8727815607927	32.0459664594308	123.699596662155	3.86006759442735	1.94862611104032	2.43440249481309e-07	1.68977901196364e-05	0.0573370652268306	3.92400300102131
Glyma08g23540	350.46348606997	527.861030688631	173.065941451309	0.327862697546611	-1.60883632589763	2.43708155033421e-07	1.68977901196364e-05	11.1778640606217	0.805947301528916
Glyma04g42090	358.312440342412	541.507803652648	175.117077032177	0.323387910295945	-1.62866234953932	2.53009779640848e-07	1.75178810883908e-05	3.91710880670383	1.18829609748516
Glyma01g42860	48.5990386392185	80.8342034735544	16.3638738048826	0.202437496773704	-2.30445155485948	2.58155281626577e-07	1.78488634744984e-05	4.13970160099625	0.0706115598874311
Glyma11g14580	529.154667741545	784.615718421773	273.693617061317	0.348825049811445	-1.51942444829001	2.6744511332435e-07	1.84650452394363e-05	5.4853311771826	0.482658968958446
Glyma18g41940	31.3718168423608	55.2064247671929	7.5372089175287	0.136527749248631	-2.87273388634524	2.6805939528837e-07	1.84813531177519e-05	10.5666971992511	0.791070597288021
Glyma14g05430	163.117694404145	248.89914604689	77.336242761399	0.310713170332973	-1.68634469999547	2.79891423083596e-07	1.92428305811144e-05	3.73558672243197	0.0270332330316662
Glyma15g19910	39.8972841657735	66.2390438782414	13.5555244533055	0.204645533202787	-2.28880091746144	2.83093952792546e-07	1.94356721915804e-05	6.29478918468985	0.444546649369012
Glyma19g39920	110.137434248344	49.6505216870078	170.62434680968	3.43650662696516	1.78094274146197	2.89122081410147e-07	1.98216908604359e-05	0.143848704346711	1.32835369645172
Glyma14g38010	275.723504575096	409.075616724749	142.371392425444	0.348031969163393	-1.52270826112623	2.92919911033264e-07	2.00539371024202e-05	7.40374767403767	0.702560952386153
Glyma17g05760	228.79739842768	113.310676760591	344.284120094769	3.03840847074095	1.60331583267711	3.14648434052988e-07	2.15113912634659e-05	0.349307869377202	4.21253390703104
Glyma18g41540	188.518649671951	284.543510405362	92.4937889385412	0.325060265148111	-1.62122088083788	3.19066809762574e-07	2.17829941268354e-05	5.74209708602455	0.487580579417008
Glyma03g42480	90.186068103826	142.27390104866	38.0982351589923	0.267780913281924	-1.90087496206251	3.23814918086364e-07	2.20763191435113e-05	1.939121002944	1.84881040398509
Glyma18g02780	26.1126525366266	45.6589644216117	6.56634065164153	0.143812737209902	-2.79773663680293	3.29900264192174e-07	2.24598672900304e-05	1.43083002936653	0.0424145971089952
Glyma14g00570	79.9117041448961	125.845418037434	33.9779902523584	0.26999783370938	-1.88898026283078	3.35061357895127e-07	2.27778800108834e-05	3.92117845690607	0.756199213091069
Glyma18g00740	14.981619207436	28.1272056319716	1.83603278290044	0.0652760465054327	-3.93730250776751	3.35503326538113e-07	2.27778800108834e-05	11.5884671659341	0.083029986573329
Glyma06g15070	235.630490952882	355.943709020425	115.317272885338	0.323976151180469	-1.62604047881456	3.36626556853526e-07	2.2822440155498e-05	3.22022767643934	0.805935352001425
Glyma09g01230	65.871570187908	26.5112157249405	105.231924650875	3.96933606299609	1.98889771297847	3.39509574323748e-07	2.29860207923732e-05	0.196603824661646	1.21868516194281
Glyma14g01950	17.4478134961025	32.1540960144386	2.74153097776644	0.0852622625912225	-3.551948849394	3.5615739404528e-07	2.40797866330863e-05	8.73193626671311	0.00156800521818215
Glyma08g01600	10.3144212097117	19.5439655217041	1.08487689771917	0.0555095585138227	-4.17111997086819	3.56764058066212e-07	2.40874871359013e-05	1.71834222074971	0.00650890366698024
Glyma08g43820	70.8293893378319	30.1047413916847	111.554037283979	3.70553049543192	1.88968009808894	3.58444681989521e-07	2.41539547997782e-05	0.0517201504337962	1.74639099510559
Glyma08g13790	61.7376546004904	101.824811605798	21.6504975951831	0.212624970807708	-2.23361705707314	3.58736778049976e-07	2.41539547997782e-05	14.8399944516821	1.80010401434962
Glyma05g08240	187.986470238442	283.067060180395	92.9058802964896	0.32821155607891	-1.6073020589479	3.69087608997462e-07	2.48166994539394e-05	1.25271995167646	0.276335305753798
Glyma02g03100	95.7315855427802	150.306101571569	41.1570695139917	0.27382168177913	-1.868691408128	3.76286203561272e-07	2.52659645638491e-05	14.3546599223749	0.591973517967323
Glyma09g40210	210.65487556368	317.948164691122	103.361586436238	0.325089426248618	-1.62109146271872	3.77854765114545e-07	2.53364837151292e-05	13.0821583192093	0.826152422112789
Glyma06g45060	10.3167357371256	19.8638219011646	0.769649573086602	0.0387462985177831	-4.6897976952615	3.78960917587805e-07	2.5375845991133e-05	8.61304671611508	0.0768052312984547
Glyma11g08190	108.260883106801	166.273654922593	50.2481112910093	0.302201279657934	-1.72641832534343	3.8168299412393e-07	2.5523157481212e-05	3.03929681781743	0.0250530111518289
Glyma06g19770	40.7842594854399	14.5052369708815	67.0632819999984	4.6233841015231	2.20894922377728	3.89636017893868e-07	2.60092644308509e-05	0.351411438294901	0.744509498877237
Glyma13g22080	10.1336583999693	19.4775753373361	0.789741462602455	0.0405461896013626	-4.62428984873579	3.90016587451693e-07	2.60092644308509e-05	5.4091547138636	0.0263428510093353
Glyma02g46610	944.705992814037	1411.05227290024	478.359712727831	0.339009207465165	-1.56060363750232	3.90654887160252e-07	2.60163381391927e-05	10.7965575434414	1.34922253314432
Glyma14g28090	30.2234020599297	52.6179559680772	7.82884815178232	0.148786626309316	-2.74868323930386	3.93222150242216e-07	2.61516804736599e-05	8.20663395164364	0.0552574298589896
Glyma10g01150	130.060374906071	197.501765681704	62.6189841304374	0.317055312970491	-1.65719354226101	3.97935166437171e-07	2.64232102543162e-05	0.692581288004831	0.0816809699037308
Glyma01g06150	183.906178551939	280.460031390943	87.3523257129351	0.311460871196907	-1.68287716591093	3.98386030797247e-07	2.64232102543162e-05	6.86326042055667	2.25697599622342
Glyma06g15030	65.8834258879065	28.0009503281738	103.765901447639	3.70579927579218	1.88978474006412	4.04407782156979e-07	2.67862617986415e-05	0.164163924717467	8.08775937308314
Glyma13g42070	142.88310676287	218.583214818888	67.1829987068515	0.307356622797032	-1.70201452286896	4.05532966302959e-07	2.68028519274401e-05	5.0058836788519	0.0172931748221904
Glyma02g03890	47.6859246034471	78.100729106714	17.2711201001802	0.221139037979806	-2.17697436630281	4.06034255249296e-07	2.68028519274401e-05	2.42930867253286	0.18105314207078
Glyma14g01990	722.263315061013	1068.75514487986	375.771485242163	0.351597357956488	-1.50800386535427	4.06303205233687e-07	2.68028519274401e-05	10.3664147667261	1.23686314289305
Glyma02g40200	102.848147696898	159.752766293189	45.9435291006063	0.287591446249436	-1.79790732814018	4.09702767932419e-07	2.69906882777258e-05	2.81043540230643	0.177018057040583
Glyma16g15350	489.355270544444	732.901539577512	245.809001511377	0.335391574771525	-1.57608164685573	4.15083317449535e-07	2.7308348214762e-05	1.95402971442198	0.0655064639939517
Glyma06g17790	272.753402216042	409.136817978858	136.369986453225	0.333311450988192	-1.58505721248242	4.15746698014745e-07	2.73152286187591e-05	4.32453447892132	0.310350466081513
Glyma06g07440	48.138982071891	78.6665803258008	17.6113838179812	0.223873768823342	-2.15924259664527	4.19627088497252e-07	2.75331695837888e-05	5.31195140020263	0.261159369588113
Glyma15g13440	17.7987836716241	32.5424072424598	3.05516010078848	0.0938824248011455	-3.41300108541459	4.25065515353922e-07	2.78526173210863e-05	4.35966271524355	0.0312518760182991
Glyma20g24710	33.3884223658935	57.8749207661068	8.90192396568031	0.153813151669895	-2.70074922983378	4.31244328912427e-07	2.82196590172654e-05	6.05193477046662	0.603125400303027
Glyma07g30950	392.83941785418	575.282682315008	210.396153393352	0.365726554720353	-1.45116271301937	4.432434862765e-07	2.89660803424704e-05	9.30542304820201	0.851427458060238
Glyma15g14370	61.1293168724632	98.7789458697479	23.4796878751784	0.237699316068216	-2.0727903426647	4.47963672239005e-07	2.92354609164046e-05	1.97574827911135	0.24514084848809
Glyma15g40140	15.6935136099804	29.3346283583965	2.05239886156427	0.0699650541499638	-3.8372216790498	4.61861941956735e-07	3.00947014192647e-05	14.1517718787184	0.259635670247747
Glyma17g05350	88.5512312350206	38.9862297293685	138.116232740673	3.54269273277865	1.82484634208058	4.62360802869518e-07	3.00947014192647e-05	0.935088702970125	1.49440082207323
Glyma20g29120	357.720925296793	538.557392388888	176.884458204698	0.328441240812031	-1.60629280400975	4.64458026076129e-07	3.0191006955656e-05	5.25749744917264	2.0201438317758
Glyma04g04230	6.16069146858622	0.263539625482328	12.0578433116901	45.7534357105576	5.51580817700482	4.69746896788583e-07	3.04942467580605e-05	0.0267447984388336	11.330371852821
Glyma11g31940	123.075295893825	57.5503105431239	188.600281244525	3.27713750741975	1.71243620907551	4.75678984748513e-07	3.08383821385634e-05	0.448342589673996	2.13294179866975
Glyma20g33880	62.3415918972755	99.015698132492	25.667485662059	0.259226427184441	-1.94771529169396	4.8389853926928e-07	3.13297064855112e-05	9.43073974467733	0.512584595500149
Glyma02g04850	12.0532592638833	22.5085419146563	1.59797661311024	0.070994230508984	-3.81615440395016	4.98428548356617e-07	3.22277570115981e-05	0.871806464513733	0.0517501555995085
Glyma20g23930	79.7186500722774	35.765828611759	123.671471532796	3.45781088634237	1.78985896765089	5.08309983724384e-07	3.28232610626359e-05	0.0272930432565935	4.7591907630199
Glyma13g23950	594.98573400821	297.929895497386	892.041572519034	2.99413246539021	1.58213805003161	5.09270679328763e-07	3.28419120672145e-05	0.0545741021308755	2.0367303052118
Glyma01g01000	92.5426427098924	144.169932252531	40.9153531672539	0.283799489449616	-1.81705610087005	5.14008306434096e-07	3.31037602570639e-05	1.587066648312	0.072847800448026
Glyma02g08570	146.524508827276	219.667725113787	73.3812925407656	0.334055867801037	-1.5818386944057	5.23246768886403e-07	3.36011342775303e-05	7.64695582041807	0.182622014191573
Glyma15g35130	50.9757630818865	84.0469049099277	17.9046212538453	0.213031298095195	-2.2308626912455	5.23420243930282e-07	3.36011342775303e-05	8.87335386059604	0.132631729977498
Glyma08g23590	130.523168919936	199.235973793722	61.8103640461507	0.310236966092006	-1.68855749484414	5.23793304682257e-07	3.36011342775303e-05	4.09227706801967	0.372790070031105
Glyma20g21100	76.4696638825531	123.209675068066	29.7296526970399	0.241293166958	-2.05114103360385	5.44348157580717e-07	3.48739536551253e-05	13.2321827319752	2.14453741754277
Glyma14g24810	15.8090851508483	28.9939942578043	2.62417604389237	0.0905075727255492	-3.46581768292106	5.46922468994348e-07	3.49930158761541e-05	1.84004765782081	0.184916634253515
Glyma19g44810	31.1487185280247	53.4639296657902	8.8335073902591	0.165223683434392	-2.5975075950284	5.48479610203657e-07	3.50467716417976e-05	1.00182949844728	0.479238446992343
Glyma07g37790	222.973094860739	328.613562331996	117.332627389482	0.357053514641436	-1.48578777547383	5.65523586554104e-07	3.60886735743312e-05	11.9401681920796	0.490465713599639
Glyma12g13320	447.104326319289	658.810871483896	235.397781154682	0.357307068452704	-1.48476364046378	5.70238752013248e-07	3.63421260442133e-05	2.86068708648491	0.392896927409901
Glyma14g17850	5.31243783210087	0	10.6248756642017	Inf	Inf	5.71766191551429e-07	3.63920247075742e-05	0	10.2704559501062
Glyma02g46020	371.800010913593	557.741398928354	185.858622898832	0.333234404431769	-1.58539073697878	5.97187207017962e-07	3.79606047509129e-05	6.88324274155388	1.02619720550463
Glyma12g03280	25.6699927243244	45.4627769132095	5.87720853543936	0.129275177067587	-2.95148281401226	6.08614876885716e-07	3.86367693661397e-05	8.09115818816204	0.235708601693962
Glyma19g38570	60.4776719135783	95.8336854840677	25.1216583430889	0.26213808032318	-1.9316011483068	6.11132191147686e-07	3.87462565080171e-05	5.27458276543701	0.0452189924135436
Glyma15g11600	38.5344884307636	64.0399514090444	13.0290254524827	0.203451519962313	-2.29724303623096	6.1300090393066e-07	3.88143914325628e-05	5.10021752571889	0.589835048980481
Glyma12g33440	65.9532014708199	103.06472520336	28.8416777382796	0.279840436981433	-1.8373236476905	6.14476504093804e-07	3.88574909095903e-05	6.81603887828973	1.16157064017031
Glyma17g04360	643.350552185615	973.789991793845	312.911112577385	0.321333259957789	-1.63785777858859	6.29387919841201e-07	3.97490184724517e-05	6.85638505056756	1.39372558680126
Glyma13g07590	40.8800413022902	67.565962595136	14.1941200094443	0.210077966246071	-2.25100324013241	6.41731987844955e-07	4.04763135868866e-05	1.27954633286946	0.0957163428369092
Glyma15g41850	1122.7546827393	1713.87412947539	531.635236003203	0.310195029413236	-1.688752526174	6.43282295993048e-07	4.05218108153765e-05	0.905175233712597	0.678549963994012
Glyma17g36860	181.026936132157	275.645930121308	86.4079421430059	0.313474398497301	-1.67358047217645	6.47346999075749e-07	4.07253745287269e-05	10.995892239255	1.57296661685416
Glyma19g33330	289.628590572871	153.874839000165	425.382342145577	2.76446977887737	1.46700280026563	6.48569889387701e-07	4.07498628959507e-05	0.521835103611568	13.7625242017609
Glyma04g40710	22.6469311226925	39.9297534253367	5.36410882004829	0.134338641236001	-2.89605375288328	6.54839197840363e-07	4.10897687232694e-05	2.53187398517451	0.195782448678298
Glyma14g04400	39.1192976945391	65.9445939068505	12.2940014822277	0.186429254528332	-2.42329982904036	6.55660971403586e-07	4.10897687232694e-05	2.41953559921383	0.295026688048768
Glyma14g24840	14.5720114778662	26.7964886590515	2.34753429668099	0.0876060414687213	-3.51282582569689	6.61961288005466e-07	4.1431487426739e-05	0.733354000484074	0.250137505582381
Glyma13g24200	750.560294899932	377.883910529821	1123.23667927004	2.97243848698185	1.57164695448077	6.64705536329505e-07	4.1550046070152e-05	0.301478694063815	19.9986606111876
Glyma09g16780	149.351919936781	74.7611102218229	223.94272965174	2.99544414184436	1.58276993080382	6.68311755198733e-07	4.1709268769423e-05	0.138758573773523	0.992659001285504
Glyma02g16000	173.623427663025	266.326469945767	80.9203853802835	0.303839064125926	-1.71862072801745	6.68959263434958e-07	4.1709268769423e-05	19.8734196460243	2.76193989448115
Glyma08g25480	56.3066895584635	91.8985105122521	20.714868604675	0.225410275848957	-2.14937480928667	6.73511479008756e-07	4.19396026966956e-05	4.6968629499508	0.32963003234162
Glyma12g28890	70.8268983380814	112.616608320104	29.0371883560591	0.257841083914756	-1.95544593654964	6.74956460087386e-07	4.19761090101674e-05	6.01865072438443	0.238798828096145
Glyma13g19370	117.300980887173	56.9471207371606	177.654841037185	3.11964571232936	1.64138219636701	6.82694866702922e-07	4.2403418645708e-05	0.243423653584695	2.12539962001839
Glyma17g06060	73.2507128046186	117.191105784093	29.3103198251439	0.250107033541809	-1.99938246514455	6.91981790359749e-07	4.29257028887884e-05	7.31525280902601	0.638126147871452
Glyma06g14170	74.5518946272274	117.950580066242	31.153209188213	0.264120864608865	-1.92072982110382	6.98212775834622e-07	4.32573344845982e-05	2.98431223422078	0.111929497780578
Glyma01g37090	117.179906106903	179.614354821373	54.7454573924338	0.304794443889957	-1.71409149076172	7.10240864752052e-07	4.39468277858352e-05	4.70668422940708	0.150264503910171
Glyma16g01870	74.6872540551127	120.506823526978	28.8676845832477	0.239552282089529	-2.06158753754912	7.16102263125625e-07	4.42534902984915e-05	13.9831872086833	3.05248236556571
Glyma18g07850	56.8193490741705	93.020792790382	20.6179053579589	0.221648351293031	-2.17365546367322	7.22678812732772e-07	4.46035173282871e-05	4.25209338591908	2.11802479380768
Glyma11g05680	1135.97986431811	532.134877004658	1739.82485163156	3.26951855030606	1.70907820874366	7.26486788669999e-07	4.4782001517991e-05	0.546069733857699	6.07405689198661
Glyma06g21160	139.827282964753	211.884492755642	67.7700731738639	0.319844422272189	-1.64455777038713	7.30632140833293e-07	4.49808064335176e-05	2.13193822437173	0.00327312101746672
Glyma12g36640	9.26936846857713	17.7489954745518	0.789741462602455	0.0444949948708237	-4.49021312967671	7.45796653216863e-07	4.58566440283606e-05	1.94714053855649	0.0303600902136824
Glyma19g28550	299.24156968424	447.892548209853	150.590591158627	0.336220354101695	-1.57252102982334	7.51418638777e-07	4.61442787697202e-05	12.7279461190883	0.198398942303521
Glyma13g20170	56.5799340502892	90.5649728582027	22.5948952423757	0.249488235123225	-2.00295630950345	7.56593631851765e-07	4.64037765522936e-05	5.32202151392156	0.124952724150269
Glyma02g16090	196.01678870473	290.174987475005	101.858589934455	0.351024706921814	-1.51035551649677	7.63081552511627e-07	4.67430481827987e-05	0.474774999679646	0.628799810522974
Glyma18g04450	237.823730962104	350.963311990355	124.684149933852	0.355262631945069	-1.49304214712089	7.87030509192157e-07	4.81190858951215e-05	0.227412112370775	0.093550931841861
Glyma06g42850	67.1613051873094	29.1307196039541	105.191890770665	3.6110296003943	1.85241024641977	8.14932738317205e-07	4.9706675975018e-05	0.04118204321969	2.06975027889538
Glyma04g36450	44.0848499877263	71.9834567729917	16.186243202461	0.224860598922142	-2.1528972070911	8.15530341065513e-07	4.9706675975018e-05	3.96436022098443	0.187013216390209
Glyma11g06690	27.6257102661076	8.43368661479589	46.8177339174194	5.55127740166243	2.47281978749749	8.25950423034301e-07	5.02790891391815e-05	0.155797409542006	12.4958970123821
Glyma13g32480	120.070316289753	182.444270532368	57.6963620471379	0.316241019127546	-1.66090358533852	8.50345694580239e-07	5.16997490578001e-05	5.21873799134406	0.214062922627769
Glyma12g34970	146.268186309004	218.886879034547	73.6494935834613	0.336472857159415	-1.57143796574542	8.52244951614649e-07	5.17508543165556e-05	0.719184219992733	0.0948579078293648
Glyma19g31380	11.8987908231302	22.1594212541185	1.63816039214194	0.0739261361276517	-3.75777167932045	8.97198460515835e-07	5.44129716463214e-05	0.681093077759002	0.0208109816230259
Glyma03g37730	32.5989732130161	54.8101424025577	10.3878040234745	0.189523390528352	-2.39955218149478	9.07873024431163e-07	5.4992130334875e-05	1.60992200458331	0.145175536018424
Glyma01g44910	85.1707771576265	134.39456518653	35.9469891287227	0.267473532719353	-1.90253195516308	9.14619095381676e-07	5.53321913619395e-05	19.4974126111365	0.0550717994231325
Glyma17g33770	5.27100180932726	10.5420036186545	0	0	-Inf	9.28340802962893e-07	5.60928988015231e-05	1.62478022043585	0
Glyma10g44170	21.6681968909733	5.66404827737689	37.6723455045698	6.65113425234017	2.73360039184513	9.45620228527602e-07	5.69960641317956e-05	0.157751852658831	16.2096201119339
Glyma15g11430	45.0133022524246	74.033289189494	15.9933153153551	0.21602870128354	-2.21070509523632	9.52717223586425e-07	5.73531075410734e-05	2.20714179556269	0.261241250200208
Glyma09g40580	45.8210030800659	18.7297765756104	72.9122295845215	3.89285100600006	1.96082712839485	9.84552547206564e-07	5.91966760301984e-05	0.824408148817664	15.1134170425343
Glyma14g11160	68.5584853709202	108.908259324626	28.2087114172144	0.259013518278094	-1.94890069873684	1.00456092950309e-06	6.03254881522975e-05	10.573591011807	0.46027496345451
Glyma09g05080	14.912275487164	2.6405906851062	27.1839602892218	10.2946512848615	3.36382305665727	1.03063909898773e-06	6.18053482704689e-05	0.238705849774176	4.83287793386486
Glyma01g00530	55.0044195423981	88.0051281828434	22.0037109019528	0.250027599030785	-1.99984074085125	1.03173282984949e-06	6.18053482704689e-05	0.591287894106039	0.315511387013172
Glyma18g47830	13.1356877270499	24.4755264502311	1.79584900386874	0.0733732533811047	-3.76860193388131	1.03605164320972e-06	6.19241834276643e-05	4.10292921866658	0.263572253546808
Glyma03g36620	21.2099838363236	37.1363763094834	5.28359136316386	0.142275361471243	-2.81324225003564	1.0362501952422e-06	6.19241834276643e-05	9.35875106579228	0.0294385608270959
Glyma01g00590	13.0507766522747	24.2253367426173	1.87621656193215	0.0774485234969512	-3.69061845449043	1.04906014587543e-06	6.25376438589908e-05	3.39762282090092	0.0792173846546024
Glyma07g15150	199.430900823133	109.13014710647	289.731654539797	2.65491857403187	1.40866761446	1.04907466888369e-06	6.25376438589908e-05	1.34759107615638	12.2665778826496
Glyma20g23420	93.3679756635237	146.154183350774	40.5817679762737	0.277664087649659	-1.8485875000861	1.05557340761614e-06	6.28351313246364e-05	6.17534948958919	2.59281377495384
Glyma14g39690	82.1059947139699	128.718138220966	35.4938512069737	0.275748637274745	-1.85857433872374	1.0715927912418e-06	6.35412292485451e-05	4.23529832247297	0.540652373084859
Glyma18g07090	270.402484578282	395.432863152121	145.372106004444	0.367627780973074	-1.4436823022602	1.07200876027675e-06	6.35412292485451e-05	3.04659188945339	1.74683079007237
Glyma12g32730	6.69245579837273	13.0897761616288	0.295135435116715	0.0225470192517021	-5.47091947004257	1.10948507744676e-06	6.56584135057535e-05	1.76580875907155	0.0246202781812571
Glyma11g35050	127.51376830178	190.650375576485	64.3771610270745	0.337671304514414	-1.56630851131855	1.12383122555589e-06	6.6426986659762e-05	4.85486359587127	0.158534541084108
Glyma13g30480	6.58030659949632	12.8839714517813	0.276641747211387	0.0214717758609392	-5.54141467301591	1.13107793305059e-06	6.67745791345157e-05	1.35956326726716	0.0223420890586888
Glyma17g07220	66.8097963732528	104.377375621877	29.2422171246282	0.280158577952395	-1.83568442891243	1.13398621001083e-06	6.68655173917365e-05	1.38890307804505	0.761045168289985
Glyma02g12020	17.0999286451662	30.8294698649113	3.37038742542105	0.109323560871771	-3.19332373788672	1.16942238118283e-06	6.88379255203532e-05	1.35308024175596	0.0483881776880127
Glyma20g28870	139.399836068931	211.246278917568	67.5533932202946	0.319785009073012	-1.6448257853466	1.17025318332747e-06	6.88379255203532e-05	2.85815742053259	0.300552531191858
Glyma06g12560	9.68341830990627	18.4999240023677	0.866912617444816	0.0468603339848242	-4.41548895310393	1.1782347347762e-06	6.92241229631374e-05	12.5727867989317	0.0371177675699112
Glyma06g01820	111.039705581111	171.129096421748	50.9503147404743	0.297730285531966	-1.74792211293366	1.21884183282794e-06	7.13466167371254e-05	3.26314771343201	1.76679669228811
Glyma06g35630	293.232026860408	154.214489180646	432.24956454017	2.80291149577933	1.48692619081489	1.22099880817067e-06	7.13466167371254e-05	0.457356783094701	17.1886193233852
Glyma15g43100	57.3554612236886	94.1147071805446	20.5962152668325	0.218841622992269	-2.19204093457418	1.22165865162992e-06	7.13466167371254e-05	17.9075616202202	2.32525802622732
Glyma15g40770	8.38639706006615	15.9259733922033	0.846820727928964	0.0531723058349156	-4.23318115904201	1.22493880670111e-06	7.14240907987785e-05	2.16996370108673	0.0468070356189467
Glyma10g33240	246.879684700587	360.807845947055	132.95152345412	0.368482905645099	-1.4403304023325	1.22590753611094e-06	7.14240907987785e-05	1.04921235940255	0.347564192618275
Glyma06g10700	122.505337324644	182.124024308756	62.8866503405331	0.345295743267352	-1.53409554582475	1.2290087080972e-06	7.15195281776279e-05	7.36785655019295	0.454753610033629
Glyma11g05710	108.409537559173	53.061790726152	163.757284392195	3.08616204148355	1.62581381379048	1.23273759916468e-06	7.16512239267155e-05	0.0128740641280632	1.2145194173955
Glyma17g26590	107.215426097198	54.4547685550546	159.976083639341	2.93777914926959	1.55472594380789	1.2488504611129e-06	7.25015537293599e-05	1.69581826910806	2.60389014958875
Glyma15g18640	176.512699440137	259.446682358593	93.5787165216811	0.360685731923686	-1.47118574104405	1.27283803493871e-06	7.38064873355562e-05	18.3900845353042	1.18884699586094
Glyma11g12490	20.0240928990623	35.6917827209531	4.35640307717148	0.122056191791564	-3.03438261139958	1.28561984288961e-06	7.4459323649443e-05	1.65896921738017	0.131609752282696
Glyma17g03590	148.03938943006	222.448913392449	73.629865467672	0.330996741430572	-1.59511108071014	1.32116223163024e-06	7.642728071781e-05	6.44859710065715	0.521955283033542
Glyma19g06340	16.1046220002383	29.5850679565841	2.62417604389237	0.0886993414293769	-3.49493279686168	1.32954880037356e-06	7.68215182740665e-05	8.87599243897759	0.179995605375404
Glyma18g41130	73.2562011275308	32.3246707764005	114.187731478661	3.53252573764888	1.82070007193731	1.34659358069263e-06	7.76228625134637e-05	0.572801978814668	1.9472843284517
Glyma08g40460	87.9050159408312	136.230012461023	39.5800194206393	0.290538176614816	-1.78320034917787	1.35938997028099e-06	7.81761182673825e-05	8.6496936520251	0.519476724862712
Glyma02g07060	86.8950719219473	41.1183227186494	132.671821125245	3.22658640609072	1.69000866052612	1.372868194566e-06	7.8858452510899e-05	0.120180937686491	0.166172045049211
Glyma04g40350	104.635443850418	53.1294739155922	156.141413785244	2.93888499692861	1.55526890522709	1.39977462777357e-06	8.03096048765583e-05	0.550553336728379	18.690222376841
Glyma02g44410	41.5097736438588	68.8928593246315	14.1266879630861	0.205053006967231	-2.28593119489498	1.4040172667156e-06	8.04585838588414e-05	4.13407891065969	0.0713771602696283
Glyma18g52250	1156.23099442085	557.577731891489	1754.88425695021	3.14733562080584	1.65413103076683	1.42035980382887e-06	8.12997985137738e-05	0.906218409475986	13.7671996552129
Glyma18g05220	189.119580569087	98.9283746312302	279.310786506944	2.82336374723749	1.49741500995286	1.43615030788357e-06	8.21074846198417e-05	0.1087430074387	2.41400111105711
Glyma15g24000	160.008264918476	240.935509464347	79.0810203726044	0.328224845513303	-1.60724364475559	1.44368267595103e-06	8.24417015956052e-05	5.9277377694883	0.632871119211813
Glyma07g01630	19.3219207543338	4.87680905759392	33.7670324510737	6.92400134028076	2.79160600396744	1.45505840837903e-06	8.29943583645085e-05	0.21011898104075	0.631962463793616
Glyma01g45020	722.651008653701	375.95129675601	1069.35072055139	2.84438630689282	1.50811741614957	1.46832553099101e-06	8.36534832236627e-05	0.130476833393551	15.6857894314928
Glyma15g08690	8.01277519540681	15.4923587859067	0.533191604906921	0.0344164250438069	-4.86075894246719	1.48440292722559e-06	8.44709940496408e-05	3.88490038803213	0.0143497692769694
Glyma03g31420	131.091386278113	194.282180198014	67.9005923582118	0.349494700383777	-1.5166575156472	1.48681014393221e-06	8.45095970415052e-05	8.45392584478197	0.476827640766772
Glyma02g08940	63.7700200801313	27.6694776226775	99.8705625375851	3.60941264954466	1.85176409015111	1.51654553900108e-06	8.60996272211974e-05	0.146706164453265	0.0647443942588496
Glyma19g39930	49.7279943545129	19.9924729415152	79.4635157675107	3.97467166768057	1.99083568983773	1.53979574565264e-06	8.7318208397903e-05	0.054890322815733	7.04350416807926
Glyma01g05220	15.7577412043266	28.7369640550761	2.7785183535771	0.0966879573030713	-3.37051997971143	1.59653856216382e-06	9.04310521386928e-05	5.43000299370319	0.0650384172132224
Glyma13g24510	48.1348000874087	79.2621863101435	17.007413864674	0.214571596576027	-2.22046897960812	1.61065930896633e-06	9.11252874315883e-05	11.5333908942916	0.177639593909277
Glyma08g02660	42.9540295615654	70.0942724094499	15.8137867136809	0.225607402289676	-2.14811369084122	1.61651643309008e-06	9.13509321182766e-05	2.81879762021108	0.0415265658183473
Glyma15g01020	192.685933658557	105.008645795651	280.363221521463	2.66990607675348	1.41678899098199	1.65582865348663e-06	9.34644529327176e-05	0.600965925026385	7.07591897125141
Glyma03g09880	4.79646304371451	9.59292608742902	0	0	-Inf	1.68673795671985e-06	9.50993365632987e-05	7.10112396979576	0
Glyma13g43850	6.52173431502237	12.748333194928	0.295135435116715	0.0231509037772982	-5.43278767449331	1.72331248365715e-06	9.70494940393187e-05	0.00906308523326558	0.0256911194317749
Glyma03g28470	49.8571228098277	81.0316839870288	18.6825616326266	0.230558723617508	-2.11679384105851	1.74981151520772e-06	9.84284079244923e-05	2.3580429572137	0.149645166476071
Glyma13g03430	51.6579987927272	84.3566443067953	18.959353278659	0.224752340902823	-2.15359195271246	1.75770731871176e-06	9.87589070727222e-05	8.0711546964605	0.588968699023666
Glyma20g25660	34.4869193698768	12.4702973678935	56.50354137186	4.53105003873733	2.17984542336942	1.76101813966291e-06	9.88313303134355e-05	0.0817773705230909	9.40203695276326
Glyma07g30260	49.489005740448	79.9649252389525	19.0130862419435	0.237767823644282	-2.07237460187977	1.76344658041058e-06	9.88541235592088e-05	0.731145925590316	0.168970719708681
Glyma17g30770	25.8523152392186	44.9758066102373	6.7288238681999	0.149609854171427	-2.74072289228182	1.77104918292447e-06	9.91665820844377e-05	3.46419223126727	0.0921020203572412
Glyma13g11270	71.6535190533605	112.767851855205	30.5391862515161	0.270814649291438	-1.88462231355022	1.79971977598019e-06	0.000100656638546297	1.96312644881682	0.751859103311529
Glyma08g19240	39.0178814534834	64.1117419394708	13.924020967496	0.217183631988068	-2.20301271614405	1.81557261942247e-06	0.000101334852723876	8.04360267555278	0.0578471984785601
Glyma13g34290	199.899959071923	110.427926698872	289.371991444975	2.6204602413126	1.38982021998659	1.81599220543586e-06	0.000101334852723876	0.841981709895034	11.9740360002901
Glyma03g40860	631.160439107213	336.821001404229	925.499876810197	2.74774991153083	1.4582507021862	1.83273739246706e-06	0.000102152644490963	0.0583417372599196	15.1884073919692
Glyma03g06780	12.0020481792585	22.3273503889539	1.67674596956312	0.0750982960518536	-3.73507601579589	1.83493309746816e-06	0.000102158541765875	7.22355108611315	0.0234859193590271
Glyma06g06550	72.1650214248615	112.588924564256	31.7411182854673	0.281920432301069	-1.82664005326424	1.85155487342064e-06	0.000102966672721897	2.71195035747952	0.0391422516317707
Glyma17g23740	83.6474553448332	128.601610055609	38.6933006340573	0.300877264424028	-1.73275300031963	1.87362282686291e-06	0.000104075489798537	4.96707265024553	1.78658956779497
Glyma13g04780	86.0874279038781	130.548066760626	41.62678904713	0.31886178079877	-1.64899691029953	1.90142135368707e-06	0.000105425260413013	2.0509378869075	0.686503223582851
Glyma08g08380	171.418068373908	253.665872928843	89.1702638189726	0.351526450087302	-1.50829484805293	1.90223558128303e-06	0.000105425260413013	2.54016081477595	0.157282798566601
Glyma10g23440	837.5355822967	1232.38884166167	442.682322931729	0.35920669513272	-1.47711385465029	1.9074240930733e-06	0.000105593096848935	4.70813891268555	0.711691695750948
Glyma17g13160	58.6123642559784	93.723200646831	23.5015278651258	0.250754644558977	-1.99565167173626	1.93955323933639e-06	0.000107250273128101	0.638992674733643	0.639299055401906
Glyma02g45270	5.11782193922546	10.2356438784509	0	0	-Inf	1.95978779648696e-06	0.000108246719850707	1.54032975628727	0
Glyma07g30810	203.79853783875	302.818438847194	104.778636830305	0.34601141604583	-1.53110845702246	2.00036604046234e-06	0.000110363310146591	5.57585189288926	0.471153419240653
Glyma11g02800	232.587946455504	343.650951643597	121.52494126741	0.353628996766011	-1.49969151762591	2.02804818529304e-06	0.000111702742726135	3.36411683683633	0.138635138142077
Glyma12g05570	772.578971208224	1152.222304916	392.935637500445	0.341024154647909	-1.55205416632239	2.0292139343891e-06	0.000111702742726135	1.52003063933279	0.392060157636606
Glyma14g37780	10.99365539388	20.6659759218612	1.32133486589885	0.0639376950256241	-3.96718945433695	2.03778855479911e-06	0.000112048571581204	7.79777712042517	0.093043665827134
Glyma16g23030	20.5482437332855	35.7944024155019	5.30208505106918	0.148126094955365	-2.75510227636449	2.05416241874344e-06	0.000112821985789906	1.49814573465594	0.071112180367115
Glyma02g02350	29.4059991182817	50.7030121367066	8.10898609985681	0.159931052577176	-2.64447801191877	2.07628776885718e-06	0.000113909201702892	5.96647556005306	0.774655813920588
Glyma11g12510	4103.77114659508	1404.2956374866	6803.24665570356	4.8445971589572	2.27637670672658	2.13381659732218e-06	0.000116934106401685	0.0860878052364711	0.69694300727596
Glyma04g14360	13.1226968121975	2.62271482689003	23.622678797505	9.00695666768939	3.17103972067679	2.1368745352604e-06	0.000116970549868532	0.330710579089193	17.7788232316224
Glyma05g08730	159.133233513186	235.002786748187	83.2636802781856	0.354309331520418	-1.49691863236383	2.18707111543048e-06	0.000119572783930105	0.750081756180122	1.7186526416556
Glyma15g02560	110.338048165154	55.0922043887923	165.583891941516	3.00557753639646	1.5876422384697	2.1893057079793e-06	0.000119572783930105	0.00467221204411992	0.320266334998775
Glyma16g27140	337.08197570486	501.331349690762	172.832601718959	0.344747245161444	-1.53638907152462	2.20115694132238e-06	0.000120085885720671	5.69207038921099	4.90186178978968
Glyma16g01890	241.664960056848	353.265758183638	130.064161930058	0.368176532587816	-1.44153042202396	2.21693988375496e-06	0.000120812101892653	0.0329412921763896	0.202974831968619
Glyma01g37360	13.5379176355983	24.8859895862424	2.18984568495419	0.0879951218080068	-3.50643264259831	2.22146872057134e-06	0.000120924091312882	6.53927313950642	0.00355068093988455
Glyma02g09000	145.178901526286	214.01685127768	76.3409517748909	0.35670533100144	-1.48719531768127	2.26033274013552e-06	0.000122902764186101	0.984566950448039	0.302636459174137
Glyma13g40830	168.811946313981	87.0807450175491	250.543147610413	2.87713601393651	1.5246334247593	2.30440200279568e-06	0.000125159754111843	0.532796227848487	1.56495684172176
Glyma15g07200	55.0568215465922	23.4904692993986	86.6231737937857	3.68758804644245	1.88267749618203	2.31340368708227e-06	0.00012550921091227	0.00532941824443952	4.63932877986359
Glyma17g01170	324.204725504127	470.569772305415	177.839678702838	0.37792414466311	-1.40383140303466	2.32993562531428e-06	0.000126265979198019	3.01841447611698	0.246322173392688
Glyma18g03320	72.4769185936406	111.902571447189	33.0512657400925	0.295357517817995	-1.75946576113664	2.34669781333884e-06	0.000127033535450309	5.4442538837599	0.20540845388516
Glyma05g09160	53.078207093381	84.5304892110208	21.6259249757411	0.255835795789073	-1.96670995891494	2.34943573801042e-06	0.000127041059452904	3.55808142666964	0.41184240232787
Glyma01g37930	13.1169444151061	24.040846742037	2.19304208817524	0.091221499463268	-3.45448230492831	2.35557317494886e-06	0.000127232185566685	2.57806186469846	0.264699502095883
Glyma13g22540	78.7133366601722	119.945029751459	37.4816435688853	0.312490176929814	-1.67811725524826	2.36270133798274e-06	0.000127476343049969	6.99509680883189	0.414047127415423
Glyma18g52150	15.5454197275648	28.4063877426898	2.68445171243993	0.0945016922516226	-3.4035160257197	2.38651792561238e-06	0.00012861937071641	8.70324616633605	0.0503918280223764
Glyma02g35230	187.871167491878	273.290063114342	102.452271869414	0.37488473127012	-1.4154810277822	2.43954091652733e-06	0.000131332201631816	5.44760506150857	0.274591799531447
Glyma10g23450	844.08556686787	1238.37572936321	449.795404372531	0.363214001782659	-1.46110827575786	2.45264499126587e-06	0.000131892400949459	4.57875494661248	0.739087896058669
Glyma02g04840	33.0778611880247	54.9194994230354	11.236222953014	0.204594416756485	-2.28916131944067	2.46683046593978e-06	0.000132509458061614	0.706991646931401	0.153559647514337
Glyma11g33740	24.8218672521758	42.7774638127617	6.86627069158982	0.160511402023357	-2.63925231119533	2.49682013021177e-06	0.000133973174099903	1.0261488493072	0.0372062211727607
Glyma07g29000	35.8780895453377	60.5100671303562	11.2461119603192	0.185855222009452	-2.42774887044179	2.50936079058673e-06	0.000134498436584935	8.77607689634455	0.265195197275436
Glyma03g00440	306.222349464709	449.022170764245	163.422528165173	0.363952024656209	-1.45817980477157	2.52585956772455e-06	0.000135234465924985	8.41229256680176	0.407744555626791
Glyma01g36950	58.8921395043508	92.6505197841495	25.1337592245521	0.271274886348257	-1.88217260059548	2.5830722832737e-06	0.000138146323141121	0.0293008034179322	0.291101198711328
Glyma17g15460	477.404135514824	692.568484422366	262.239786607281	0.378648166218538	-1.40107015308841	2.58930862937245e-06	0.000138328507563917	5.56125972724078	0.136796306296377
Glyma09g41840	36.491182371314	13.5210762131588	59.4612885294692	4.39767423776526	2.13674073903438	2.61080981133892e-06	0.000139291653402758	0.294139158788521	7.23232541527503
Glyma15g33010	37.3317825905949	13.7879954953052	60.8755696858846	4.41511383627974	2.1424506358169	2.61303641770651e-06	0.000139291653402758	0.0888816489925578	0.197038269614063
Glyma11g11570	7.58957123641781	0.840198304496277	14.3389441683393	17.0661427089358	4.09306511203853	2.61751964199777e-06	0.000139350366851872	0.000854284713381635	4.15685031535409
Glyma14g36050	124.074617092407	186.022344410063	62.1268897747517	0.333975415543633	-1.58218618733377	2.6225060788462e-06	0.000139350366851872	2.89667783080262	0.182505943740461
Glyma12g30240	69.7278529288012	109.984650916332	29.4710549412708	0.267956071103869	-1.89993159120158	2.6226901007267e-06	0.000139350366851872	7.86096428602105	0.318421985939401
Glyma16g29670	26.4470705531895	44.5265431734897	8.36759793288935	0.187923816593768	-2.4117801760575	2.65594771686693e-06	0.000140839191662018	5.61773424432574	0.896776411552969
Glyma13g31560	116.535229895552	174.326208222057	58.7442515690464	0.336978886698538	-1.56926989223254	2.65647344037438e-06	0.000140839191662018	1.31141980502226	0.193565482635734
Glyma03g00970	201.675292869812	299.514284581174	103.83630115845	0.346682300323837	-1.52831391247658	2.66056511695437e-06	0.000140903297992376	5.85702169311951	0.741145823618511
Glyma07g32110	7.97834946514532	15.4235073253837	0.533191604906921	0.0345700620266445	-4.85433299764528	2.67273947553033e-06	0.00014139486043601	11.5121219213155	0.0144498137464356
Glyma14g00870	1285.14037617611	625.922000214487	1944.35875213774	3.10639145368186	1.6352396432154	2.68311826946644e-06	0.000141790472700604	0.712812960082456	18.259955463647
Glyma09g04750	262.622187316359	377.718054933552	147.526319699166	0.390572591837365	-1.35633738224147	2.69510087397079e-06	0.000141993304025103	6.13877793465716	0.459687606923131
Glyma14g39350	121.992220594558	183.603641506801	60.3807996823144	0.32886493528549	-1.60443290363881	2.69735217448767e-06	0.000141993304025103	1.26149653956669	0.482381441125504
Glyma04g37320	20.4113297370804	5.51868964989302	35.3039698242678	6.39716528088369	2.67743275805334	2.6999942200747e-06	0.000141993304025103	0.0655727623277559	1.7274074679847
Glyma04g04400	180.303170198578	96.9623960031657	263.64394439399	2.71903289585977	1.44309360572335	2.70060822349021e-06	0.000141993304025103	0.598347425873328	9.515520135154
Glyma01g39000	148.802392064516	217.002330548349	80.6024535806832	0.371435889084725	-1.42881487599782	2.70148056019284e-06	0.000141993304025103	8.60718543030005	0.630671657917914
Glyma04g41990	956.027757999654	1422.49223848783	489.563277511483	0.34415883915958	-1.53885353118513	2.7100962150895e-06	0.00014229315057573	2.03304155867255	0.349085185250309
Glyma04g39800	188.072941106889	278.510157822275	97.6357243915042	0.350564321082351	-1.51224892256874	2.72270131908655e-06	0.000142801594291404	1.85186095027269	0.574751574669153
Glyma05g07980	13.0312422925352	23.9514082565691	2.11107632850131	0.088139966798082	-3.50405983661583	2.73356400439146e-06	0.000143217658802426	3.25763112576403	0.127217071607795
Glyma06g42340	36.9050085248423	61.100178896424	12.7098381532606	0.20801638199466	-2.26523094492583	2.82776217248669e-06	0.000147994293913806	0.369262368918501	0.59876127494403
Glyma13g27530	73.1609931261335	113.855896979934	32.4660892723327	0.285150704825192	-1.81020349617395	2.83676927765286e-06	0.000148078848758393	2.14640665419066	0.938739628215053
Glyma02g06890	60.0516182474005	94.8310459177959	25.272190577005	0.266497014057107	-1.90780872636496	2.8372323105279e-06	0.000148078848758393	0.972471695910714	0.119666982849243
Glyma06g20100	36.0784606551234	60.1596534647463	11.9972678455005	0.199423819030655	-2.32609036045144	2.83846571921392e-06	0.000148078848758393	1.06835971468308	0.383266298897931
Glyma05g32380	306.618643785198	445.986003834022	167.251283736374	0.375014646869094	-1.41498115113818	2.84668107775276e-06	0.000148349109213977	0.271762640900702	0.0227837000090343
Glyma17g34420	77.200416711543	118.779574298849	35.6212591242374	0.299893810316364	-1.73747634899961	2.88853234818229e-06	0.000150369795786844	1.07058921304666	0.0248022467024792
Glyma10g41480	368.577861642769	542.526744897122	194.628978388417	0.358745407888277	-1.47896773016304	2.95100867639158e-06	0.000153295649436103	8.27115403148833	0.190097527452978
Glyma06g06560	57.1421949859388	90.5298084499194	23.7545815219582	0.262395137344173	-1.93018711042851	2.97089128778052e-06	0.000154164658099031	3.34259606147895	0.0756070259639316
Glyma13g10340	68.158282345233	107.725971550893	28.5905931395732	0.265401116629208	-1.9137536542771	3.00655299997207e-06	0.000155849760068541	5.69594393824805	0.759007268638284
Glyma07g37410	43.2202190850373	70.2076183821397	16.2328197879348	0.231211657110766	-2.11271395815632	3.02864789383498e-06	0.000156828777909366	0.161340903591376	0.000459529637222263
Glyma14g16070	18.3779679992625	32.7115638427651	4.04437215575996	0.123637383256884	-3.01581306940475	3.11224464234083e-06	0.000160987029213655	1.56489386636359	0.0519126813133292
Glyma18g01330	2184.79879771966	3396.06100665645	973.536588782878	0.286666401715016	-1.80255526920521	3.17992226952615e-06	0.00016422429763856	0.826354160616672	0.0976013348722786
Glyma15g16110	157.880116217984	228.716770068306	87.0434623676614	0.380573153169599	-1.3937543019438	3.18154760164715e-06	0.00016422429763856	5.32186727880956	1.91570157756187
Glyma10g37770	18.7671676319512	33.5116531992689	4.02268206463359	0.120038305502677	-3.05843323621789	3.24878989534508e-06	0.000167518299223901	6.06314886070426	0.174553434095025
Glyma19g06370	16.1411318752873	29.3629522715656	2.91931147900909	0.099421592624938	-3.33029697591588	3.28506285339467e-06	0.000169210160589714	11.5286034431094	0.152762906389273
Glyma01g41190	27.6166765183065	47.7195823106422	7.51377072597078	0.157456758046583	-2.66697241559087	3.29077132959887e-06	0.000169325772772054	12.445031020923	0.267543474932299
Glyma10g31530	311.654103767914	454.887719369081	168.420488166746	0.370246284952123	-1.43344283528961	3.29447393382476e-06	0.000169338038731043	5.23981470045599	0.0510359729639224
Glyma01g01480	19.8886003257046	35.3772674931639	4.39993315824526	0.124371763847942	-3.00726910765331	3.307856383923e-06	0.000169799363037169	3.96225819149099	0.627143113288144
Glyma13g33710	78.0775308719825	121.165705571782	34.9893561721828	0.288772767897217	-1.79199339654056	3.31039632123116e-06	0.000169799363037169	5.19755154022958	0.0732052132351581
Glyma18g47130	956.867132626307	1417.80046447366	495.933800778957	0.34979097073654	-1.51543504588435	3.3461208143564e-06	0.000171451863362023	0.0341221745605261	0.0284975539828608
Glyma19g42830	51.8645832118282	83.3727554270457	20.3564109966107	0.244161427703123	-2.03409279160051	3.3502488388596e-06	0.000171483626954068	0.37153481696835	1.5213488284242
Glyma06g05040	26.3136089965213	45.011389617882	7.61582837516057	0.169197806151156	-2.56321723254869	3.37314786637898e-06	0.000172294894466392	0.366735857182799	0.0354906290344686
Glyma10g37330	8.04674238645822	1.1533173580279	14.9401674148885	12.9540818152909	3.69533485587266	3.40175173877403e-06	0.000173574560015399	0.0724349164022521	11.1013753281681
Glyma17g13880	168.3326488295	246.11797509438	90.5473225646194	0.367902110887662	-1.4426061408966	3.46980845256728e-06	0.000176862540957658	5.60190225810511	0.419516058159734
Glyma10g12410	147.141319497716	220.360477716612	73.9221612788197	0.335460160754803	-1.5757866527369	3.49240901414414e-06	0.000177829101488952	4.79836252966068	0.693758959314315
Glyma09g08100	1208.01684001545	630.526775051057	1785.50690497984	2.83177015731848	1.50170417278198	3.52721344157887e-06	0.000179299326034202	0.765354990397874	12.4857163010106
Glyma02g17060	11.492000646562	21.0523036674759	1.93169762564813	0.0917570664075328	-3.44603692251601	3.52861895267998e-06	0.000179299326034202	1.50270786241939	0.0309266635744417
Glyma20g30940	37.8317348236656	62.5830730045431	13.0803966427881	0.209008538807907	-2.25836621169995	3.55021486629838e-06	0.000180209349007682	2.52581117869267	0.0434740223038269
Glyma13g23680	103.556893918813	158.438167070095	48.6756207675306	0.307221559474341	-1.70264863320548	3.56674920754037e-06	0.000180860824442934	9.47801551166958	0.685126907808294
Glyma09g39210	19.4948110159471	33.9039030594888	5.08571897240536	0.150003937997398	-2.7369277191346	3.64256209559309e-06	0.000184513699851587	3.3698887489143	0.107048966500942
Glyma05g25810	834.153375863863	1262.17372289606	406.133028831663	0.321772685854836	-1.63588622890756	3.72033193969682e-06	0.000188258039209379	18.463407922085	5.77573804177107
Glyma16g25860	172.613463895827	260.125871937369	85.1010558542859	0.327153370867992	-1.61196095911194	3.73757396646621e-06	0.000188934943773321	18.0577852923684	4.57709911877705
Glyma16g33710	3990.06961340379	1425.85422665107	6554.28500015651	4.5967426947639	2.20061191275525	3.75379062400644e-06	0.000189558670746573	0.171443281432989	11.0136590210145
Glyma08g08390	59.785310708397	94.6071154591585	24.9635059576356	0.263864994049124	-1.92212812831411	3.76090029981813e-06	0.000189721701192683	1.67409704731769	0.464135750347633
Glyma12g13920	90.0577111790366	136.782220319465	43.3332020386087	0.316804347358896	-1.65833596190012	3.77863682971576e-06	0.000190419923206356	2.78265762308757	0.487985119329192
Glyma09g38610	82.9505766996501	130.458987257537	35.4421661417628	0.271672859699554	-1.88005764832862	3.8410194876579e-06	0.000193364278677336	18.1890463995939	3.36170814354255
Glyma17g13510	136.66551129658	201.242368348176	72.0886542449828	0.358218077220497	-1.48108995114724	3.86015449085672e-06	0.000194127645907468	1.62983964654573	0.14604340283261
Glyma01g05880	86.0962142100374	132.369258427172	39.8231699929031	0.30084908283152	-1.73288813631283	3.88215142490819e-06	0.000195033222972623	7.62149785905341	0.0593344864469021
Glyma08g07900	217.176192208314	312.032121652077	122.32026276455	0.392011765060971	-1.35103114171929	3.88887495461696e-06	0.000195170416356865	4.9432436826782	1.04207402641108
Glyma02g37500	57.5989279135347	89.983729044454	25.2141267826155	0.280207622537617	-1.83543189269593	3.91838320194294e-06	0.000196449648899871	1.29668922469672	0.193881802497999
Glyma12g13310	111.69282614712	166.473787408409	56.9118648858301	0.341866823430938	-1.54849367209867	3.94036164096799e-06	0.000197149892649871	2.33730439858789	0.0939077683655297
Glyma03g35920	247.087087922216	357.451453935428	136.722721909005	0.382493120125071	-1.38649429649569	3.94041661795598e-06	0.000197149892649871	3.54126116592956	0.716327589293908
Glyma15g12580	130.885151643436	196.60302994068	65.1672733461925	0.331466271734749	-1.59306601814408	3.9754058833258e-06	0.000198697127186842	6.27375760173989	0.278929581945374
Glyma08g00930	27.4932638872367	47.180967915428	7.80555985904542	0.16543873947302	-2.59563099640277	3.99000166224994e-06	0.000199222943058326	12.6552308397039	0.0895492964037125
Glyma13g31690	15.3412448126719	27.3258012829965	3.3566883423473	0.122839521065975	-3.02515330231513	4.00528746645139e-06	0.000199782104015384	0.097989462131134	0.379928021577692
Glyma15g14040	89.9295756378125	134.627578810231	45.2315724653937	0.335975532391854	-1.57357192314002	4.01742211120158e-06	0.000200183106666417	6.61578029965654	0.15952359451279
Glyma11g35040	111.463375501028	165.191503579855	57.7352474222011	0.349504945296969	-1.51661522582474	4.03074186827444e-06	0.000200642285137466	5.10434203071384	0.107162198541241
Glyma06g23950	182.386535121865	267.866961545102	96.9061086986283	0.361769544626398	-1.46685713431862	4.15310242092021e-06	0.000206522840833593	2.48829199525781	0.316649602124653
Glyma01g00950	750.203481308538	1101.88118913705	398.525773480022	0.361677626779463	-1.46722373862063	4.19001639021009e-06	0.000208146728847815	6.20346287855332	0.135732664671221
Glyma01g44000	33.5168791943405	56.5370542131116	10.4967041755695	0.185660613586323	-2.42926030336466	4.21043100486309e-06	0.000208948516121541	5.88144169487546	0.890230828063416
Glyma08g38760	127.153129413781	188.84863057382	65.457628253741	0.346614259551931	-1.52859708735499	4.22014176446026e-06	0.000209218022038891	3.92737498790605	0.301522212490619
Glyma14g37230	70.8527896609485	110.467058071968	31.238521249929	0.282785853042066	-1.82221814679297	4.26137273091769e-06	0.000210988313142438	4.43647356182226	0.0727186144754916
Glyma11g07940	12.1880796324922	22.4645535288522	1.91160573613228	0.0850943124098649	-3.55479348244982	4.26448290546068e-06	0.000210988313142438	8.07094164449196	0.0841355543931114
Glyma06g22220	22.1101949555893	39.089392757268	5.13099715391068	0.131263158416721	-2.92946604253895	4.32142171154764e-06	0.000213589217496332	11.6999467313322	0.88925627377908
Glyma20g00410	21.4394492283321	37.7278094132376	5.15108904342654	0.136532948070374	-2.87267895120136	4.35009713087181e-06	0.000214789341364925	3.99256747539721	0.791197621194073
Glyma16g03780	471.756165937906	677.197629228823	266.314702646989	0.393259945328311	-1.3464448438188	4.37616735126067e-06	0.000215858539318188	3.07331454200642	0.467771455344156
Glyma12g00990	176.987905614647	259.119818459199	94.8559927700955	0.366070003190557	-1.44980853490583	4.38279932349572e-06	0.000215967738438627	3.28706893315005	0.197817825216661
Glyma20g33060	72.2592419508569	110.64634729705	33.8721366046635	0.306129731637029	-1.7077849271793	4.50564044440665e-06	0.000221797297284477	0.77945764708684	0.0834493217647684
Glyma06g45400	44.6562097407808	71.4663257958323	17.8460936857293	0.249713322841204	-2.00165530011628	4.53479139107067e-06	0.000223007719092874	3.73141373901055	0.061842634415039
Glyma07g18950	21.4728622507568	37.304973934254	5.64075056725968	0.151206393474524	-2.72540895242506	4.592132121665e-06	0.000225519147848204	1.30104647698915	0.175690754317014
Glyma04g37640	45.2493789227849	73.0114215655468	17.487336280023	0.239515077299564	-2.06181161946594	4.59508758350337e-06	0.000225519147848204	2.7468814425089	0.095181738870915
Glyma15g06280	87.6783935616319	43.9830125711806	131.373774552083	2.98692078764437	1.57865897826204	4.61589547134273e-06	0.000226313141855743	0.587648175743432	0.0605034131823047
Glyma06g43580	20.3934708797417	35.6175089269725	5.16943283251084	0.145137405401087	-2.78450871034096	4.81348417254123e-06	0.000235528261583744	0.613001192896041	0.0252906313898973
Glyma17g17800	1162.28831810986	1724.18404248658	600.392593733146	0.348218391388935	-1.52193569297556	4.95740449615644e-06	0.000242327846581119	0.457586258140328	0.0568278746593117
Glyma09g38340	90.634396725356	139.177322291307	42.0914711594047	0.302430528669782	-1.72532431598496	4.97889432554343e-06	0.00024313517724397	7.37462804411144	0.466574030372674
Glyma11g06960	157.645679089344	232.919854164999	82.3715040136885	0.353647413652153	-1.49961638448158	5.01126163107163e-06	0.000244471547954135	4.15327849936481	0.597504986566302
Glyma10g02180	114.392730523992	58.8229551828339	169.962505865151	2.88939080562804	1.53076534935439	5.02508004306578e-06	0.000244901258888476	0.255760188082814	1.11669807362339
Glyma15g01770	17.8839327125577	31.6447239129025	4.12314151221285	0.130294753828828	-2.94014909829907	5.16269678921266e-06	0.000251107407413227	1.80564121441704	0.00891439008055581
Glyma08g19290	1275.23558905312	644.444066827876	1906.02711127837	2.95763000916486	1.5644415868085	5.25495603285473e-06	0.000255340716499011	0.261919584043658	7.40772455606207
Glyma05g02730	23.3444580036153	7.82688924899392	38.8620267582367	4.96519441146201	2.3118502073732	5.35564836687632e-06	0.000259974978619313	0.768859155810888	4.41522527368069
Glyma20g24160	7.99918742788132	15.1885415036443	0.809833352118308	0.0533187042300274	-4.22921446980599	5.38027526252423e-06	0.000260911324784434	2.65263037162702	0.0443188508646298
Glyma12g31180	20.29138731445	35.1045072781986	5.47826735070131	0.156055953364813	-2.67986469933442	5.48553673190466e-06	0.000265752236401352	0.14322730914084	0.282109791057155
Glyma08g14960	147.504769710835	221.129010224671	73.8805291969985	0.334106000483313	-1.58162220143992	5.52436200192779e-06	0.000267368181562608	12.2502586056013	1.1154829561555
Glyma13g26760	54.6537397931001	24.4902725423571	84.8172070438432	3.46330188433582	1.79214814787356	5.5372086891502e-06	0.000267724861664728	0.0692436032836879	1.04731236676795
Glyma07g03800	37.0962948626945	60.6392771462415	13.5533125791475	0.223507159336043	-2.16160705062338	5.61687399467489e-06	0.000271308334592587	4.7501911569538	0.100658718300193
Glyma07g09200	41.3688785415006	17.5148668515352	65.2228902314661	3.72385875292847	1.89679835208193	5.63468533037298e-06	0.000271899988469193	0.347505942200966	10.394536236019
Glyma05g38340	65.9704957440618	101.658191118218	30.2828003699051	0.297888443978795	-1.74715593685164	5.66656417873359e-06	0.000273168629373625	3.38549705371535	0.31598753983654
Glyma11g08590	176.929756624127	258.262103701461	95.5974095467926	0.37015655094833	-1.43379253357986	5.67610558365017e-06	0.000273359008019692	1.41653993840132	0.114672680108871
Glyma12g01090	25.8619956806877	8.79004438241018	42.9339469789652	4.884383412771	2.28817645298551	5.73017086043623e-06	0.000275509052007264	0.069982912292344	7.17351738672269
Glyma08g09820	224.003758368167	127.429204593484	320.578312142851	2.51573658617377	1.33098087066089	5.73202213271527e-06	0.000275509052007264	0.255107744559609	9.56254839179078
Glyma02g36810	19.1142922858645	33.2031412678712	5.0254433038578	0.151354453583602	-2.72399696799781	5.77131661695017e-06	0.000277125244469311	1.04412743548198	0.1048201608814
Glyma02g01240	80.08290793523	120.762363683232	39.4034521872283	0.326289176407529	-1.61577696342501	5.793356777536e-06	0.000277910565259583	5.8389630657603	0.455926887363455
Glyma15g39740	67.8128373468037	107.187525864466	28.4381488291411	0.26531211164534	-1.91423755798706	5.84477261484503e-06	0.000280102132312603	9.69041124424987	2.69508904336562
Glyma07g02420	159.87891177894	235.460030195923	84.2977933619576	0.358013176554062	-1.4819154085169	5.89464835020487e-06	0.00028221567155212	3.77369872413974	0.643752156544433
Glyma11g30010	60.5292421410484	26.507358274528	94.5511260075688	3.56697657413967	1.83470174104064	5.90514391508259e-06	0.000282441531171298	1.17594134508165	4.75872405374056
Glyma13g41330	35.3859609455909	58.0437399488369	12.7281819423449	0.219286041071169	-2.18911411652089	6.05669785773088e-06	0.000289407140451223	4.60178238226585	0.130850166706453
Glyma03g28620	52.4040846715007	84.0344733725683	20.7736959704331	0.247204452371975	-2.01622336719069	6.08361607598076e-06	0.000290409493189542	5.83326392856795	0.859522757575768
Glyma12g00420	10.9751525137226	20.3338347264297	1.61647030101557	0.0794965791137516	-3.65296340990367	6.11689206135438e-06	0.000291713090481097	7.53434171066076	0.0863037476428984
Glyma03g01840	12.7991001707061	22.8968531426775	2.70134719873474	0.11797897212782	-3.08339834979415	6.1954868899107e-06	0.000295173284749137	3.37956807149106	0.0955567720311324
Glyma18g49240	874.623899016294	461.393398070827	1287.85439996176	2.79122849470002	1.48090023070188	6.27162836692721e-06	0.000298199613776929	0.798932256127396	10.5907164605007
Glyma14g35270	25.7968318162885	8.8206016685596	42.7730619640174	4.84922271419181	2.27775351508327	6.27445715690819e-06	0.000298199613776929	0.148382579432118	6.49294634524568
Glyma16g04550	105.566236425504	157.183613501345	53.9488593496628	0.343221905565882	-1.54278646150579	6.27730867346795e-06	0.000298199613776929	2.35234856055995	0.804167605655522
Glyma02g39350	24.1720340499937	40.9945286910066	7.34953940898086	0.179280983186256	-2.47970562908992	6.28672184332051e-06	0.000298356832179799	2.2669964223084	0.250395033893546
Glyma11g06180	184.390465413155	267.356399607679	101.424531218632	0.379360775980912	-1.398357575925	6.32792025911957e-06	0.000300020754710265	3.7367377326124	0.891412039096948
Glyma10g42880	59.1177926191442	92.5627053761137	25.6728798621746	0.277356628221453	-1.8501858917318	6.43476196276429e-06	0.000304790730875818	1.134497052032	0.663265219685964
Glyma11g37800	99.6088840400031	147.277149761023	51.9406183189832	0.35267262031662	-1.50359851817821	6.47156494350249e-06	0.000306186006925698	2.61521603273021	0.657877613760124
Glyma02g13910	87.6337401139536	129.203007075353	46.0644731525544	0.356527871875993	-1.48791322987182	6.48037916086914e-06	0.000306186006925698	15.5575459636419	1.57997720599876
Glyma06g23960	31.4963298477881	52.4792099325329	10.5134497630433	0.200335519085736	-2.31950986412156	6.4830104571846e-06	0.000306186006925698	0.435642362857336	0.200988780950388
Glyma06g45090	511.56988929544	289.795852861668	733.343925729211	2.53055355515825	1.33945300702541	6.55279462833381e-06	0.00030903013890661	0.38880819212052	2.07840589962067
Glyma13g01100	34.1382699757976	56.693360676696	11.5831792748992	0.204312800240479	-2.291148502833	6.55587443325057e-06	0.00030903013890661	1.12003452841955	0.826127794068291
Glyma01g04360	52.9343577394168	82.6368228819295	23.231892596904	0.281132451450819	-1.83067809956484	6.63995875244672e-06	0.000312692161596436	2.72977919828285	0.104781581833197
Glyma08g46520	2710.91532344882	1173.06990449855	4248.7607423991	3.62191607346309	1.856753116746	6.69295453477388e-06	0.000314673843018848	0.0404872408401918	6.89314691409814
Glyma11g32070	50.4862273149458	80.4537103155436	20.5187443143481	0.255037887424614	-1.97121651078611	6.69491421667693e-06	0.000314673843018848	0.728702442318144	0.787388006141031
Glyma12g01520	82.866683800623	126.124665687754	39.6087019134919	0.314044058689922	-1.6709611192276	6.71691937089551e-06	0.00031540485368695	2.53875795708819	0.0662345500864305
Glyma08g11120	7.18007255940118	13.8470454034113	0.513099715391068	0.0370548156984207	-4.75419514028677	6.74848201329846e-06	0.000316582819360897	7.24164450949381	0.0633464558880269
Glyma05g31670	118.305609527256	176.094256875513	60.5169621789993	0.343662327510095	-1.54093638368688	6.77437603842173e-06	0.000317492856673184	2.41266426188827	0.0853504015910748
Glyma13g40150	36.7533420430536	60.7045273921409	12.8021566939662	0.210892947263496	-2.24541724592984	6.78776274365367e-06	0.000317815534899692	6.38109121589134	0.0448400103139923
Glyma05g17460	310.813197189488	442.652886342701	178.973508036274	0.40432021016511	-1.30642977558087	6.90241090699419e-06	0.00032277703061608	10.5910886036839	0.00389660178856097
Glyma08g42860	670.190977829072	985.282530418933	355.099425239212	0.360403655069604	-1.47231445242611	6.90693453672966e-06	0.00032277703061608	6.42570188515871	0.429155032320893
Glyma01g04350	35.3879992368371	57.4052610006009	13.3707374730733	0.232918329087177	-2.10210392059108	7.00848359345877e-06	0.000327209832870536	2.65317632212911	0.0982232464103159
Glyma06g04590	20.7130127570904	5.88954361905947	35.5364818951213	6.03382608121277	2.59307311289364	7.21875098763141e-06	0.000336384161846901	0.145325707295286	4.39451157740858
Glyma20g38070	154.576972505466	226.895693838781	82.2582511721509	0.362537736086781	-1.46379692367212	7.2536663576782e-06	0.000337689256091453	0.436254406801281	0.373665062038526
Glyma13g19160	46.8958825873372	74.9596558371947	18.8321093374798	0.251229933317481	-1.99291972748934	7.29487070995127e-06	0.000338957169072886	0.92736403455991	0.171818559145833
Glyma08g22840	24.8249459751724	43.0601131071453	6.58977884319945	0.153036728603157	-2.70805015559962	7.30821638246682e-06	0.000338957169072886	14.562570129855	0.450964904575257
Glyma10g07710	346.931535981572	503.331149402024	190.53192256112	0.378541885968072	-1.4014751504622	7.30863827590569e-06	0.000338957169072886	2.50810319920423	1.13994702426805
Glyma20g22150	285.219266781147	408.826088316664	161.61244524563	0.395308542835579	-1.33894896195763	7.38670699372805e-06	0.000342253091248734	1.0108322007423	0.289106584036406
Glyma11g11900	26.1663103835963	45.1509728521491	7.18164791504341	0.159058542073066	-2.65237024249732	7.41140994996513e-06	0.000343072482172534	16.8421023386656	0.287671109411662
Glyma07g35620	482.175336855571	265.324125090058	699.026548621084	2.63461360094494	1.39759138809494	7.43358178464952e-06	0.000343773268493129	0.733134394748939	0.199010712463957
Glyma01g41530	47.8177628181681	75.5979880640422	20.0375375722941	0.265053847138358	-1.91564261404974	7.58058627740344e-06	0.000350240282052963	0.773942864838574	0.0210681908999459
Glyma14g17100	17.6888144331256	30.9424564326269	4.43517243362437	0.143336145379452	-2.80252563194359	7.59018046584286e-06	0.000350352409378027	2.95986110526934	0.05397152763081
Glyma02g04000	105.642715774467	156.499640478647	54.7857910702866	0.350069756727407	-1.51428566523765	7.61243812641854e-06	0.000351048302354331	2.47383800327354	0.359091960283023
Glyma10g32080	25.7637090092636	44.4430331478421	7.08438487068519	0.159403721323849	-2.64924278505211	7.83779677771021e-06	0.000361100077368549	12.1341488480755	0.548152512900097
Glyma19g38340	66.0464843718477	101.139230147851	30.9537385958439	0.306050763394124	-1.70815712816898	7.88725579981297e-06	0.000363016052804756	0.294045702589067	0.167413808080595
Glyma08g11260	84.4100500045869	125.82524961185	42.9948503973237	0.341702881813909	-1.54918567983571	7.89423640872829e-06	0.000363016052804756	3.09707981850659	0.369807312727977
Glyma08g02560	27.0125101272568	45.1916627630755	8.83335749143808	0.195464316897309	-2.35502283535461	7.9510861527486e-06	0.000365286647855881	0.543108306894564	0.0326558092148689
Glyma16g34630	90.2863923917596	136.579133121561	43.9936516619583	0.322111076973978	-1.63436982093892	8.03225215477889e-06	0.000368669060873147	6.01865784143513	0.163943460844218
Glyma10g00770	7.79045992876506	14.7911783949277	0.789741462602455	0.0533927346095211	-4.22721274853476	8.06196998909035e-06	0.000369510016930326	3.04473400032823	0.039841592139748
Glyma07g30440	252.02125262467	145.968700555709	358.073804693631	2.45308619813994	1.29459792914383	8.06569264892308e-06	0.000369510016930326	0.391348996860934	9.34638836470191
Glyma10g41970	34.3792444328028	56.5247630519254	12.2337258136802	0.216431262214083	-2.20801919191616	8.08360757124875e-06	0.000369983993724514	4.11800748697769	0.509220003945928
Glyma11g37090	26.2057297587078	44.619448842623	7.79201067479269	0.174632607011258	-2.5176051339648	8.12770916351861e-06	0.000371654517615638	3.18157106982099	0.178052069823714
Glyma18g13840	20.8276952819042	36.7809432675933	4.87444729621515	0.132526435245338	-2.91564792997848	8.18464922679226e-06	0.000373908433181364	13.9638276158756	0.876428632125054
Glyma13g40850	75.8925380551193	37.3574552252188	114.42762088502	3.06304645739824	1.6149672485398	8.38957355910622e-06	0.000382912357344753	0.163428521748053	0.0981209494756052
Glyma15g15620	30.8654788100498	51.4942995030888	10.2366581170109	0.198792064671097	-2.33066792595571	8.45044056199551e-06	0.000385330630178605	4.17067694013067	0.0171545944224582
Glyma02g44200	199.938765537782	283.517192100233	116.360338975332	0.41041722413149	-1.28483681655534	8.5018213537018e-06	0.00038731223803509	5.31928867834167	1.93171090939172
Glyma17g00970	40.5270667151322	65.6359415992795	15.4181918309849	0.234904710061388	-2.08985245384853	8.55778003660707e-06	0.000389498513733172	2.40203930224086	0.0999551095438101
Glyma06g03960	471.487401264468	668.750983385501	274.223819143434	0.410053706022527	-1.28611521847822	8.66289242937039e-06	0.000393915821146496	9.76701793885049	0.164971810138546
Glyma03g15130	146.917225871557	213.717478753979	80.1169729891341	0.374873283440521	-1.41552508393544	8.85130556435572e-06	0.000401924351208555	0.119990075520545	0.111832009667886
Glyma09g39390	334.357128125057	476.078991475251	192.635264774864	0.404628786869874	-1.30532913238848	8.85545857885549e-06	0.000401924351208555	3.49543222705752	0.438846883753425
Glyma10g06830	10.5158859713711	19.4723809070532	1.55939103568906	0.0800821965805024	-3.64237464326895	8.87748304271199e-06	0.000402550209734552	5.85578667349972	0.158835297546576
Glyma18g52340	6.74333918071393	12.9735786460368	0.513099715391068	0.0395495899312108	-4.66019345354127	8.89896380881145e-06	0.000403150277017907	2.73116702710242	0.0699628922303503
Glyma20g29000	58.6989899519926	91.3005087913566	26.0974711126287	0.285841464172643	-1.80671288588092	9.04906149113798e-06	0.000409570577601673	1.9144565760143	0.564494634386636
Glyma06g11760	83.5410704783058	125.847379532441	41.2347614241706	0.327656893432104	-1.60974221060111	9.09434000383887e-06	0.000411239156399308	1.8078473561731	0.12232728392946
Glyma01g01010	53.1405281692046	82.2999058555765	23.9811504828327	0.291387337974795	-1.77898990738838	9.10537095431208e-06	0.000411357433446103	1.69145144563383	0.164158669175259
Glyma16g26340	13.5486391141943	24.3573454522327	2.73993277615592	0.112488973050418	-3.15214450949114	9.31086514333366e-06	0.000420252733089969	3.42804102542494	0.0676303924676265
Glyma02g03350	82.1024003835823	122.058519198201	42.1462815689632	0.345295697881809	-1.53409573545206	9.33489874066947e-06	0.00042094881941089	3.72377113181954	0.56812400632902
Glyma18g52170	14.499092186311	26.0571828024865	2.94100157013547	0.11286721179447	-3.14730165440734	9.34386948508609e-06	0.000420965002921639	6.82851834023674	0.0789970223970194
Glyma16g34620	32.9874060873682	54.76903389227	11.2057782824665	0.20460061984128	-2.28911757912677	9.38872958412802e-06	0.000422596574154094	5.72008199065098	0.0249001366674053
Glyma10g03750	144.060020103182	215.665800130033	72.4542400763309	0.335956095183591	-1.57365538985844	9.40672047439216e-06	0.000423016844737109	16.5394085650048	2.4358838330764
Glyma11g21580	462.292554195887	668.29888870287	256.286219688904	0.383490417268747	-1.38273756704595	9.44356466852335e-06	0.000424283389822388	2.39374575135372	0.148162208126853
Glyma16g07750	213.179500738463	312.049363275592	114.309638201335	0.366319088112929	-1.44882721609487	9.45365912231621e-06	0.000424346891843031	7.19404838357346	1.07252749604016
Glyma18g19660	24.9929218995547	42.526105834065	7.4597379650443	0.17541549640477	-2.51115189215158	9.54901586829867e-06	0.00042823393915062	4.99841400345585	0.170114496821332
Glyma18g00310	80.5743629498685	123.293941110651	37.8547847890864	0.307028751356999	-1.70355433343538	9.59226079655894e-06	0.000429385432470141	6.3841438529241	0.125256893569006
Glyma07g11760	664.043612712526	956.644104079167	371.443121345885	0.388277228451038	-1.36484099584108	9.62281302173258e-06	0.000430358962605976	0.02085659232123	0.144797598804691
Glyma08g17100	7.79245867194165	14.7766821933755	0.808235150507783	0.0546966592318078	-4.19240347114245	9.74580377888043e-06	0.000435367884961413	4.98975507315569	0.0399211976917696
Glyma07g11310	143.676953933626	79.9718532610681	207.382054606183	2.59318805491708	1.37472683251541	9.7526253842467e-06	0.000435367884961413	0.467007260941395	1.57071278990454
Glyma17g07720	167.801581319568	244.946354404401	90.6568082347351	0.370108828339869	-1.4339785457117	9.78216801998666e-06	0.000435890553466716	0.653107676954091	3.20420959950535
Glyma17g07730	167.801581319568	244.946354404401	90.6568082347351	0.370108828339869	-1.4339785457117	9.78216801998666e-06	0.000435890553466716	0.653107676954091	3.20420959950535
Glyma10g02090	29.9474342579185	49.0261575479505	10.8687109678865	0.221692082583798	-2.17337084755565	9.83766862991082e-06	0.000437964406163297	4.02862523570959	0.132763790868916
Glyma11g03900	223.014257929936	318.610825956307	127.417689903566	0.399916385518675	-1.32222970190574	9.93082576747658e-06	0.000441709395055314	4.3020967969302	0.181111099542913
Glyma19g30850	49.9993234790002	21.9047056061569	78.0939413518434	3.56516735517746	1.83396980088168	1.00430575825618e-05	0.00044629521886435	0.151487338078988	0.402561850106724
Glyma10g09750	27.9216099009694	46.3173838922566	9.52583590968232	0.205664377155698	-2.28163616661229	1.00546053470123e-05	0.000446402560011495	1.6753791877684	0.0810462662359952
Glyma09g35000	70.4413784287527	108.046408893287	32.8363479642182	0.303909665305482	-1.71828553695196	1.00666527927118e-05	0.000446531870973992	3.63816245120842	0.00992024339408449
Glyma11g34390	50.9092101951769	22.5529269124227	79.2654934779312	3.51464330043432	1.81337827825732	1.01052457739111e-05	0.000447837374361127	0.13957988355024	4.82865963770542
Glyma05g08460	39.3089090845055	63.3694158312161	15.2484023377949	0.240627156456813	-2.05512862496395	1.01397594304208e-05	0.000448959891737165	0.49340833564026	0.0964007650300324
Glyma07g02050	31.1706231765134	11.5200735529843	50.8211728000425	4.41153197210942	2.1412797407631	1.02475993875137e-05	0.000452914243454289	0.023812023374688	1.57104168129619
Glyma09g38490	8.82461194278952	16.6230244547969	1.02619943078214	0.0617336173433834	-4.01779985977039	1.02571943429712e-05	0.00045292879301998	8.35195533160122	0.16914418768883
Glyma16g00330	548.030118535572	795.1862362463	300.874000824844	0.378369226113782	-1.4021333400855	1.05726366204203e-05	0.000466312773540723	15.8222833639698	1.32533138984992
Glyma20g30990	129.880206733236	68.9209773220251	190.839436144448	2.76896009835689	1.46934426413554	1.05803566130773e-05	0.000466312773540723	0.157717426435884	1.35509083048498
Glyma17g09170	46.6624343248621	74.8065383340876	18.5183303156367	0.247549622373026	-2.01421034635876	1.0588911636803e-05	0.000466312773540723	8.51314794455327	0.0108667491327308
Glyma20g38100	159.108039337969	232.914975164892	85.3011035110451	0.366232799976284	-1.44916708954117	1.06728001466268e-05	0.000469583993490018	11.0547711197134	0.477082389858786
Glyma04g37040	73.1307229739805	110.713861777703	35.5475841702581	0.321076183230176	-1.6390124420008	1.07057394438264e-05	0.000470609672206045	1.80318099993795	0.239848509305988
Glyma05g32560	617.835421762779	897.21526822066	338.455575304898	0.377228951950535	-1.4064876892016	1.07257960871871e-05	0.000471067712788752	14.2207186118747	1.46162550654856
Glyma20g30700	161.818683974966	231.120211878706	92.5171560712257	0.400298854518962	-1.32085060752109	1.09591539859453e-05	0.000480884528851865	4.16659744265466	0.753379623290755
Glyma05g32570	611.720688832983	888.101238130404	335.340139535562	0.377592244147195	-1.40509896325248	1.09907697226184e-05	0.000481839287516623	14.1645175803109	1.46531595912808
Glyma19g25570	123.332386875964	181.499769261504	65.1650044904244	0.359036293850793	-1.47779840595892	1.13521556037687e-05	0.000497236622063996	3.06770401666118	0.245484068077428
Glyma11g18680	25.937926227046	43.0222531743171	8.85359927977496	0.205791157517995	-2.28074710137757	1.14362989098123e-05	0.000500473736176765	5.85165812844202	0.493956544842092
Glyma17g06150	36.8528565201358	59.1662349105527	14.5394781297189	0.245739451761628	-2.02479860392799	1.16259158935817e-05	0.000508316655375723	8.46083411640713	1.09489447351299
Glyma06g11990	22.7811760986218	38.2617511467157	7.300601050528	0.190806767378044	-2.38981575431121	1.16930649921207e-05	0.000510795713087438	9.19533486090526	0.0797305486467208
Glyma02g40720	168.934843135537	246.653266498159	91.2164197729158	0.369816386654651	-1.43511894255838	1.17061163776318e-05	0.000510909268545889	2.92659907501363	0.391518791689868
Glyma16g01610	318.288118535482	459.343588903096	177.232648167868	0.385838950296652	-1.37392930462794	1.1738379247079e-05	0.000511860351789221	3.866284646691	1.11945281130951
Glyma08g26020	36.0058066377826	59.1627300973042	12.848883178261	0.217178672402856	-2.20304566176994	1.17653729821969e-05	0.000512188041558797	4.1591636248897	0.326266684661963
Glyma04g29480	28.4557739101273	11.1254216109965	45.7861262092581	4.11545088448627	2.04105049946285	1.1766850183514e-05	0.000512188041558797	0.516361817268096	16.2802712064464
Glyma02g44100	24.6991177131515	42.2953568677124	7.10287855859052	0.167935184488601	-2.57402357057206	1.18684440283325e-05	0.000516150605865613	5.2163258792059	0.570476371722152
Glyma15g07730	53.9652353999462	83.5462692589111	24.3842015409814	0.291864636892575	-1.77662867428472	1.19074667265078e-05	0.000517387367577915	1.08387469643118	0.279375799898924
Glyma09g03090	88.5931367870614	133.149091831091	44.0371817430321	0.330735877634798	-1.59624853989883	1.20874673737322e-05	0.000524276468644877	2.74069121124643	0.0501648586208796
Glyma17g05240	7.70702104290333	14.272085922761	1.14195616304568	0.0800132628983475	-3.6436170306279	1.21960627073943e-05	0.000528517674878412	2.53791512921616	0.120280739013101
Glyma06g05790	10.407161117006	19.2364375104177	1.57788472359439	0.0820258284695316	-3.60777792958514	1.23347231934925e-05	0.000534053090473252	8.11972566217089	0.159463074842116
Glyma18g02540	6.03846796719944	11.5051587520708	0.571777182328102	0.0496974613431726	-4.33068403217546	1.23811617084554e-05	0.000535589333303288	3.57276750061584	0.0254720754322407
Glyma07g00780	5.1447363889308	9.99433734274489	0.295135435116715	0.0295302654888831	-5.08166186283983	1.24711244279447e-05	0.00053900398257011	2.92217763779647	0.0376186325190038
Glyma12g08250	142.927476217141	208.19723944063	77.6577129936526	0.373000685322716	-1.42274981370772	1.24912820421053e-05	0.000539398276309355	3.05416706182223	0.0304816683660207
Glyma18g52410	129.038913355346	190.205709964902	67.8721167457903	0.356835327174533	-1.48666964382041	1.2674386077003e-05	0.000546339806187004	2.49842689048117	0.797385808066314
Glyma16g03570	83.7762177276431	125.465908799534	42.0865266557521	0.335441930468912	-1.57586505685398	1.29678679431525e-05	0.000558006444363715	2.09872420232705	0.258298556994295
Glyma01g41290	36.3495039257259	14.514310838976	58.1846970124758	4.00878124066555	2.00316369171716	1.29970925471254e-05	0.000558772100165862	1.30087819594281	16.2155155691769
Glyma19g40550	62.9687764383395	98.7687540505839	27.1687988260951	0.275074836037526	-1.8621039275501	1.3110886635099e-05	0.000563169033828566	11.5539721903368	0.998274496620428
Glyma12g05080	63.4101349907567	97.0808640987259	29.7394058827875	0.306336435701109	-1.70681112338276	1.31446087380381e-05	0.000564121829967321	0.165774126592317	0.0181836145808397
Glyma16g04960	28.1190448000852	46.2458804593919	9.99220914077856	0.216067010542758	-2.21044927886543	1.31916501217255e-05	0.000565644071272094	6.78045391051193	0.224181265826425
Glyma20g30230	51.5421053209614	80.7072796798214	22.3769309621014	0.277260379124092	-1.85068662681568	1.32315989680836e-05	0.000566688034396158	1.49314325332311	0.144894461075868
Glyma10g26920	42.2611265794665	68.6011644947677	15.9210886641653	0.232081900962187	-2.10729407720379	1.32391828337714e-05	0.000566688034396158	7.91214741885508	0.84633139018843
Glyma01g41450	451.440536133625	640.307714546253	262.573357720998	0.410073706369551	-1.28604485282275	1.32807739650344e-05	0.000567970947470525	2.82546911328071	0.150032143397875
Glyma14g00680	39.0426836286761	62.5231858977141	15.562181359638	0.248902565283496	-2.00634699553383	1.33502854366968e-05	0.000570444626500536	2.06584917444082	0.0478832739549142
Glyma17g16360	66.534785056157	101.473354825689	31.5962152866247	0.311374501620653	-1.68327728756613	1.33890568154712e-05	0.0005716016377763	0.342221126376616	0.543592626151172
Glyma13g29780	153.332446487468	219.614980819223	87.0499121557136	0.396375109890018	-1.33506172258912	1.34348537368398e-05	0.000573056300492323	5.62928723960909	0.0364761598400558
Glyma08g18580	90.9032722621727	136.9542851279	44.852259396445	0.327498035965489	-1.61044184018031	1.36923593669823e-05	0.000583530872342484	3.55054180793652	0.292157729357284
Glyma12g03020	127.005187154765	186.524170319562	67.4862039899684	0.36180943131578	-1.46669807958945	1.37954351427569e-05	0.000586778385648872	2.99415279095703	0.298969619752309
Glyma17g18640	108.629294050694	58.9463086237162	158.312279477672	2.68570302660102	1.42529978662062	1.38069401820133e-05	0.000586778385648872	0.284282250442989	1.01010338886837
Glyma10g38740	27.3007446264476	45.1745145891816	9.42697466371358	0.208679047233662	-2.26064234330963	1.380722304473e-05	0.000586778385648872	5.3926603849672	0.293279328630237
Glyma04g10870	86.0106235673099	126.31720842933	45.70403870529	0.361819575286608	-1.46665763163539	1.38165771016295e-05	0.000586778385648872	6.65835668247201	0.477718711323053
Glyma01g05550	244.615073934797	351.65519695528	137.574950914313	0.391221151018019	-1.35394372448494	1.39523667458998e-05	0.000592030895202319	0.838016645120553	0.505004541673628
Glyma06g01730	56.0849519360713	87.4697902751078	24.7001135970349	0.282384506917745	-1.82426715785792	1.40249939896362e-05	0.000594596492802601	4.87522642675481	0.290604694566689
Glyma05g34920	24.7312337290679	41.9824877047546	7.47997975338117	0.178169045292998	-2.488681386992	1.40810781563445e-05	0.000596456899859995	2.0740625656597	0.213873131493719
Glyma12g09290	9.31488838513904	16.9731226902308	1.65665408004727	0.0976045545820976	-3.35690771903889	1.43846269613163e-05	0.000608787303136852	1.33616216421106	0.000613389873105244
Glyma02g17460	13.7926404776859	24.3105583726984	3.27472258267336	0.134703717309553	-2.89213843064944	1.457040142861e-05	0.000616116230651656	3.6574835256392	0.00826154112766431
Glyma11g20290	3.33514815004194	0	6.67029630008389	Inf	Inf	1.48105877215093e-05	0.000625174700406388	0	6.84959393548992
Glyma14g34640	117.020246549909	169.802156140049	64.2383369597685	0.378312846079446	-1.40234832917823	1.48145917065018e-05	0.000625174700406388	7.83056210969447	0.224512895735954
Glyma12g13700	12.0023930910626	2.65961282700607	21.3451733551192	8.02566942766155	3.00462173362911	1.48459551114008e-05	0.000625174700406388	0.0782433428696716	0.12307405088053
Glyma15g01550	22.9475824359371	38.186868057187	7.70829681468721	0.201857266826481	-2.30859257036363	1.48471842694368e-05	0.000625174700406388	5.77533590537085	0.0958435071811066
Glyma16g29920	32.6616155124557	12.8710401332742	52.4521908916372	4.07520995572362	2.02687438922797	1.48485705816418e-05	0.000625174700406388	0.257771338021771	1.10127323408216
Glyma15g10480	276.017400486658	394.16719685454	157.867604118776	0.400509239172012	-1.32009257097024	1.48618132723379e-05	0.000625193766246489	0.675072866624236	0.120405942948707
Glyma02g47890	202.952635796699	114.09228096333	291.812990630068	2.55769266918117	1.35484292126193	1.51095708393911e-05	0.000635069683380152	0.203589048402986	1.9523414646559
Glyma06g42170	5.42937243817558	0.576658679013949	10.2820861973372	17.8304542557462	4.15627155299128	1.52280877899827e-05	0.000639501191881387	0.0359905216585106	9.02606292837436
Glyma03g34900	14.7143829387945	3.88153175498314	25.5472341226059	6.58174033738309	2.7184691104247	1.53406859848454e-05	0.00064367674876499	9.58409457626564e-05	0.46779844714382
Glyma03g35090	129.631373569806	189.877117134922	69.3856300046899	0.365423864927263	-1.45235723900645	1.54182231003807e-05	0.000646375284384913	2.86742187812438	0.218373783577972
Glyma03g37200	50.9638504882325	78.8232022195612	23.1044987569037	0.293117991991069	-1.77044656950871	1.56113891114734e-05	0.000653912530031741	3.65005723699796	0.414889633106326
Glyma13g32310	213.889589389862	123.588450276429	304.190728503295	2.46132003292311	1.29943225628973	1.56279441019349e-05	0.00065404551677293	0.0649201815310303	2.81259734093641
Glyma06g02970	202.337214476758	116.200288882228	288.474140071288	2.48255957748663	1.31182834055854	1.56900988811343e-05	0.000656085041494958	0.00603715601590544	1.79267508614439
Glyma15g00620	342.009339150524	488.578118460081	195.440559840967	0.40001906032338	-1.32185935094016	1.57493499665934e-05	0.000657999765014548	1.23711747419602	0.292888286330822
Glyma11g07420	15.2375504008457	26.5900154592688	3.88508534242264	0.146110683853265	-2.77486642065713	1.59317788008159e-05	0.000664644211703577	2.22120410861704	0.00991777163037689
Glyma13g25280	170.041927796343	247.534285792786	92.5495697998992	0.373885861926108	-1.41933017655229	1.59355798886419e-05	0.000664644211703577	11.2733758732879	0.196304369346331
Glyma06g45020	69.9019166218815	104.998500480444	34.805332763319	0.331484093620952	-1.59298845110982	1.60964468460815e-05	0.00067078134248095	5.65316371031249	0.499609690043602
Glyma01g28440	28.9801098903875	47.1734745725625	10.7867452082126	0.228661240367621	-2.12871625501631	1.62077727913648e-05	0.000674845272221035	5.13816715250529	0.0137140583874235
Glyma10g40910	162.781868373252	93.9341997869614	231.629536959542	2.46587012488389	1.30209681631813	1.62631937097928e-05	0.000676576540359225	0.222139841921469	5.82410495134674
Glyma01g27720	284.78462256048	405.187200077258	164.382045043702	0.405694071807695	-1.30153587352663	1.64229839608897e-05	0.000682643113925351	0.499230812329841	0.0124239003411529
Glyma01g04000	178.68437890415	257.378107707347	99.9906501009538	0.388497106423086	-1.36402424159443	1.64694194311959e-05	0.000683991640302225	0.794696281183651	0.048028239428225
Glyma20g39220	707.295533549962	1010.04760583394	404.543461265988	0.400519202193426	-1.32005668310198	1.64909505371486e-05	0.000684304451746091	2.22271103979822	0.112888218741397
Glyma02g42220	2047.45250401882	3139.38293643703	955.522071600609	0.304366205380812	-1.71611991356276	1.6718729778576e-05	0.000692580465285046	5.38652868467415	0.155670324303095
Glyma16g02510	128.624239530154	190.57844424729	66.6700348130181	0.349829882788364	-1.51527456403487	1.68671407181435e-05	0.000698136809978232	8.02934384100743	1.32176032455045
Glyma17g37520	150.883395436784	221.258660827317	80.5081300462506	0.363864310419396	-1.45852754331213	1.69340885970543e-05	0.000700314821320818	3.4086133800054	1.53381017130279
Glyma07g39840	46.3250798492006	73.5936932742051	19.0564664241962	0.258941569261827	-1.94930150757966	1.70030340924175e-05	0.00070257169273504	3.72038692002151	0.0723611407744841
Glyma04g40450	490.976530895401	688.849315302056	293.103746488746	0.425497623323066	-1.23277702133007	1.71815514845122e-05	0.000708860628136302	9.44923787155486	0.567423777969113
Glyma10g13700	99.8693432681172	149.949656276953	49.7890302592813	0.332038308692901	-1.59057839375821	1.71842364130256e-05	0.000708860628136302	6.06469633024775	2.11305809049019
Glyma20g38110	142.414514662527	208.166607317909	76.6624220071445	0.368274350026114	-1.44114717654947	1.7369367344169e-05	0.000715532114204667	10.4679721787855	0.480135684823
Glyma12g05770	716.06986697059	404.58734003054	1027.55239391064	2.53975419456545	1.34468887517003	1.73752428206894e-05	0.000715532114204667	0.527806158447375	16.1513863272292
Glyma04g36200	39.1805011561358	16.0803839003826	62.280618411889	3.87308031933286	1.95348142006022	1.74516653654881e-05	0.000718074331982988	0.0930034270211846	0.0518420137278334
Glyma09g11460	57.4291555251587	91.1184272177594	23.739883832558	0.260538779667731	-1.94042996971407	1.76011657071194e-05	0.000723616637590758	17.0892689963315	2.45955104320404
Glyma04g02440	739.954342443612	1065.17359538584	414.735089501386	0.389359153567037	-1.36082655144854	1.77458784015772e-05	0.000728952964727644	0.332563339031748	0.48399410044066
Glyma13g19920	56.4821108014771	88.0023138469292	24.9619077560251	0.283650584454446	-1.81781325824091	1.78312693308989e-05	0.00073184559818052	2.63381974169537	0.499644482551639
Glyma01g24880	211.801801077395	304.586987281798	119.016614872992	0.390747536311788	-1.35569131791827	1.79917200193817e-05	0.000737811458043135	6.33644594669757	0.255689315730218
Glyma03g40730	42.1553806814423	67.2156736635154	17.0950876993691	0.254331865882173	-1.97521586262717	1.81079939168491e-05	0.000741957215962629	2.85832077364657	0.429041236831258
Glyma06g45290	18.5083586662419	31.7516196572252	5.26509767525853	0.165821389021975	-2.59229798524491	1.81487964276243e-05	0.000743006253748016	0.28290036300705	0.00974657905331485
Glyma19g32760	6.13871817966515	11.6871654890969	0.59027087023343	0.0505059050275366	-4.30740411565476	1.83666163821218e-05	0.000751294512126256	2.1676080454774	0.105097642978885
Glyma19g39990	95.3821862709292	140.505387714481	50.2589848273776	0.357701477821677	-1.48317201613599	1.86389987088533e-05	0.000761798942212512	3.62504342740505	0.515551166675445
Glyma06g10450	85.6235017620839	126.043963652806	45.2030398713622	0.358629152569941	-1.47943532681883	1.88534734894139e-05	0.000769921045204284	3.29152851466699	0.563669610696576
Glyma15g02230	682.549832485523	986.171655303727	378.928009667318	0.384241432644516	-1.37991500209966	1.88939103192649e-05	0.000770928317384229	3.89250108036732	0.0576474582175981
Glyma01g04890	286.090952534451	170.379732776977	401.802172291925	2.35827445989644	1.23773163133263	1.8962364855698e-05	0.000773076162532304	0.447040390616832	3.19367818479411
Glyma13g24440	19.8785827989172	34.668100323387	5.08906527444743	0.146793889107745	-2.76813618350088	1.90604514564472e-05	0.000776427490078376	13.7748640562505	0.171341114824337
Glyma19g11770	83.6247610103964	43.6851174035235	123.564404617269	2.82852403659337	1.50004943095224	1.90884355247539e-05	0.000776919987777703	0.117610146242292	0.365614251641045
Glyma14g36870	107.793613535569	157.806537491347	57.7806895797909	0.366148896606767	-1.44949764661602	1.92135562702551e-05	0.000781361944760908	1.60708959201605	0.597095122353853
Glyma12g05810	11.3084726639252	2.68497568287257	19.9319696449778	7.42351961402241	2.89210335474199	1.92612446884902e-05	0.000782650176943291	0.366039164427878	11.6276253274321
Glyma12g31200	37.0255186755248	58.8273716087812	15.2236657422685	0.258785414441261	-1.95017178785928	1.96175627846685e-05	0.000796466531594822	5.56829623479596	0.24320369895514
Glyma13g36040	4.129094650262	8.258189300524	0	0	-Inf	1.96659631132369e-05	0.000797536042074035	4.43045451328865	0
Glyma15g11670	61.8028258320096	94.4389364337493	29.1667152302698	0.308842055318262	-1.69505887574004	1.96854883315158e-05	0.000797536042074035	2.07363333483685	0.440705731456797
Glyma15g12570	136.928141237958	201.447085546132	72.4091969297834	0.359445244558783	-1.47615607782505	1.9692852231565e-05	0.000797536042074035	8.74480971580271	0.375174048465938
Glyma08g14920	33.8937706061492	55.2572316607121	12.5303095515864	0.226763252066706	-2.14074123043011	1.99786152575109e-05	0.000808439297200038	2.36017963624407	0.0940627779672768
Glyma20g35530	21.3656234024816	37.0469661566297	5.68428064833346	0.153434443843554	-2.70430571123622	2.0003176850474e-05	0.000808763681393607	10.4934869862113	0.828106128684695
Glyma06g02200	146.655101527491	215.307980648559	78.0022224064219	0.362282076918191	-1.46481466138668	2.00333752125735e-05	0.00080931524557109	6.64368715356003	1.56665205508469
Glyma15g40510	142.935141862749	82.0596424343688	203.810641291129	2.48368912226417	1.31248460599173	2.0052751931937e-05	0.000809429083350076	0.707113617059997	7.54879946304162
Glyma02g40020	46.9275977709247	72.5046139093511	21.3505816324982	0.294472040899243	-1.76379743322841	2.00745120946719e-05	0.000809638861560851	1.93086696992458	0.307325571214489
Glyma15g22780	51.1813052057277	81.7214167607596	20.6411936506958	0.252579978038353	-1.98518781336136	2.01270050204537e-05	0.000811086776100428	14.1985215046658	2.07056728765214
Glyma16g25600	296.870681348434	424.300018614035	169.441344082833	0.399343239805431	-1.32429880334347	2.01689160789301e-05	0.000812106223863477	2.86750210769661	0.410160048531706
Glyma05g00910	195.034802452057	282.586274573032	107.483330331082	0.380355806358544	-1.39457846606862	2.02388054604799e-05	0.000814249620180393	6.29730787822763	0.742189611694278
Glyma04g34820	116.706219082608	168.014635883559	65.3978022816565	0.389238722791863	-1.36127285341975	2.02905450340428e-05	0.0008150191377727	10.8389162100319	0.039026837598855
Glyma12g06310	7.69436514853376	1.53503798150868	13.8536923155588	9.02498340916815	3.17392427986321	2.02912788075237e-05	0.0008150191377727	0.286157590309253	12.2295844685439
Glyma15g09980	7.69036872742606	1.29233527154514	14.088402183307	10.901507134803	3.44645569645821	2.03115103540363e-05	0.000815161945095239	0.186990046616224	7.1513084064575
Glyma01g23050	372.445184038722	535.91146647473	208.978901602714	0.389950420313629	-1.35863738864235	2.04162539162302e-05	0.000818693456877083	16.6646761911699	2.17949679236976
Glyma04g40130	39.5051985027608	62.4403600041858	16.5700370013358	0.265373822319811	-1.91390203115761	2.0463322387317e-05	0.000819748216438213	4.37003132193892	0.689849529602157
Glyma13g32920	412.831352343293	585.599158885017	240.06354580157	0.409945168395821	-1.28649713777494	2.04760969737543e-05	0.000819748216438213	0.403617009731875	0.0405902418131295
Glyma05g29090	47.3248490103175	21.6595196326393	72.9901783879958	3.36988906614554	1.75270109990686	2.06898914959595e-05	0.000827629522181255	0.168053124863986	3.37280885552382
Glyma08g42440	46.5582588108209	21.6248550055035	71.4916626161384	3.30599500426448	1.72508454455512	2.08112022466518e-05	0.000831801462159308	0.0722339452072347	9.7301075336625
Glyma15g01990	41.1175847678929	65.8934495957561	16.3417199400298	0.248002192027935	-2.01157522260644	2.10424227620045e-05	0.000840355971774757	1.93199862051491	1.06359948045968
Glyma07g16240	3.83681251224916	7.67362502449833	0	0	-Inf	2.11138785872216e-05	0.000842521316816789	0.296739535986573	0
Glyma12g05560	42.4102627448494	67.9706503379306	16.8498751517682	0.247899278114826	-2.01217402459898	2.13136087835558e-05	0.000849797573048757	3.88134108607073	0.489905810961273
Glyma02g39960	42.0473792000191	65.3811384243165	18.7136199757217	0.286223526030891	-1.80478583619392	2.14823471600859e-05	0.000855827297375158	2.16151772287092	1.08185108139052
Glyma12g08020	16.9072858556311	28.8446094711203	4.96996224014181	0.172301249046822	-2.53699493489662	2.1605683408543e-05	0.000860039915615962	3.65870793161337	0.00195664333299168
Glyma03g40940	16.3764616940694	5.18473368084262	27.5681897072962	5.31718529905587	2.41066274390257	2.17207658956413e-05	0.000863917395045353	0.287118693839832	17.3926366471674
Glyma05g01360	218.116725821827	310.08184428104	126.151607362614	0.406833259312912	-1.29749046809018	2.17844502379628e-05	0.000865745932139916	2.81366974111411	0.109224915314106
Glyma06g05740	73.6527898308772	112.603367916636	34.7022117451187	0.308180939763808	-1.69815045742973	2.18287725602069e-05	0.000866687272785768	11.2149837982789	0.0734837388256591
Glyma16g08470	197.442272558434	282.67112157855	112.213423538318	0.396975194748134	-1.33287923243576	2.18491203950553e-05	0.000866687272785768	1.14120409869049	0.189518059192326
Glyma06g48030	15.0440096515474	26.654009907084	3.43400939601068	0.12883650182399	-2.95638670065984	2.18613274281914e-05	0.000866687272785768	6.7224408811529	0.199363483074876
Glyma19g44380	49.5722618652038	75.4913861850916	23.6531375453159	0.313322337032236	-1.6742804704803	2.19535543612395e-05	0.000869638285483072	9.75900633477141	0.341224361978644
Glyma03g18990	17.6099176276472	30.6591669809224	4.56066827437208	0.148753822216042	-2.74900135607159	2.20497853530073e-05	0.000872743002126077	2.30872788797583	0.159008556457469
Glyma16g29650	200.513517416518	284.115202695502	116.911832137533	0.411494460797411	-1.28105508449293	2.23282271415974e-05	0.000883048866614534	6.19265809905867	1.25850235561821
Glyma14g39300	44.8977354010158	69.8901357518328	19.9053350501988	0.284808933851252	-1.81193369359447	2.2723838656747e-05	0.000897968214405099	9.13744647470121	2.45154342085899
Glyma06g46570	78.0931801179047	120.038316390371	36.1480438454388	0.301137544514399	-1.73150550669176	2.27732292613528e-05	0.000899193047458359	16.8097987516812	2.2299865932138
Glyma02g37820	240.205677621616	342.701155302423	137.710199940808	0.40183757133612	-1.31531563423523	2.30664402478583e-05	0.000910035296364656	4.17999727797812	0.0355107854567517
Glyma19g00600	128.911890296198	71.9391593022267	185.884621290169	2.58391428386369	1.3695582123322	2.33769218449637e-05	0.000921540881956061	0.200607012943077	1.71765678430173
Glyma19g39730	134.4009378473	193.508349667891	75.2935260267088	0.389097039770798	-1.36179809048057	2.35966163672376e-05	0.000929451894652144	3.07419237980081	1.1960560969948
Glyma11g13130	49.0030480217893	75.786703794383	22.2193922491956	0.293183251635789	-1.77012540434926	2.40408569987596e-05	0.000946187738980168	12.2412189898369	0.282343075555559
Glyma08g45320	209.790433193497	123.304683030976	296.276183356018	2.40279749376258	1.26471506417505	2.41668463715806e-05	0.000950381161975546	0.192091816972786	4.06863940793566
Glyma20g03250	6.91075749940817	1.11007864394523	12.7114363548711	11.4509331606404	3.51739326625514	2.42179086944602e-05	0.000951623643731996	0.123747271226589	2.69428152053871
Glyma16g10780	112.745384637104	163.224834474456	62.2659347997522	0.381473413651993	-1.39034558128492	2.45684891773298e-05	0.000964624006398582	2.21632581269347	0.21942904491337
Glyma06g07460	54.4223742278949	82.7634092580873	26.0813391977024	0.315131281220799	-1.66597512560907	2.52096820814914e-05	0.000989004558192184	4.8201890787751	0.981632181245282
Glyma05g28820	48.95644466781	76.7310338273012	21.1818555083188	0.27605330531572	-1.85698121958961	2.53237319641751e-05	0.00099268216990602	6.53775950622104	0.73660385033399
Glyma19g01910	75.3891439530492	110.918351495079	39.8599364110193	0.359362863527481	-1.47648676609777	2.55036589046168e-05	0.000998934178345737	3.60010216729736	1.42535691692194
Glyma15g16360	274.154077018375	382.913286989361	165.39486704739	0.431938176780962	-1.21110326035564	2.57415517089693e-05	0.00100744478033454	3.71654054949839	0.705593599072712
Glyma08g14600	235.043216179659	337.064922282694	133.021510076625	0.394646554069666	-1.34136694276948	2.57747755525683e-05	0.00100793806284851	4.67429940370934	0.446376935722257
Glyma02g03280	186.849714341194	263.386201026348	110.313227656039	0.418826905988911	-1.25557396902286	2.58369498426385e-05	0.00100956177634521	7.59886702828008	2.02291946853875
Glyma20g35680	111.003119639321	161.303740625305	60.7024986533367	0.376324184535455	-1.40995208746879	2.59299232191762e-05	0.00101238538881771	1.28496777966193	1.36821290592202
Glyma03g42050	35.2529501581771	58.0942441026103	12.4116562137439	0.213646918132225	-2.22669958866836	2.59564284639624e-05	0.00101261144148077	11.4482510673861	2.01547014352305
Glyma12g05650	11.9313116542416	21.4532151416441	2.40940816683907	0.112309886929816	-3.15444315738254	2.60155265780175e-05	0.00101329957783797	5.07848434002167	0.139283076178088
Glyma13g14190	170.44495405046	97.9339345273422	242.955973573578	2.48081499784682	1.31081415294878	2.61129218743558e-05	0.00101628331772473	0.141930728070256	1.03763733694997
Glyma10g31240	91.0340241576046	133.132531387941	48.9355169272682	0.367569942651153	-1.44390929714253	2.62571148849094e-05	0.00102108217168189	9.10915444878931	1.26567505286637
Glyma09g41050	120.927186329154	172.401081868492	69.4532907898167	0.402858787410604	-1.31165387003993	2.6325566823109e-05	0.00102293033183403	9.91361105453889	0.464351500492896
Glyma01g34770	6.39884317869368	11.9878530052691	0.809833352118308	0.0675544946841072	-3.88780442847324	2.63686724802184e-05	0.00102379146003021	1.85142687114753	0.061951148806987
Glyma20g16100	988.566150777064	1413.7075936127	563.424707941431	0.398544020338472	-1.32718901203531	2.63956923232631e-05	0.00102402716836964	5.19156167405792	0.236095369910977
Glyma06g48050	15.2648286677985	4.19465080851476	26.3350065270823	6.27823571717213	2.65035919610882	2.67128410955344e-05	0.00103550919780485	0.0181272059449241	5.39951546403225
Glyma01g44220	96.1425057996905	143.151922078996	49.1330895203847	0.34322340075372	-1.54278017666399	2.69678358868114e-05	0.00104456557354922	5.3128975262509	0.384375174821198
Glyma01g03090	20.4477334956191	35.311795689305	5.58367130193317	0.15812481899991	-2.6608642664833	2.72447919694122e-05	0.00105445757802756	9.77132092131496	0.250628160282886
Glyma16g28170	125.101499968785	181.92545628339	68.2775436541814	0.37530505652724	-1.41386436693897	2.72862758782866e-05	0.00105522764041329	3.19906673757573	0.254346964863827
Glyma12g00400	534.405531435434	767.363692285719	301.447370585149	0.392835071056384	-1.3480043602946	2.73644920680997e-05	0.00105741589033427	5.91161325997234	0.553360856199141
Glyma06g44050	113.601564272331	163.661600834242	63.5415277104192	0.388249457334679	-1.36494418676188	2.73885479558125e-05	0.00105750947960192	2.80881196880168	0.0301684236026216
Glyma10g41840	43.0389309653701	66.28652143511	19.7913404956302	0.298572621811277	-1.74384621403642	2.75310237748705e-05	0.00106217166863711	11.74310542243	0.22374343833617
Glyma11g09880	3.07859829234641	0	6.15719658469282	Inf	Inf	2.7715806977816e-05	0.00106845747372997	0	6.38015245433805
Glyma20g01170	18.5114387748234	31.2261864710919	5.79669107855493	0.18563557493392	-2.42945488192929	2.79748964644722e-05	0.00107759565719175	2.73585745071512	0.0313935913118745
Glyma14g28050	5.93396013833747	11.2961430943468	0.571777182328102	0.050617027205883	-4.30423341091704	2.91234861623772e-05	0.00112095610282624	1.18892134341849	0.0261496119669809
Glyma03g34480	75.5672387044352	114.439542875451	36.6949345334195	0.320649083449731	-1.64093281153644	2.92668542600076e-05	0.00112558801726018	4.28933087764108	2.61287897690199
Glyma06g41500	32.3623020263934	52.0463449979577	12.678259054829	0.243595569589498	-2.0374402005158	2.94249964265398e-05	0.00113078040512745	0.0597737123204962	0.0588627577624183
Glyma06g12780	4139.5980459619	6610.89198274688	1668.30410917693	0.252356885202613	-1.98646264580935	2.95266870249519e-05	0.00113321717757597	0.335889101060674	0.0568490249425945
Glyma08g21650	61.1116680005018	30.6865945009816	91.536741500022	2.98295535847401	1.57674238713002	2.9534771167951e-05	0.00113321717757597	0.031447783602054	2.77298344937486
Glyma02g00840	164.077059749058	97.0632753380715	231.090844160045	2.38082676846784	1.25146265237457	2.97057211723727e-05	0.00113888240184151	1.92511898465459	11.4985434900889
Glyma13g01290	355.251716447762	508.572368545632	201.931064349892	0.397054729747421	-1.33259021373283	2.98649698224263e-05	0.00114362947808174	4.13975912799523	2.80549321531264
Glyma13g43130	2522.31628598614	3891.06300119022	1153.56957078207	0.296466433575917	-1.75405932520851	2.9876331645808e-05	0.00114362947808174	3.09790685194008	0.096546268043564
Glyma18g32900	58.3354420672142	90.4712054737889	26.1996786606395	0.289591351451927	-1.78790957742387	2.99596265941961e-05	0.00114592055334702	5.39343038427809	0.844192813181664
Glyma11g33590	164.819925859517	238.070532514254	91.56931920478	0.384631051301141	-1.37845285860096	3.02634342417706e-05	0.00115663580344506	3.69487398371371	0.364471219671155
Glyma17g33640	96.6811938994262	139.93155859097	53.4308292078826	0.381835446884893	-1.38897705639045	3.04717529217758e-05	0.00116368767681425	2.12209625982574	0.420592969701826
Glyma09g05100	276.545775297928	387.519281684813	165.572268911043	0.427262014398836	-1.22680703453675	3.05399525628036e-05	0.0011653817027127	0.105970941237073	0.41691127184214
Glyma11g37580	15.9080769222202	28.1842720576712	3.63188178676918	0.128862004288688	-2.95610115550845	3.0575140288604e-05	0.00116581435849262	11.2837032701291	0.452295766146263
Glyma18g50080	5.89883272124322	0.846539018462901	10.9511264240235	12.9363516449696	3.6933588956915	3.06023951191646e-05	0.00116584266581459	0.0725879097819903	5.99698720372996
Glyma13g02000	83.1837173858631	124.163103485637	42.2043312860893	0.339910408980486	-1.5567735530884	3.06235829734041e-05	0.00116584266581459	2.4876014057191	1.25016474346134
Glyma20g29850	48.0494348483219	73.5725409285103	22.5263287681335	0.306178480229766	-1.70755520838155	3.06689867936927e-05	0.00116666257778155	1.18902564460328	0.546506187657299
Glyma04g43470	9.81664507996982	2.20113514599058	17.4321550139491	7.91962049477157	2.98543129855879	3.11328758156577e-05	0.00118338820810341	0.00285167626222391	3.40440275411566
Glyma03g28110	52.4354103780141	25.7300673285503	79.1407534274779	3.07580825253662	1.62096556775453	3.121838248954e-05	0.00118571637362369	0.19775040004107	4.21276314358598
Glyma16g10710	17.5701901855579	5.65927244645537	29.4811079246604	5.20934593688374	2.38110224527733	3.1329733957111e-05	0.00118902178205862	0.451897778695252	0.349790281832382
Glyma20g28350	372.752463305172	222.089432626555	523.415493983789	2.35677802313052	1.23681588247026	3.14295971142711e-05	0.00119155817013128	0.169813477213223	1.10498734428406
Glyma17g15480	161.521380651163	228.950017517801	94.0927437845251	0.410975045141498	-1.28287730035664	3.1445318102151e-05	0.00119155817013128	6.47100195616189	0.941426928245954
Glyma06g18390	152.128267255751	217.305641281653	86.9508932298497	0.400131780827316	-1.32145287429914	3.14767853237906e-05	0.00119171084417825	0.588940731115341	1.87540301247436
Glyma10g01610	15.6309171089173	5.43081604747017	25.8310181703645	4.75637877338846	2.24986360842465	3.151839276584e-05	0.00119171084417825	1.80856789171921	15.0999800555128
Glyma19g32400	77.4280246139905	40.0103087388969	114.845740489084	2.87040375615584	1.52125368325438	3.15224851995107e-05	0.00119171084417825	0.0790866879686061	0.837022310083828
Glyma02g08110	236.232806647406	338.512505261141	133.95310803367	0.395710958832477	-1.33748107497897	3.18039754006723e-05	0.00120142343549897	5.91100204304843	0.894735087931896
Glyma16g25200	146.533219926856	212.673752664819	80.3926871888925	0.378009444896541	-1.40350581299347	3.19547181732202e-05	0.00120618574034236	3.96255350386887	0.541719081172928
Glyma11g09310	204.958450212976	288.558388272426	121.358512153526	0.420568304668212	-1.24958796669356	3.23271624127655e-05	0.00121930274155926	0.69724111773102	0.309819872882688
Glyma08g44310	125.051976054046	181.257456818287	68.846495289804	0.379827106141202	-1.39658522863094	3.23717401441667e-05	0.00121950855591457	2.43438695072101	0.23454886680051
Glyma01g05540	427.116679003379	608.620608153636	245.612749853123	0.403556413573039	-1.30915773143841	3.23828539873095e-05	0.00121950855591457	0.593582320807895	2.9443468316745
Glyma05g03920	154.343065860182	220.666949500375	88.0191822199902	0.398877958023527	-1.32598069251709	3.24074631588933e-05	0.00121950855591457	3.91181606328084	0.0246318733034729
Glyma07g03070	8.13537437355425	15.1472862719681	1.12346247514035	0.0741692244385353	-3.75303550643516	3.35591635464329e-05	0.00126090625094291	11.8301104844679	0.0188075399360403
Glyma17g32070	178.442640583194	252.985329882822	103.899951283566	0.410695558243203	-1.28385875052914	3.36918616763537e-05	0.00126491980219933	0.201249320791226	0.321781795698765
Glyma03g31980	11.7234684446612	3.02865202255361	20.4182848667688	6.74170710755774	2.75311395101647	3.37454418934462e-05	0.00126595908721062	0.079803512953011	4.67907079104753
Glyma10g34670	62.9130212066035	94.7067740964047	31.1192683168023	0.328585453508586	-1.60565948135393	3.44263754797699e-05	0.00129051386978689	0.537038967668168	0.0968426346456729
Glyma07g17140	26.4359000966448	43.8793057873352	8.99249440595438	0.204937025429191	-2.28674743910096	3.45951878157902e-05	0.00129512843323711	7.28506171538347	0.162154869309389
Glyma01g11390	702.975098894864	1002.28263875556	403.667559034164	0.402748230314912	-1.31204984517714	3.46024658117029e-05	0.00129512843323711	3.87836176670301	0.227318134844845
Glyma15g11630	105.733293744537	58.9350233700404	152.531564119033	2.58813105343694	1.37191067195042	3.46430569361117e-05	0.00129565563056696	0.0559729614644266	1.79284443989962
Glyma13g29470	126.001393126362	71.0297129252451	180.97307332748	2.54785027102593	1.34928049753321	3.48362813361441e-05	0.00130188616534663	0.150188901655825	1.69282013134381
Glyma07g10450	73.87439850463	112.140173599086	35.6086234101742	0.317536724505878	-1.655004639385	3.56199184774835e-05	0.00133015496945481	12.3617726094564	0.35449803940057
Glyma20g38590	69.6428658186079	103.398718379399	35.8870132578171	0.347074062621722	-1.52668454051077	3.58791462656906e-05	0.00133881254027442	6.63099873643729	0.692371087943437
Glyma07g05620	341.633069835653	213.307837174507	469.958302496799	2.20319285367995	1.13959578503885	3.59991965957375e-05	0.0013422675270731	1.32081560519989	19.4191271700953
Glyma08g47950	67.1603376681531	101.438749392941	32.8819259433656	0.324155474511931	-1.62524215675354	3.63712090566525e-05	0.00135510475694153	0.0313713232949273	1.32966494851475
Glyma19g35730	148.494196563145	214.150608798717	82.8377843275738	0.386820214017855	-1.37026490735976	3.6756088623648e-05	0.00136707232851628	2.81155081750885	1.2126783139069
Glyma19g33800	193.410619253274	276.721638003489	110.099600503059	0.397871309585377	-1.32962622453435	3.67711199137732e-05	0.00136707232851628	4.24640407042316	0.133428625995749
Glyma19g31350	13.2961423726487	23.4164234085927	3.17586133670462	0.135625380583921	-2.88230090891907	3.67763207724502e-05	0.00136707232851628	1.34745116590831	0.263974510493972
Glyma08g19500	336.794222620858	474.233190018022	199.355255223695	0.420373899212156	-1.25025499896064	3.69371191795782e-05	0.00137200627639524	0.312280490375327	0.197559714303983
Glyma14g31370	80.6817762954634	120.247744302241	41.115808288686	0.341925817629826	-1.54824473511609	3.71266638792278e-05	0.00137799968393653	1.49125110237706	0.157496912577217
Glyma15g00570	161.802455476658	229.063766870264	94.5411440830526	0.412728496412959	-1.2767350437138	3.72785326349864e-05	0.00138258667091305	3.92006774266268	0.939790629338754
Glyma07g03450	3.76005545471446	7.52011090942892	0	0	-Inf	3.73715504206956e-05	0.00138498569193665	2.65672801316329	0
Glyma08g13160	22.8446000066178	38.7873902486245	6.90180976461097	0.177939524169346	-2.49054109530076	3.7476035857091e-05	0.00138780574603509	7.76313109075085	0.628938082681007
Glyma15g05710	48.8535603139202	23.71867580781	73.9884448200305	3.11941718077144	1.64127650698671	3.77242502074523e-05	0.00139594004439113	0.118040141210041	6.08583718201865
Glyma08g08160	54.4900573549325	83.256698287627	25.723416422238	0.308965127747095	-1.69448408156489	3.77621699893877e-05	0.00139628622800397	1.56648603725122	0.269601579004709
Glyma02g09600	90.9788287012394	136.284227343821	45.673430058658	0.335133646415532	-1.57719155880741	3.79750064703443e-05	0.00140203494432279	12.2948748075017	0.438276767307313
Glyma19g43400	29.856921866811	49.3041997202001	10.4096440134219	0.211130980169973	-2.24378980773103	3.8095140327137e-05	0.00140540879205367	12.8692555329284	0.155262284001181
Glyma19g30290	3.64504481369931	7.29008962739863	0	0	-Inf	3.83859670659979e-05	0.00141507001668183	1.0669978054402	0
Glyma13g32430	80.0763764981022	117.973144228378	42.1796087678263	0.357535683597387	-1.48384085864692	3.86710169338684e-05	0.0014245038807546	1.24758198687273	0.0713435737552406
Glyma11g13810	18.2323966820176	30.6261704060171	5.83862295801818	0.190641627099125	-2.39106492499737	3.89235393895425e-05	0.00143272624430694	10.5554243356687	0.459709500744777
Glyma02g41960	24.7523954667127	40.6191487814924	8.88564215193302	0.218755006406772	-2.19261206017977	3.89817971357055e-05	0.00143294193737714	2.3909610065989	0.472653155143896
Glyma14g01670	11.6759214276339	20.7477587008912	2.60408415437652	0.125511588597021	-2.99410751924041	3.89880278366597e-05	0.00143294193737714	0.110031346517886	0.433274234614299
Glyma09g05390	16.3367824506811	27.802463907189	4.87110099417308	0.17520393194049	-2.51289294250882	3.9022690486418e-05	0.00143313835939676	4.9341833178692	0.117989031789677
Glyma20g21780	87.845045642051	128.265626629354	47.4244646547479	0.369736350267786	-1.43543120723703	3.93257737607291e-05	0.00144318503976874	0.705148199669838	0.0957059365438338
Glyma11g21110	41.4644046177394	64.9257905093912	18.0030187260876	0.277286092088221	-1.85055283833162	3.94068106649112e-05	0.00144507405770607	0.370878406640331	0.507168017707484
Glyma03g28760	661.840665839815	935.246186670966	388.435145008664	0.415329301038168	-1.26767243894145	3.99877654513164e-05	0.00146527882368159	0.844843288273264	0.00503469352978492
Glyma07g06300	81.4019076532763	121.066378006896	41.7374372996565	0.344748376772939	-1.53638433597521	4.01777497845756e-05	0.00147113765166264	2.19100309433478	0.445923766627945
Glyma10g09720	29.1958772443748	46.9479200364928	11.4438344522567	0.243755941548877	-2.03649070991791	4.02965150484277e-05	0.00147438192260273	2.07005834840541	0.0627422082716103
Glyma12g36880	5.27297304974471	9.97416891716131	0.571777182328102	0.0573257969738527	-4.12467168271209	4.10651820249464e-05	0.00150138236929202	2.25931329116133	0.0311055490354875
Glyma06g08030	113.52403667473	164.069418343127	62.9786550063333	0.38385371047408	-1.38137150108953	4.13068144638967e-05	0.00150908797057115	0.389830840036122	0.154085952079052
Glyma09g37160	84.7761050491086	124.575903163814	44.9763069344033	0.361035367130838	-1.46978792402138	4.15247913589674e-05	0.00151591848484619	1.84787477113266	0.835328796836872
Glyma13g39280	4.89867702956702	9.5408042014385	0.256549857695534	0.0268897518782382	-5.21679974678732	4.20299298243563e-05	0.00153321420124939	0.880752286166448	0.0311364671975965
Glyma03g24050	146.276418916768	211.776656643411	80.7761811901253	0.381421552641357	-1.39054172787463	4.2086504929192e-05	0.00153413313493569	5.72041225618947	0.44793162543833
Glyma02g25930	107.591020154648	60.6113126380467	154.57072767125	2.55019601034385	1.35060813817561	4.22388302426249e-05	0.00153853837549925	0.153753615446998	0.951687004309508
Glyma03g38880	41.0996846206823	64.4942185798882	17.7051506614763	0.274523066583793	-1.86500071925278	4.23692758971003e-05	0.00154214068831129	2.61612605569747	0.26339142225745
Glyma17g10890	71.8837391220449	108.48603314119	35.2814451028994	0.325216473322257	-1.62052775820504	4.29610998744658e-05	0.00156251821730925	5.39368234085555	0.486563239050978
Glyma07g16830	14.9866639539529	4.57184549164784	25.4014824162579	5.55606755798355	2.47406414161147	4.30322712568192e-05	0.00156394311046531	0.38082016918333	12.2255309397361
Glyma20g29570	120.225085146169	173.260315005318	67.1898552870201	0.387797143765772	-1.36662591725527	4.32139712750978e-05	0.0015693798988628	1.48655729721864	0.353305187699753
Glyma06g12250	217.645937036743	133.248309881576	302.043564191909	2.2667721974136	1.18063941261588	4.33556944043748e-05	0.00157335787221577	1.11972370916545	5.32318318763636
Glyma09g00810	49.9132536947651	76.9149365197324	22.9115708697978	0.297881944736701	-1.74718741348934	4.33933343464273e-05	0.00157355561537245	2.59298705350747	0.174702741864382
Glyma02g12220	164.098081693677	235.348439802464	92.8477235848891	0.394511744640496	-1.34185984488339	4.36757617295482e-05	0.00158151449450028	3.08339834635556	1.106105071378
Glyma13g39850	14.5949747542139	4.88133499794163	24.3086145104861	4.97991113511705	2.31611999810263	4.36775207146879e-05	0.00158151449450028	0.766156098373449	14.8469098488026
Glyma02g05220	93.8129306868628	136.523088245556	51.1027731281699	0.374315976769105	-1.41767146739851	4.39724241412863e-05	0.00159101409095067	0.00385756837207375	0.198555908745598
Glyma14g00760	829.571532181635	472.035538120476	1187.10752624279	2.51486896721707	1.3304832329251	4.40770987066735e-05	0.0015936218483577	0.909142430012032	7.15892444207829
Glyma12g34420	65.7901441960519	97.6822019240823	33.8980864680215	0.347024184552747	-1.52689188534466	4.44725538463819e-05	0.00160673124694667	5.58219025347335	0.251587288039034
Glyma05g06090	435.020027881091	611.693667161355	258.346388600826	0.42234602460365	-1.24350262338297	4.55359024680384e-05	0.00164393351879073	0.257931709383036	0.0553314643534699
Glyma19g34670	11.3523411462553	19.9261639389334	2.7785183535771	0.139440705300441	-2.84227632304438	4.64478262888059e-05	0.00167561818793314	2.35269449434601	0.103262822316322
Glyma07g35690	33.9612667806884	54.2703597362607	13.6521738251162	0.251558565144254	-1.99103378309829	4.72799233099623e-05	0.00170437847436399	0.669861444907368	0.038715515450812
Glyma03g29770	492.272965365074	290.304219478289	694.241711251859	2.39142824895722	1.25787250617829	4.73153251327433e-05	0.00170439773260041	0.495958980642425	4.36101454650874
Glyma07g38850	153.877457405216	88.5360276772326	219.218887133199	2.47604159441606	1.30803555023624	4.77692543451019e-05	0.00171948209933525	0.764191367295315	3.18730018211201
Glyma05g35940	35.4078222917477	56.4590413574927	14.3566032260027	0.254283510325621	-1.9754901851314	4.80191259482949e-05	0.0017272044993411	4.32250635537301	0.0103147311773422
Glyma20g29630	7.50405703524123	1.36727755546093	13.6408365150215	9.97664041257736	3.31855407647423	4.83724016344757e-05	0.00173863215933562	0.0567279146651236	0.610822980860209
Glyma18g15530	48.5418777598105	74.8313358692042	22.2524196504167	0.297367665456502	-1.7496803117259	4.8426833177308e-05	0.0017393096689002	0.413164749535019	0.159499846194708
Glyma11g15700	610.101883997105	851.577128453144	368.626639541065	0.432875223188134	-1.20797686861887	4.8870790985925e-05	0.00175396622979	10.8481441943803	1.07172430438665
Glyma02g47940	154.350040532821	91.430643532966	217.269437532677	2.37633061670772	1.24873557094604	4.90878462099211e-05	0.00176046375527026	0.15874001830302	5.03154549595848
Glyma06g06250	111.998891581643	162.364664785778	61.633118377508	0.379596868929739	-1.39746000241814	4.91547624461767e-05	0.0017615711861393	2.08148040987631	0.0356110907710662
Glyma06g47760	80.6503894662361	118.44603692916	42.8547420033127	0.361808154281627	-1.4667031717013	4.97087147721864e-05	0.00178011823845716	0.736396047907353	0.546729688765505
Glyma05g03240	6.6848939359613	12.2849109742034	1.08487689771917	0.0883097077379932	-3.50128415013832	5.0100056544606e-05	0.00179281915374336	3.83282204468479	0.0123955014058462
Glyma04g40620	78.9660420112074	117.624360985416	40.3077230369992	0.342681759962947	-1.54505869179982	5.02550852954874e-05	0.00179705126511632	2.3883477499641	0.369755231948176
Glyma19g03770	25.3333561765188	9.30988652629832	41.3568258267393	4.44224811010485	2.15128997307886	5.03473761795022e-05	0.00179743687893205	1.23001028715235	7.21697440769942
Glyma20g26520	103.284118694	57.9311127860956	148.637124601905	2.56575642091896	1.35938421523966	5.03736222449645e-05	0.00179743687893205	0.0827345222088895	0.461923358151652
Glyma01g39950	144.759381332438	83.453391922392	206.065370742484	2.46922702595619	1.30405948701282	5.03761819102514e-05	0.00179743687893205	0.0528800372773223	0.463870958565259
Glyma04g00460	140.099498207072	84.1049708979226	196.094025516221	2.33153906865051	1.22128260453353	5.06354518265295e-05	0.00180536991698353	0.405843077436816	18.0988016212858
Glyma02g39870	381.395138033667	530.040309059789	232.749967007546	0.439117484140799	-1.18732111614815	5.07960770641367e-05	0.0018097768506189	6.31178965036562	0.801809442333756
Glyma08g07330	5.18054070982046	10.1045315619454	0.256549857695534	0.0253895844772978	-5.29961940555919	5.10458463658434e-05	0.00181735110127834	8.48333988788141	0.0285075576267016
Glyma11g11430	50.9140989562147	77.7494845875964	24.078713324833	0.309696115061762	-1.69107480944109	5.12123109973868e-05	0.00182195064495943	0.209058354082964	0.124805466530851
Glyma04g01420	1843.00689388627	955.116182683873	2730.89760508867	2.85923079788561	1.51562707940445	5.15721879758896e-05	0.00183324407487044	0.357404018720594	0.593399248781302
Glyma18g20610	120.826829205185	171.741750362553	69.9119080478182	0.407075786174485	-1.29663068575266	5.16047593597178e-05	0.00183324407487044	0.47293841176306	0.746951482117272
Glyma18g04490	46.5475673174664	72.2412210052572	20.8539136296755	0.288670558712703	-1.79250411916346	5.18324456462164e-05	0.0018382474967414	2.09108136641232	0.184773964075576
Glyma04g08020	57.9075552797602	86.764686894114	29.0504236654063	0.334818515519556	-1.57854878351752	5.18380758599883e-05	0.0018382474967414	2.91482081798854	0.386497138752633
Glyma08g16460	34.5289552592461	55.1322913493856	13.9256191691066	0.252585532512277	-1.98515608747423	5.18584202366186e-05	0.0018382474967414	2.14091576323134	0.037034886294115
Glyma14g37280	149.992438354424	86.0673047591604	213.917571949688	2.48546846619964	1.31351779954043	5.22045171072504e-05	0.00184917478640334	0.536825272180937	0.414149697371697
Glyma17g01560	23.8353028994882	39.7258510161095	7.94475478286689	0.199989542820496	-2.32200352946452	5.23848287420464e-05	0.00185421810178763	4.55984079564394	0.155023660460205
Glyma10g36680	143.302858501854	204.228583754946	82.3771332487621	0.403357511148423	-1.30986897346469	5.24885830853377e-05	0.00185654625063493	2.36907873482163	0.202900881767322
Glyma11g13830	8.0293552688419	14.4792276124789	1.57948292520491	0.109086131351622	-3.19646039837759	5.26333883188071e-05	0.00186032197237883	6.41922026421467	0.135117884147407
Glyma18g03070	48.012522442004	72.6002243999981	23.4248204840099	0.322654932234762	-1.63193601561244	5.27223747511239e-05	0.00186212075331246	6.57230852772544	0.0941644430211526
Glyma04g39860	27.1070168416786	10.4688761083576	43.7451575749995	4.17859158158118	2.06301675554426	5.30587743315992e-05	0.00187264910243843	0.272564490944554	6.6942024364481
Glyma03g37800	133.095864271712	196.705752381819	69.4859761616055	0.353248317958331	-1.50124540390763	5.37870356325581e-05	0.00189698259436559	17.6431224019185	7.31477338708
Glyma05g29280	112.882649534784	163.239168312436	62.5261307571318	0.38303387234526	-1.38445611708766	5.38418120914154e-05	0.0018973468500206	1.62433849231151	0.354232135894764
Glyma04g06320	40.5282449202158	64.5602776918961	16.4962121485355	0.255516437324838	-1.9685119924358	5.38749934092017e-05	0.0018973468500206	3.90908552400732	1.70333975859184
Glyma19g01470	275.33009906872	385.817601228326	164.842596909113	0.427255253218891	-1.22682986455119	5.45148365979513e-05	0.00191849837478838	1.82834037673558	1.99294700702817
Glyma20g26830	52.034720508246	79.8917165468694	24.1777244696227	0.302631180235545	-1.72436745811336	5.5180116210204e-05	0.00194038399694069	1.51485826937437	0.347538337216064
Glyma16g30180	33.9417452808243	14.3791503758713	53.5043401857774	3.72096673219021	1.89567749190987	5.52161151291783e-05	0.00194038399694069	0.0238420205444305	0.046856342962183
Glyma13g37970	269.654122770444	377.438650842279	161.86959469861	0.42886332477447	-1.22141014899629	5.60782419456149e-05	0.0019692648152195	1.11446227072808	0.0469834669121022
Glyma01g36110	178.555785036317	250.602519072165	106.509051000469	0.425011892916359	-1.23442488278669	5.61746920748535e-05	0.00197123567695835	0.642847748864924	0.287651554223775
Glyma20g24400	642.405851765917	377.76723522048	907.044468311353	2.40106706920193	1.26367570304921	5.63005687588788e-05	0.00197423558254771	0.467987486977711	4.03315711022228
Glyma06g14850	347.893281066601	211.482625693976	484.303936439225	2.29004124972437	1.19537358532519	5.64647166714192e-05	0.00197857224396582	0.51573146633333	1.68556287977922
Glyma13g20640	24.4756665166319	39.682046981277	9.26928605198679	0.233588908766735	-2.09795632087109	5.65638264917507e-05	0.00198062533421903	3.9680364808978	0.0730032250492336
Glyma13g10640	954.573440386662	1349.22671776027	559.920163013052	0.414993385205508	-1.26883975410796	5.66990112437614e-05	0.0019839377720956	2.9558056335597	0.355832874379309
Glyma11g07090	34.8578750726289	56.0715673281942	13.6441828170636	0.243335142340545	-2.03898340626231	5.67625205915682e-05	0.00198473929295925	7.47437968620096	0.223295230030499
Glyma16g27130	681.522280829848	974.173214289927	388.871347369769	0.399180907117444	-1.32488537688182	5.72076630066706e-05	0.00199887418376846	1.95675999424043	3.55507409455328
Glyma06g04280	15.6440745353346	27.1045819910878	4.18356707958143	0.154349072085193	-2.69573128509347	5.72710237127541e-05	0.00199965870080489	3.03859659541759	0.475832725178223
Glyma06g20980	78.0739172165809	114.442276029579	41.7055584035829	0.364424405477602	-1.45630851532345	5.74575734087523e-05	0.00200474025936233	1.73869900552007	0.852823362450918
Glyma02g41950	645.045343594137	909.309329867266	380.781357321008	0.418758880849261	-1.25580830808015	5.75466792048109e-05	0.00200641709906531	3.75936180628825	0.625624266170499
Glyma13g20630	16.6132566391104	28.2581492396895	4.96836403853129	0.175820574673484	-2.50782418912407	5.75976619687211e-05	0.00200676330174984	0.544586340641905	0.0365575162209433
Glyma14g01130	558.963976523841	806.494164375471	311.433788672211	0.386157522805361	-1.37273861782928	5.78829035200566e-05	0.00201526502127308	14.9302233783705	6.13593767531024
Glyma08g07480	18.1664170194149	30.688887068349	5.64394697048073	0.183908492931359	-2.44293998965065	5.80812090994524e-05	0.00202073000939462	1.27519079457757	0.121667446379496
Glyma13g43140	330.25355526178	466.768361199851	193.738749323708	0.415064013391339	-1.26859424112569	5.8257745880498e-05	0.00202348960964981	2.59182026949009	1.93727703170354
Glyma10g03530	9.48912603442516	16.9508896004545	2.02736246839582	0.119602128040611	-3.06368503573325	5.827169452972e-05	0.00202348960964981	1.0401019928281	0.352714393563887
Glyma06g45350	34.8432615947887	55.0920136926055	14.5945094969719	0.264911527438517	-1.91641747195543	5.82847136039223e-05	0.00202348960964981	3.02660197113698	0.292475460865895
Glyma13g30990	1064.19064996798	1516.93670508547	611.444594850496	0.403078515274009	-1.31086720758945	5.86544580210252e-05	0.00203488092049947	1.28582689300757	0.203728070664381
Glyma18g26120	718.797530148962	1020.83207201066	416.762988287267	0.408258125615509	-1.29244649466429	5.87301015094002e-05	0.0020360601574344	0.9420577608681	0.293753665154794
Glyma07g38350	141.751093358638	201.593474597684	81.9087121195922	0.406306366230632	-1.29936012520537	5.87969579947235e-05	0.00203693331020416	6.44648897774491	0.00931278552285795
Glyma02g37710	151.67869667746	217.764749823021	85.5926435318985	0.393050957978554	-1.34721172882302	5.89675905178621e-05	0.00204139784680888	5.54406754874313	1.03493767365913
Glyma04g01230	6.78715955088631	12.4508566266323	1.12346247514035	0.0902317413837434	-3.47022116115544	5.91763077160091e-05	0.00204701331722674	2.07381505751616	0.0243938820543054
Glyma08g21670	147.590414714221	208.826592094195	86.3542373342483	0.41352126885879	-1.27396656068312	5.92135516255188e-05	0.00204701331722674	0.0128339784160534	0.0791814802734574
Glyma09g41560	225.811890741529	312.324116692528	139.299664790529	0.446009953588262	-1.16485218780863	5.92748778553422e-05	0.00204751186398098	4.57357574522375	0.297649297818689
Glyma08g08170	43.6170544329936	67.2906379348303	19.9434709311569	0.296378092751502	-1.75448928235435	5.93117466428762e-05	0.00204751186398098	0.579181017835522	0.0380815109904521
Glyma02g37020	1392.76846623699	2016.18973142174	769.347201052253	0.381584723432621	-1.38992468001449	5.95148694404028e-05	0.00205307399293279	0.690777874209141	0.105901894235907
Glyma13g09840	29.6017377939171	47.2664834108812	11.9369921769529	0.25254665284037	-1.9853781739363	5.98001025155157e-05	0.00206120053381284	4.91093754019287	0.722594584709387
Glyma04g02560	368.806067208103	227.147139344479	510.464995071727	2.24728780007915	1.16818489583911	5.98347767579153e-05	0.00206120053381284	0.283354626352616	1.88529617463298
Glyma09g27390	8.17084781955277	14.9600851046591	1.38161053444641	0.0923531199709636	-3.43669548909106	6.00361333497987e-05	0.00206572114036889	4.56195356457223	0.0527941120557407
Glyma05g33630	159.97044714946	223.720243462283	96.2206508366371	0.430093626520029	-1.21727734248431	6.00505245379524e-05	0.00206572114036889	1.74374251521268	0.40779503345285
Glyma01g04730	167.217477255676	236.075158525908	98.3597959854435	0.416646107958237	-1.26310559146206	6.067911415529e-05	0.00208587655284029	0.159057854866536	0.0797755729671242
Glyma20g04600	41.9535661011548	65.0792826370615	18.8278495652481	0.289306347616776	-1.78933011736897	6.13908950416733e-05	0.00210886137134721	0.945475642797823	0.646502662881885
Glyma14g37940	41.8496299617124	64.3758908605013	19.3233690629234	0.30016468595046	-1.73617383945102	6.16518147262457e-05	0.00211633708388226	1.6780301486241	0.0683196163476013
Glyma06g12760	7.91466458085072	14.4493168288655	1.38001233283588	0.0955070989985506	-3.38824821778482	6.21439212588532e-05	0.00213023783939359	1.21594204280863	0.0143637562595361
Glyma20g01120	14.6897008642279	25.7676118312025	3.61178989725333	0.140167816905708	-2.83477295609824	6.22994749965468e-05	0.00213407353663714	8.45595235388457	0.642750558840553
Glyma14g40160	5.34789225456434	10.1826847937376	0.513099715391068	0.0503894332177135	-4.31073496086521	6.24356400477621e-05	0.00213724016583663	0.985596766401873	0.0996720188179652
Glyma03g25650	227.660163245711	325.205220536628	130.115105954794	0.40010152893637	-1.32156195312036	6.27242024259496e-05	0.00214561543945785	4.95600969742451	3.91974859872505
Glyma17g03390	186.268375868786	256.766997507378	115.769754230193	0.450874743849689	-1.14920139649612	6.29605066718658e-05	0.00215219264834556	10.1876231509446	1.03221158866182
Glyma13g37500	33.16085227961	14.022792608257	52.2989119509631	3.72956467459756	1.89900724483674	6.32705910807914e-05	0.00216128094564028	0.164129367926232	0.157020175300482
Glyma06g09670	52.8129578878789	80.1206135326151	25.5053022431427	0.318336332169499	-1.65137627171975	6.52789296949486e-05	0.00222832726351151	1.13999988902961	0.0137945975736664
Glyma10g05800	513.981264303684	720.467996017504	307.494532589863	0.426798323158816	-1.22837358689563	6.6050264685085e-05	0.00225308376715724	2.02896699927117	0.346109163645846
Glyma07g36210	67.0063473966071	35.8332838980244	98.1794108951898	2.73989431654079	1.45412024649128	6.6535792242555e-05	0.00226806317740626	0.0848049943781658	4.81991094919526
Glyma18g47070	112.854492612335	160.719713337415	64.9892718872553	0.404364035610347	-1.30627340613779	6.73429666694777e-05	0.00229397832525255	4.80128994348667	0.247724923050968
Glyma12g06760	211.433579606667	298.557691719684	124.309467493651	0.416366655227107	-1.26407356002703	6.74028767441983e-05	0.00229442020961692	2.3699188951615	0.396218130013839
Glyma08g28430	269.562988259797	159.91508916619	379.210887353405	2.37132649164403	1.24569431125854	6.74889212362623e-05	0.00229575048564438	0.359052032062261	3.60172838564276
Glyma13g03650	391.301238321891	240.832618314421	541.769858329362	2.2495701044202	1.16964932700739	6.79366862503651e-05	0.00230937489380414	0.0608060786461704	4.80272952807397
Glyma20g27020	34.9480039434008	54.8670181320706	15.0289897547311	0.273916649134362	-1.86819113664405	6.80285415191915e-05	0.00231089031726277	4.03025280189495	0.0510774426650241
Glyma12g36510	262.83248544861	365.516429897878	160.148540999341	0.438143207527184	-1.19052560172502	6.84086218626931e-05	0.002322187676314	2.45348129949506	0.141260548082418
Glyma02g14260	91.1873029355379	130.707297074525	51.6673087965505	0.395290163234661	-1.33901604063838	6.91678413654862e-05	0.00234633061875621	10.3874435011328	1.16413866466932
Glyma17g26620	97.0522646364621	140.827742577084	53.2767866958399	0.378311728363309	-1.40235259159207	6.93438439636657e-05	0.00235066975078496	1.25003216605061	0.164862701023196
Glyma08g17010	511.965826327142	303.025565739919	720.906086914365	2.37902727828947	1.25037181401917	7.02050386745303e-05	0.00237821392965238	0.645967152568593	4.72509181276962
Glyma17g37740	105.804315175924	150.633585747448	60.9750446044009	0.404790500749491	-1.30475266029586	7.07755918284422e-05	0.00239324607634659	0.974176651540664	0.542399704981928
Glyma08g07370	83.6048387718227	45.9534799326048	121.256197611041	2.63867280103431	1.39981246563528	7.0798906951472e-05	0.00239324607634659	0.609926176521089	5.7542621256093
Glyma18g43800	43.6820918616787	68.3125119039927	19.0516718193646	0.278889932288541	-1.84223223975942	7.08174178372809e-05	0.00239324607634659	4.75733987448016	0.167486755460165
Glyma08g47100	88.294978928809	126.533711084704	50.056246772914	0.395596132791881	-1.33789977199875	7.08446273162618e-05	0.00239324607634659	8.07671348778043	0.875537402726953
Glyma16g01440	8.24695147780602	15.075305045355	1.41859791025707	0.0941007764678146	-3.40964956244638	7.10991363478455e-05	0.00240018507110179	7.53621631659857	0.0644666834117627
Glyma09g14870	104.925350074388	155.010205663406	54.8404944853706	0.353786347490262	-1.49904971895659	7.13274512603191e-05	0.00240615638734261	10.7559776963304	3.12198466662471
Glyma01g43420	25.4657268176408	41.1272278779563	9.80422575732526	0.238387712063137	-2.06861822235266	7.1445472056586e-05	0.00240689012065475	4.39704115612886	0.768098823170201
Glyma11g16120	22.3118860390559	36.6121989214343	8.01157315667757	0.218822507052076	-2.19216696031055	7.15797286704492e-05	0.00240975227057087	2.32217681732556	0.288436194488112
Glyma13g08900	18.7174870783019	31.4557079719746	5.97926618462915	0.190085252252353	-2.39528148992741	7.22475279063613e-05	0.00242983010364213	1.14202876621504	0.0619432033981638
Glyma17g16600	178.208870401402	252.415745947312	104.001994855493	0.412026573323209	-1.27919070901935	7.22755404994817e-05	0.00242983010364213	2.93900606350392	0.0293275458468342
Glyma04g18940	254.464686323225	152.99222396072	355.937148685731	2.32650483450136	1.21816418503365	7.24354032181097e-05	0.0024335308454348	0.3993281896868	0.120406132095312
Glyma02g41030	17.1409580652255	28.8004523765286	5.48146375392236	0.190325613023689	-2.39345836987155	7.31104520711257e-05	0.0024545227459758	4.02356454920873	0.0567763758845005
Glyma11g25660	18.4217343371368	30.362440084348	6.48102858992552	0.213455459176567	-2.22799303454475	7.31682280365927e-05	0.00245477647418306	3.43225303354996	0.407628685551168
Glyma12g06630	133.765124488636	187.541968232106	79.9882807451654	0.426508698288642	-1.22935293048348	7.32602069976967e-05	0.00245617656958944	4.39629261794695	0.306822453816539
Glyma07g05960	140.975491630835	84.3386217271907	197.612361534479	2.34308265285261	1.22840784654308	7.36355452488379e-05	0.00246675403961697	0.206640409158084	2.43571427048972
Glyma19g30180	25.2809173496725	40.9773213227256	9.58451337661936	0.233897996922114	-2.09604858823296	7.36766273442325e-05	0.00246675403961697	1.41580110137922	0.0355379352744956
Glyma03g06580	14.0613016712098	24.5744354157559	3.5481679266637	0.14438451450196	-2.79201207599491	7.43635665429777e-05	0.0024880491853209	10.5984717859371	0.12818998656262
Glyma15g01940	93.7513202068629	139.182744624765	48.3198957889609	0.347168723531288	-1.52629111380655	7.46418824281449e-05	0.0024956528706242	10.0782472512197	2.9767341726677
Glyma15g09140	24.5246903591161	40.0567364134568	8.9926443047754	0.224497677792702	-2.15522757310259	7.47191428280816e-05	0.00249652846187443	2.52078574504631	0.0948803314901659
Glyma07g05110	483.77649318152	679.236377223583	288.316609139456	0.42447168439059	-1.23625977703786	7.49353370180851e-05	0.00250191171927027	4.26651685131735	0.258815424342633
Glyma15g19100	20.0012954610444	33.9090163079855	6.09357461410319	0.179703668155899	-2.47630823708952	7.49826248666368e-05	0.00250191171927027	5.18325142406424	0.625664775641687
Glyma14g03500	7.77708892795092	14.1540736335501	1.40010422235174	0.0989188171971214	-3.33761120069436	7.55995965740703e-05	0.00251913457574965	1.41339466793723	0.0183920651219302
Glyma04g42740	290.842910937796	179.11556227659	402.570259599002	2.24754485027579	1.16834990533922	7.56018661802858e-05	0.00251913457574965	0.225618133617189	0.506624229793132
Glyma03g05600	99.8764564850429	145.496432370064	54.2564806000217	0.372905917459354	-1.42311640418093	7.57160312523195e-05	0.00252122005427512	3.18380586166629	0.181172612996512
Glyma12g17710	27.6768571161374	44.5065434566937	10.8471707755812	0.243720808966794	-2.03669866076676	7.61469448814069e-05	0.00253384272273175	0.24536169628455	0.175863464104912
Glyma17g12550	146.803651711948	209.361723663559	84.2455797603361	0.4023924635609	-1.3133248098362	7.62485238897888e-05	0.00253549683318412	1.16770409805865	0.514532705234954
Glyma06g45280	3.12035347819542	6.24070695639084	0	0	-Inf	7.67125090470704e-05	0.00254919161606995	0.475850021534767	0
Glyma09g27180	9.21859149698464	16.2103499332044	2.22683306076485	0.137371066629692	-2.86384992206648	7.85751896318306e-05	0.0026093155024342	3.41887269057254	0.0803119197156703
Glyma11g38150	27.8336355822507	45.0211691828998	10.6461019816016	0.236468802894735	-2.08027823215927	7.89268653886481e-05	0.00261784892180707	2.47250202545731	0.251914916693494
Glyma10g05150	149.028054290125	209.700308742143	88.3557998381071	0.421343203393913	-1.24693224135012	7.89392682530098e-05	0.00261784892180707	0.0360333927656944	0.106039202182441
Glyma18g52590	310.209942127428	433.978975197654	186.440909057202	0.429608160101047	-1.21890669833893	7.91040039555537e-05	0.00262153350600364	1.88682390238697	0.522506543466648
Glyma08g03850	427.938096490886	595.032850419895	260.843342561877	0.438367969731097	-1.18978570625652	7.92711460720983e-05	0.00262529279288368	3.09303610680997	0.246583353596676
Glyma10g27860	56.0105330711715	27.495626373237	84.525439769106	3.07414126965951	1.62018346442822	7.93753173938043e-05	0.00262696294166821	0.472037703381763	4.35096246424732
Glyma05g25920	29.1614192427651	46.6055586892831	11.717279796247	0.251413782513918	-1.99186435435945	8.02630876016848e-05	0.00265317383121131	0.0739008223506329	0.0455843224463655
Glyma11g01470	37.3973913356847	59.4826084641638	15.3121742072056	0.257422708965943	-1.95778876600853	8.02965796855213e-05	0.00265317383121131	5.94680436008423	0.31357369751038
Glyma04g36250	68.3868270743967	103.444762132427	33.3288920163669	0.322190233022146	-1.63401533449927	8.03301270445714e-05	0.00265317383121131	12.1894348195886	0.595205483495887
Glyma13g01620	81.8431814300803	46.2810732002895	117.405289659871	2.53678840055802	1.34300318585947	8.04820199263537e-05	0.00265639574479407	0.324041150015728	8.06782538000597
Glyma15g30110	1488.00561706314	843.594479019258	2132.41675510702	2.52777466915871	1.33786786455293	8.09846152989096e-05	0.00267118081311829	0.560538119584523	18.1510115386229
Glyma20g30250	45.0459062536305	20.9619687888981	69.1298437183629	3.29786979527303	1.72153444018773	8.16083385610142e-05	0.00268993850676972	0.344572674077237	0.192687118744208
Glyma11g01690	10.9796719134018	3.09725359250278	18.8620902343008	6.08994054602389	2.60642814366934	8.19910625676813e-05	0.00270073256093895	0.0196349519916344	3.4895433807149
Glyma19g37180	47.6583174186583	73.1144378720579	22.2021969652588	0.303663648541074	-1.71945388051576	8.2343700731883e-05	0.00271052173681879	5.06402443587341	0.351856707781387
Glyma11g29890	4.66390666188733	0.514397823031407	8.81341550074325	17.1334618968734	4.09874477910788	8.3299696797515e-05	0.00274014520784396	0.139503183608811	3.16275780184627
Glyma16g25840	28.6994470427861	46.6242497588229	10.7746443267494	0.231095285875575	-2.11344026439077	8.34027913378979e-05	0.00274169149036928	6.43584913435173	0.23922815416138
Glyma14g01370	55.6880012119944	28.4325002702777	82.9435021537111	2.91720746910244	1.54458799302439	8.39923878808829e-05	0.00275921767768368	0.037216272742685	1.16082121908232
Glyma12g00970	361.309460670349	503.568932088836	219.049989251861	0.434995042969049	-1.20092913421271	8.4980415885764e-05	0.00278980032862855	4.3731922627857	1.33436756885372
Glyma11g33790	327.964282579151	455.832571593141	200.09599356516	0.438968178306834	-1.18781173522446	8.59339334708154e-05	0.00281920975565127	0.361053677052232	0.130029390676359
Glyma13g02950	10.2235012891633	17.886448505024	2.56055407330274	0.143156092311089	-2.80433902629674	8.64203658772264e-05	0.00283326648209965	1.63241329909958	0.213017775642984
Glyma17g01130	322.903027202446	450.648059047663	195.157995357229	0.433060769793725	-1.20735860774507	8.66385523871247e-05	0.00283851589664037	2.43063645074854	0.501147700844887
Glyma13g23410	70.7996827003566	38.6715238053926	102.927841595321	2.66159260010767	1.41228976028638	8.72056412436377e-05	0.00285518161773041	0.167797388169035	0.90337288521669
Glyma09g24170	100.758674257909	144.603599708	56.9137488078193	0.393584592103835	-1.34525435116774	8.78603471651e-05	0.00287305473138156	6.87807068585761	3.58589489391373
Glyma19g01450	816.631442563256	485.560596095441	1147.70228903107	2.363664387638	1.2410252044397	8.78690893051722e-05	0.00287305473138156	0.0438561421182236	1.49108906634883
Glyma17g12850	559.929679311757	343.736788914442	776.122569709073	2.25789788797456	1.17498024260169	8.88724335416247e-05	0.00290391864731397	1.39714627655313	5.47894836767179
Glyma17g09260	33.3428440222351	52.5019208160577	14.1837672284126	0.270157110596124	-1.88812944036321	8.90735555910898e-05	0.00290854612184613	1.31529477752181	0.0416984394504905
Glyma11g07560	32.3669723565663	51.7506612158817	12.9832834972509	0.250881499718239	-1.99492200616025	8.95347638290143e-05	0.00292165442289044	2.68106323622133	0.785909125027252
Glyma07g39770	123.681365884944	175.458629470179	71.9041022997084	0.409806588121841	-1.28698491733589	8.96809760882468e-05	0.00292447329762887	0.238675212510285	0.535010386507294
Glyma09g08920	89.6643252392587	129.211743103277	50.1169073752405	0.387866506337453	-1.36636789552526	9.01891404411762e-05	0.00293908370869705	0.126191888217603	0.0920971202609631
Glyma07g38120	118.09835758362	169.492725405547	66.7039897616921	0.393550753296867	-1.34537839356863	9.02910452942059e-05	0.00294044428785568	2.35090982209358	0.141748808899743
Glyma11g14600	39.6365123814519	62.0061644349553	17.2668603279486	0.278470059957693	-1.84440587207079	9.06488630660203e-05	0.00294935017320402	4.71326564555713	0.662518754464055
Glyma01g37430	22.982076978401	9.22134443394026	36.7428095228617	3.98453932461577	1.99441293563087	9.06851869875547e-05	0.00294935017320402	0.225819893923473	2.4485211230701
Glyma01g16360	83.2049116681198	120.878170932077	45.531652404163	0.376673902765686	-1.40861201290221	9.20575431244177e-05	0.00299199256848922	1.51200293860486	0.207224832508743
Glyma20g04830	20.2613354276749	33.2670481886851	7.25562266666472	0.21810238845094	-2.19692252579151	9.22053078458314e-05	0.00299480389243849	5.04211052920604	0.503494214827397
Glyma06g01270	11.9398389768244	20.5478761056489	3.33180184799987	0.162148235217551	-2.62461477295452	9.23087475860703e-05	0.00299617277523392	1.40657102713743	0.0276711850883583
Glyma14g06910	22.6378203377203	38.1325783378184	7.14306233762223	0.187321777046952	-2.41640946540066	9.26272215503066e-05	0.00300263300372084	15.0444144687453	0.439875384110848
Glyma06g04810	141.072191777199	82.8835517510932	199.260831803306	2.40410585204775	1.26550041887039	9.26306323311448e-05	0.00300263300372084	0.161053578454404	0.529115692019793
Glyma17g14920	128.201972088884	76.8851289053045	179.518815272464	2.33489645954249	1.22335857536681	9.35005567882425e-05	0.00302882320538295	0.438133238120113	15.0348449163055
Glyma13g38240	75.1949345881287	112.079977407296	38.3098917689614	0.341808525083335	-1.54873971501177	9.48154523480657e-05	0.00306714019409344	8.39849137745883	0.597514725466679
Glyma04g17710	25.9300421629184	41.0798818228874	10.7802025029495	0.262420484786871	-1.93004775242022	9.48247279301881e-05	0.00306714019409344	3.94737842169719	0.410332081379082
Glyma12g09050	255.041322204181	160.462130504368	349.620513903995	2.17883504852554	1.12355697952768	9.48716495533996e-05	0.00306714019409344	1.41906618546416	3.18255877538461
Glyma13g43110	29.5157392128481	12.5642617937092	46.467216631987	3.69836424892489	1.88688732161574	9.62600075102128e-05	0.00310791392808073	0.370367590066791	3.23257306633252
Glyma06g13100	23.4196837959308	38.5777872827516	8.26158030910998	0.214153814695427	-2.22328071888111	9.70976203049095e-05	0.00313288836682811	3.67357045654739	0.0440904366319741
Glyma14g05980	203.22858792125	284.6340448545	121.823130988001	0.427999156075216	-1.2243201429509	9.79031713316592e-05	0.00315679605609114	8.22867676774712	0.552063073526583
Glyma20g38570	648.5309449335	393.715529229461	903.34636063754	2.29441384343024	1.19812563373226	9.8380819738679e-05	0.00317010628244305	0.411330318173489	9.51689040974001
Glyma14g40490	23.2749100846702	38.4457785731362	8.10404159620421	0.210791454796207	-2.24611171165519	9.87830479962382e-05	0.00318097032421088	2.52335745584371	0.315001414054034
Glyma05g03560	7.13226253911929	12.8459271679815	1.41859791025707	0.110431726079914	-3.17877338941335	9.88719781958409e-05	0.00318105698105565	0.916327865269558	0.0788189941611041
Glyma11g07670	421.307336676392	257.925002746731	584.689670606053	2.26689799119703	1.18071947228499	9.8915891559359e-05	0.00318105698105565	0.270517894917189	3.34443580183884
Glyma02g46910	7.09898429635116	13.133183584499	1.06478500820332	0.0810759250681666	-3.62458260999413	9.93147134260482e-05	0.00319178292024463	6.12862366060949	0.0996593600724312
Glyma05g02410	112.578962129543	161.685276897815	63.4726473612715	0.392569123046289	-1.34898139070223	9.9692222273633e-05	0.00320181025570284	2.29605185970207	0.0778680918628301
Glyma06g20230	435.444911319912	607.163892112707	263.725930527116	0.434357072205739	-1.20304656719668	9.98272711502548e-05	0.00320404246117318	0.594851595878441	0.427579789229197
Glyma04g19030	704.824234465994	997.684846915958	411.96362201603	0.412919594087744	-1.27606721519016	0.000100311367881918	0.00321746737848027	4.11058047443228	1.00458051997259
Glyma13g35130	348.464372167205	215.022164381098	481.906579953313	2.24119490816397	1.16426811998356	0.000100497545382809	0.00322115781114975	0.0829836609433158	0.384959652329363
Glyma20g31040	100.028038811529	143.717517062294	56.3385605607649	0.392009002885467	-1.35104130720742	0.000100600949660849	0.00322115781114975	2.50799590423297	0.428999592148383
Glyma14g28700	14.6521571983964	24.8876356510738	4.41667874571904	0.177464778400052	-2.49439537488862	0.000100624114758514	0.00322115781114975	0.660201520967566	0.0205445716051021
Glyma06g12700	699.099701701484	982.842533506904	415.356869896063	0.4226077481751	-1.24260887671219	0.000100868388665817	0.00322686425049899	2.21832652391435	0.476491406717401
Glyma19g35900	69.0231024090921	100.9725568111	37.0736480070841	0.367165586154677	-1.44549725130628	0.000101089516914004	0.00323182326081776	0.973875262005817	0.044566751343366
Glyma18g47850	81.1242039112152	119.747342899614	42.5010649228165	0.35492282244998	-1.49442274850548	0.000101726741464542	0.00325006965769263	3.45513518053507	1.22275929814595
Glyma06g01430	142.292144595138	202.802600054169	81.7816891361075	0.403257596866428	-1.31022638268862	0.00010187933017935	0.00325281869224493	6.12302533864375	0.30082842357687
Glyma08g14280	80.3088458921165	118.443641192607	42.1740505916262	0.356068507916309	-1.48977325110457	0.000102007316012127	0.00325477912617805	6.4035468507738	0.0337439224404042
Glyma01g23040	519.923329056392	731.924297122341	307.922360990444	0.420702471828141	-1.2491278002327	0.000102085109037254	0.00325513652965364	13.70664844433	1.72312808229832
Glyma05g31450	135.368089115575	193.809543310426	76.9266349207238	0.396918715181687	-1.33308450618718	0.00010249989240973	0.00326623190402376	4.06835505032627	0.751945484613526
Glyma06g02300	86.0223541075073	129.050035871039	42.9946723439758	0.333162808160246	-1.58570073703375	0.000103325931419619	0.00329040923755947	19.6145965952078	4.95407645381697
Glyma01g45520	9.3712697400115	16.6298649499112	2.11267453011183	0.127040991401624	-2.97663401875618	0.000103498457215423	0.00329173805510775	0.00775178304196135	0.164316138992213
Glyma04g09770	40.0386202355877	60.9044036421681	19.1728368290073	0.314802143727628	-1.66748272959886	0.000103502340139532	0.00329173805510775	2.77763007029729	0.68374942195744
Glyma02g10490	98.4958347057017	142.325295250328	54.6663741610755	0.384094577600741	-1.38046649791174	0.000103859069057149	0.00330093563956539	1.43578769125698	1.41465984344029
Glyma16g32230	148.031557648751	208.33921841145	87.7238968860525	0.421062810712893	-1.24789263607327	0.000104009250028277	0.00330342577990169	3.15690400421971	0.0135740534367658
Glyma09g29340	44.6277757656401	22.9885030137266	66.2670485175536	2.88261695326507	1.52737914195256	0.000104072576839094	0.00330342577990169	0.484231093519087	15.5404022799664
Glyma09g06980	664.216026570717	916.865296930098	411.566756211336	0.448884648147736	-1.15558333795192	0.000104178722827011	0.00330464914291367	3.19729932617932	0.158683357244629
Glyma20g23090	11.9751459112581	20.5397206180634	3.41057120445276	0.166047594700649	-2.59033127020139	0.000104416021246031	0.00331002850230123	1.24239890162631	0.154776659120243
Glyma20g26790	16.1011876354366	27.3497679646055	4.85260730626775	0.17742773220408	-2.49469657236002	0.000104531529840884	0.00331154260640446	2.02020645503986	0.105639196641965
Glyma16g06530	103.804400572713	61.0008293441387	146.607971801288	2.40337669794935	1.26506278982069	0.000104649182380224	0.00331312262507132	0.870074656253381	14.4439197172675
Glyma07g16950	29.8418884701773	13.5722205242532	46.1115564161014	3.39749537179278	1.76447158569579	0.000105154307617811	0.00332695978315458	0.464512625909985	9.8560737937052
Glyma11g35610	46.2617089806003	72.5578072424542	19.9656107187463	0.275168330983744	-1.86161365450488	0.000105751155617466	0.00334272938718418	13.4029590329133	1.98371842737482
Glyma04g20330	173.535187638479	243.672878911183	103.397496365775	0.424329112159677	-1.23674443316278	0.000105789500469987	0.00334272938718418	1.85654095095959	0.950135954266598
Glyma10g06250	741.942280963915	1041.34479511156	442.539766816274	0.424969490310715	-1.23456882483093	0.000106333759142298	0.00335775634004768	1.66182460080743	0.202609927907042
Glyma13g33300	34.3761786714862	54.2900503680957	14.4623069748766	0.266389640032007	-1.90839011820294	0.000106734086026664	0.00336804327139785	0.094561411730202	1.41935877867314
Glyma12g30160	618.852063292348	862.160254111295	375.543872473402	0.435584765920935	-1.19897459655946	0.000106797329705549	0.00336804327139785	0.5246313575361	0.168816584401561
Glyma07g11430	143.418461662987	202.003341551173	84.8335817748014	0.41996127946879	-1.25167177769482	0.000107021615642648	0.00337294043574722	0.987544741434441	0.0825310885105107
Glyma19g37950	62.5876218973525	93.2074066495421	31.9678371451629	0.342975288062259	-1.54382346331255	0.000107589922433403	0.00338866661623043	1.53584436715336	0.0176035312128541
Glyma04g12510	89.7582761229539	133.216862547532	46.2996896983757	0.347551269508812	-1.52470228018726	0.000108851269754588	0.00342618658605523	13.4707686394763	2.99836860965182
Glyma07g03560	275.756101350036	381.816520633701	169.695682066371	0.444443005726224	-1.16992967162106	0.000109558124977464	0.00344621638683937	0.0760870202694215	0.540048527975011
Glyma18g12180	174.498150865825	108.640715527343	240.355586204307	2.21238957270872	1.14560544756565	0.00010966188038591	0.00344726176014409	0.360210880207946	8.98763784128657
Glyma19g00300	4.48351451921912	0.582999392980573	8.38402964545767	14.3808548454819	3.84607753176899	0.000110040145035899	0.00345692954347352	0.0469980720493071	4.55160494194419
Glyma02g03290	14.6958777587019	24.7201251155998	4.67163040180405	0.188980855879891	-2.40368800079038	0.000111077541698708	0.00348727835151973	1.97651556190342	0.134379719755821
Glyma15g05530	44.9788772897534	67.7876004864061	22.1701540931007	0.327053235901847	-1.61240260619625	0.000112098852683492	0.00351708351532379	2.58480858085353	0.0868815704998771
Glyma02g46230	949.610782340576	1354.97109896717	544.250465713981	0.401669427583243	-1.31591943771746	0.000112730509243718	0.00353463293960963	6.53054662116863	0.370144299246452
Glyma08g28260	40.3954897820502	62.1921317915793	18.5988477725211	0.299054675193485	-1.7415188231081	0.000113298459033801	0.00355016363749377	0.0582321003020942	0.0486822501774512
Glyma06g05810	243.228227979223	344.331588561834	142.124867396611	0.412755820603687	-1.27663953499567	0.000113405528247151	0.00355124217282333	10.2076020191065	3.10699870278396
Glyma11g36830	48.5812806165382	74.0666671567727	23.0958940763036	0.311825750541979	-1.68118802430759	0.000114868036412406	0.00359473710365635	2.76628883440765	0.00176411043058331
Glyma06g04070	110.179227304687	64.0128832939595	156.345571315414	2.44240789150904	1.28830415606519	0.000115666120965457	0.0036173968810195	0.323427391281572	0.713408593053158
Glyma12g37050	397.245648156132	544.619400802694	249.871895509569	0.458800944551906	-1.12405973339642	0.000116343263119338	0.00363624769040889	0.89662718249235	0.221721370626391
Glyma03g05020	33.3727935098272	52.0855575528403	14.6600294668141	0.281460545986123	-1.82899538963121	0.000117525776133839	0.00367085941787497	3.1396676385651	0.647767539153032
Glyma17g08360	289.919250483696	402.925097080357	176.913403887036	0.4390726841514	-1.18746831142527	0.000117878258546076	0.00367951790181948	1.42308732439193	0.424150989411729
Glyma12g29510	471.7920341979	658.203652144384	285.380416251416	0.433574647180497	-1.20564769579782	0.000118063101899539	0.0036822870672918	4.52998460621002	0.0338618857847436
Glyma13g06450	668.129504625671	940.197119426803	396.061889824539	0.421254098359715	-1.24723737261785	0.000118117632697384	0.0036822870672918	3.97785889432924	0.337730972687902
Glyma01g06030	321.778074270404	200.587284559397	442.968863981411	2.20835964230944	1.14297514128503	0.000120108317603102	0.00374195970750469	0.184163247505662	7.11324978996853
Glyma11g19370	128.3087910562	181.062040969006	75.5555411433935	0.417290895093396	-1.26087465223216	0.000120209867439767	0.00374273805107688	1.22255703847364	0.0100188709726546
Glyma19g40900	46.8799248143362	71.297756503676	22.4620931249964	0.315046282330612	-1.66636430950005	0.000120627414802118	0.00375334773415475	1.51954147646191	0.0467941786180517
Glyma02g43190	9.81836961411848	17.0175076879972	2.61923154023978	0.153913933124718	-2.69980425672305	0.000121018899559471	0.00376313349126339	2.73681672369984	0.396368579925986
Glyma13g04720	72.0674413267186	106.156350124035	37.9785325294025	0.357760345801526	-1.48293460712273	0.000121477860868076	0.00377500368401353	1.61668272887417	0.109613202855077
Glyma10g05160	87.7407352265647	125.94128476387	49.5401856892598	0.393359379985236	-1.3460801085966	0.000121865314315632	0.0037846380523359	0.275623221284815	0.233260624946535
Glyma06g01850	14.114732013546	24.6176741298386	3.61178989725333	0.14671531836046	-2.76890858605105	0.000121964139049437	0.0037853022508029	11.0282211266828	0.678790719080278
Glyma12g23150	70.3668843724855	102.7458679636	37.9879007813712	0.369726798111524	-1.43546847981377	0.000122230346920741	0.00379115724503785	3.50268142757624	0.37462398544834
Glyma08g45240	103.209279691469	58.9198806659522	147.498678716986	2.50337707832834	1.32387561745885	0.000122666358891925	0.00380226820250796	0.209888057391701	0.0314882505206156
Glyma18g04220	4.46181870559286	8.66708755349019	0.256549857695534	0.0296004691440117	-5.07823614816457	0.000123046414630241	0.00381163171099837	2.65576892061995	0.0359788038898637
Glyma07g17180	31.6198507619854	51.4618462615342	11.7778552624366	0.228865773734203	-2.12742636705679	0.000123193507111578	0.00381377138355171	16.9724658215114	1.44390471018566
Glyma13g31930	44.4128138375612	66.5365204465372	22.2891072285853	0.334990574785089	-1.57780759006949	0.000123658436635054	0.00382574158202198	4.73389731564668	0.269207777820498
Glyma12g35550	474.498937917466	650.811399896571	298.186475938362	0.45817647936983	-1.12602469553651	0.000125235950636788	0.00387209597661448	1.59065288945831	0.16655461223975
Glyma15g16490	58.2233977547928	29.8708626592419	86.5759328503436	2.89834056143529	1.53522712471773	0.000127117049555523	0.00392777219745453	0.355886205386389	1.271897354061
Glyma14g11700	70.4043165144312	103.360930331388	37.4477026974747	0.362300364145454	-1.46474183905317	0.000127401215730332	0.00393406584164883	0.95649481766515	0.0674835061010915
Glyma04g39350	202.258306430645	282.875985920489	121.6406269408	0.430013974303889	-1.21754455058116	0.000128860014370579	0.00397660051923147	3.79295380965546	0.112388256747027
Glyma01g42450	1256.4607488871	712.56298060796	1800.35851716624	2.52659563598178	1.33719478947312	0.00013070999734484	0.00403114579824003	0.736823327654508	5.97983278356203
Glyma12g33020	23.0045474144509	9.23584063549242	36.7732541934093	3.98158171461873	1.99334166657768	0.000130808081156954	0.00403162712680594	0.0194442998425119	1.21098326094116
Glyma14g40340	6.50010283886257	11.8936386888796	1.10656698884555	0.0930385576518458	-3.42602745844789	0.000131428379323937	0.0040481928406507	0.310008903541325	0.302782179892159
Glyma20g39400	157.786852974405	97.2196913160564	218.354014632754	2.2459854755442	1.16734859807329	0.000131843174579632	0.00405841187644936	0.774724067613533	3.67748637005868
Glyma03g03460	133.728728945838	188.746232437231	78.7112254544454	0.417021438987511	-1.26180654065172	0.00013215909141389	0.00406557627847311	7.14531679154143	1.6098534992855
Glyma08g19480	274.493406173337	376.705839611474	172.2809727352	0.457335551030711	-1.1286750233214	0.000132289822667771	0.00406703843499748	3.09512431044265	0.327022814420227
Glyma16g04930	213.585470695708	296.843608058452	130.327333332964	0.43904375837967	-1.18756335819908	0.000132691914810411	0.00407683606521841	1.895985162974	0.00452920532939282
Glyma19g27260	99.7972951300359	141.546027589754	58.0485626703177	0.410103792093418	-1.28593901103917	0.000133625895975692	0.00410295291902249	3.72426701549375	0.551902630255724
Glyma16g26160	104.206155698948	150.243047491662	58.1692639062339	0.387167758358085	-1.36896927862203	0.000133721818762601	0.0041033207437247	2.52606733183754	0.677391109537265
Glyma17g14900	3.99887643135968	7.70261742760265	0.295135435116715	0.038316252610325	-4.70589971964181	0.000133901871556233	0.00410626805860212	1.16256273081092	0.055122183614898
Glyma12g34210	80.4978039523636	114.611726495256	46.3838814094711	0.404704499512019	-1.30505920588104	0.000135024453085529	0.00413809737663124	4.44221360562708	0.480865776099812
Glyma09g41450	37.1985431398653	17.2527234003104	57.1443628794202	3.31219376521113	1.72778707378298	0.000136008430187159	0.00416564165689769	0.109165212589831	0.214681192204764
Glyma06g02290	68.7910707910535	36.503260500318	101.078881081789	2.76903705850902	1.46938436167502	0.000136411566013107	0.00417537267993282	0.739037386702523	4.43201863177114
Glyma18g45140	19.4689100527797	31.7716193740212	7.16620073153811	0.225553524583569	-2.14845826456272	0.000136703561652634	0.00418169180269341	4.92440498080938	0.452592423878187
Glyma01g32450	235.612484976047	328.657710129619	142.567259822475	0.433786445375793	-1.20494312139456	0.00013692432146473	0.00418582531697244	2.27394890523786	3.30108138277533
Glyma19g32700	22.606293997994	9.44164534533992	35.7709426506481	3.7886344320594	1.92167793992608	0.000137420176707599	0.00419835817363805	0.225143071047538	9.39047231608457
Glyma09g03850	29.226153160943	45.7121733968988	12.7401329249871	0.278703285760887	-1.84319808375173	0.000137532388035116	0.00419916189377422	2.95221654505899	0.020911066720584
Glyma11g37780	12.9322894623492	22.079953029855	3.78462589484338	0.171405522906958	-2.54451449919359	0.000138215840393796	0.00421739495014329	0.0611727455655266	0.301588322594378
Glyma01g04240	8.1025648825057	14.5484756849641	1.65665408004727	0.113871316550326	-3.13452370764841	0.000139849395447259	0.00426457775935927	1.68389802522412	0.000745475444140913
Glyma04g35030	25.484032057615	10.1896939976394	40.7783701175905	4.00192293576601	2.00069338581969	0.000140539426563798	0.00428294778634138	0.170927428633899	2.35336187686145
Glyma10g41130	24.4490202342856	39.2749415145306	9.62309895404054	0.245018797812347	-2.02903565802554	0.000141541491492885	0.00431079824744874	0.365403314475728	0.0308953222082358
Glyma10g21570	278.033769162924	174.225284912353	381.842253413495	2.1916580799715	1.13202274136129	0.000141868992223793	0.00431808224027613	0.267628104252943	4.42051408584375
Glyma18g43200	4.36371337975649	0.576658679013949	8.15076808049904	14.1344756909518	3.82114646322851	0.000142112846097511	0.00432281278340915	0.0480707309021274	2.8486990041385
Glyma13g22300	113.28481632356	163.227889403975	63.3417432431447	0.388057111284331	-1.3656591020025	0.000142491215191885	0.00433162660510556	7.93965046924596	0.286921317475203
Glyma09g03940	55.05791750322	81.5853535593299	28.5304814471101	0.349701021107451	-1.51580608625664	0.000143939500124381	0.00437293389998757	2.24424944438096	0.265102011611197
Glyma18g45920	4.29736122423958	0.582999392980573	8.01172305549859	13.7422493950445	3.78054626538015	0.000145047873940734	0.00440386967327388	0.0495842670788397	6.27915022489689
Glyma15g06480	19.4315886485136	6.97425940713821	31.8889178898889	4.57237335583623	2.19294321121242	0.00014584097576029	0.00442520085481968	0.321232175913255	0.190949809495235
Glyma17g30800	14.3453746900448	24.4083210545395	4.28242832555017	0.175449524610121	-2.51087205620143	0.000146412280277225	0.00443977982910132	1.2008882166038	0.138442710123306
Glyma13g42160	132.230211728913	78.1783233629715	186.282100094854	2.38278453772885	1.25264850234491	0.000147348818988911	0.0044651969653489	0.465539434196352	0.0883401487064086
Glyma15g00630	289.137160606644	399.421678389016	178.852642824273	0.447779007753505	-1.15914119983621	0.000147433163579091	0.0044651969653489	0.853100774086217	0.111079297843404
Glyma06g02640	104.58211077713	151.038801604004	58.1254199502546	0.384837666433879	-1.37767808341474	0.000147834602343281	0.00447458268219459	3.81726203176771	1.94536343294883
Glyma11g20030	216.895826196468	291.745939959114	142.045712433823	0.486881539649634	-1.03835729372747	0.000148740702920142	0.00449922217830591	14.3462027890022	3.18493398837255
Glyma16g33930	41.5281472089921	20.3246141369467	62.7316802810375	3.08648813002565	1.62596624307448	0.000148912559240373	0.00450163495410509	0.0342544729225219	3.1105261551405
Glyma20g26770	337.370700490327	460.142523946733	214.598877033922	0.466374798819429	-1.100438262182	0.000149141853053073	0.0045057800129421	3.29842264349478	0.00880681770090284
Glyma10g05830	385.120296872978	535.287146733066	234.95344701289	0.438929737892726	-1.18793807746497	0.000149805985410085	0.00452304890600109	3.39475166930268	0.256228393937443
Glyma15g11490	38.9908644452367	61.4285873754323	16.553141515041	0.269469675639347	-1.89180516427041	0.000150681310377777	0.0045458403705793	9.53604884265106	0.627185972677274
Glyma18g43280	322.965231306934	444.491251961071	201.439210652797	0.45319049534509	-1.14181049070664	0.000150746844251648	0.0045458403705793	6.88654007156089	1.69787170043262
Glyma15g01100	72.3146002203887	106.474185814101	38.1550146266767	0.358349907397214	-1.48055911318513	0.000151132503991413	0.00455466033298906	1.5909648955543	0.830948741652937
Glyma11g20860	49.469412197693	24.6329200031122	74.3059043922738	3.01652846608871	1.5928891967159	0.000152586397862553	0.00459564282213021	0.137100391685668	5.62211502077066
Glyma19g05980	390.309180982729	239.09669859797	541.521663367489	2.26486466163229	1.17942484372603	0.000153127071641323	0.00460811611627298	1.23003861424245	1.72835016372827
Glyma10g01690	36.0650034936158	56.2106664234977	15.9193405637338	0.283208536326462	-1.82006334383703	0.000153189081644442	0.00460811611627298	1.65672934331112	0.287716022831403
Glyma16g07490	247.588581531039	339.699253858215	155.477909203864	0.457692819274656	-1.12754843715921	0.000155756937961397	0.00468247886926753	0.601347162675289	0.0614597276375129
Glyma06g12400	75.019471704271	109.650239140932	40.3887042676102	0.368341232851295	-1.44088519045328	0.000155977627702851	0.00468623134441963	1.99575215144185	0.0558006623108913
Glyma14g20380	394.71608680677	539.186851163391	250.245322450149	0.464116144357378	-1.10744221211913	0.000157153010758721	0.00471581750755039	1.71060028029444	0.00838669881834893
Glyma17g34530	41.6078406755191	63.2119347513337	20.0037465997044	0.31645521812291	-1.65992673792902	0.000157155327519324	0.00471581750755039	2.10444464026287	0.0337813412221826
Glyma08g08860	52.3035142823338	78.3354230504805	26.2716055141872	0.335373251220682	-1.57616046820985	0.00015825435000143	0.00474316422718348	1.35296127277097	0.0367260597906714
Glyma14g00720	991.906796084482	594.851222968679	1388.96236920028	2.33497438614734	1.22340672416153	0.00015826072694522	0.00474316422718348	0.0156766143710893	2.70034323291578
Glyma02g02800	20.9402843758973	34.202716607655	7.67785214413967	0.224480769531075	-2.15533623517916	0.000158602161490446	0.00475048459434803	0.517223814392214	0.473664723911615
Glyma10g37490	13.6039461411953	22.809707224577	4.39818505781371	0.192820758921218	-2.37466771561977	0.00015894575183804	0.00475786052746301	3.34099895517788	0.00122766828785928
Glyma03g00390	219.733619323339	303.087591924916	136.379646721762	0.449967766267208	-1.15210643813852	0.000161240612083963	0.00482360073432576	0.210903755448925	0.320612613640679
Glyma08g25020	287.957424211233	396.695228445666	179.219619976801	0.451781637704644	-1.14630246012538	0.000161407009984442	0.00482466745978993	2.16017855540939	0.312153727640284
Glyma03g05240	195.000515147877	266.574964113727	123.426066182027	0.463006969136723	-1.11089418593032	0.000161483241094676	0.00482466745978993	2.21916973234654	0.71100484596628
Glyma02g40040	84.5947531442974	119.389795296113	49.7997109924819	0.417118656322072	-1.26147025429434	0.00016157237084563	0.00482466745978993	3.11986211957538	1.47528340911236
Glyma11g11090	41.5493332110399	63.4737691175976	19.6248973044822	0.309181218908291	-1.69347540890663	0.000161923483129068	0.00483124533897112	0.88599001101362	0.0239002768676221
Glyma05g00530	15.9252354774588	5.86351227325777	25.9869586816598	4.43197821895603	2.14795079125142	0.000161990325898565	0.00483124533897112	0.518675479083669	12.4122696765361
Glyma13g41340	160.141663225812	220.710482079829	99.5728443717949	0.451146875460949	-1.1483309008682	0.000162188732005576	0.00483421316944914	2.71401882296243	0.241220653891063
Glyma09g36710	50.3700484900209	77.0255493382943	23.7145476417475	0.307878981006598	-1.69956471738003	0.000162780694741982	0.00484890062180231	7.78436493557796	0.387753335943206
Glyma07g08030	5.71273551085102	1.04147707399606	10.383993947706	9.97044890087061	3.31765846073988	0.000167048153213297	0.00497298893140828	0.0917232831074471	1.82334616607728
Glyma18g40480	69.5793049024375	104.452302263609	34.7063075412659	0.3322694358012	-1.58957450377145	0.000167844709830428	0.00499366105047534	10.8271301292235	4.22309417875784
Glyma02g40130	216.976034969518	300.805813515769	133.146256423268	0.442631925450762	-1.1758205835848	0.000168723578356181	0.00501675544842267	3.3841469360415	0.162804856847844
Glyma08g21270	7.96750633139252	2.00619709045742	13.9288155723276	6.94289491225998	2.79553733495451	0.000169462393840655	0.00503566002171361	0.0744274624985541	0.171033285296186
Glyma08g21590	16.3186202567549	5.90041027337381	26.736830240136	4.53135104194171	2.17994126018497	0.000169701781187225	0.0050397098833499	0.119453254125147	3.31694351458405
Glyma08g06470	816.026690010095	1150.64302399687	481.410356023321	0.418383761065266	-1.25710123824816	0.00017191066861987	0.00510220844169793	5.05296779953551	0.991698656881565
Glyma13g24460	18.4792104269868	31.4318288173669	5.52659203660666	0.175827886716953	-2.50776419142744	0.000172035367911303	0.00510281119796134	16.1075232347694	0.421257268321478
Glyma03g32500	126.433127272855	177.928917271296	74.9373372744126	0.421164465133861	-1.24754437774934	0.000173476897997124	0.00514244859181043	0.256525070165033	0.160684100627882
Glyma14g19010	311.659393233655	198.326431015365	424.992355451945	2.14289317503535	1.09955993228787	0.000173650911833451	0.00514448719529862	0.046249793974166	4.79522595444978
Glyma11g36840	21.4032202483453	35.2291976989513	7.57724279773939	0.215084171444669	-2.21702673757655	0.000174497153855961	0.00516642633239679	2.34668488208323	0.0896839285673126
Glyma03g01790	9.18575145980929	16.0038767334217	2.36762618619684	0.147940791199198	-2.7569081983199	0.000174857521521193	0.00517396208656111	2.73355123132849	0.294940516601412
Glyma08g25950	1956.17328063776	1064.34075047063	2848.00581080489	2.67584024152562	1.41999198382729	0.000175432476271307	0.00518783442534424	0.138902251179678	3.92251803658299
Glyma03g31640	97.5914993618895	57.5790310682552	137.603967655524	2.38982777414933	1.25690665237607	0.000175653075087993	0.0051912174222801	0.346436651535485	2.12333619369639
Glyma06g14810	378.729673010165	520.376100252264	237.083245768065	0.455599797248824	-1.13416098986983	0.000176111326223088	0.00520161561839092	1.29261252082521	0.410358212707042
Glyma09g38470	66.6937006864496	99.0957819975187	34.2916193753804	0.346045196719262	-1.53096761533645	0.000178671535021639	0.00527404708630904	4.56329368519675	0.903309170190015
Glyma09g09400	78.9834160383998	115.367055806835	42.5997762699642	0.369254255229423	-1.43731354840505	0.00017928693467218	0.00528901867268889	3.6070464786981	0.584041971245933
Glyma07g18350	70.1585829524918	100.597052167597	39.7201137373869	0.394843714418315	-1.34064637083966	0.000180535614995436	0.0053226429024167	14.2364375396526	1.68050801093159
Glyma02g38280	5.758938250475	10.7482269278634	0.769649573086602	0.0716071197837649	-3.80375315024519	0.00018079256188626	0.00532452408208675	2.9834993439385	0.18732101941343
Glyma19g44010	62.5633264947533	93.311260154776	31.8153928347307	0.340959845381557	-1.55232625088719	0.000180817273766704	0.00532452408208675	5.16745790309555	0.696281163618556
Glyma08g45150	10.1128342453675	3.09725359250278	17.1284148982322	5.53019453740995	2.46733023149437	0.00018099514956732	0.00532468582564152	0.021668284940754	9.5142532088855
Glyma07g38740	2607.33515746993	3900.43529485218	1314.23502008769	0.336945730601459	-1.5694118491685	0.000181040625224341	0.00532468582564152	1.41090221004478	0.0651077111747606
Glyma16g02010	17.9932701332517	30.4800401194126	5.50650014709081	0.180659215851351	-2.46865724297383	0.000181558986798673	0.0053367206209818	8.74195531348422	0.530443025609788
Glyma04g34220	39.1006838294724	60.1832015469939	18.0181661119509	0.299388627537228	-1.73990867411647	0.000184837785473501	0.00542983210908395	1.89827552711658	0.25650117737213
Glyma10g36600	1199.41225126525	708.909882419372	1689.91462011113	2.38382150118119	1.25327621188989	0.000188851329614296	0.00554440281934296	0.0145633013523594	0.819962677445225
Glyma17g37660	236.20201188375	329.438643313265	142.965380454235	0.433966637964473	-1.20434395796243	0.000189619301233857	0.0055636078528892	4.43459456022637	1.49071495296725
Glyma13g37880	76.1785200545481	112.551614309993	39.8054257991029	0.353663748344555	-1.49954974908547	0.000190159677198986	0.00557611598130824	9.73595899080903	1.69384257432058
Glyma17g31350	428.510293263523	262.161496095071	594.859090431974	2.26905590367951	1.18209215372936	0.000190298365136678	0.00557683734089395	0.166382795292962	12.0149898724447
Glyma08g21640	60.0808983888489	91.196999048913	28.9647977287849	0.317606917232548	-1.65468576128426	0.000191192181430718	0.00559967418376056	14.3390444307156	2.36342997148175
Glyma14g06590	20.9264779320704	8.14140447678305	33.7115513873577	4.14075378314557	2.04989341995108	0.000191833685350616	0.00561509832772984	0.360703917597707	0.587621005469079
Glyma05g02490	111.31412116524	67.0854205331318	155.542821797348	2.31857862052946	1.21324064779283	0.000192336352105193	0.00562644258743628	0.319136443109813	5.40764962469487
Glyma20g26230	69.5592862325786	38.8549267166762	100.263645748481	2.5804615841792	1.36762915310726	0.000192959563559555	0.00564129747961613	0.139830948872596	0.419903134820674
Glyma01g27810	387.886817216488	529.274559180681	246.499075252295	0.465730065759966	-1.10243407482341	0.000193915065930499	0.00566584354621317	0.0263854240917581	0.299201326449249
Glyma14g03580	5.29710399189166	9.76588094375969	0.828327040023636	0.0848184659216974	-3.55947780006337	0.000195628594777863	0.00571249520306543	1.17683882515409	0.000389877320247592
Glyma13g28350	21.397351857247	34.8821417026062	7.91256201188781	0.226837046857608	-2.14027181548453	0.00019697471367655	0.00574836892772366	1.3713404289811	0.0612328047239842
Glyma10g05990	42.3907662081421	63.9244223833876	20.8571100328965	0.326277645620413	-1.61582794796431	0.000197668738734364	0.00576518095871907	1.74109946853545	0.226941072621803
Glyma12g08980	69.1034244599542	38.9606761773153	99.2461727425932	2.54734215317287	1.34899275212609	0.000199351655645717	0.0058083369744834	0.0122301540179122	4.84255855092279
Glyma01g38130	7.25231733500742	13.0675430718525	1.43709159816239	0.109974123694139	-3.18476398940797	0.000199386061191914	0.0058083369744834	2.9990169601986	0.231869294518971
Glyma01g03870	187.993465475789	258.594163715106	117.392767236472	0.453965261821623	-1.1393461905763	0.000200016365075229	0.00582322808672264	1.37961572359061	0.798546390452051
Glyma17g37850	156.476952782973	97.3869147539686	215.566990811977	2.21351083311932	1.14633643413118	0.000201050767788981	0.00584985930420295	0.121085477993559	1.13635503435859
Glyma16g26810	85.0273921684377	121.438290732745	48.6164936041305	0.400339080126903	-1.32070563990806	0.000201388188855951	0.00585619122406698	0.567049155896649	0.020655907648747
Glyma04g35040	22.5220717442923	36.1554548322515	8.88868865633304	0.245846406789056	-2.02417082553519	0.000202199871478145	0.00587629852413477	0.939749046615254	0.581519600193239
Glyma01g39350	1026.82174157204	640.936186890599	1412.70729625347	2.20413096521668	1.14020994861652	0.000202962110265334	0.00589494585501488	1.14606381170605	10.8494326484874
Glyma02g41680	130.661230080043	180.398986043613	80.9234741164738	0.448580537458841	-1.15656106724232	0.000205140652086147	0.00595387721641739	2.12119533930579	1.67316391305509
Glyma20g11110	78.2523709310454	111.410766118908	45.0939757431828	0.404754202076434	-1.30488203651304	0.00020523471031593	0.00595387721641739	2.5901514736096	0.140878583964385
Glyma10g38600	20.0059450008348	7.67206014145323	32.3398298602165	4.2152732465534	2.07562615398355	0.000205550967036242	0.005955998001255	0.347776608111503	3.07369848208266
Glyma13g10790	42.0284622401749	21.368324583923	62.6885998964268	2.93371619521317	1.55272931287821	0.00020555150419617	0.005955998001255	0.647219071326509	7.28965134535581
Glyma18g00820	27.671223665858	43.9622348500489	11.3802124816671	0.258863374905391	-1.94973723385992	0.000205971514102722	0.00596463243623772	2.64680927848782	0.0484597626790185
Glyma04g41250	21.1548246025933	34.9889562651427	7.32069294004385	0.209228674458546	-2.25684751068171	0.000206698415126873	0.00598213850102535	7.49484459378749	0.0729067321867433
Glyma06g44930	319.531794880734	202.096122486317	436.967467275152	2.16217640348215	1.11248423169741	0.000206907327526381	0.00598464141073643	0.0366769416852345	0.474040781669896
Glyma04g11230	426.609029511937	583.204791365307	270.013267658568	0.462981909024539	-1.11097227347636	0.000207878796095219	0.00600918468996244	1.55596196428331	0.511621711259438
Glyma15g09250	147.626153061582	206.234537300044	89.0177688231197	0.43163366324822	-1.21212070942337	0.000208593563809031	0.00602628285231268	5.33521182965612	2.10562531093897
Glyma13g17250	19.2294446766311	30.7788253349646	7.68006401829771	0.249524273090864	-2.00274793076973	0.000210082993965606	0.00606572764975001	5.1170339593249	0.848880186529016
Glyma18g53940	39.5570888063473	18.6485155651272	60.4656620475674	3.24238472689154	1.69705528476283	0.000214595534362917	0.0061923606320709	2.02716704728347	0.269000678439923
Glyma19g06330	28.9426478373565	45.2167757283681	12.6685199463448	0.280173005312205	-1.8356101361862	0.000216256548492293	0.00623660920554588	0.574542227785581	0.593485132689335
Glyma08g47400	47.4220135162162	71.4749874097806	23.3690396226519	0.326954092187137	-1.61284001458756	0.000216537686341278	0.00624103489606977	3.97914625147366	0.56998362682227
Glyma06g15930	53.8240405085283	80.6793523786146	26.968728638442	0.334270514615465	-1.580911991784	0.000218069556801423	0.00627898675873945	7.18818463584825	0.430780714653529
Glyma14g26460	7.46765427306199	1.95027694844151	12.9850315976825	6.65804495513266	2.73509861159082	0.000218221370137522	0.00627898675873945	0.0960906945013267	7.39958470810412
Glyma08g12880	207.051856721127	281.059585727049	133.044127715204	0.473366269899829	-1.07897118556587	0.000218239812264194	0.00627898675873945	6.03011506113412	0.0497463841928717
Glyma15g02260	10.5087088920767	3.04133345048686	17.9760843336666	5.91059304292626	2.56330289134439	0.000221158064635734	0.00635715215752451	0.000863670773120065	3.61084581944672
Glyma18g20870	32.9823899983528	52.176457752168	13.7883222445377	0.264263287286204	-1.91995208204958	0.000221216722309832	0.00635715215752451	4.39266315560173	1.05611476212317
Glyma12g13230	16.4281867501661	27.2961403899569	5.56023311037524	0.203700341181606	-2.29547969818396	0.000221916081536577	0.0063735028775975	2.11266622022289	0.029131127251229
Glyma15g06870	269.305792432761	369.687600270311	168.923984595211	0.456937112501733	-1.1299324716717	0.000222861674398305	0.00639690215380972	1.47463565451198	0.175780756442965
Glyma09g27190	6.44636079121496	11.4741236721729	1.41859791025707	0.123634531994584	-3.01584634048591	0.000223585530976845	0.00641235029584702	2.91202040525333	0.0900249907398944
Glyma05g33640	67.1130395338965	99.9078250976335	34.3182539701594	0.343499159716693	-1.54162152502606	0.000223662232609532	0.00641235029584702	9.10098882968583	1.36546783582043
Glyma06g14290	390.032801753106	525.601381783892	254.46422172232	0.484139179502665	-1.04650624426017	0.000223956278388418	0.00641701688170142	6.69047190450151	0.235012644973729
Glyma10g08300	139.040940198636	193.856692324093	84.2251880731782	0.434471397729045	-1.20266689071926	0.000225024804054617	0.006443856163912	5.6797040115108	0.255648523037038
Glyma11g19050	26.770739729581	11.9495588308955	41.5919206282664	3.48062394744907	1.79934595124713	0.000226702904885989	0.00648810971700053	0.138926723596628	0.674408386418492
Glyma10g28010	412.925513204183	571.28861557912	254.562410829247	0.445593354895047	-1.16620037686706	0.000227346566595102	0.00650272373803497	15.3037305027832	1.31808292397064
Glyma14g03560	114.15730376993	165.277303221116	63.0373043187435	0.381403272501422	-1.3906108726281	0.000227731783151423	0.00650993276257769	13.0317732044999	4.97110839535968
Glyma03g30640	294.248000608584	184.389947126486	404.106054090682	2.19158397943179	1.13197396263553	0.000228933033804042	0.00654044684886569	0.0549008794667256	3.61160377162975
Glyma18g07710	26.6583518609777	42.3271416193318	10.9895621026237	0.259633929488036	-1.94544916491875	0.000229163738919759	0.00654321371838532	0.740347269265549	0.334937350258828
Glyma05g32910	49.0588006963666	25.9361219289717	72.1814794637615	2.78304827766606	1.4766659353836	0.000230046751074425	0.00656459152715705	0.0201668641689872	6.52254507528977
Glyma09g03440	77.0302321772364	112.298904131837	41.7615602226354	0.371878608660401	-1.42709633179131	0.000231065708698367	0.00658982145425529	5.4776536136472	0.092426967706455
Glyma02g26480	127.670516271079	178.708919384003	76.6321131581546	0.428809672300074	-1.22159064706282	0.000232331064057675	0.00662204494068061	0.027823458496704	0.434555129444835
Glyma02g17310	113.285770262251	160.020294870883	66.5512456536179	0.415892532302335	-1.26571731446456	0.000233284437054554	0.0066423518515852	0.862328356177594	0.193994793576435
Glyma11g14490	52.3020658360146	27.5714650502626	77.0326666217666	2.79392721719127	1.48229443851227	0.000233315292524279	0.0066423518515852	0.0344781742491709	0.291712500407383
Glyma18g40100	5.48102736872742	10.1924051643682	0.769649573086602	0.0755120661585579	-3.7271489970425	0.000234677516885822	0.00667724469174199	1.31732795922873	0.20068496866604
Glyma03g24880	36.8540358806011	56.9068210929814	16.8012506682208	0.295241420018329	-1.76003296067346	0.000234895145877646	0.00667954887771442	4.65000902447739	0.211584094798471
Glyma08g02130	128.25906414161	176.160816191264	80.3573120919558	0.456158831625241	-1.13239184571683	0.00023639849623562	0.00671539005146276	10.0422202984429	0.0800827377525294
Glyma09g24780	13.8454740174988	23.0161212299726	4.6748268050251	0.203110974186968	-2.2996599036167	0.000236475555960882	0.00671539005146276	7.80040767919921	0.00167947273470014
Glyma06g43060	96.533337101544	58.1989284613519	134.867745741736	2.31735788454074	1.21248086611939	0.000236567686850351	0.00671539005146276	0.406256636424806	0.870587216617109
Glyma18g53150	282.144799237148	383.445496814974	180.844101659322	0.471629222826902	-1.08427498233455	0.000240259683925078	0.00681284997630943	9.32325923936902	0.707066874637957
Glyma12g35050	270.613871481197	377.778328932779	163.449414029614	0.432659582383558	-1.20869573959624	0.000240279721761742	0.00681284997630943	10.1505837524806	3.5597085144037
Glyma19g33290	14.771906377684	24.92766341728	4.61614933808807	0.185181790239037	-2.43298585602719	0.000240497256681423	0.00681506487020367	3.26536182273228	0.0368571621846868
Glyma08g06730	43.2656725764604	64.4444552234625	22.0868899294583	0.34272754502884	-1.54486594890261	0.000241040203234385	0.00682421388175819	8.94076724784821	0.893079911371631
Glyma02g10540	16.6644738432914	27.9463451786292	5.38260250795362	0.19260488173136	-2.37628382493356	0.0002410993284603	0.00682421388175819	5.51654910176524	0.342141527706448
Glyma06g04920	244.324207066175	336.141501472707	152.506912659644	0.453698552518742	-1.14019403797006	0.000241584550142811	0.00683399072921348	1.17495164007367	0.135349214784325
Glyma11g13570	266.0299534875	371.113147200383	160.946759774617	0.433686494237061	-1.20527557905689	0.000243735635080739	0.00689085327589165	4.68855458763186	5.81755192753298
Glyma13g17930	59.6122114048212	88.4487785899466	30.7756442196958	0.347948775667931	-1.52305316389775	0.000245404534228514	0.0069340256891088	1.57748073706941	1.05551891249467
Glyma16g06020	413.369910436411	264.035353403553	562.70446746927	2.13117092168043	1.09164630310288	0.000245948145192672	0.00694537101866447	0.0561211083471573	2.49928110473297
Glyma17g07530	28.2876044742848	44.4687270760686	12.1064818725009	0.272247097421778	-1.87701142724005	0.000247229884478444	0.00697753534242224	1.734089175569	0.0773649697956242
Glyma16g27900	1279.99961210411	729.509794151796	1830.48943005643	2.50920473546862	1.32723019047396	0.00024803918728876	0.00699633672997643	1.76437003211772	4.57271623068094
Glyma02g42770	120.000658830726	169.353429268842	70.6478883926094	0.41716243183041	-1.26131885518019	0.0002490887182926	0.00702188853954951	3.6781096151225	2.52172946663723
Glyma17g14540	70.0743677540102	101.970582487428	38.1781530205926	0.374403598462328	-1.41733379389017	0.000249463345985413	0.00702839612591293	1.65413188879001	0.349259406038547
Glyma08g28220	111.348333750142	159.353176156707	63.3434913435763	0.397503789201444	-1.33095948194678	0.000251001717508128	0.00706766472075594	9.28890031500283	0.55738860959242
Glyma17g05660	362.856968328305	488.429144243575	237.284792413035	0.485812108490199	-1.04152964640996	0.000251358175123161	0.00707362712514125	7.76090593924559	0.0648568655673348
Glyma18g50860	26.5034786094235	41.4706543270636	11.5363028917833	0.278179910082943	-1.84590986145678	0.000252114603936295	0.00709083203084809	1.49444656432234	0.0345727543654798
Glyma14g07680	21.7820546253698	35.3612064085667	8.20290284217295	0.231974631956722	-2.10796104966944	0.00025322160371372	0.00711787143918003	2.74154028192949	0.0920415151270376
Glyma10g03510	163.803029803768	228.108567231278	99.4974923762575	0.436184811398941	-1.1969885608118	0.000254883452825409	0.00716046720747795	4.21916264729264	0.0448492868946537
Glyma13g01810	156.873053723371	219.334334042891	94.4117734038522	0.43044685099502	-1.21609298163127	0.000257250866543184	0.00722282415758985	5.7914415116871	0.0639342792584918
Glyma19g44780	574.625317777625	361.696968302691	787.55366725256	2.17738531497307	1.12259673265795	0.000257658838772013	0.00722693794775532	0.315622329609758	3.94962677593028
Glyma17g16720	284.921003607068	188.053954676401	381.788052537736	2.03020485899757	1.02162531073464	0.000257693073993239	0.00722693794775532	1.01179564522525	7.3674844580639
Glyma15g42140	666.787130470388	413.210546606063	920.363714334712	2.22734807205235	1.15532702852752	0.000258251796599962	0.00723845431272899	1.01966688841045	4.67727243793728
Glyma20g30720	169.188317758207	233.90795355492	104.468681961494	0.446623042841361	-1.16287040813503	0.000261254559545095	0.00731842142102198	3.51887199886071	0.234811338735712
Glyma20g18870	109.537098040767	156.210163379579	62.8640327019538	0.402432411194646	-1.31318159295771	0.000261684655231819	0.00732627108650732	6.45870807252565	0.283651896862713
Glyma14g34340	22.431958170361	36.2695284892636	8.59438785145832	0.236958907640677	-2.07729119982745	0.000262956015078718	0.00735765078939775	2.80772494930546	2.01232153200286
Glyma19g31340	37.8305714262625	57.5924401805108	18.0687026720142	0.313733931317754	-1.67238652523223	0.000264728214969049	0.00739974484298443	1.29841969546942	0.183803766597264
Glyma12g06410	15.9633486104232	5.67038899134352	26.2563082295029	4.63042452106656	2.21114446699771	0.000264763179296669	0.00739974484298443	0.318306805224424	0.364760560706149
Glyma18g47820	291.822239720309	185.212938062701	398.431541377916	2.15120793150548	1.10514697955107	0.000265326260419126	0.00741124472103298	0.0998135864974441	0.746317703146397
Glyma11g20710	45.4952096506261	67.6708528696531	23.3195664315991	0.344602815580246	-1.5369936057242	0.000266883207561645	0.00744718417434688	5.42997184622926	0.607682933026887
Glyma12g01600	51.826947654441	77.9826136483178	25.6712816605641	0.329192373268421	-1.60299718311107	0.000266917611256817	0.00744718417434688	3.82210152674411	0.802530756431695
Glyma01g20980	29.6747422429649	46.3309617132997	13.01852277263	0.280989694390327	-1.83141087591665	0.00026769886609941	0.00746472103403957	2.72035393230181	0.148176117688199
Glyma09g07480	2.33581520090202	0	4.67163040180405	Inf	Inf	0.000268265937208272	0.00747626883843487	0	0.51761868229887
Glyma04g29490	10.2508709164209	3.27431578981977	17.227426043022	5.26138196461809	2.39544179032304	0.000268719262122166	0.00748463531114287	0.667100156892961	13.250783512566
Glyma11g13820	12.1730564537382	20.4391875751064	3.90692533237005	0.191148758629155	-2.38723226392944	0.000268986002871132	0.00748779828721336	7.47252149111323	0.734018514988812
Glyma03g11990	45.6437033522293	68.0049775474911	23.2824291569674	0.342363603321656	-1.54639875792162	0.000269578593504492	0.00749962200956539	2.51818427530826	0.206748173335832
Glyma07g21150	4.89680837584874	9.24193145888523	0.551685292812249	0.0596937226018763	-4.06627696426975	0.000269717595286935	0.00749962200956539	5.14746763751233	0.0327551610888647
Glyma20g34870	308.32669128752	196.988336559195	419.665046015844	2.13040555266446	1.09112809388978	0.000270905535164595	0.00752837087544955	0.340191177864775	1.69119010465605
Glyma08g01620	39.0252110796124	59.218312821745	18.8321093374798	0.318011581893036	-1.65284878587027	0.00027197778210572	0.00755365980665153	2.0408536601179	0.213188055412002
Glyma20g03310	261.609894043984	361.977179992286	161.242608095681	0.445449649889856	-1.16666572477737	0.000272124604547959	0.00755365980665153	7.01017948973799	1.47261011360675
Glyma01g30670	27.8509017686296	45.0088251725417	10.6929783647175	0.23757514940072	-2.07354415820722	0.000273579310330583	0.00758972976593619	9.73479876996663	1.62451429015709
Glyma07g33330	23.6762520635248	10.2646362815552	37.0878678454943	3.61316921790384	1.85326482302772	0.000275300384979102	0.00763314431001047	0.0524653184084135	3.59301070549293
Glyma02g44660	274.611812886373	376.849485789334	172.374139983411	0.457408452136701	-1.12844507032046	0.000277351620010707	0.00768565866743957	3.85022794711887	0.0132421947900185
Glyma14g03360	15.742111005638	26.4321441126393	5.05207789863677	0.191133866292027	-2.38734466820592	0.000277559289830045	0.00768705564049421	3.69852370397583	0.258061433347225
Glyma03g31680	3.12835344224086	0.257198911515704	5.99950797296602	23.3263350051142	4.54388774617415	0.000277944997874183	0.00769337904081871	0.0700432919248582	3.22271705717424
Glyma17g21240	234.825198272962	315.919932820076	153.730463725848	0.486612105648303	-1.0391558836502	0.000278132983141017	0.00769422551324233	12.2272708356754	0.0259911339924887
Glyma16g29750	212.136074117311	291.866316277914	132.405831956708	0.453652321532819	-1.14034105323415	0.000278354909733655	0.00769600944434419	1.89140851645451	0.23466288674769
Glyma15g14360	80.6902999902811	115.353727876366	46.0268721041963	0.399006368944808	-1.3255163199391	0.000279251087345797	0.00771642264083508	1.02017224891986	0.600423633376622
Glyma14g09970	50.1051941229734	73.2150960715994	26.9952921743475	0.368712104781614	-1.43943331414389	0.000280314517530754	0.00774143177736628	2.47951967687641	0.969870245669964
Glyma08g00580	2.64919436924668	5.29838873849336	0	0	-Inf	0.000282045464707128	0.00778483704450245	0.0174399270553611	0
Glyma11g21020	1154.82110511262	693.644060405678	1615.99814981955	2.32972246439252	1.22015809947482	0.000282945151995917	0.00780526237012664	0.564385586656894	10.7073425365092
Glyma01g44540	67.6243137244275	38.6826403502808	96.5659870985742	2.4963649384878	1.31982885425669	0.000285009579631476	0.00785777680290231	0.0101062999651573	4.73079097552277
Glyma02g02540	101.215369870211	140.471891358428	61.9588483819933	0.441076487137908	-1.18089923945309	0.000285782252074599	0.00787463813185488	7.5844031999825	0.0798894856909596
Glyma05g33340	7.91886824531521	14.2783454549414	1.55939103568906	0.109213706910936	-3.19477416123534	0.000285987872455228	0.00787586432752476	8.51200671227133	0.238573381942985
Glyma09g07470	337.574061622875	452.942857147509	222.20526609824	0.490581234678517	-1.02743604475462	0.000286154225517014	0.00787600836245646	9.76705311682817	0.0524222638213805
Glyma09g09270	142.537682016864	199.49939503043	85.5759690032982	0.428953526351522	-1.22110674304617	0.000287223596363659	0.00789684600678622	1.76910128805451	0.971941787902109
Glyma13g09690	11.0253143003418	18.8932609518843	3.1573676487993	0.167116076829733	-2.58107756527733	0.000287234405303913	0.00789684600678622	0.0160106054844935	0.341128043461785
Glyma16g17680	246.372694188122	156.898053469672	335.847334906572	2.14054494290772	1.0979781266955	0.000287974383293856	0.00791273963134923	1.02399008613856	10.226864176639
Glyma19g22690	80.0617067287899	115.752824576915	44.3705888806645	0.383321867460618	-1.38337179260829	0.000288667529234503	0.00792732930564099	3.15452986496131	0.433245642804155
Glyma04g02260	33.5139547405668	51.539852771938	15.4880567091956	0.300506421268406	-1.73453227588731	0.000288890725432755	0.00792900417776751	0.232463467710044	0.207489240427633
Glyma05g08380	2.52524579912345	5.0504915982469	0	0	-Inf	0.000289088192801273	0.00792997140320529	3.05225354843919	0
Glyma02g02300	18.9783186714418	31.4271341682316	6.5295031746519	0.207766420561894	-2.26696559176881	0.000290951210919704	0.00797659960301568	4.06069633422051	1.09364934209348
Glyma13g26930	632.34099872592	869.760808290725	394.921189161115	0.454057236652482	-1.13905392549907	0.000291423777922018	0.00798140829641995	1.25208711495418	0.00690546018566714
Glyma06g29530	687.025959778663	955.641294958918	418.410624598408	0.437832298379692	-1.19154971050675	0.000291453169041971	0.00798140829641995	3.86214504372213	1.35588982412044
Glyma09g30300	147.472432191563	205.78329038089	89.1615740022356	0.433278979246585	-1.20663184967465	0.000292481885323299	0.00800509491510274	3.41651445570004	2.39970101838292
Glyma03g41030	298.332131109307	411.593762207322	185.070500011292	0.449643597655086	-1.15314616815554	0.000295106607020163	0.00807241251503057	8.70694331412276	0.170112279228222
Glyma08g03200	65.094911638306	96.1646427662324	34.0251805103797	0.353822148469806	-1.49890373457119	0.000295371283053367	0.00807513370146235	9.80535656444419	0.184685642743178
Glyma19g03760	22.2741794453716	9.26005720767522	35.288301683068	3.81080817231013	1.9300969878871	0.00029726554748464	0.00812237813982345	0.331327836426245	0.780558894467997
Glyma13g41130	65.0661623707193	93.789590831199	36.3427339102397	0.387492189571961	-1.36776086367303	0.000297439029341045	0.00812257800684298	0.204128352866027	0.0871257318834348
Glyma19g43370	4.19875791137182	0.576658679013949	7.8208571437297	13.5623678760942	3.7615371778504	0.000297660156837608	0.00812407804943381	0.0504505067632545	1.88157944635333
Glyma13g08010	33.6730316628493	52.8298734887166	14.516189836982	0.274772375521255	-1.86369112603626	0.000304283251260803	0.00830020864293001	3.72315897051012	1.65638457156675
Glyma11g18640	67.1623538971212	100.740264526506	33.584443267736	0.33337656423266	-1.5847754058411	0.000304816429380188	0.00831011528218759	19.9264167524539	4.36416891876982
Glyma08g07880	71.0001397640889	104.728773207599	37.2715063205791	0.355886020422465	-1.49051283150663	0.000305262061881452	0.00831762547875649	8.0918784318973	2.46027017607868
Glyma20g34580	59.5194439077816	33.3846702111488	85.6542176044145	2.56567511563467	1.35933849749808	0.000306585650168808	0.00834903607328785	0.353951264459382	1.19989402757644
Glyma12g15620	44.0699233910871	65.5436672130934	22.5961795690808	0.344750004536927	-1.53637752416217	0.000307434651242052	0.00836749477840423	10.2726698723053	2.1568527195099
Glyma01g44600	366.536644640979	238.84147640105	494.231812880907	2.06928804966445	1.04913448565084	0.000307752661111689	0.00837148891511495	0.0286271447195232	9.29884477695325
Glyma09g06080	57.8611490461646	84.8780733211277	30.8442247712015	0.363394497121835	-1.46039152186225	0.000309968570309678	0.00842707655944253	2.14201997531464	0.116605940755302
Glyma02g36170	25.8539530643022	40.81880347356	10.8891026550444	0.266766826276467	-1.90634882320028	0.000310392227761512	0.00843390376733642	0.351077460070309	0.799898484793626
Glyma16g32330	4.16870024595811	7.78571519910397	0.551685292812249	0.0708586531492624	-3.8189121461834	0.00031057636859893	0.00843421891658495	2.33860530636205	0.0407764106404524
Glyma03g28850	1214.68426699564	717.315900920504	1712.05263307077	2.38674847563502	1.25504653790113	0.000310976405967707	0.00844039349056827	0.112704705292794	0.6402628512548
Glyma17g10920	201.093276592605	276.517928819607	125.668624365602	0.454468268665446	-1.13774852706229	0.000311864306265258	0.00845665715109564	1.28342833539429	0.514649959377801
Glyma02g07650	235.204629632928	324.601274713728	145.807984552128	0.449191041164946	-1.15459894051437	0.000312043643060771	0.00845665715109564	3.96943449288029	1.10790635716841
Glyma08g45820	1543.47713104543	2197.73191659852	889.22234549234	0.404609105767827	-1.30539930663164	0.000312094625845435	0.00845665715109564	0.66835336796915	0.0291034483041082
Glyma19g35270	460.995475005734	636.155418326546	285.835531684921	0.449317137684425	-1.15419400524767	0.000312487191627875	0.00845952564592966	2.36615405200017	3.23296681583299
Glyma11g07510	38.8788132506955	20.2154850196436	57.5421414817474	2.84643882775174	1.50915809539127	0.000312546608496972	0.00845952564592966	0.240363161033412	15.1684524128761
Glyma15g06690	495.293516952922	679.017976506241	311.569057399603	0.458852443057138	-1.12389780594278	0.000312762330496509	0.00846067971185962	1.53263827140995	0.182445286694425
Glyma03g05230	23.2764196712641	36.5861303686446	9.96670897388363	0.272417685977126	-1.87610772544629	0.000316527820888759	0.00855334666858941	11.0731922204623	1.1059655854274
Glyma17g06160	20.2920849512874	33.6791637347428	6.90500616783202	0.205023088524878	-2.28614170796299	0.000316537869225446	0.00855334666858941	12.3514042261103	0.433553023807362
Glyma07g10690	425.101642883545	575.802613669866	274.400672097224	0.476553363223444	-1.06929032241579	0.000316988326993946	0.008560786408905	1.29514547246727	0.129091288463007
Glyma09g03430	12.2364299617648	20.8258307508972	3.64702917263244	0.175120465361283	-2.51358040146462	0.000320182700219498	0.00863794170127968	4.5054393887146	0.0620981639482876
Glyma04g39360	11.2376731926232	19.1837283162782	3.29161806896817	0.171583855583228	-2.54301427961245	0.000320198649047068	0.00863794170127968	0.970431385006834	0.138772587266315
Glyma01g04700	12.7078807222683	21.252436153292	4.16332529124456	0.195898731854308	-2.35182003650301	0.000320712543839217	0.00864703285601138	0.156650412197056	0.121974560545258
Glyma11g19860	176.692847796563	241.207132692598	112.178562900529	0.465071499537672	-1.10447556340049	0.000322449772826866	0.00868429189824951	1.82581356828579	0.247223678496934
Glyma14g37810	90.9476615065297	54.2549671415986	127.640355871461	2.35260221498864	1.23425740599469	0.000324975586048396	0.0087474981262212	0.0362974839702233	0.990051647839778
Glyma13g44970	17.0498104963789	27.8886914447806	6.21092954797725	0.222704229787004	-2.16679913561759	0.000326262072594361	0.00877729368880437	1.97814581700636	0.31740902193656
Glyma13g33920	40.6049376076941	61.7793541008014	19.4305211145868	0.314514798631324	-1.66880019412704	0.000327162676640183	0.00879668094583357	1.56037450975823	0.355985859489896
Glyma06g45940	29.002268112986	13.2213070774957	44.7832291484763	3.3872013474903	1.76009374838858	0.00032782920400002	0.00880975654201702	0.188257361268048	1.79102169377337
Glyma03g34560	13.1663810592521	21.9144851711747	4.41827694732957	0.201614453308772	-2.31032902862164	0.000330423323164966	0.00887458949612629	4.14321502683342	0.00738159556505965
Glyma03g31430	51.4569455671062	76.3569033706561	26.5569877635563	0.347800743498487	-1.52366707817031	0.000332188245665165	0.0089170927098323	0.562347703545989	2.66019610442072
Glyma19g34880	30.9000135195498	47.8913033562878	13.9087236828118	0.290422742921354	-1.78377366009672	0.000332762654340846	0.00892760925877565	0.152579168743066	0.0526314186433032
Glyma15g07720	42.365739017878	63.023587300341	21.7078907354151	0.344440735053138	-1.53767232269871	0.000334060658942225	0.00895751680220178	3.22293107379245	0.210332313094323
Glyma03g00770	110.739669403994	70.2168389716227	151.262499836366	2.15421972922331	1.10716541148529	0.000335460430969097	0.00899011885231983	1.1138158713616	5.46985528849792
Glyma19g44970	42.4261237386508	22.6119768205288	62.2402706567728	2.75253557664479	1.46076121080774	0.000336809932919209	0.00902133870737358	0.434578353840703	2.67616805692683
Glyma03g39890	149.269772099816	94.1004173173632	204.439126882269	2.17256344563039	1.11939830885086	0.00033958691239218	0.00909073792527631	0.21896852313028	5.5850328478895
Glyma19g32660	15.5540359353106	5.86236598957406	25.2457058810471	4.30640221472787	2.10648307242988	0.000340380006488911	0.00910199971399943	0.115051797328455	0.900060651161082
Glyma08g17300	15.7601316281037	25.6416064179785	5.87865683822886	0.229262423827981	-2.12492817869251	0.00034059390915396	0.00910274000397149	2.14322334209827	0.200124770811169
Glyma20g37520	29.4000267817883	46.234204938969	12.5658486246076	0.271786843554355	-1.87945247394866	0.000341344238110035	0.00911780822256542	2.11256775650539	0.562276277082751
Glyma04g08380	18.2524578531206	29.5228882823878	6.98202742385336	0.236495405092819	-2.08011594140388	0.000342333641054563	0.00913403358777686	1.1381898079258	0.105099895685286
Glyma11g36210	436.226163555346	275.665996222896	596.786330887797	2.16488917409041	1.11429317179606	0.000342444942365633	0.00913403358777686	0.729168970810206	3.1464810840835
Glyma16g32620	60.0290156068185	33.0430585356605	87.0149726779765	2.63338130712291	1.39691643519563	0.000342512245128984	0.00913403358777686	0.220056576499771	0.511356895592868
Glyma11g14840	136.151470364072	188.698767993388	83.6041727347552	0.443056272300011	-1.17443814867502	0.000343383569143448	0.00915227678673392	1.24609027072819	0.432574124608075
Glyma17g07260	14.6250572305867	24.1393590955996	5.11075536557381	0.211718767898252	-2.23977893157113	0.000344804701999159	0.00918434686867115	0.704220028836163	0.123805010482117
Glyma01g38750	134.234286119825	191.29437707561	77.1741951640403	0.403431592417046	-1.30960403017606	0.000344962580313413	0.00918434686867115	17.0770722963964	3.01373297515252
Glyma19g02710	31.1591404581853	48.4393882315588	13.8788926848117	0.286520808612721	-1.80328817617662	0.000347719496178829	0.00925270789995292	2.12927469929148	0.117780401405329
Glyma17g34160	70.9258681336538	41.4675025735742	100.384233693733	2.4207928489454	1.27547963093305	0.000348056655738484	0.00925664061251827	0.805450279730586	14.9128057675067
Glyma07g00240	36.5394169872328	56.5105450735614	16.5682889009043	0.293189330935259	-1.77009548966546	0.000348633688392114	0.00926694505491209	5.93701005993444	0.161238781835958
Glyma12g30920	1336.64590972628	1873.38965004438	799.902169408189	0.426981204571745	-1.22775553011874	0.000349654471995916	0.00928902711962193	1.192698750397	0.00121960404034126
Glyma02g14450	197.377324037172	125.749079862464	269.00556821188	2.13922494308586	1.09708819227936	0.000350040190747327	0.00929422303319437	0.118632713113312	2.10728284930669
Glyma10g34790	35.0408042671093	53.3726764067034	16.7089321275152	0.313061537334048	-1.67548182469256	0.00035064164944393	0.00930513849517816	0.804842724549749	0.0254908538139775
Glyma10g24080	18.4548469468178	7.39921874470166	29.5104751489339	3.98832311452684	1.99578229460125	0.000352186106315896	0.00934105330924233	0.449561905730801	2.50398771295074
Glyma12g09430	411.389934664672	565.029352006742	257.750517322602	0.456171907542826	-1.13235049106189	0.000353514278192568	0.00937119574111123	1.57555681402245	1.83851346661659
Glyma16g03270	112.862484691369	157.552608722094	68.1723606606441	0.432695854505924	-1.20857479597271	0.000354907753321256	0.00940303566279113	3.50984845638899	0.0549646383845971
Glyma13g01250	623.372028479405	862.930105005286	383.813951953523	0.444779883941089	-1.16883655411618	0.00035555740521044	0.00941514468120082	8.8490698381649	0.199387471900426
Glyma14g35020	211.852549517488	291.669519473964	132.035579561011	0.452688987862504	-1.14340788295456	0.000361647982150596	0.00956605880058737	4.83439361881882	0.362844505278177
Glyma08g17240	574.669967063989	790.359191390322	358.980742737656	0.454199491380839	-1.13860200439243	0.000363138526594059	0.0096002906744028	4.99774907726059	0.0261570584159103
Glyma13g38140	102.789352649806	145.236940891181	60.3417644084302	0.415471188240196	-1.26717966127133	0.000364958363796562	0.00964318634546137	2.95023087617916	0.0330643028588718
Glyma04g41680	19.3075850933831	30.6938535954572	7.92131659130896	0.258075010577406	-1.95413764296133	0.000366796766798135	0.00968652596144054	2.29125427487809	0.361672845904274
Glyma02g13190	6.83243772190925	12.2832649093721	1.38161053444641	0.112479096123071	-3.15227118874979	0.000368436192036433	0.00972456692177373	3.57574301162902	0.0675556347879287
Glyma02g42000	6.08548395264577	11.1045846954777	1.06638320981384	0.0960308952614971	-3.38035756238041	0.000373631873563224	0.00984843780529653	3.55951708443331	0.0778710804029639
Glyma05g26920	86.2644547420603	122.28209659708	50.2468128870409	0.410908990648111	-1.28310919801152	0.000373733728751382	0.00984843780529653	1.42663026188642	0.38909012524877
Glyma07g38240	12.7582771277006	4.52679200394625	20.9897622514549	4.63678521857354	2.21312490090365	0.000375856548716923	0.00989904084826542	0.0496241539150778	0.222488480006549
Glyma12g08920	14.809289522267	24.5480074579919	5.0705715865421	0.206557358890296	-2.27538563578063	0.000376769218104307	0.00991773447462291	0.0867062479887195	0.251715926027008
Glyma12g32280	391.752932196958	538.132270687752	245.373593706165	0.455972642920241	-1.13298082555713	0.000377384513965169	0.00992858439808685	6.82663477941843	0.265902057401852
Glyma06g22160	40.7236837410638	62.0335919550145	19.4137755271131	0.312955850455855	-1.67596894833954	0.000378771032718328	0.00995747440454833	1.83673532348022	1.06152628515508
Glyma09g01600	381.762668877171	523.280836906647	240.244500847696	0.459111979463821	-1.12308201856009	0.000378890028895297	0.00995747440454833	5.85561057169428	0.440536686037707
Glyma06g01470	1488.00427025217	876.207469630105	2099.80107087424	2.39646561305929	1.26090823884077	0.000380549114455804	0.00999570221001	0.0228612054315438	0.226060058962877
Glyma05g05070	8.77460127484862	15.3995406437747	2.14966190592249	0.139592599263114	-2.84070563822109	0.000381046322245607	0.0100033868549999	3.20476154797535	0.111936403754175
Glyma13g35060	74.5039094377628	44.8913938462647	104.116425029261	2.31929588521619	1.21368688419422	0.000381825354685441	0.0100184578570766	0.198198485345869	12.4458276429973
Glyma16g05350	21.4810521760442	9.32346434734146	33.6386400047469	3.60795502096158	1.85118135316088	0.000382130222844292	0.0100206682454305	0.139954990284568	4.69731249683668
Glyma18g47270	311.745060880098	429.867550710686	193.622571049509	0.450423789209952	-1.1506450692701	0.000382524588723321	0.0100206682454305	14.8046813628988	0.133684446015829
Glyma02g41340	67.869905068123	98.158320792329	37.5814893439171	0.38286605802301	-1.38508832734065	0.000383640902239314	0.0100445284323847	0.954820395608974	0.456470906392113
Glyma07g03080	3.94108016859483	7.62561047949413	0.256549857695534	0.0336431894056767	-4.89354170886536	0.000384304888239613	0.0100565265240518	3.75866858408	0.0434541663974393
Glyma11g04970	39.8774223085283	21.6592697420655	58.0955748749912	2.68224993579359	1.42344367584407	0.000386478641853078	0.0101079983793805	0.816262304162842	17.834605589049
Glyma12g29980	292.720039315898	395.479135230919	189.960943400876	0.480331138809532	-1.05789875653918	0.000386833756842433	0.0101091423948816	0.411438035383639	0.382706588348139
Glyma07g38390	15.1714641682193	25.5104129196868	4.8325154167519	0.189433053552127	-2.40024001099135	0.000386935997316467	0.0101091423948816	8.52246180469773	0.19141271474061
Glyma08g05330	83.0144847060462	117.968955705606	48.0600137064867	0.407395432290014	-1.29549828996277	0.000388354952414039	0.0101407942221704	0.711995101280205	0.0809425446398705
Glyma12g24840	450.055717345651	615.822196711721	284.289237979581	0.461641752274582	-1.11515438330551	0.000388601665765658	0.0101418188072381	6.5962130244582	0.617408334428946
Glyma18g16370	97.1219224337086	136.995062565828	57.2487823015891	0.417889383962872	-1.25880698590078	0.000389694881788154	0.010164922738297	1.55676630414043	0.0617123376546369
Glyma17g02020	119.47387781727	73.7640181455932	165.183737488947	2.23935384272196	1.16308250800596	0.000391175961627102	0.0101981137900032	0.0874989570445864	0.0628032672655747
Glyma04g40000	460.890809301556	302.866429298236	618.915189304876	2.04352522905542	1.03106005476472	0.000391972252822478	0.0102134262593115	1.03846553253976	1.76545990348142
Glyma16g06940	60.5639439818037	35.3983542992565	85.7295336643509	2.42185082785477	1.27611000601413	0.000393217271876645	0.010240408462373	0.234841197495807	10.2090665330434
Glyma19g33540	226.380045897706	143.282491062151	309.47760073326	2.15991220168708	1.11097266944197	0.000396959693619614	0.0103323662106038	0.114017182353973	4.31963485613865
Glyma15g18850	35.8250937309594	18.4024112111005	53.2477762508184	2.89352170430248	1.53282646580235	0.000400158521487496	0.0104100845382394	0.417436926980488	4.30145013602269
Glyma07g15060	683.335300598307	931.203817850803	435.466783345811	0.467638528749655	-1.09653429644174	0.000400437395946958	0.0104117982918506	4.8472091501232	0.287420864822506
Glyma08g18510	649.539913203364	913.412844140612	385.666982266116	0.422226362088188	-1.24391143740889	0.000400923078985809	0.0104188846076472	17.6575526156475	6.19616539297595
Glyma15g20870	228.276937290772	313.212063586675	143.341810994868	0.45765099004624	-1.12768029323302	0.000401571549756409	0.0104301915489866	4.44850228722337	0.559598551880025
Glyma18g47300	123.329356527382	169.662962749934	76.9957503048294	0.453815900989029	-1.13982093524662	0.000405988186419917	0.0105369112282602	1.69400701339478	0.72584348233568
Glyma03g34920	72.1554618828053	41.2705218412475	103.040401924363	2.49670702785687	1.32002654042681	0.000406111467494009	0.0105369112282602	0.522369028891904	0.674508509985955
Glyma02g23860	4.81046561102783	8.81269607154788	0.808235150507783	0.0917125864713752	-3.44673644947934	0.000406775533531564	0.0105485419788275	0.815240476396909	0.0792052217532277
Glyma14g21270	3.88680193937082	0.576658679013949	7.19694519972769	12.4804246630503	3.64159511954051	0.000409262873930004	0.01060741665082	0.0554446862542516	2.76466134952682
Glyma06g08340	212.264210281885	287.195842573088	137.332577990681	0.478184422031567	-1.06436096321481	0.000414404674043635	0.0107349916675151	0.554095043020149	0.25870641351634
Glyma08g06820	58.4792823967141	86.0014798955423	30.957084897886	0.359959909242104	-1.47409186043907	0.000416934836324417	0.0107948139137766	5.24277960270837	0.280747852709693
Glyma18g41590	294.140692026786	192.494659518929	395.786724534644	2.05609197431124	1.03990480145537	0.000417562915780401	0.0108032017202317	0.279860852260898	0.24659607072578
Glyma07g32090	10.5738304840673	18.4664056589157	2.68125530921888	0.145196383028895	-2.78392257992333	0.000417700815253834	0.0108032017202317	15.1524652971053	0.251793394377109
Glyma12g07350	45.5958963275996	67.2286861638087	23.9631064913904	0.356441689682916	-1.48826200948283	0.00041849714135338	0.0108180736454976	5.51500672368013	0.809023371313078
Glyma15g15130	314.592701144159	207.425649051298	421.75975323702	2.0333056937077	1.02382713089444	0.000419051625609132	0.0108266815872228	1.97281239237853	8.94955570879485
Glyma17g29740	112.639171451154	157.786059980802	67.4922829215051	0.427745536771226	-1.22517529361887	0.000422385415929258	0.0109070490763095	1.48542854452228	0.442730257151131
Glyma18g01000	473.645004772854	654.672200453492	292.617809092216	0.446968435332247	-1.16175514222046	0.000422766866500378	0.0109111351469226	11.2723006183372	1.05809090543127
Glyma10g01330	32.831772078446	50.3996946355918	15.2638495213002	0.302855992117877	-1.72329613895918	0.00042467192482514	0.0109545187489723	1.39011939189265	0.166634573421104
Glyma04g41890	11.0174877031559	18.6629897792802	3.37198562703158	0.180677676348255	-2.46850983003076	0.000427323773955369	0.0110113024346264	1.10251406205572	0.0788703834574874
Glyma05g34730	92.0688357196069	129.979438412613	54.1582330266004	0.416667695198665	-1.26303084457896	0.000430071648950943	0.0110729652160194	2.16933605485573	0.0134549554802117
Glyma20g22180	39.3898940464427	60.0339042873113	18.7458838055742	0.312254950400358	-1.67920365079974	0.000430169815989951	0.0110729652160194	5.79521385559849	0.297399803300331
Glyma10g43670	10.9426878044916	18.6693304932468	3.21604511573633	0.172263548331294	-2.53731064117863	0.000430541569705451	0.0110767015843904	1.19149598109524	0.116319084694425
Glyma13g24940	20.7042799409823	33.0127291526857	8.39583072927885	0.254321013280897	-1.97527742521605	0.000433956932335476	0.0111586968787074	2.04946065342298	0.210751562884905
Glyma06g42160	8.8838748898658	15.2256893943342	2.54206038539742	0.166958639412635	-2.58243734610881	0.000436980843294709	0.0112305455215205	0.134249061506015	0.117883830386338
Glyma05g29510	17.664922357742	7.21696211710175	28.1128825983823	3.89539007441432	1.9617678033179	0.000445110447393761	0.0114274626520493	0.153041318799007	2.73317900109719
Glyma17g16330	48.4119317057119	26.346585064983	70.4772783464408	2.67500619805607	1.41954223427804	0.00044756737026324	0.0114845082379043	0.0666887080736933	0.751651260640027
Glyma05g32790	132.351752937382	83.5217436017673	181.181762272996	2.16927657948418	1.11721400617383	0.000450702914480312	0.0115588981456593	0.0158258695430854	0.947691092200464
Glyma07g33510	7.25933505315712	12.4712157484026	2.04745435791168	0.164174399610875	-2.60669891560287	0.000451090783066757	0.0115627790549917	5.03265813400092	0.494952468240687
Glyma13g06510	8.58481486148252	14.8405891141894	2.32904060877566	0.156937207199465	-2.67174066304984	0.000452428006218445	0.0115909778825839	1.50856372387632	0.527830506644738
Glyma18g02200	8.51186906971645	14.5990326879095	2.42470545152335	0.16608671980928	-2.58999137397272	0.00045642056994506	0.0116871400209819	5.38502121656077	0.253883720838755
Glyma18g51600	145.924042568529	93.0999455844695	198.748139552588	2.13478255336104	1.09408912597495	0.000457899265956454	0.0117188648787871	0.123945064253014	7.66169424831475
Glyma06g06300	409.554861506376	563.882543648874	255.227179363879	0.452624721652684	-1.14361271038926	0.000461880807167629	0.0118145775070476	8.16167255004636	2.13523794029816
Glyma15g18210	34.139734023358	53.8975286299028	14.3819394168132	0.266838569084853	-1.90596088486456	0.000467105495347474	0.0119419721880623	19.0157036284411	1.97746229905225
Glyma10g37710	695.433115840148	955.85147931032	435.014752369976	0.455107055631545	-1.13572214196791	0.000467612422810951	0.0119486829335311	0.860372667430598	1.69806220072723
Glyma15g16560	146.434864591964	202.984997057942	89.8847321259852	0.44281465836772	-1.17522511485373	0.000478846537771336	0.0122293502922353	4.22356113220748	0.634099666210544
Glyma05g06410	31.5367495898107	47.8161923635844	15.2573068160371	0.319082429232836	-1.64799892831522	0.000479903456418805	0.0122499429538716	1.00720262294078	0.218726408854457
Glyma12g00460	44.5716147407958	64.6987522720627	24.4444772095289	0.377819916939638	-1.40422933886604	0.000481480803262177	0.0122837915579654	5.83838877495039	0.268564300681716
Glyma08g26340	36.7579033016883	56.6056557830607	16.9101508203158	0.298736064203962	-1.74305668078233	0.000482326875688968	0.0122927282603097	5.75233424982264	0.413764867425874
Glyma03g04450	707.441363211403	977.115362658265	437.767363764542	0.448020142241532	-1.15836449997338	0.000482544848715217	0.0122927282603097	2.39748364319178	2.71730430266085
Glyma18g00620	46.4555549548802	26.0234957502469	66.8876141595135	2.57027782898379	1.36192431305079	0.000482585522923249	0.0122927282603097	0.416395448220769	10.6990500669308
Glyma01g42370	14.3761319270304	23.5072580683182	5.24500578574268	0.223122823193557	-2.16409000074027	0.000487242364123441	0.0124048860641052	2.61402763130183	0.0210158685357852
Glyma14g36370	283.427501754656	380.075927832919	186.779075676393	0.49142569154893	-1.02495481166562	0.000489522377059574	0.0124564460361406	0.201471548646329	0.646740668892152
Glyma16g06950	48.7056580855065	27.1510316530469	70.2602845179661	2.58775745304254	1.3717024018393	0.000491281141118512	0.0124946954943575	0.256125206448377	7.14407722835883
Glyma10g38240	59.5668595868404	86.1396825977358	32.994036575945	0.383029465409386	-1.38447271588365	0.000492731918383118	0.01252507625294	0.175652057129662	0.0289548061002313
Glyma01g36000	53.7187167493513	78.9357985205296	28.5016349781731	0.361073625811999	-1.46963505067352	0.000497657462005202	0.0126437068907164	4.18213762797341	0.0735171609889874
Glyma02g46340	449.814933821509	609.15306576326	290.476801879758	0.476853549962513	-1.06838183742766	0.000499102357118472	0.0126738293094364	1.97527075374123	0.0321488646755046
Glyma10g07230	84.3718712053138	120.299785006445	48.4439574041825	0.402693632424922	-1.31224543497424	0.000501040439611687	0.0127164375748175	3.47548097393358	0.641520171606931
Glyma17g10510	548.063659039916	753.135587980952	342.991730098879	0.455418301262845	-1.13473582666573	0.000501475789025648	0.0127208819507793	7.08545758586808	0.50797109452302
Glyma07g30360	70.9818947971342	102.88013837881	39.0836512154586	0.379895010167567	-1.39632733222316	0.000502689080184005	0.0127450454447897	6.56908010181984	0.260286682219376
Glyma07g18440	205.438250803781	277.381962303913	133.494539303648	0.481266114764106	-1.05509324603448	0.000505430339060711	0.0128012672714848	3.99175509906337	1.84210308053257
Glyma13g27840	316.413201394372	429.369988160531	203.456414628214	0.473848709128096	-1.07750158730624	0.00050722149781157	0.0128399799357976	4.23339506120483	0.667571019634778
Glyma06g48260	2517.19547701477	1391.21870980325	3643.17224422629	2.618691237082	1.38884596538132	0.000507791917101242	0.012847766300074	0.190209102521741	4.46487824428276
Glyma03g03480	59.0011902965704	83.9233172206557	34.0790633724852	0.406073836224594	-1.30018601902877	0.000508966316962738	0.0128708181612895	6.58315576400725	0.282180080869208
Glyma15g11700	4.73075548463291	8.63158572763166	0.82992524163416	0.0961498000277494	-3.37857233272202	0.000511653991061866	0.0129320943076971	3.06083212635423	0.278058034868803
Glyma15g34720	320.773321258221	209.581312532821	431.96532998362	2.06108705381819	1.04340544105351	0.000512411441712947	0.0129445457849159	0.369867949325835	8.71011290476141
Glyma08g14270	45.2415636805021	66.2433791224024	24.2397482386018	0.365919561467606	-1.45040155300658	0.000513548261263447	0.0129665630718387	6.92727065802267	0.778451444823408
Glyma17g05180	36.7313895395484	55.7777203071363	17.6850587719605	0.31706313335466	-1.65715795764894	0.000514366161888877	0.0129805094091131	4.32690790825934	0.266015101620986
Glyma10g37340	5.58563311289138	1.30501669947839	9.86624952630437	7.56024771962524	2.91843350667119	0.00051495934192637	0.0129887732466692	0.155848549777895	6.2886028974337
Glyma13g04550	3.98090200519684	7.4085205159709	0.553283494422774	0.0746820493012112	-3.74309467361754	0.00051762418556331	0.0130492549967539	1.02828071500696	0.171635769406372
Glyma08g14840	95.1705443928142	133.362405525988	56.9786832596408	0.427246966901311	-1.2268578448864	0.000518169535610258	0.0130562697111859	0.692697666183225	0.0921712623184243
Glyma06g11910	63.2920383932274	91.5408377521665	35.0432390342882	0.382815363009487	-1.38527936617927	0.000520602172651709	0.0131107183924315	1.62732908153679	0.17182308696468
Glyma02g26820	85.7719955289678	121.4218393814	50.1221516765351	0.412793546300147	-1.27650767934314	0.000520866885931468	0.0131107183924315	1.39840762890961	0.204707753074417
Glyma11g20800	91.6068333015061	129.190362431812	54.0233041711999	0.41816822210491	-1.25784466364757	0.000523250961654484	0.0131639493091068	7.07292667531322	3.06156431205545
Glyma10g40550	239.807023034336	322.314558955277	157.299487113396	0.488030970810791	-1.03495538968659	0.000527591771827583	0.0132663276699979	0.0891040747943285	0.158109613692708
Glyma08g13030	118.420383746764	164.296706471029	72.5440610224998	0.441543002173886	-1.17937414511803	0.000534933297656869	0.0134440151445054	1.57434197948426	0.0858332839232973
Glyma18g14440	3.78844530564686	0.520738536998032	7.05615207429569	13.5502782547518	3.76025057249077	0.000535823621797338	0.0134594708533903	0.0465144278811942	1.90445944894573
Glyma01g39260	269.36824383315	364.107530937956	174.628956728344	0.479608197826869	-1.06007177628724	0.000536264171470005	0.0134636185052885	0.0813040121793446	0.919925009771431
Glyma17g07690	111.008489229694	154.785041394083	67.2319370653044	0.434356811612898	-1.20304743274288	0.000537358612767881	0.0134810913434582	4.88281754238922	0.058839518180153
Glyma09g27870	701.09649369137	439.078428899219	963.11455848352	2.19349094624866	1.13322875156839	0.000540032223293855	0.0135373616097693	1.30692237481839	4.61088536399251
Glyma11g14510	12.9047977401259	21.48698337567	4.32261210458188	0.201173521150318	-2.31348766757222	0.000540396492803149	0.0135395496469521	0.676191116048363	0.117276487028903
Glyma19g01860	805.270598165342	515.770470884407	1094.77072544628	2.12259287269595	1.08582767935974	0.000542139615349886	0.0135762646913592	0.496513866018751	0.93140524581293
Glyma01g43030	2.56292624076204	5.12585248152409	0	0	-Inf	0.000545563544704135	0.0136550113631477	2.20051526843695	0
Glyma02g47330	66.2202895058611	39.4125632537903	93.0280157579319	2.36036451521547	1.23900967470787	0.00054588353284844	0.0136560280720048	0.127570967406447	4.77517065878313
Glyma01g43380	37.1098509020719	56.005111604224	18.2145901999199	0.325230852652137	-1.62046397137071	0.00054663638477588	0.01366532366143	0.638706881388352	0.54084974925608
Glyma15g39070	59.2043387491937	86.4416039245931	31.9670735737943	0.369811203430245	-1.43513916303757	0.000546814227768034	0.01366532366143	4.68405499645153	0.274756732117016
Glyma06g10730	19.9461438981829	32.3164933014158	7.57579449494988	0.234425017104748	-2.09280155700829	0.000548481014547453	0.0136999739157428	2.5298799741149	1.23356241430176
Glyma16g21970	13.5231526849477	5.09076925502695	21.9555361148684	4.31281305731705	2.10862918253966	0.000552761839055734	0.0137998489360176	0.0794629049517273	0.0606476784464799
Glyma19g27650	2.47904602773817	4.95809205547633	0	0	-Inf	0.000553374930797133	0.0138081027908246	0.723871552272275	0
Glyma14g34590	436.130556057521	582.336137645842	289.924974469199	0.497865331939132	-1.00617253576142	0.000553921058856966	0.0138146781627787	1.06451174585197	0.464578157998797
Glyma09g08630	6.59468040416906	11.8680259424393	1.32133486589885	0.111335690729647	-3.16701194529273	0.000555203820011651	0.0138396089392195	5.01347832881369	0.194584169657087
Glyma07g01400	199.276771881496	127.187405044441	271.366138718551	2.13359285554834	1.09328489906679	0.000555654883444296	0.013843793074681	1.75251282068606	0.0561559839026171
Glyma03g31940	14.1003363961732	23.2056741590361	4.99499863331027	0.21524902052308	-2.21592142214195	0.000557065679200402	0.013871871895402	1.30838863533866	0.51290763611679
Glyma17g12230	246.543914155694	331.361767148778	161.726061162609	0.488064940485412	-1.03485497356853	0.000557793328743444	0.0138829192951309	3.72518547662836	0.513829559472189
Glyma03g34740	85.8509408537782	119.199838987277	52.5020427202797	0.44045397348132	-1.18293682647851	0.000562522296293297	0.0139875292035503	1.56734650875437	0.4216170764301
Glyma08g02610	644.753544444566	415.332949663891	874.174139225241	2.10475508849627	1.07365236955383	0.00056256868405916	0.0139875292035503	0.00527796323529585	0.644227638844934
Glyma15g42740	533.841848118225	728.959611637583	338.724084598866	0.464667835077905	-1.10572831184126	0.000563439417315073	0.0140020567347206	5.68076776290789	0.327213162346108
Glyma06g06540	38.4527313527706	57.7348377506921	19.1706249548492	0.332046052292222	-1.59054474847759	0.000566695709544044	0.0140758230050467	0.955900758180131	0.0381209523722219
Glyma03g20160	57.7977814779979	33.3976015296559	82.19796142634	2.46119354868496	1.29935811604405	0.000568236989632825	0.014106507501073	0.12933545738548	7.15669045311691
Glyma13g06710	8.03088250794254	13.989274264805	2.07249075108013	0.148148553802696	-2.7548835518272	0.000568508239783842	0.014106507501073	0.261006292550814	0.447534233671526
Glyma09g01150	31.2635872932666	48.0031436403196	14.5240309462136	0.302564162360699	-1.72468697926391	0.000569048130994539	0.0141127401011035	0.241158707666891	0.318851603587974
Glyma16g07240	30.8020448290068	47.7755836344443	13.8285060235694	0.289447139555184	-1.78862819560142	0.000571977260792729	0.0141781909036867	2.40395411830879	0.910229548090122
Glyma03g37110	72.5333205768443	102.752318191967	42.3143229617216	0.411808937319234	-1.27995295436299	0.000576087743617762	0.0142714478718956	1.59779468970046	1.07636380830877
Glyma04g01750	8.0123075153804	14.2287660268921	1.79584900386874	0.126212561263192	-2.98607259367714	0.000576323352136203	0.0142714478718956	7.85007075601909	0.535775660045961
Glyma05g33300	87.8656987387547	123.240784984535	52.490612492974	0.425919167096839	-1.23134843977406	0.000577357440964452	0.0142898159135313	4.15153886336996	0.587119131175098
Glyma16g04720	177.507159209834	240.2306868357	114.783631583968	0.477805866918541	-1.06550352631221	0.000578661094422251	0.0143148338145488	3.42542583083972	0.440360847009522
Glyma13g04670	7.60033652996994	2.15155571794129	13.0491173419986	6.06496835437968	2.60050011771205	0.000579896342366703	0.0143353338228105	0.16050422165048	2.34695047359266
Glyma07g38360	28.0631493031069	43.0073163860044	13.1189822202093	0.305040707549902	-1.71292631233792	0.000580076312375092	0.0143353338228105	2.84132478604024	0.0333110503460616
Glyma20g31780	101.611647705279	62.8373920405424	140.385903370016	2.23411409689696	1.15970286658402	0.000581804702305439	0.0143707819394111	0.0317348294150571	3.89074883461536
Glyma20g31580	85.5811617108798	120.902724921835	50.2595984999251	0.415702777025238	-1.26637570923646	0.000582107590790533	0.0143710016429408	1.70249234815609	0.104882139612871
Glyma12g36720	266.72949644827	360.676336595992	172.782656300549	0.479051822282674	-1.06174636438264	0.000585403415891961	0.0144450730820953	1.99014056073403	0.203461740632389
Glyma20g38180	198.597679829967	266.254167366358	130.941192293577	0.491790207788205	-1.02388508568749	0.00058646800326742	0.0144640408353774	2.01259072004752	0.0424362443130808
Glyma05g28830	12.0411068847058	20.2774959850524	3.80471778435923	0.187632525592109	-2.41401815806241	0.000587630379458888	0.014485400004392	3.59124284501297	0.198416829976188
Glyma01g22850	10.1969764513375	3.30487307596919	17.0890798267059	5.17087326317195	2.37040794515508	0.000588148049275076	0.0144908532987219	0.0128370067086802	3.26332683232251
Glyma17g10520	176.349467558846	239.864196443309	112.834738674383	0.470410925629959	-1.08800652670052	0.000590538709338642	0.0145424247808018	2.48915595880497	0.141315913523017
Glyma20g24580	226.116554269935	304.942654994673	147.290453545196	0.483010333689687	-1.04987403998079	0.000590969894030424	0.0145457151863017	0.175325683383241	0.0362874396625998
Glyma16g05970	85.0627899079882	118.704154221184	51.4214255947921	0.433189772777264	-1.20692891227745	0.000593314969306845	0.0145960857220217	0.0919678475343426	0.982703700595196
Glyma02g02820	27.761093402059	42.4867685451931	13.0354182589248	0.306811242776891	-1.70457674502799	0.00059589939468627	0.0146522908506309	1.77943816974914	0.249506004773901
Glyma14g07800	789.939446183351	497.75776749818	1082.12112486852	2.17399143826013	1.12034625867066	0.000596321278781833	0.0146552924833653	0.161071095614274	4.16687221389477
Glyma16g03640	148.703011787092	203.45841152727	93.9476120469139	0.461753393932901	-1.11480552969011	0.000601685805196187	0.0147797012711558	1.48978492158474	0.0261191809449477
Glyma13g39130	17.4573274911206	28.0313389055356	6.88331607670564	0.245557877199591	-2.02586499170048	0.000603045689264885	0.014805665184654	1.89655476306086	0.832797712829813
Glyma11g14470	8.68639904856149	15.0035737093156	2.36922438780737	0.157910670731489	-2.66281943102772	0.000603843353415932	0.0148110906978682	0.420698385181658	0.24764395530635
Glyma06g02590	108.880073796455	67.5704885354837	150.189659057426	2.22271086553645	1.1523202920508	0.000603872668075187	0.0148110906978682	0.348423048944976	1.51295501544114
Glyma10g37560	120.12905074657	165.834477606666	74.423623886474	0.44878257501432	-1.15591143370995	0.000604856332948171	0.0148277769644797	0.459275380127717	0.225162487214611
Glyma13g43310	246.820818017679	329.48393400111	164.157702034249	0.498226726993299	-1.00512567895606	0.000607406692202127	0.0148828340492353	1.66432701984188	0.412423351059686
Glyma18g42940	220.706201989568	301.554618185005	139.85778579413	0.46378923538265	-1.108458759682	0.000611757452912819	0.0149819277621666	3.78755690757892	1.34553367493088
Glyma15g12780	628.514367307341	403.074239166872	853.95449544781	2.11860350394229	1.08311361299568	0.000615807608962331	0.0150735641168236	0.692080885837327	3.38703324086446
Glyma10g08690	13.2407943677616	21.7142934909715	4.76729524455174	0.219546412897749	-2.18740213198704	0.000618719085783935	0.0151372504260712	0.0361886220970134	0.36181986418504
Glyma17g14230	8.42144441034445	14.3008284352915	2.54206038539742	0.177756162651678	-2.49202851719235	0.000621949257367668	0.015206063853712	0.970705612483797	0.126075683407753
Glyma04g05050	69.6236655482039	40.0687121444669	99.1786189519408	2.47521354303463	1.30755299557099	0.000622153915703611	0.015206063853712	0.717461940319299	0.878985465378798
Glyma12g08110	88.1331414050663	122.70501325785	53.5612695522829	0.436504329613089	-1.19593213111202	0.000622535601066809	0.0152077887313082	0.299986747124557	0.126350309078418
Glyma10g04780	74.8825312724919	109.047445946931	40.7176165980531	0.373393583356998	-1.42123095933872	0.000627315931829726	0.0153169117780722	13.3056339254164	3.05953156296585
Glyma20g01850	19.6186486224412	8.60960252842918	30.6276947164532	3.55738776735855	1.83081824163457	0.000627646528165444	0.0153173327956981	0.0107613725879639	3.47604434650189
Glyma12g06910	1590.32813183155	2248.72726711588	931.92899654722	0.414425088437903	-1.27081675144461	0.00062884751023131	0.0153313336634049	1.94008143169435	0.270859621099996
Glyma06g03420	11.9708271222419	19.6689650274177	4.272689217066	0.217229997161012	-2.20270475708917	0.000629426625176373	0.0153378027377226	2.40257550332036	0.65039984827891
Glyma17g04020	17.9782658044448	28.9928479741206	6.96368363476905	0.240186257003277	-2.05777448972408	0.00063082156316463	0.0153641353515762	0.518486408216617	0.299035175047527
Glyma08g41460	8.53325639927634	14.9940220474726	2.07249075108013	0.138221135364375	-2.85494986010187	0.000631444204830772	0.0153716412452878	6.86103247471147	0.413501241278803
Glyma10g44020	65.876227758853	95.1635245308026	36.5889309869035	0.384484824067864	-1.37900143993594	0.000633339436931831	0.0154101037113498	4.4951420833431	0.103067102523959
Glyma05g01400	723.068545811882	986.843142652996	459.293948970768	0.465417379033528	-1.10340301182488	0.000635200843106151	0.0154450211552743	2.25472859200744	0.854672925147743
Glyma20g35320	83.4404637637779	49.4096337506631	117.471293776893	2.37749776429614	1.24944398443373	0.000635438448151785	0.0154450211552743	0.571344254294023	0.0395864047877911
Glyma13g00440	177.88843635575	241.46059888769	114.316273823809	0.47343655383287	-1.0787569946503	0.000635722404247206	0.0154450211552743	1.85772793347015	0.345780114640483
Glyma01g39530	116.130593700113	75.1002386337571	157.160948766469	2.09268241520375	1.06535338527956	0.000636214772096085	0.0154493047638355	0.572359153967459	3.0833514268618
Glyma13g20830	322.515316067729	209.01118526396	436.019446871497	2.08610580491589	1.06081233156641	0.000637809830969696	0.0154803476452138	0.554359615055891	1.82250311836155
Glyma14g39320	55.717163889875	80.0548635055681	31.379464274182	0.391974489744767	-1.35116833012929	0.000640078319770937	0.0155276964898476	1.90479566556184	0.622161207580455
Glyma14g24830	4.69596676472452	8.62228395636243	0.769649573086602	0.0892628423027838	-3.48579644423307	0.00064334048570831	0.0155990920746	0.228899994290578	0.246362345450919
Glyma15g40370	104.012042241942	145.386156969077	62.6379275148058	0.430838319277732	-1.21478152426845	0.000644926069496646	0.0156297848929772	3.64683458028026	0.176774636860176
Glyma05g34800	9.08678093675791	15.3162741634858	2.85728771002998	0.186552400376966	-2.42234717140024	0.000648174593099416	0.0157007286718958	2.52495942497704	0.218433603641154
Glyma15g00750	4.04695329887872	7.58080688236636	0.513099715391068	0.0676840504385601	-3.88504028306669	0.000648637537608833	0.0157041605316468	0.298001725274621	0.147163654873773
Glyma19g24400	18.6596936304798	29.8998330749471	7.41955418601259	0.248147010299847	-2.01073302188267	0.000659877374067945	0.0159683791085096	1.48207326330621	0.113757866953227
Glyma08g18900	50.2878303922517	72.7162815394167	27.8593792450868	0.383124365758242	-1.38411531438593	0.000665225522157941	0.0160898337328671	1.56831799678003	0.332288528986844
Glyma20g34930	97.7352488836474	136.566973462175	58.9035243051203	0.431316026209185	-1.21318277226971	0.000669609605876298	0.0161878618963626	0.532574806860945	0.773392518522067
Glyma15g26790	17.2554533639949	7.46600554103192	27.0449011869579	3.62240572128211	1.85694814189849	0.000671159956063964	0.0162173212913093	0.239451578729472	2.93341298777971
Glyma06g08950	33.6555971097324	50.3922888197278	16.918905399737	0.335743936145911	-1.57456675144082	0.000672911269250021	0.0162516050708891	2.63634570310148	0.235395063076762
Glyma17g13930	35.9220456520648	55.1229083963301	16.7211829077995	0.303343625985321	-1.72097509785964	0.000674357001437258	0.0162784784909906	7.92313025925159	0.742781418930637
Glyma02g39150	6.55826009951756	11.6794286008727	1.43709159816239	0.123044683714665	-3.02274576902284	0.000675038397227395	0.0162818210760556	5.91523496518831	0.264815512186762
Glyma07g09860	144.968402063511	198.807744313895	91.1290598131262	0.4583778168583	-1.12539086816365	0.00067516164070956	0.0162818210760556	2.92992050898405	0.0187474724300684
Glyma13g44020	2.81244556030475	0.319459767498245	5.30543135311126	16.6075102184515	4.05376389698153	0.000677144399587706	0.0163215840930208	0.117198787450931	2.02416042738767
Glyma19g06130	53.6540132038427	80.2259879460958	27.0820384615896	0.33757189104092	-1.56673331626938	0.000680960053638482	0.016405465422354	15.9227410121567	1.98242441925526
Glyma05g08440	35.6729974733692	54.264606330443	17.0813886162953	0.314779554693139	-1.66758625575959	0.000682396975418611	0.0164268268117579	3.87532672518385	0.219339445866197
Glyma06g09810	26.0711535564281	40.18712104564	11.9551860672162	0.297487995062867	-1.74909664432467	0.000682518826043947	0.0164268268117579	0.160799018498719	0.217060676217898
Glyma09g26930	9.30127363891518	2.96639116657107	15.6361561112593	5.27110392164953	2.398105135583	0.000683318799816073	0.0164379869943943	0.202808044332673	0.43782378133511
Glyma03g05220	26.9317772296021	40.9775340063115	12.8860204528927	0.31446549348011	-1.66902637703988	0.00068641438735477	0.0165026532797039	12.1173231106089	1.36893802992003
Glyma13g27800	703.352498288299	954.510594612198	452.194401964399	0.473744769850479	-1.07781807889108	0.000686682148253297	0.0165026532797039	2.46588402032341	0.0570338255407028
Glyma06g46500	20.4148394642561	32.3115487617067	8.51813016680551	0.263624941955756	-1.92344122251715	0.000691863070736883	0.0166129749021267	1.88093489040489	0.0625824974713016
Glyma02g41150	102.800851280911	146.565989811871	59.0357127499522	0.402792713546501	-1.31189050942104	0.00069195239353402	0.0166129749021267	17.99839330751	1.71693650210841
Glyma07g40130	63.3306560739344	90.818592542494	35.8427196053748	0.394662795380847	-1.34130757122113	0.000692546254875363	0.0166190702164053	0.648785299197465	0.270622650527584
Glyma04g06520	113.949219431288	157.242310349692	70.6561285128834	0.449345525105494	-1.15410286005312	0.000695519527381746	0.0166815709036082	2.21313097840131	0.691646171305634
Glyma14g36400	96.3046820908867	133.496765997357	59.1125981844159	0.44280172439223	-1.17526725450395	0.000695993912166817	0.0166815709036082	4.13475215326862	0.252078124496996
Glyma11g00310	56.5239087642325	32.0430054021282	81.0048121263368	2.52800294821773	1.33799814602159	0.000696174555937989	0.0166815709036082	0.103763763810067	0.0186535568524236
Glyma08g25330	33.0306975131636	50.7260824252057	15.3353126011214	0.302316123539265	-1.72587017007382	0.000697035362637116	0.0166886442975252	5.26301507982043	0.347820367494922
Glyma13g42860	206.810740105117	132.014980965934	281.6064992443	2.13314047529929	1.09297897568526	0.000697152564452076	0.0166886442975252	0.592814446904225	4.52088137589313
Glyma07g18280	6.20014417384376	1.61179503904339	10.7884933086441	6.69346476897409	2.74275319308916	0.000699025884864634	0.0167252977503441	0.145343845941124	1.0769076413304
Glyma01g42500	6.40243145703419	11.0525439912734	1.75231892279496	0.158544397034611	-2.65704120144569	0.000699706806134138	0.0167296449863775	2.88891236752248	0.410547357395068
Glyma08g15780	66.0194744923371	94.6537338299051	37.3852151547691	0.394968202965465	-1.34019158152298	0.000700225591824749	0.0167296449863775	1.50472693844549	0.346693719746887
Glyma19g38370	63.156220243467	89.1878062233236	37.1246342636105	0.416252353720323	-1.26446966488716	0.000700234312060233	0.0167296449863775	9.50992908456291	0.822509607110327
Glyma05g36760	21.2525982242191	33.7691020013584	8.73609444707987	0.258700822033362	-1.9506434566298	0.000701412557718888	0.0167479659808285	2.07143438223762	0.088362221611784
Glyma11g14120	148.084556826761	97.5156621956942	198.653451457829	2.03714405445119	1.02654800253947	0.000702521397261672	0.0167597125138824	2.05235812593176	8.90992898022009
Glyma18g43540	64.423239193045	92.00640581887	36.84007256722	0.400407691609493	-1.32045840707637	0.000703696150133551	0.0167795488833309	0.140040435604969	0.738434926473633
Glyma01g01340	145.750155688163	201.06853866354	90.4317727127869	0.449755955426284	-1.15278570989291	0.000704835058174193	0.016798511610761	3.43461615425957	0.998867867004959
Glyma20g23070	22.8310511875434	35.522707302434	10.1393950726527	0.285434186823871	-1.80876995626319	0.000706292536478748	0.0168250447213227	1.12979027791345	0.0117821554127706
Glyma05g28260	340.186858609541	460.069483118247	220.304234100834	0.478849917642139	-1.06235454122543	0.000707689356745091	0.0168501077137913	5.16341806727434	0.0296226305736784
Glyma15g04080	102.717820711523	141.971898540016	63.4637428830293	0.447016230223486	-1.16160088129118	0.000708046917816882	0.0168504135524464	1.95521180911312	0.102630998128883
Glyma10g03340	41.0289182024976	60.7657823406131	21.2920540643822	0.350395456854862	-1.51294402547183	0.000709027058097057	0.016865528298735	2.50092626843247	0.185883622983729
Glyma15g19390	112.331422461125	153.154408564112	71.508436358139	0.466904198374447	-1.09880153362197	0.000711937454010429	0.0169265207329464	1.06031886289083	0.519534431542986
Glyma08g26140	186.75071757474	252.171390827302	121.330044322178	0.481141194979055	-1.05546776761924	0.000713353003396221	0.0169519307301964	0.535087844315599	0.02670414767229
Glyma08g20710	3.46707627679007	6.65751080636876	0.276641747211387	0.0415533305551293	-4.58889207420388	0.000714822823898545	0.0169786050912579	0.880336930025935	0.0603275523134384
Glyma19g31460	30.8909693248748	46.8752483325453	14.9066903172044	0.318007708704867	-1.65286635712777	0.000715893633892146	0.01699578077315	4.00890428150564	0.057881930213983
Glyma07g25980	75.5024850772437	108.18486783127	42.8201023232176	0.395804914140136	-1.33713857052217	0.000717040330811105	0.0170147405100526	6.13981428163089	0.559790855310419
Glyma05g28500	69.0039152156555	100.218879486972	37.7889509443387	0.377064193271598	-1.40711793895087	0.000718162890358888	0.0170331093675513	12.7262765004045	0.520847016693185
Glyma14g27290	176.412558337966	238.668293641545	114.156823034387	0.478307450447687	-1.06398983097227	0.000721074712637594	0.0170938768686474	0.252100610270709	1.31326218873831
Glyma03g41860	368.961217083044	494.652967291045	243.269466875043	0.491798256477268	-1.02386147458545	0.000722907234585885	0.0171290118473229	1.34714453109071	0.0866152190220434
Glyma03g42310	208.344749852742	288.690799516623	127.998700188861	0.443376444289805	-1.17339597016931	0.000724925831481052	0.0171685196194074	14.380836661217	5.51201899516246
Glyma05g00730	783.218378672336	507.017675455308	1059.41908188936	2.0895111416737	1.06316545140717	0.000726865862820119	0.0172061293493332	0.134018961545583	0.624605695169811
Glyma09g39070	252.844834947611	343.788888813033	161.900781082189	0.470930813503508	-1.0864129720921	0.000733943414178726	0.0173652574888115	7.47334841721926	0.301133580543408
Glyma10g38030	10.1361055588798	17.2540383927817	3.01817272497783	0.174925583000934	-2.51518679493883	0.000738759164802348	0.0174707428610878	3.86625963601118	0.00401692075916503
Glyma06g12920	191.198820793914	259.474508174583	122.923133413246	0.473738766393728	-1.07783636133495	0.000739738199833848	0.0174854365011016	4.03784312007815	0.749566503497539
Glyma06g15800	5.58257433498973	10.0585816811339	1.10656698884555	0.110012228753985	-3.18426419493608	0.000743539455619204	0.017566793460405	2.99604182161985	0.370303970853016
Glyma09g31230	10.0514262450506	17.0862779667339	3.0165745233673	0.176549540469868	-2.50185502888872	0.000744645586328721	0.0175844278023771	2.98058032186774	0.0505507783182004
Glyma14g36810	67.8421853771514	97.3298855352569	38.3544852190457	0.394066889199743	-1.34348756031677	0.000751295161213109	0.0177278169642038	3.02875718219858	1.01420693593008
Glyma14g30740	6.9140491500849	1.9998563764908	11.828241923679	5.91454569574358	2.56426735746293	0.000751594542442974	0.0177278169642038	0.041800023591813	0.682749700913421
Glyma20g34920	134.603130862576	87.3070775579545	181.899184167198	2.0834414489072	1.05896855645603	0.00075180566602828	0.0177278169642038	0.0205280458099618	3.15984168053376
Glyma17g36590	8.72347821320663	2.79681596690441	14.6501404595089	5.23814960757823	2.38905726530685	0.000758939615292872	0.0178874090042171	0.196441351087976	0.177559259174374
Glyma20g38170	8.89101800288176	15.0389068263866	2.74312917937697	0.18240216599813	-2.45480523349761	0.00076467977275683	0.0180140128442889	0.219539939778293	0.0671901096829715
Glyma15g06500	46.6340315832817	25.4489017354257	67.8191614311378	2.66491505748287	1.41408954870631	0.000768220049037758	0.0180799867294481	0.0827383078550645	0.120324884917173
Glyma08g39330	25.1341369292098	39.0489463917004	11.2193274667192	0.28731447333247	-1.79929742509717	0.000768808011381369	0.0180851170415515	3.39154023260269	0.173428264100265
Glyma18g44560	87.1231025483625	119.419302699954	54.8269023967712	0.459112565198327	-1.12308017797268	0.000775142508511283	0.0182172465233961	4.62391538791983	1.31020619233817
Glyma05g25700	47.676742117564	27.4663840795588	67.8871001555691	2.47164315327886	1.30547046728876	0.000775170262441469	0.0182172465233961	0.281308316391157	7.68003423056899
Glyma08g36660	989.895781475129	1355.00748955403	624.784073396233	0.461092708499986	-1.11687124304792	0.000779050713021678	0.0182996429379748	3.25641550891603	0.0500376050403185
Glyma13g43800	9.56713526058681	16.040524842964	3.09374567820966	0.192870601710187	-2.37429483744716	0.000780925603247241	0.0183348728808509	0.0127783602036122	0.144478041707853
Glyma10g27990	104.90033009718	144.654463266747	65.1461969276136	0.450357323627699	-1.15085797241541	0.000784067938282084	0.0183986446202524	0.437646131351914	0.102024902308902
Glyma16g21930	68.13814860573	41.6827185690915	94.5935786423685	2.2693716218527	1.18229287745622	0.000784497603350527	0.0183986446202524	0.656835525349406	4.37306295792289
Glyma09g24890	500.555716474417	670.417928168813	330.693504780021	0.493264709795695	-1.01956602025304	0.000784871265714999	0.0183986446202524	1.20321179766138	0.00235871700045249
Glyma12g01540	2.46228685601215	4.9245737120243	0	0	-Inf	0.000785147348264116	0.0183986446202524	3.17424847564728	0
Glyma10g40220	13.856032381058	22.5828157086369	5.12924905347913	0.227130625323991	-2.13840584888576	0.000788126854538859	0.0184596151909768	0.601591752986029	0.104764347584086
Glyma14g08810	137.327784396121	189.129686652545	85.5258821396978	0.452207602378255	-1.14494284843876	0.000788761607943022	0.0184656345399764	6.12978259992501	2.99689873926574
Glyma04g41900	30.8237857432304	48.110854595966	13.5367168904947	0.281365130679465	-1.82948454709778	0.000789974546777658	0.0184801385313945	6.38104766172938	2.0949564937219
Glyma18g02240	218.47693090894	144.324445929896	292.629415887985	2.02758038669435	1.01975911354799	0.000790137259740076	0.0184801385313945	0.0349366806000838	5.08337993860593
Glyma08g14580	79.7622279337729	49.7007476175931	109.823708249953	2.20969932072163	1.143850071872	0.000797349320243885	0.0186309909798811	0.244075483352474	3.1653768226078
Glyma11g10310	121.358643206026	166.69507223992	76.0222141721318	0.456055557915443	-1.13271850679853	0.000797349395072036	0.0186309909798811	2.16399862729235	0.176988696433947
Glyma11g20760	498.806488547764	673.344450558401	324.268526537127	0.481578969379213	-1.05415570410785	0.000798133638697751	0.0186404054117647	9.2031369210143	1.34496023252694
Glyma04g10600	111.517940890726	150.826062526826	72.2098192546254	0.47876221154936	-1.06261880927636	0.000800242077638054	0.0186807226547772	2.04612511391867	0.6312041653549
Glyma04g33360	84.7921079774415	122.023317160335	47.560898794548	0.389768938440302	-1.35930897130975	0.000803348479619729	0.0187442865779339	14.2486201086824	4.94607533933589
Glyma13g33290	31.104442833518	47.2487762614526	14.9601094055834	0.316624272400223	-1.65915623824622	0.000805144914709029	0.0187772393706139	1.57379632053546	1.5618883100576
Glyma20g04490	706.978980427035	458.984842589335	954.973118264735	2.08062016357079	1.05701361180565	0.000809848342439406	0.0188651301761972	0.0812568086803645	0.170747722274679
Glyma05g09130	257.757973872427	348.223730735343	167.292217009511	0.480415900019911	-1.0576441950922	0.000810071360415653	0.0188651301761972	5.45782780266096	0.14205724732295
Glyma11g03970	105.732106160993	143.99406918807	67.4701431339156	0.468561958935915	-1.09368826378123	0.000822983880994853	0.0191475954644409	4.89628661002418	0.00707077824955595
Glyma02g33100	12.0228306421844	4.40227029198117	19.6433909923876	4.462104707239	2.15772436809618	0.000824858551562397	0.019182081692423	0.00728583332508632	0.0728743501593965
Glyma05g20200	2.12619286207479	4.25238572414959	0	0	-Inf	0.000827557783424118	0.0192357011741977	1.59495473000544	0
Glyma14g39030	1.8730201587111	0	3.7460403174222	Inf	Inf	0.000829469696590321	0.0192709779984449	0	1.43671399867116
Glyma17g01150	41.7696378609115	60.8002410519733	22.7390346698498	0.373995797983959	-1.41890603403049	0.000830185434417497	0.0192784438979554	3.25344550338085	0.539214960283634
Glyma13g17820	558.374763613975	749.589404975816	367.160122252134	0.489814983796336	-1.02969118722062	0.000831113923202967	0.019290840832862	0.504408838955228	0.0808218723594231
Glyma15g39090	170.015500075514	110.640675073019	229.39032507801	2.0732910832894	1.05192268033412	0.000831709126974523	0.0192954938513377	0.362658956514562	2.5709880319387
Glyma14g26450	9.57158998163359	3.65307535599794	15.4901046072692	4.24029156196743	2.08416346774668	0.000835133218554461	0.0193657409816789	0.76165216704033	5.22992099847258
Glyma17g06770	3.98638227122818	7.45966482706529	0.513099715391068	0.0687832130914824	-3.86179967927676	0.000842917351245177	0.0195308552614853	0.786939645624795	0.150143193492661
Glyma07g06220	197.799890115983	129.555419442958	266.044360789009	2.05351780676489	1.03809745748011	0.000843608836777276	0.0195308552614853	0.0224578103331113	0.775078148979516
Glyma13g05010	38.6161999930981	20.8435379003258	56.3888620858704	2.70534025248128	1.43581005419882	0.00084381355070977	0.0195308552614853	0.0246686057916817	3.11916153191991
Glyma06g11790	1140.7327727234	1552.17521935268	729.290326094117	0.469850514942676	-1.08972626502063	0.000843851853693729	0.0195308552614853	0.64072121852242	0.293209525066659
Glyma04g34890	86.0780892028645	118.8511589135	53.3050194922294	0.448502311458528	-1.1568126744671	0.000845003343786715	0.0195482505683778	1.02580016996065	0.0944570254153066
Glyma01g03010	6.30040699001029	10.9642517894892	1.63656219053142	0.149263462929618	-2.74406703257089	0.000845944499068233	0.0195607658483696	0.825905482871201	0.0432909104247927
Glyma07g06160	47.438285672729	28.1286018062291	66.747969539229	2.37295724824999	1.2466861088364	0.000847758386784915	0.0195934399351396	1.98292767001852	3.85607438161312
Glyma13g18000	74.1470043584406	104.960271845673	43.3337368712087	0.412858466438845	-1.27628080419259	0.000858520008288991	0.0198234175933786	2.96379718084266	0.369098227216939
Glyma13g23020	17.6565524537277	28.3446266678548	6.96847823960063	0.245848298559651	-2.02415972414229	0.000859608147218291	0.0198391716016641	0.538162704862363	0.290990759285733
Glyma19g00230	759.083882245747	1023.16830208015	494.999462411343	0.483790849858216	-1.04754461161544	0.000865252030262075	0.0199600045980513	0.265431806230735	0.159988783977338
Glyma05g33470	87.6525120499458	120.201273075478	55.1037510244137	0.458429013391667	-1.12522974156109	0.000869331288380858	0.0200446471880345	8.08064072534962	1.17975067946401
Glyma15g09700	671.593768602222	447.202360052368	895.985177152076	2.00353409818131	1.00254706322939	0.000870904716456246	0.0200651660226305	0.10733095227391	4.71038074512069
Glyma12g09490	141.494318187067	90.1838615302701	192.804774843865	2.13790773174145	1.09619959027473	0.000871042148439546	0.0200651660226305	0.310368524747832	1.50586238531336
Glyma08g41630	130.582059635504	179.584347636385	81.5797716346225	0.454269944504306	-1.13837823820278	0.000873649489676603	0.0201157486360677	1.76277216108635	0.825988942089256
Glyma01g29190	3.77332720957773	6.95638354892203	0.59027087023343	0.0848531231899797	-3.55888842773487	0.000875759214572503	0.0201548314155994	0.686939072072127	0.205501872734323
Glyma13g06310	3.7595313461812	7.00596297697133	0.513099715391068	0.073237571633997	-3.77127223383433	0.00087798768933121	0.0201966090493592	0.365532357290474	0.162132998159693
Glyma12g04770	150.335529207456	205.420826147699	95.250232267213	0.463683425159275	-1.10878793787063	0.00087945593836553	0.0202208679111871	9.60060088408145	0.325753563109563
Glyma01g09520	63.33596231959	36.7176984914995	89.9542261476804	2.44988737974701	1.29271543069114	0.000880198663785617	0.0202284302224582	0.695549066180512	0.222365701789719
Glyma11g09070	20.519479517291	32.1636696636808	8.87528937090133	0.275941441499237	-1.85756595477572	0.000881521929497307	0.0202493209387629	2.78738489934565	0.37940097102667
Glyma07g29730	43.5166330656576	63.4043303489257	23.6289357823895	0.372670693820991	-1.42402672240361	0.000882706211199877	0.0202670009468635	0.202866419999685	0.167668387583855
Glyma12g05340	11.1688481094404	18.7879300906067	3.54976612827422	0.188938648970649	-2.40401024771401	0.000883357106058125	0.0202724235015649	4.99549290903326	0.0341082194997037
Glyma05g27540	59.2878605371053	83.4020416955221	35.1736793786885	0.421736430711109	-1.24558644406444	0.000887751589093791	0.0203637133637178	8.94223784196693	0.449925566995789
Glyma03g28870	99.7413364400736	62.298109155393	137.184563724754	2.20206625184351	1.13885787479158	0.000888887430599684	0.0203802042132147	0.51042140334321	2.42866859967802
Glyma06g14720	50.6498551520945	72.4052271500778	28.8944831541111	0.399066259321583	-1.32529978939621	0.000890298692708128	0.0203981521536468	3.99241972488254	0.718442991095968
Glyma04g41690	5.91143079872277	10.520020419452	1.30284117799352	0.123843978057733	-3.01340437597983	0.000890504821731563	0.0203981521536468	0.336688486341949	0.22715586056191
Glyma14g02640	62.2002151782262	88.2072441510659	36.1931862053865	0.410319884196826	-1.28517902562631	0.000895380692569573	0.0204906362425964	0.171319707465783	0.0251457437477293
Glyma03g37400	17.1566463301948	27.1904721111041	7.12282054928535	0.261960164581935	-1.93258065232134	0.000897482010493158	0.0205291135409109	4.01876825756545	0.053801035421935
Glyma15g31520	1217.59224207184	1709.33071784661	725.85376629707	0.424642088695095	-1.23568072283771	0.000904607442523129	0.0206711128357908	10.2130863308366	2.56614219384687
Glyma20g29710	93.739912468383	61.452157445079	126.027667491687	2.05082575993073	1.03620492430821	0.000904978122582322	0.0206711128357908	1.25714386273277	8.6720118641881
Glyma10g04530	304.923772967553	410.759073763285	199.088472171821	0.484684295219131	-1.0448827579505	0.000905369664659896	0.0206711128357908	13.3815415378937	3.04787380588594
Glyma07g03730	221.984205382899	146.483260742313	297.485150023485	2.03084740547119	1.02208184197748	0.000905381379269015	0.0206711128357908	0.207510659507472	0.0822925481841858
Glyma12g36700	25.3227764992593	38.7433363232182	11.9022166753003	0.307206807798004	-1.70271790790514	0.00090737226382484	0.0207068958918235	0.223340080099032	0.570659872326765
Glyma16g32490	21.9750169831007	34.8368383243308	9.11319564187052	0.261596519093573	-1.9345847509927	0.000908460280148688	0.0207220510565694	5.58031645964513	0.0249150143634613
Glyma16g05060	272.142944328625	366.138987715095	178.146900942155	0.486555398139619	-1.03932401840878	0.000914566420878763	0.020851602511845	1.08920091685862	1.26865176875611
Glyma17g07420	133.867684940784	182.789555729893	84.9458141516751	0.464719189302036	-1.10556887668107	0.000918182247610943	0.0209242818777241	0.733437455711559	2.17195065508553
Glyma15g08980	130.405482306702	176.177766901161	84.6331977122429	0.480385233624421	-1.05773628960617	0.000922670912025263	0.0210167751731682	0.345798941525917	0.100182231836898
Glyma06g15550	55.6697055820891	80.0568250005754	31.2825861636027	0.390754769045336	-1.35566461389257	0.000925543124510685	0.0210723796051846	1.86811930864297	0.773244259464363
Glyma13g19190	20.0771553238824	32.3404599830248	7.81385066474009	0.241612230278775	-2.04923460994312	0.000926903348645866	0.021093523970441	5.75264888794564	1.31752308222559
Glyma05g28510	195.646543238272	261.810825771077	129.482260705467	0.494564196587821	-1.01577029364485	0.000938877463874363	0.0213362195207376	1.5933785236069	0.00988908807996795
Glyma03g36080	157.381107010106	210.717209838982	104.04500418123	0.493766049107878	-1.01810045335927	0.000942722722332688	0.0214136487514249	1.10804856436111	0.327111707707574
Glyma10g34150	120.195904465928	165.556529306632	74.8352796252228	0.452022520275344	-1.14553344375087	0.000946001271254796	0.0214684341039753	3.82256965514161	0.323464804825968
Glyma13g03980	17.634081702439	28.0464816096239	7.22168179525409	0.257489759170934	-1.95741304001716	0.000946012991693524	0.0214684341039753	3.08456440558764	0.224297030451023
Glyma09g41060	153.603986086492	206.281693081522	100.926279091462	0.489264352952427	-1.03131392082719	0.000948522939064205	0.0215154052470239	1.69052784254918	0.360523798837607
Glyma01g04590	14.2184976313478	23.306148007606	5.13084725508966	0.220149947276367	-2.18344159612304	0.00095004628974363	0.0215399641629166	2.68269963024717	0.0987886394621795
Glyma05g36090	8.90013904495396	3.27769544648378	14.5225826434241	4.43072972475327	2.14754432487156	0.000953082340991842	0.021598781174021	0.405445351426777	3.80355502886361
Glyma12g02430	28.5162624638606	43.8209243691643	13.211600558557	0.30149068621322	-1.72981466046199	0.00095948566075033	0.0217338174554206	1.60012386361219	0.622280591828786
Glyma05g30870	82.0621765299425	111.699631393269	52.4247216666163	0.469336568193684	-1.09130522306505	0.000961571059445961	0.0217709664325324	5.19221385367843	0.635292869715105
Glyma11g12670	119.556391629321	78.1443052383719	160.96847802027	2.05988750593214	1.04256555145444	0.000962508332431823	0.0217820982897835	0.281774845039698	5.69690831191566
Glyma20g08680	489.583519866247	657.128591187333	322.038448545162	0.49006914759756	-1.02894277043934	0.000968220922537405	0.0218911078332439	2.50452426757798	0.0563537667119481
Glyma15g09520	9.43648985624285	16.1917244032668	2.68125530921888	0.165594179004054	-2.59427613503071	0.000972984919340286	0.0219886494809024	6.82399696167904	0.292457810080806
Glyma16g34100	105.286355905514	65.9030232449983	144.66968856603	2.19519046991535	1.13434612339645	0.000976429264868357	0.02205629173997	0.918442572164255	2.06539533372671
Glyma20g04470	18.368963150873	29.2056618878699	7.53226441387611	0.257904253045007	-1.95509253038239	0.000979289452132343	0.0221106822166897	0.176734644951093	0.496091817194824
Glyma11g15810	23.3747222140493	10.8539763885024	35.8954680395963	3.30712604807397	1.72557803357429	0.000979910420226346	0.0221144880708699	0.0147389244356788	1.18218908743577
Glyma14g23280	96.5033780525778	131.636280594143	61.3704755110124	0.466212469951411	-1.10094050162509	0.000985159799913209	0.0222226955880745	4.74869263399413	0.227973145873889
Glyma08g33530	12.4155985124231	20.7651347779598	4.06606224688634	0.195811984384618	-2.35245902921467	0.00098752318183567	0.0222657325528096	8.34014900625185	0.109357386723899
Glyma06g09000	37.1619267643997	54.806572049707	19.5172814790924	0.356112063739201	-1.48959678526917	0.000992943883767296	0.0223776315935053	3.75048780312534	0.277560115857707
Glyma11g34620	216.94253215633	141.049733528114	292.835330784545	2.07611403056056	1.05388568589534	0.000994710508535319	0.0224071147825915	0.596695779693939	2.85444488928723
Glyma13g24420	210.3035065575	281.408050588082	139.198962526918	0.494651671251133	-1.01551514354587	0.00100021053156553	0.0225206316001779	0.0826948445588145	0.129686055218369
Glyma16g02940	91.5354826618536	127.95457858523	55.1163867384769	0.430749624967613	-1.21507855451979	0.00100739981451948	0.0226512041091725	2.31601289828782	0.696458004387946
[truncated: 303 more rows]
