# Supplementary material for: Comprehensive characterization and RNA-Seq profiling of the HD-Zip transcription factor family in soybean (Glycine max) during dehydration and salt stress
Source: BMC Genomics. 2014 Nov 3;15:950. doi: 10.1186/1471-2164-15-950 (PMC4226900; doi:10.1186/1471-2164-15-950)
Supplement: Supplementary file 24 — Additional file 24: Table S4: Soybean genes differentially expressed under dehydration stress at 12 hr. The table includes mean expression values under control and stress conditions; fold change and log2 fold change values, P-values and adjusted P-values, and residual variance quotients of control and treatment samples. See Methods for the criteria of differential expression. (TXT 326 KB) [file 12864_2014_6641_MOESM24_ESM.txt]

Genemodel	baseMean	baseMean_Control_0hr	baseMean_Treatment_Dehydration_12hr	FoldChange	Log2FoldChange	pvalue	padjusted	ResidualVarianceQuotient_Control_0hr	ResidualVarianceOuotient_Treatment_Dehydration_12hr
Glyma03g42260	1251.9794363787	2492.15937352773	11.7994992296569	0.00473464873675164	-7.72252688843927	4.64919574405284e-52	1.70224973865618e-47	7.12633427604938	0.000243779167525624
Glyma19g45030	484.966167192017	962.812988798169	7.11934558586569	0.00739431817881104	-7.07936716038003	7.01987603058343e-52	1.70224973865618e-47	6.03895973682047	0.00193771434422961
Glyma11g25860	676.201165924222	1333.46126812875	18.9410637196969	0.014204434858672	-6.13751475654439	1.26851488184706e-46	1.53801086849547e-42	0.700431617909901	0.00179407370472451
Glyma15g36790	203.125307040122	402.461446956457	3.78916712378729	0.00941498161486568	-6.73082600704701	1.24322373001096e-43	1.20587728916144e-39	1.33153502699626	0.00142043734910954
Glyma11g21580	341.969399770809	668.29888870287	15.639910838747	0.0234025689749435	-5.41718928201817	2.02759577556554e-39	1.40477628461968e-35	4.12966372654517	0.00390898784126485
Glyma13g37720	174.334078846921	342.987780858589	5.68037683525419	0.0165614553994743	-5.91602672917528	1.1966189578819e-37	7.25420327741956e-34	3.68356858972123	0.00196009774220119
Glyma11g35270	194.265092440769	12.5325582238761	375.997626657661	30.0016660558049	4.9069707137321	3.6632491852857e-35	1.60503176715846e-31	0.00856813464354372	13.2817458829581
Glyma11g31500	202.377208052959	393.634295706402	11.1201203995164	0.0282498769055696	-5.14561160855172	3.97137638787198e-35	1.60503176715846e-31	19.3071847563606	0.0244567815583857
Glyma05g08400	109.331359868834	217.377425466864	1.28529427080367	0.0059127311313179	-7.40195960951007	4.69061767126102e-35	1.74988904477551e-31	10.0237413072067	0.00159961877848855
Glyma20g16530	142.997186184253	281.006869765099	4.98750260340683	0.0177486856729731	-5.81614399576529	7.96996155779998e-35	2.76090854021559e-31	12.0492230955339	0.00044906559014097
Glyma09g29800	429.301847885082	825.294520080817	33.3091756893471	0.0403603500070319	-4.63091750415058	1.51634914641615e-33	4.08555005016058e-30	10.4927751179997	0.00923977696975783
Glyma02g41810	501.308329779982	963.897468231294	38.7191913286706	0.040169408681733	-4.63775896558852	2.88373148089697e-33	7.36080049266006e-30	2.83640277537737	0.0120527636943084
Glyma06g16600	325.386179509344	624.995044990852	25.7773140278359	0.0412440294278064	-4.59967090286075	5.39199228912306e-33	1.24524210494233e-29	2.6594413690869	0.00205253105318881
Glyma11g34470	180.02828642169	351.30212202036	8.75445082301978	0.0249200055287808	-5.32655180133481	7.4251807650573e-33	1.63684734883522e-29	13.5186455700106	0.0188724139678498
Glyma11g06430	109.406542258769	215.366980659247	3.44610385829034	0.0160010780099237	-5.9656870854633	3.47555600572891e-31	6.48298135253233e-28	2.50075233948687	0.00431781808652896
Glyma06g17860	139.243893147027	14.5935291726657	263.894257121389	18.0829636203197	4.17655923558044	4.89907541523526e-31	8.67238301107984e-28	0.0562947698900687	16.3763881474968
Glyma07g05410	1056.4221605301	2043.75857245431	69.0857486058856	0.0338032826073589	-4.88669283760437	5.00694305559478e-31	8.67238301107984e-28	10.0280603054426	0.00114469828505347
Glyma14g27990	213.545463969374	410.67118407697	16.4197438617785	0.0399827027033408	-4.64448019280679	1.78658809669964e-30	2.98779136254272e-27	13.7664162822393	0.0268422209531953
Glyma11g07930	364.803018908967	692.379035526791	37.2270022911423	0.0537667959036605	-4.21714068936519	7.16784132362437e-30	1.12137409197785e-26	5.11909292403914	0.00106722974886643
Glyma15g14540	136.731093245031	265.574527481258	7.88765900880416	0.0297003597581881	-5.07337578338806	8.07782144273526e-30	1.22424432603055e-26	12.5710984792655	0.0256288986220178
Glyma13g26110	214.95944551127	410.001857793269	19.917033229271	0.0485779097111152	-4.36355577708148	8.74330685703806e-30	1.28494816955343e-26	0.59229213611953	0.0761084636069118
Glyma06g45380	120.242172294773	234.810715455145	5.67362913440072	0.0241625648276027	-5.37108258661558	1.22126315520705e-29	1.74202413238916e-26	7.80739280974888	0.000201080833825708
Glyma13g26930	460.362876714482	869.760808290725	50.9649451382403	0.0585965068239829	-4.09304152748094	8.46721924561575e-29	1.08063999729966e-25	2.32423764020139	0.0237512485948048
Glyma17g03250	171.568268111376	327.588356074429	15.5481801483233	0.0474625543308099	-4.39706644446351	5.82951697260268e-28	7.08473489462448e-25	2.39070389600482	0.0150421432315275
Glyma18g49130	109.566118803219	213.19575629687	5.93648130956702	0.0278452133038737	-5.16642684555919	5.84332128716605e-28	7.08473489462448e-25	4.03740939210555	0.00166857001072679
Glyma04g16720	76.1599169892974	151.370855272435	0.948978706160189	0.00626922999445457	-7.31749602686604	6.057735870966e-28	7.16556278707584e-25	0.333406485346636	0.0018783505568104
Glyma10g20570	89.1580819273598	176.081890877756	2.23427297696385	0.0126888288501797	-6.30029727189667	6.89156058990006e-28	7.95778346402317e-25	14.1196687414261	0.000959078732617904
Glyma08g24280	188.762736317014	360.680478614807	16.84499401922	0.0467033704843499	-4.42032951980571	1.05229912947508e-27	1.16446956369628e-24	11.824478942219	0.00790497090937762
Glyma12g34660	178.634995024021	340.073209260857	17.1967807871843	0.0505678786769508	-4.30563493111247	1.05646956168577e-27	1.16446956369628e-24	2.37839531649193	0.00119263874649643
Glyma03g29330	158.093709579789	304.073823269452	12.113595890126	0.0398376807312074	-4.6497225306966	1.23120251146045e-27	1.32690798668464e-24	16.2817324124054	0.00963095629887482
Glyma07g16250	130.945606413552	251.281325574599	10.6098872525047	0.0422231426400004	-4.56582222827551	1.30132134771197e-27	1.37198875481164e-24	16.7615652637605	0.0987697897644661
Glyma08g04260	87.7392155382027	173.500262573754	1.97816850265103	0.0114015303107113	-6.45462871420012	1.5853095651553e-27	1.63583709129578e-24	8.2030938741983	0.00767811104056445
Glyma01g35660	303.371273731442	571.161349712977	35.5811977499069	0.0622962281460175	-4.00471137483636	3.71276855904779e-27	3.75128853284791e-24	15.5648003884153	0.0129454470891007
Glyma16g33030	337.264895319304	635.091948756378	39.4378418822289	0.0620978457677745	-4.00931296889831	9.67034416462504e-27	9.57127247542827e-24	13.1912195675461	0.0705857139984323
Glyma07g10180	162.751059474361	308.445517239638	17.0566017090834	0.0552985884240678	-4.17661353570876	1.73705833428156e-26	1.68487710191974e-23	5.10389282928303	0.047462348763373
Glyma13g37750	145.99986494827	278.052916481103	13.9468134154366	0.0501588459921241	-4.31735203343285	2.28998547702548e-26	2.17764148362317e-23	6.34148056014116	0.0222411083448409
Glyma16g33020	274.051858628678	516.959302758723	31.1444144986326	0.060245389399963	-4.05300535414715	5.10012320897284e-26	4.75664952670702e-23	13.3157991078083	0.0658460973016558
Glyma13g25800	95.877618857735	4.89312003276499	186.862117682705	38.188745919056	5.25507563893615	1.52090774922771e-25	1.39171667966123e-22	0.0955159924634004	17.8159694898575
Glyma19g40070	82.4315064495204	161.167552267291	3.69546063174969	0.022929309155362	-5.44666330163088	3.4008334509961e-25	2.99879310375289e-22	7.99319631095182	0.00543651605860286
Glyma05g34230	201.140745274981	377.586586605533	24.6949039444283	0.065401962941621	-3.93452225307822	3.58697813602338e-25	3.10645117215825e-22	7.92887510182596	0.0117387559103342
Glyma16g34340	284.376491832738	530.423328188366	38.3296554771103	0.0722623863622727	-3.79061129127105	4.43216519856279e-25	3.77107276841926e-22	5.1334582141339	0.00249780634789314
Glyma02g01960	283.868287200212	525.284232332508	42.4523420679155	0.080817849565762	-3.62918222555954	4.60779670993835e-25	3.85291249721707e-22	14.4306927790607	0.0406622130603523
Glyma18g03470	130.593866952511	247.475567379635	13.7121665253871	0.0554081627959346	-4.17375765830687	4.85149577617923e-25	3.98792952801933e-22	1.15842199607197	0.23268647748262
Glyma19g37410	193.997470240055	364.594054308953	23.4008861711572	0.0641834003999625	-3.96165596496945	6.9245330750531e-25	5.59710008456542e-22	1.66125674367178	0.0170498690899063
Glyma10g05560	65.6317096146703	130.051588348014	1.21183088132648	0.00931807828508531	-6.74575183347844	8.7344442900145e-25	6.94431277339546e-22	5.30998373896939	0.0123777311987463
Glyma04g38450	176.849628502098	335.051987866308	18.6472691378889	0.0556548530174054	-4.16734869593833	9.77251121781825e-25	7.64431046841532e-22	3.98064384661613	0.0407752125308857
Glyma09g03620	96.110789527805	184.944607386709	7.27697166890137	0.0393467631834522	-4.66761123082092	1.38471680725253e-24	1.06596818600211e-21	9.17336465937112	0.177917835825222
Glyma20g34770	117.497812505375	224.481420051896	10.5142049588532	0.0468377514558777	-4.41618437186301	1.58072400513982e-24	1.19784301251986e-21	13.9588734705558	0.047666656916822
Glyma02g07140	847.217726872001	113.286078796035	1581.14937494797	13.9571374678326	3.80293117795147	3.84163235227127e-24	2.82290130030988e-21	0.0318369109788364	14.0432009429375
Glyma13g42340	84.7435442461733	11.1417325861676	158.345355906179	14.211914949634	3.82902905497167	4.0849144171034e-24	2.95686834926389e-21	0.0482622998979024	19.828903239482
Glyma18g03870	101.235369873763	195.518564043175	6.95217570435092	0.0355576246090664	-4.8136972401623	4.31106946251839e-24	3.05085720892756e-21	6.68429990247876	0.0116854459035887
Glyma12g34770	91.8803877485779	178.073650961048	5.68712453610766	0.0319369233202933	-4.96863085399341	1.1353993529582e-23	7.75557715771365e-21	14.4280100708704	0.0219772741465655
Glyma03g34730	67.314432073793	132.205202384933	2.42366176265297	0.0183325748074282	-5.76944676336044	1.23483381915635e-23	8.31763480020066e-21	4.29328669212323	0.04699642369138
Glyma14g07160	61.3838517012644	121.818724696369	0.948978706160189	0.0077900889910439	-7.00414447547599	1.25928099631801e-23	8.36611092594941e-21	1.97802371405852	0.00258199817691114
Glyma13g37770	66.5000258248355	131.108841938204	1.89120971146691	0.0144247305026025	-6.11531182453938	1.73272642869448e-23	1.120450217851e-20	15.5974049928494	5.75489028811629e-05
Glyma12g32710	117.167946313829	221.943973359044	12.3919192686131	0.055833547003173	-4.16272397896656	2.45947909316481e-23	1.5694712771093e-20	6.31237685380835	0.0177066782356848
Glyma13g41980	67.7342997945025	133.314537702372	2.1540618866332	0.0161577418618981	-5.95163060259339	3.1427776951042e-23	1.97946016437875e-20	8.46014369981051	0.00475614191583263
Glyma09g35250	295.143535083908	544.118204069579	46.1688660982373	0.0848508021840295	-3.55892789062611	4.9194388531688e-23	2.98228681876225e-20	8.95118393270796	0.00943034486341918
Glyma10g33970	116.020435460851	220.181403704274	11.8594672174271	0.053862256384538	-4.2145815216396	6.0287822919426e-23	3.60967757524237e-20	2.58076120772134	0.00530055116228125
Glyma02g07150	713.40935845377	110.442666445783	1316.37605046176	11.9190897216157	3.5752021541558	8.35039108116891e-23	4.93874715432353e-20	0.0717089311209225	13.9396735953691
Glyma13g21350	168.233678021886	314.520909826547	21.9464462172248	0.0697773837336536	-3.84109668432102	8.67334659346714e-23	5.06795136252975e-20	3.01145013808596	0.052592467793265
Glyma20g24810	272.590547410792	509.959587046097	35.2215077754869	0.069067252916069	-3.85585434679956	1.07622028673161e-22	6.06913156580347e-20	0.203263863282721	0.356203963927828
Glyma01g37370	233.083918803919	433.536005970916	32.6318316369213	0.0752690230741999	-3.73179994309928	1.13136284970841e-22	6.3067626994435e-20	7.49628459945465	0.0580996387680158
Glyma17g12610	110.488493969811	210.162181722006	10.8148062176154	0.0514593354951023	-4.28042336239812	1.98027848352306e-22	1.09135847606706e-19	8.68310253789093	0.0265528103200766
Glyma10g02080	161.421704771756	299.993242724488	22.8501668190246	0.0761689383784225	-3.71465340181212	2.42279309815398e-22	1.30556244082524e-19	11.6776030612897	0.0175706015854955
Glyma02g18090	67.6246098685478	8.97230101001009	126.276918727085	14.0740840712101	3.81496913094633	1.23904115258659e-21	6.46139976539189e-19	0.00806283910159435	17.1694657253457
Glyma02g16170	79.9474562670228	155.339407788934	4.55550474511183	0.0293261369407407	-5.09166914880236	1.42246410699247e-21	7.26175413272853e-19	8.84071190922703	0.0222991880464886
Glyma10g06990	64.5703535113797	127.425390695275	1.71531632748474	0.0134613385772287	-6.21503431305751	1.60191626999687e-21	8.09268075649046e-19	19.7723098624302	0.0252257220909776
Glyma19g03390	53.4820920155397	106.278057500086	0.686126530993895	0.00645595663990511	-7.27515339557612	5.50477079822826e-21	2.61735660953406e-18	12.9267410311718	0.00537398119197385
Glyma13g19910	186.172780276066	341.404850536906	30.9407100152249	0.0906276227961211	-3.46390534704031	1.23621520546613e-20	5.70990143187585e-18	9.3290145604944	0.00886802954320749
Glyma11g35030	1285.13550867008	2403.64842624453	166.62259109563	0.0693206998479234	-3.85056997004249	1.3523914628785e-20	6.18757369496995e-18	6.60667765277733	0.00102461248466386
Glyma09g37490	137.71246488109	257.911256216901	17.5136735452791	0.0679058130388473	-3.88032110892255	5.43639636865951e-20	2.41884725768118e-17	3.94449628834376	0.254768615321327
Glyma06g45370	145.143316502808	267.315768891139	22.9708641144761	0.0859315715259233	-3.540667910383	5.977476593357e-20	2.60753445368274e-17	2.78068493249643	0.0158393181915175
Glyma20g21520	47.427691722666	94.5123201798351	0.343063265496947	0.0036298258771362	-8.10588394090861	6.02177118257386e-20	2.60753445368274e-17	15.5610341022001	0.00160650094810215
Glyma02g08610	144.424593405724	263.862464086825	24.9867227246224	0.0946960107080649	-3.40055253971906	8.48307200675958e-20	3.6379019090155e-17	2.33680882184686	0.160754840795846
Glyma07g07380	122.890472880948	225.497415881251	20.2835298806452	0.0899501655102186	-3.47473025370595	8.55129732417351e-20	3.6379019090155e-17	17.4978474263667	0.259818170154642
Glyma12g32690	45.0795656561483	89.5532158716333	0.605915440663242	0.00676598193337656	-7.20748495983034	1.09320040441745e-19	4.53145583020832e-17	12.050946416915	0.00535831955641596
Glyma11g01040	107.709394183903	200.52299624621	14.8957921215968	0.0742847074921379	-3.75079094665585	1.4431167364173e-19	5.93120978667512e-17	2.4786015748098	0.0448618955922641
Glyma04g07870	110.223376129644	204.945044697027	15.50170756226	0.0756383623969848	-3.72473806111587	1.55255478687638e-19	6.32737832385972e-17	7.20812234072401	0.059021567629196
Glyma04g03790	143.775889062992	261.122896367433	26.4288817585507	0.101212425743631	-3.30454167582096	1.60605886176108e-19	6.4908868898074e-17	12.4933231484403	0.481498625966825
Glyma02g03280	143.373300496192	263.386201026348	23.3603999660364	0.0886925733960507	-3.49504288314301	1.71583112976046e-19	6.87722133315065e-17	10.7891760263663	0.027043399853604
Glyma16g29660	388.471951717148	688.474452922437	88.4694505118581	0.128500702003281	-2.96015185395937	1.74134171460802e-19	6.92226151434916e-17	17.0338327536304	0.144309510141054
Glyma05g30040	60.3515434075914	117.876393799263	2.82669301592015	0.0239801450045534	-5.38201580722286	1.82431732879821e-19	7.19314974081753e-17	13.2416752695504	0.0226848385198316
Glyma11g36050	100.851434212376	188.248020855382	13.4548475693713	0.0714740452953171	-3.80643674538929	1.84835867023776e-19	7.22916925719281e-17	9.61836664682282	0.165033210364738
Glyma16g01980	3611.69186160377	7042.49231882954	180.891404377992	0.0256857084379548	-5.28289032454501	2.024136962946e-19	7.85332755431643e-17	1.95405068622858	8.31650910422799e-05
Glyma08g26280	184.629524850483	337.270882588304	31.9881671126622	0.0948441409088646	-3.39829753730626	2.25304185957329e-19	8.67206540520518e-17	13.1265368125641	0.0196465196645458
Glyma08g09160	245.960783715967	440.42097995919	51.5005874727432	0.116934909589265	-3.09622240049444	2.86877110768423e-19	1.09550914315331e-16	18.7053812000627	0.104421816252953
Glyma17g24120	82.162529604898	156.074093832935	8.25096537686152	0.052865694582815	-4.2415243523115	3.40534321730085e-19	1.29025261994263e-16	8.6869848505026	0.00589365690707105
Glyma04g39670	140.308384499699	258.258568026439	22.3582009729594	0.0865729301599414	-3.52994019980021	3.96724695315695e-19	1.48002725180158e-16	9.72367853030324	0.00383602191738115
Glyma08g12880	155.968158587588	281.059585727049	30.8767314481261	0.10985831124832	-3.18628407498367	4.67850597471627e-19	1.73204719665488e-16	8.92733016109712	0.396916873800846
Glyma13g01250	488.119338085237	862.930105005286	113.308571165187	0.131306777348431	-2.92898671258929	6.18765097246968e-19	2.27339921865784e-16	14.3092200480364	0.942970839797883
Glyma12g29110	44.6783134849708	88.7574592301319	0.59916773980977	0.00675061842696779	-7.21076461055034	6.31487583508655e-19	2.30269810714307e-16	13.9430864333981	0.00530777279396939
Glyma19g29300	94.4105801212379	177.905899831969	10.9152604105065	0.0613541227177729	-4.02669590008951	6.61172763417524e-19	2.37796339116678e-16	7.36759102002786	0.0362156609195485
Glyma11g11080	97.4890500847989	183.564126212173	11.4139739574252	0.0621797635134455	-4.00741106004699	6.6193463195908e-19	2.37796339116678e-16	18.9656480289442	0.0381752786858966
Glyma17g37680	162.815202755363	296.493185095873	29.1372204148531	0.0982728166430921	-3.34706378356163	7.18574442534979e-19	2.56245759662216e-16	18.5915211759892	0.239932451641452
Glyma07g03260	49.6223545200477	97.7033102949789	1.54139874511649	0.0157763205817982	-5.98609541644834	8.84774695901151e-19	3.13210242349007e-16	10.5688273722958	0.0142768485689937
Glyma09g07240	363.529449443458	80.822690316704	646.236208570211	7.99572751213715	2.99922930705166	9.84849524103176e-19	3.46110378405477e-16	0.0549824902233822	2.73575445096288
Glyma17g07270	502.751738471408	895.153022444553	110.350454498263	0.123275520197552	-3.02004175415667	1.03400194529183e-18	3.60769973688944e-16	12.0781656076122	0.0299937782914927
Glyma16g01870	61.6256648254766	120.506823526978	2.74450612397558	0.0227746947737044	-5.4564244706064	1.24850645309336e-18	4.29433091929943e-16	16.5124134800066	0.0680686990888999
Glyma19g02430	168.425445388163	304.22109391712	32.6297968592067	0.107256852044902	-3.22085827844057	1.51945415749898e-18	5.18947096692855e-16	3.57947252175383	0.079079443156852
Glyma17g20020	117.641600072423	217.293090932924	17.9901092119228	0.0827919062437015	-3.59436645336437	2.78337532006989e-18	9.30952663949997e-16	11.1018007038137	0.044606193956924
Glyma08g48040	217.569262403382	387.679651514585	47.4588732921798	0.122417756791639	-3.03011525763114	4.03925915203212e-18	1.33262578472962e-15	1.28325764129276	0.168290808993822
Glyma06g43970	50.4383753443667	7.33810417240282	93.5386465163306	12.7469771917536	3.67208326295136	6.87561931825292e-18	2.22302523797754e-15	0.0320343344654195	17.6451118903292
Glyma15g37980	243.53322711479	434.731231830967	52.3352223986142	0.120385237053691	-3.05426961089022	7.84356786388685e-18	2.51918777657473e-15	2.93986967281704	0.0945985174311837
Glyma05g36310	64.8688307252673	124.084275418694	5.65338603184031	0.0455608578344374	-4.45606127894824	9.34175571992661e-18	2.98063466384869e-15	11.7448928540966	0.0790271697398644
Glyma13g01120	244.49882246724	437.212321591986	51.7853233424934	0.118444336504359	-3.07771887809407	9.68580349546551e-18	3.07020979034697e-15	17.9309509947692	0.142670723664526
Glyma13g36110	63.6150066628602	10.520020419452	116.709992906268	11.0940842558125	3.47171868228508	1.18644438229415e-17	3.7363753021105e-15	0.0325334319184023	6.7901508396535
Glyma18g47130	789.669371109049	1417.80046447366	161.538277744441	0.113935833562031	-3.13370653948417	1.20996154662464e-17	3.78585258633561e-15	0.0514936085344026	0.117818658419734
Glyma13g37000	198.196330602589	352.193240107125	44.1994210980536	0.125497641819047	-2.99426783961912	1.52118136293085e-17	4.72911882945003e-15	15.0335081314308	0.00291715107173674
Glyma03g35250	152.410390840794	29.6695838897421	275.151197791845	9.27384754752071	3.21316801049035	2.0048885739969e-17	6.19319019501285e-15	0.0737219375294139	4.40613730919575
Glyma19g24640	87.9791022163804	164.207914910692	11.7502895220686	0.0715573882565847	-3.80475545775152	2.11441081553485e-17	6.4901706159373e-15	8.45197134269399	0.0822569314104551
Glyma14g36330	108.289941181362	198.131545809004	18.4483365537206	0.0931115561552453	-3.42489595675722	2.65436082277659e-17	8.09630133226536e-15	5.30176330505551	0.114275075373894
Glyma06g43940	32.9547893959374	2.3833917735905	63.5261870182843	26.6536906446498	4.73626340671182	5.79948883703437e-17	1.75789756011558e-14	0.0565035733007931	7.81340099159479
Glyma20g34510	59.8937461796634	115.750944263694	4.03654809563272	0.0348727012233869	-4.84175807083793	5.83870631117261e-17	1.75879241415683e-14	0.991809251887186	0.0928674535348653
Glyma19g36130	278.85468660661	490.87342776372	66.8359454495002	0.136157187717383	-2.87665495084196	7.59833805827551e-17	2.27471727870522e-14	12.5177823140488	0.0227970134143941
Glyma09g29360	39.3560535163713	2.79047525293778	75.9216317798048	27.2074198471659	4.76592824330905	8.40807493171465e-17	2.50168600023495e-14	0.00924696764421908	9.59780885869896
Glyma01g39890	257.550322304058	454.17495098468	60.9256936234361	0.134145869320501	-2.89812546371478	8.51368797257355e-17	2.51766365423093e-14	12.3561356690539	0.0299425153507829
Glyma11g13570	208.0988137068	371.113147200383	45.0844802132157	0.121484459802423	-3.04115631768081	1.0007076546642e-16	2.93198219298045e-14	6.83379082206482	0.0914961309608339
Glyma02g47560	34.3107508145694	68.6215016291388	0	0	-Inf	1.00356518626491e-16	2.93198219298045e-14	16.7544028965378	0
Glyma15g06770	504.092543533633	866.754595696318	141.430491370948	0.163172473585015	-2.61553039279753	1.31760414344177e-16	3.80364081837135e-14	0.26704423849567	1.26175447885994
Glyma19g40040	305.675398033239	529.687047641808	81.6637484246696	0.154173580019071	-2.69737253612699	1.4122904848601e-16	4.05285585412694e-14	13.3527257619143	0.692479265788154
Glyma13g03430	43.0838214639658	84.3566443067953	1.81099862113625	0.0214683577804478	-5.54164435314806	1.45224177976228e-16	4.14298951970064e-14	9.23370419448362	0.0166656221746423
Glyma04g42840	125.798263336599	226.671747737959	24.9247789352382	0.109959795095647	-3.18495197130845	1.48046058657984e-16	4.1867685785226e-14	11.4895344695749	0.358502504997582
Glyma02g17470	217.636114764185	382.213951811178	53.0582777171923	0.138818265177835	-2.84873069017133	1.50729800266819e-16	4.22548777649721e-14	5.47709996044123	0.0157229432960888
Glyma16g01580	115.28613461244	208.245069634663	22.327199590217	0.107215981772759	-3.22140812280644	1.53777346519278e-16	4.28614583419078e-14	11.2431131826137	0.245612900625244
Glyma08g05000	402.09348079158	704.808119089536	99.3788424936235	0.141001273682829	-2.82621990015264	1.5539978453755e-16	4.30661642885834e-14	16.746626431025	0.00921344184301912
Glyma05g37350	105.122626818862	191.063556647035	19.1816969906888	0.100394325989254	-3.31625036044411	1.84521293860959e-16	5.08461006231181e-14	14.0534421367468	0.00982231763901328
Glyma19g06280	36.2119173928314	71.8246670458531	0.59916773980977	0.00834208865078706	-6.90537564093515	1.87308973595377e-16	5.13226587651333e-14	1.32805710837632	0.00717783840793612
Glyma02g47960	174.245987080249	309.912200590017	38.5797735704807	0.124486139935865	-3.00594297073781	2.20332059522741e-16	5.96964481716978e-14	16.9577283294128	0.140667618382542
Glyma16g32080	36.0295699347816	2.13887429000804	69.9202655795552	32.6902174224051	5.03078706737897	2.50288549892962e-16	6.7436078292827e-14	0.00855646315836889	5.28832562154102
Glyma17g14860	350.772500138526	607.351437465401	94.1935628116507	0.155089058823569	-2.68883118374067	4.44035686217033e-16	1.1897703154781e-13	0.917108114177041	0.119645343256388
Glyma15g33010	78.1481079755754	13.7879954953052	142.508220455846	10.3356735577967	3.3695605046308	5.04411926633523e-16	1.33677429605861e-13	0.0323757383755551	3.50446539998029
Glyma06g11920	61.6349722454557	116.208591091202	7.06135339970938	0.0607644695921624	-4.04062819713539	5.25533033267301e-16	1.38517940474987e-13	2.6263028984922	0.0434438038334116
Glyma02g07130	922.998633308729	198.500944409526	1647.49632220793	8.29969009522189	3.05305746821455	5.52103207386895e-16	1.4473460190189e-13	0.0580381859831796	18.6565681220452
Glyma18g05890	56.7113807797504	6.2325514688053	107.190210090696	17.1984476385307	4.10420644555516	8.23306054179088e-16	2.14670414062244e-13	0.0619239974898401	13.4578277900637
Glyma08g09300	34.364638147407	68.1301085550043	0.59916773980977	0.00879446330730615	-6.82918874647744	9.74505238549554e-16	2.51391250314767e-13	0.133103381238636	0.00774648707896126
Glyma07g00920	84.1785297181157	20.3247828457343	148.032276590497	7.28333865675549	2.8645999283642	1.0214534751469e-15	2.60728687566708e-13	0.595801167533936	5.0675037509092
Glyma19g41760	415.902072719435	115.299953580329	716.504191858542	6.21426262205176	2.63558321273841	1.55833295263652e-15	3.94713529130674e-13	0.0722215814218454	1.60889897315724
Glyma08g21640	47.2746982075829	91.196999048913	3.35239736625274	0.0367599526433398	-4.76572128172403	1.56264170879396e-15	3.94713529130674e-13	17.3454776082233	0.0207087213625198
Glyma16g04150	116.742718008696	206.903332940825	26.5821030765666	0.128475953957538	-2.96042973042906	1.58962754648317e-15	3.99449516835962e-13	9.22615050646975	0.675770866981098
Glyma12g35050	214.315453046172	377.778328932779	50.8525771595651	0.134609566682195	-2.89314714917017	1.72083848216534e-15	4.30191879938426e-13	14.5695873592417	0.536570802811614
Glyma13g10440	56.7588350441224	107.594684180385	5.92298590786007	0.0550490570512765	-4.18313833804863	1.78350613735812e-15	4.43571695638943e-13	4.86084990298934	0.0245169083212563
Glyma16g29700	52.3994263127139	99.2991410733952	5.49971155203247	0.0553852882571004	-4.17435337915308	1.9142879717259e-15	4.73669071697769e-13	9.34908156822188	0.0432484720756857
Glyma19g40320	100.625454665177	180.505594690374	20.7453146399797	0.114928928798937	-3.12118610994334	2.24391182954808e-15	5.52412365022451e-13	1.46965609416968	0.0804217300183591
Glyma18g04770	158.312571400033	278.740219263047	37.8849235370194	0.135914808552502	-2.87922544186264	2.28062086699331e-15	5.58613892966878e-13	16.8524963744879	0.166883950925304
Glyma05g06070	261.914515330946	456.182250806618	67.6467798552741	0.148288934380199	-2.75351714989618	2.74237986185301e-15	6.64999692700736e-13	4.48453288388477	0.00329408693763731
Glyma08g41660	46.397788953364	89.9553894891008	2.8401884176271	0.0315732990958948	-4.98515117395711	3.01356816968322e-15	7.27124522852223e-13	18.4090100893313	0.00396531084961384
Glyma07g36870	71.8029324336947	133.537153168538	10.0687116988512	0.0754000775060965	-3.7292901832887	3.63738135719176e-15	8.68993699808306e-13	3.58314537176728	0.0171996017038718
Glyma12g35320	165.474740321288	291.037940215229	39.9115404273476	0.137135180374875	-2.86632937029408	4.15785991205372e-15	9.88470049092066e-13	2.91494548889556	0.0176231996947517
Glyma12g30960	70.7219910741833	132.440174551887	9.00380759647913	0.067983960508536	-3.87866177906331	5.21077775828483e-15	1.23274292546975e-12	4.44301457806093	0.0969414665731243
Glyma06g15030	110.779835012912	28.0009503281738	193.55871969765	6.91257680289858	2.78922360464866	6.24582106178169e-15	1.47043606725383e-12	0.0761869862727379	8.74508648811346
Glyma17g16380	439.607797843156	760.571654828352	118.64394085796	0.155993114001515	-2.68044574923016	7.36681342885999e-15	1.72596965059349e-12	3.23958083060947	0.039831602730008
Glyma07g15480	121.597114567755	218.187204332226	25.0070248032835	0.114612700959338	-3.12516116775819	8.00955284592856e-15	1.86753506693194e-12	0.113813455795309	0.10453553667873
Glyma12g05570	657.150484921357	1152.222304916	162.078664926712	0.140666140757037	-2.8296529904815	8.3525775562614e-15	1.9381976379118e-12	2.12274432946875	0.0394933202929604
Glyma06g08860	24.5340240730975	0.514397823031407	48.5536503231635	94.3892997778084	6.56055141599505	8.47429600310946e-15	1.95707813123239e-12	0.0106706968054961	13.6057969486733
Glyma16g26130	75.5603593721213	140.535026197526	10.5856925467164	0.0753242293621374	-3.73074218200955	9.61287009894084e-15	2.19908006631336e-12	19.5678897177723	0.0798834359827425
Glyma17g13010	51.7209244581375	98.9733029623472	4.46854595392771	0.0451490030157698	-4.46916205943483	1.00044835753118e-14	2.27792227434494e-12	8.7053226541703	0.00814973418540996
Glyma06g14090	101.581653773475	181.551201092755	21.6121064541953	0.119041385152575	-3.07046487618896	1.05237098698842e-14	2.3849480433161e-12	4.08475593576803	0.0903853292802486
Glyma04g04760	254.120994231149	432.005249520094	76.2367389422033	0.176471788310196	-2.50249052962392	1.21163556821126e-14	2.73311171102837e-12	15.6723857080036	0.38766884310649
Glyma07g16400	1141.60520907494	2038.65386215721	244.556555992674	0.11995982276947	-3.05937679902686	1.23852837274152e-14	2.7808402324638e-12	4.74431025272008	0.0220014235539172
Glyma14g39620	517.660228707495	896.093599899325	139.226857515664	0.155370887071737	-2.68621189366428	1.3250624084547e-14	2.96142288872055e-12	11.4846340821822	0.0114083591427607
Glyma09g08330	72.2306950606281	130.499105502499	13.9622846187574	0.106991420094371	-3.22443298689279	1.39103240970214e-14	3.09460044980432e-12	11.6274797795352	0.291888545359794
Glyma04g02100	225.032217369119	388.808411931101	61.2560228071371	0.157548090338107	-2.66613582752931	1.44478136035896e-14	3.19949800980315e-12	11.8938961398767	0.0416711135335262
Glyma12g32720	33.1630140180488	65.114197154771	1.21183088132648	0.0186108549944348	-5.74771185453366	1.58912813619702e-14	3.50316074314924e-12	2.10127607491908	0.0326805670228903
Glyma13g37970	218.094031837454	377.438650842279	58.7494128326285	0.15565287948525	-2.68359582883732	1.69469067985211e-14	3.71896418965916e-12	1.55059719747536	0.0672466037257926
Glyma17g07720	141.398359570571	244.946354404401	37.8503647367403	0.154525119709478	-2.69408671219767	1.77000692196696e-14	3.84940787899343e-12	0.815357968937028	0.179880112494159
Glyma17g07730	141.398359570571	244.946354404401	37.8503647367403	0.154525119709478	-2.69408671219767	1.77000692196696e-14	3.84940787899343e-12	0.815357968937028	0.179880112494159
Glyma08g12070	27.458761142922	54.917522285844	0	0	-Inf	2.08989315050807e-14	4.5248052684527e-12	11.6571805350576	0
Glyma11g13910	86.3253229078041	19.0433954102897	153.607250405319	8.06616924638976	3.0118836770512	2.14177823221149e-14	4.61653158692412e-12	0.163208269612407	0.316522723687326
Glyma12g32230	71.6281037300615	133.303421157484	9.95278630263932	0.0746626471865352	-3.74346952904183	2.30198704137102e-14	4.9399012182483e-12	9.46874207080395	0.079361750260586
Glyma20g28890	3734.74111497547	7119.73864737203	349.743582578919	0.0491230928410571	-4.34745479262556	2.31554569594309e-14	4.94710727585232e-12	11.7132210771502	0.00543068211809828
Glyma18g14410	98.3568938404825	177.451879599946	19.2619080810195	0.108547219248645	-3.20360532727217	2.94355638217624e-14	6.26125427292909e-12	14.344541446806	0.0104718859792426
Glyma04g17650	56.592562813876	105.424150295342	7.76097533241021	0.0736166742693029	-3.76382361423858	3.44275283759026e-14	7.25941857032402e-12	11.0560164822526	0.110378447170125
Glyma12g05890	99.3432590107698	22.8608515356714	175.825666485868	7.69112498768978	2.94319463790823	3.67149587246858e-14	7.70823406160093e-12	0.105340256053073	0.263847917392175
Glyma07g39180	333.831400401702	573.369939304465	94.2928614989395	0.164453793328131	-2.60424580880242	4.59621428316585e-14	9.56683263111491e-12	14.7025613841229	0.00297729042024677
Glyma05g36990	64.3974914214016	118.307768687364	10.4872141554393	0.0886434954508563	-3.49584141792973	4.77537333028386e-14	9.89726734068833e-12	0.992565497749039	0.0435694770714143
Glyma06g20960	64.3851953839664	119.893266847848	8.87712392008518	0.0740418887021472	-3.75551449302021	5.54579444333931e-14	1.14451037835349e-11	15.8717288594017	0.110303838479478
Glyma06g45410	40.3611133823272	78.6638471716728	2.05837959298168	0.0261667801282279	-5.25611978081989	5.58938173067874e-14	1.14861794565448e-11	5.35126086799586	0.0697513595775931
Glyma16g29710	372.977761677372	628.103447257801	117.852076096943	0.187631633947347	-2.41402501388087	6.28817769417093e-14	1.28136152021807e-11	14.6195201495544	0.200666993295547
Glyma04g33410	154.264565602889	267.795295748664	40.7338354571139	0.152108106840473	-2.7168310490776	7.30034341425348e-14	1.47521689543527e-11	6.47521389932779	0.193636104571276
Glyma04g05390	28.9401460139667	57.2743765872701	0.605915440663242	0.0105791712938158	-6.56262956961275	7.49431831280711e-14	1.50813049599386e-11	2.46290016765079	0.0102226825044203
Glyma15g03040	895.964360221099	293.831073785724	1498.09764665648	5.09849971738851	2.35007278263169	9.41273027343193e-14	1.87089587213484e-11	0.531932787563621	18.4752893618028
Glyma11g12500	1181.25632169939	301.815668201718	2060.69697519706	6.82766732249233	2.7713927648854	9.53425752786823e-14	1.88731600647573e-11	0.0891015195646359	0.234275810785007
Glyma04g41990	833.473274909378	1422.49223848783	244.454311330929	0.171849311171494	-2.54078402596134	9.90696987899078e-14	1.95312286663128e-11	2.73300207705864	0.312229467157473
Glyma07g01300	254.866567311842	433.940615483678	75.792519140005	0.174661039864926	-2.51737026031369	1.12210530688248e-13	2.19434932149946e-11	1.49534884007184	0.0291726447586265
Glyma13g44020	21.938566583403	0.319459767498245	43.5576733993077	136.347915546351	7.09114883462688	1.14490645764058e-13	2.2299467221949e-11	0.00492987768761211	7.05543743235605
Glyma18g53440	300.050400922507	509.992629702364	90.1081721426495	0.176685243853891	-2.50074653891275	1.25877000078998e-13	2.43218436248256e-11	5.58161308982393	0.111912624820238
Glyma14g07990	257.238054366716	438.786472749724	75.6896359837081	0.172497651327734	-2.5353513761322	1.45719260599356e-13	2.80440186529666e-11	12.3334451864916	0.280239122857961
Glyma13g35950	338.695479526445	562.298157939434	115.092801113457	0.20468287062369	-2.28853772286452	2.11292866604776e-13	4.03436277346395e-11	7.76714887143755	0.964602283494747
Glyma16g23420	197.995325603145	337.690742212991	58.299908993298	0.172642899865246	-2.53413709194327	2.28519448162837e-13	4.34617105764756e-11	0.343381414628709	0.00398390904405351
Glyma05g28280	116.061015809228	201.065396207019	31.0566354114368	0.154460369597663	-2.69469136626598	2.36890146271059e-13	4.48777277884915e-11	7.64835137588477	0.0611697810539054
Glyma18g07290	255.583922310054	84.992537244887	426.17530737522	5.0142673838209	2.32603892936435	2.39345659111002e-13	4.51664816169859e-11	0.0392296995938387	2.82582069273117
Glyma13g05230	87.0087835213795	155.408046988466	18.609520054293	0.119746180554435	-3.06194845465078	2.69445469847419e-13	5.06494821575974e-11	1.75718066934905	0.192977137819224
Glyma09g24190	58.8027251112648	106.922099580548	10.6833506419819	0.0999171423297182	-3.3231239738947	3.29923881009903e-13	6.1778565178449e-11	10.4199723187748	0.163766181380362
Glyma20g31740	49.5336534791341	93.3869301230141	5.68037683525419	0.0608262508230189	-4.03916210691497	3.43950748323879e-13	6.3911583878205e-11	4.81568715268277	0.0137672434474916
Glyma15g26790	41.7607474042023	7.46600554103192	76.0554892673727	10.1869050122431	3.34864389303317	4.44467165335305e-13	8.22739258947772e-11	0.0786825458167078	5.55688902708418
Glyma15g39740	57.5375924366352	107.187525864466	7.88765900880416	0.073587471538225	-3.76439602523459	4.49697356572393e-13	8.29255604526537e-11	11.1363782387312	0.0933993375087044
Glyma08g39340	126.785990684911	216.495463275171	37.0765180946513	0.171257713828055	-2.54575912315962	4.5420563136188e-13	8.34396390522289e-11	0.549099517956352	0.702799165741854
Glyma17g13020	44.2745818410651	84.4236809936994	4.12548268843076	0.0488664156771208	-4.35501290214299	4.77900843894219e-13	8.71324628841422e-11	7.49818642038054	0.00360642793714702
Glyma20g06300	371.026019595798	621.65266293525	120.399376256346	0.193676281684144	-2.36828080791485	5.61786194209903e-13	1.01307638016481e-10	1.72587918407435	0.532242883200367
Glyma14g37280	261.422918856802	86.0673047591604	436.778532954444	5.07484850579053	2.34336475565606	5.61915019721091e-13	1.01307638016481e-10	0.202548591321319	0.333022362749183
Glyma03g33070	141.677260676723	239.399290943921	43.955230409525	0.183606351698934	-2.44531212651664	5.79417140044861e-13	1.04076194288502e-10	15.9711764868414	0.592560955068368
Glyma11g14490	106.790628246651	27.5714650502626	186.009791443039	6.7464601936801	2.75413073171148	6.74173487279127e-13	1.19765808740158e-10	0.0126700758352515	3.94690720427464
Glyma01g05500	110.98566530283	30.3447329349195	191.626597670741	6.31498712088599	2.65877979170834	7.44787731780975e-13	1.31778943907381e-10	0.00623845047576488	17.0383782826878
Glyma14g05430	142.788124640956	248.89914604689	36.6771032350214	0.147357288353701	-2.76260967635486	7.4879764578033e-13	1.31778943907381e-10	4.43032708642453	0.113863557055287
Glyma12g34580	185.854120689173	314.350563390355	57.3576779879913	0.182464053410223	-2.45431582308565	7.49948214739517e-13	1.31778943907381e-10	9.07031732383187	0.00663619894217343
Glyma13g37740	39.1139407865354	74.2560733644478	3.97180820862293	0.0534879913341141	-4.22464116344577	7.60627981944513e-13	1.3269401391491e-10	1.12522242070617	0.107888776802491
Glyma01g26970	134.145761717187	232.983936139816	35.3075872945586	0.151545157488327	-2.72218034226493	7.72762641385636e-13	1.34327751189679e-10	14.7381064045739	0.214369717011863
Glyma10g43990	43.7998421358415	83.4674538823987	4.13223038928423	0.0495070856612726	-4.33622116525309	9.31997414386529e-13	1.61428609296135e-10	17.7988096129772	0.0192460001914353
Glyma04g33360	66.9616352914415	122.023317160335	11.8999534225479	0.0975219630106575	-3.35812902364804	9.39217581730705e-13	1.6210026433728e-10	17.8197224152483	0.204041420139828
Glyma08g22400	209.351160180232	356.751388543765	61.9509318166991	0.173652952184934	-2.52572115743911	9.74636022386223e-13	1.67616658913784e-10	1.63646653945475	0.0398636887280768
Glyma05g24740	190.335690751413	318.537867577393	62.133513925434	0.195058485190424	-2.35802133684335	9.8303540917837e-13	1.67969745366891e-10	13.192180671769	0.141301878155321
Glyma12g16380	294.502729661689	96.9326539283399	492.072805395037	5.07644003803729	2.34381713087694	9.83615977652624e-13	1.67969745366891e-10	0.37205769507217	8.16468308092532
Glyma06g46570	65.3999511605346	120.038316390371	10.7615859306986	0.0896512568178764	-3.4795323814473	1.01053750406186e-12	1.71202229449945e-10	19.7503031519075	0.0572743964056112
Glyma03g29950	80.8388763172999	23.1293357008628	138.548416933737	5.99015980076629	2.5825944906097	1.0860940096186e-12	1.8226085563489e-10	0.0470711754368726	3.87747018000996
Glyma13g35190	270.194652324811	458.4506133357	81.9386913139223	0.178729592524119	-2.48414957156991	1.13823886759001e-12	1.90352788277174e-10	3.38155483147219	0.0962301031318195
Glyma15g03400	35.3427706457127	68.4445206136081	2.24102067781733	0.032742148790385	-4.93270718416591	1.18021406575554e-12	1.9602062246922e-10	6.27343147212113	0.025196863600842
Glyma20g24200	29.2689384332173	57.5888981602743	0.948978706160189	0.0164785008304745	-5.92327119378405	1.21586704406142e-12	2.01252968951845e-10	16.9110031966364	0.00747259664284261
Glyma04g26800	76.0270623526779	135.596690736082	16.4574339692737	0.121370469145928	-3.04251065516633	1.29287257566573e-12	2.13271204675635e-10	4.42365643670301	0.170873465981641
Glyma14g02970	27.6233580239064	2.14521500397467	53.1015010438381	24.7534633803378	4.6295584888502	1.40649437954344e-12	2.31227675996942e-10	0.0132574682558139	3.77686790600787
Glyma09g07620	117.701440876662	199.187622253738	36.2152594995862	0.181814809021883	-2.45945838142625	1.69439225107162e-12	2.76682274048725e-10	12.9244498591667	0.278592699549905
Glyma06g04590	44.7313550400209	5.88954361905947	83.5731664609823	14.1900921135089	3.82681204942121	1.73339065909988e-12	2.81157124364635e-10	0.0519852872107447	13.6923580433247
Glyma12g06460	209.191541470054	348.813389646815	69.5696932932938	0.199446739598315	-2.32592455533689	1.82362058162471e-12	2.94806503225451e-10	12.9247642776131	0.244765776838696
Glyma07g08150	31.2220956446	60.6331926680638	1.81099862113625	0.0298681059242676	-5.06525043723841	1.88122274761794e-12	3.03108109016528e-10	14.208362682447	0.0261563917391493
Glyma18g05720	136.838385976873	234.139296174637	39.5374757791083	0.168863050436517	-2.56607441378017	1.93678236737504e-12	3.11026726003161e-10	16.7755704439219	0.28022599689534
Glyma07g02320	162.54285144731	279.309109769468	45.7765931251521	0.163892230951344	-2.60918062747635	2.04727979134441e-12	3.2768638719677e-10	4.59547652901028	0.116471843476425
Glyma18g43460	279.766031712206	465.166558832007	94.365504592405	0.202863904983515	-2.30141590171842	2.05610704512842e-12	3.28016708798151e-10	0.894989025689916	0.0840271483449239
Glyma18g07310	58.0188985585349	106.918064124379	9.11973299269106	0.0852964657317588	-3.55137022521708	2.1157373026304e-12	3.36423041649079e-10	13.3269723803701	0.010365403861346
Glyma14g38040	41.0960844443627	77.2916250765028	4.9005438122227	0.0634032963774817	-3.97929834083246	2.31911783208087e-12	3.67557439935483e-10	8.16546703949179	0.0340575862901269
Glyma19g00230	624.911340678114	1023.16830208015	226.654379276078	0.221522088609741	-2.17447753362897	2.85373048852837e-12	4.50815052875077e-10	0.39651653693219	1.61153375076237
Glyma05g35470	57.1631546585651	105.712037572211	8.61427174491888	0.0814880872865072	-3.61726702207342	2.89735672443652e-12	4.56220800070527e-10	8.92984132098688	0.108416282564731
Glyma14g09120	59.9776761317673	11.9226310919839	108.032721171551	9.06114768947148	3.17969379431616	3.15840826673983e-12	4.95716777088506e-10	0.0438328165045682	1.83754017628155
Glyma11g33180	337.314753054575	560.37918415192	114.250321957231	0.203880381692153	-2.2942051356051	3.21204222286738e-12	5.02508463627814e-10	10.5061126697334	0.257328545547656
Glyma07g37380	75.4463101361342	133.579914088872	17.3127061833963	0.129605609507114	-2.94779993350927	3.55030199522736e-12	5.53641627538702e-10	2.72973921513136	0.153250030923491
Glyma05g31580	111.895356863347	194.272680962747	29.5180327639459	0.15194124370789	-2.71841455937038	3.65480196485625e-12	5.68110851575636e-10	8.29025325865068	0.140926679380277
Glyma06g12890	37.1158717898561	4.59539357389542	69.6363500058168	15.1535116385662	3.92158025402996	3.75782758550146e-12	5.82259176490895e-10	0.0490973659484517	4.43845219883056
Glyma14g23860	39.3263969354868	74.8636267471863	3.78916712378729	0.0506142607355006	-4.30431226347702	4.24696506595854e-12	6.53870831012245e-10	3.07179718795549	0.0186113229266563
Glyma03g28050	191.858586936768	318.096616722899	65.6205571506371	0.206291276614868	-2.27724527924008	4.57681099510512e-12	7.02424619115849e-10	6.10382704049268	0.343995575854647
Glyma05g01000	246.820674567702	410.077608520699	83.5637406147046	0.203775429036835	-2.29494799109601	5.13934359545284e-12	7.86270932783192e-10	7.27752036111356	0.478410207309066
Glyma05g34870	241.720196271436	404.450306022025	78.9900865208477	0.195302328480736	-2.35621894511179	6.29007874554082e-12	9.59296349060499e-10	14.5790065710814	0.0715690060719426
Glyma10g41260	117.096827902094	197.953381302802	36.2402745013862	0.183074793988747	-2.44949492248879	6.40571688635625e-12	9.73869772898136e-10	10.7518052343906	0.180674333887392
Glyma07g18570	440.736863528826	731.215230573478	150.258496484175	0.205491475288787	-2.2828495492222	7.27966818553882e-12	1.09984220455533e-09	2.17279247452003	0.233924354830097
Glyma06g09670	42.5874159123228	80.1206135326151	5.05421829203054	0.0630826209284218	-3.98661358795503	7.44799793885281e-12	1.12139252776377e-09	1.34394737902528	0.100567367109043
Glyma05g37490	199.902706874643	334.493361063867	65.3120526854192	0.195256648675155	-2.35655642054129	7.46855100143713e-12	1.12139252776377e-09	1.00175267263654	0.0180651674099008
Glyma06g20090	53.1475437940958	97.0062089123719	9.28887867581976	0.0957555065801059	-3.38450073576709	7.67481540904042e-12	1.14527137756198e-09	5.85345078020547	0.0242177536171999
Glyma10g44170	32.4859037175519	5.66404827737689	59.307759157727	10.4709134268173	3.38831539569085	8.11940779493293e-12	1.20789889337011e-09	0.0925346511769132	5.26868961799283
Glyma10g17050	57.2109228389044	103.847672731185	10.5741729466234	0.101823879808989	-3.29585215192248	8.4497449314733e-12	1.2531979501119e-09	0.738085662830136	0.0143428229629539
Glyma06g44430	184.903154042817	307.109340726272	62.6969673593625	0.204151938886302	-2.29228482559337	8.81156410282509e-12	1.30287571908174e-09	5.65783163702274	0.0382836136103178
Glyma08g19150	192.760692383173	324.167644887842	61.3537398785032	0.189265464478205	-2.40151691031959	9.09822609273627e-12	1.34117255029035e-09	3.1020808989131	0.0231429102232738
Glyma09g39200	275.555285172058	459.068214345372	92.0423559987438	0.200498211643765	-2.31833872635768	9.39821867338634e-12	1.38119639158149e-09	3.49941654019135	0.187670485160391
Glyma05g04520	669.541963595901	1125.79096035339	213.292966838412	0.189460543164655	-2.4000306692232	9.84000664606577e-12	1.44175420640755e-09	4.21995940059475	0.0260308159587649
Glyma15g37520	47.9621359819744	12.465521536972	83.4587504269768	6.69516716002961	2.7431200761523	1.03433026681534e-11	1.50639487327359e-09	0.496935929386534	7.09577762952406
Glyma08g07880	57.0044641904755	104.728773207599	9.28015517335237	0.0886113232220985	-3.49636512403533	1.43403088656079e-11	2.08226436935405e-09	9.79525448935218	0.0384373058548046
Glyma18g03440	28.8375411442758	56.3830403168945	1.29204197165714	0.0229154363509907	-5.44753643230092	1.47142048357991e-11	2.13017763022861e-09	18.5469560354507	0.0114772063216323
Glyma07g39650	156.401517379557	262.022706507324	50.7803282517908	0.193801250772026	-2.36735021310869	1.66197010840994e-11	2.39887578326385e-09	15.2888683985803	0.167123125143995
Glyma05g00970	87.8702231114915	155.464819548794	20.2756266741895	0.130419388341591	-2.93876973616943	1.6795077740486e-11	2.4169960838519e-09	1.87976491690898	0.158346659459558
Glyma19g41430	19.2698714994759	38.5397429989519	0	0	-Inf	1.99346655707645e-11	2.86032961790217e-09	3.42243676313046	0
Glyma09g41850	210.063359194013	71.6163790724515	348.510339315574	4.86634962321956	2.28283997452322	2.08410747623416e-11	2.98156473104437e-09	0.323252739371416	5.20608882803314
Glyma14g37480	338.473827201096	554.014310233704	122.933344168488	0.22189561153507	-2.17204695948041	2.18154223069681e-11	3.11177750306865e-09	19.8044844708122	0.057070637914025
Glyma03g42050	29.9927269070386	58.0942441026103	1.89120971146691	0.0325541667798709	-4.94101397640148	2.20461805718863e-11	3.13547115945847e-09	12.7399142418774	0.000175998732345889
Glyma05g08180	84.4397328701293	23.1402023551771	145.739263385081	6.29809805239129	2.65491621834939	2.28496216242224e-11	3.24023669453666e-09	0.16915886657665	10.6657691977477
Glyma13g19170	132.516763301255	227.036629272507	37.9968973300035	0.167360207257115	-2.57897155157045	2.59691762429649e-11	3.67187495461024e-09	9.7273726302141	0.642973349665549
Glyma06g13110	383.597699635352	634.855610438161	132.339788832543	0.208456516185161	-2.26218162453485	2.70150554999863e-11	3.80865163266957e-09	10.7447656449569	0.246407580927119
Glyma09g24410	161.277088598952	272.670368685267	49.8838085126364	0.182945469114084	-2.45051440901406	2.83285536562647e-11	3.98225563832326e-09	13.1196364036432	0.153368988636852
Glyma04g33030	582.674967892752	974.566107278334	190.78382850717	0.195762839567621	-2.35282116171043	2.99911140569321e-11	4.20378338015345e-09	17.0655790435508	0.0538206526315024
Glyma03g23770	47.0783156203963	85.1488720410857	9.00775919970697	0.105788356131841	-3.24074725264623	3.17603094452715e-11	4.43893800425584e-09	1.82293880737402	0.488130738423593
Glyma13g18930	96.4011354946347	167.746797798309	25.0554731909607	0.149364837480154	-2.74308753687844	3.71522347083029e-11	5.17761229564159e-09	4.39389103606042	0.200316322777797
Glyma17g07210	17.8315606951044	35.6631213902088	0	0	-Inf	3.84232314648702e-11	5.33939793576869e-09	5.41086296667116	0
Glyma13g01110	84.5146938649412	147.971952231048	21.0574354988349	0.142306938452466	-2.81292208989627	3.87378869710498e-11	5.36774297806278e-09	5.04382746948697	0.0754415059921579
Glyma08g25010	177.994538087205	294.572631186612	61.4164449877984	0.208493384943461	-2.26192648417023	4.03605771896932e-11	5.57665889614171e-09	4.05698897402118	0.0317912017970522
Glyma17g07280	39.2437824279383	73.3996080595787	5.08795679629789	0.0693185826301413	-3.85061403402695	4.1412688054257e-11	5.70577427629363e-09	7.67331331068736	0.113735864679136
Glyma13g39600	681.582751480427	254.746369332376	1108.41913362848	4.35106940496682	2.12137002984163	4.19749218188498e-11	5.76685483957671e-09	0.179789046089924	4.87755173220382
Glyma12g01580	303.045359420206	506.030462738933	100.060256101479	0.197735637415767	-2.33835518694813	4.23525477619061e-11	5.80229904338114e-09	18.7442502947329	0.155197959070096
Glyma05g32950	40.9845120483703	76.382353753524	5.5866703432166	0.0731408508468339	-3.77317878013991	4.30341415363822e-11	5.87906984853933e-09	4.78000521267799	0.0117253738631033
Glyma03g34040	290.98189790258	481.917547243281	100.046248561879	0.207600343947164	-2.26811926096779	4.31767214571195e-11	5.88197931805444e-09	13.349269802957	0.342055363747207
Glyma01g44490	126.744985720012	213.556212108502	39.933759331522	0.186994135816722	-2.41893506734552	4.49573982924198e-11	6.10740588903579e-09	7.04208890652579	0.103258741275172
Glyma08g45070	111.506796766076	189.818367437403	33.1952260947491	0.174878893664998	-2.5155719156466	4.54444056611055e-11	6.156320630593e-09	2.73640584042833	0.00837262463410251
Glyma17g13430	116.86109359944	31.5838592311775	202.138327967704	6.40005157343679	2.67808353080666	5.67064669027807e-11	7.63930619958627e-09	0.0292398462309647	11.1762092197826
Glyma11g37440	210.689369277396	350.044460250324	71.3342783044674	0.203786336894047	-2.29487076740711	5.82569076292067e-11	7.80481631547312e-09	8.81891612290583	0.141659228916958
Glyma17g06910	69.6740484518319	123.086799420933	16.2612974827311	0.132112440645407	-2.92016176749755	6.76836178379932e-11	9.04275509065288e-09	8.66029436789486	0.0228102630507991
Glyma07g08010	81.5314413455812	22.7378947067514	140.324987984411	6.17141515492837	2.62560134883944	7.02048054194265e-11	9.35382597041579e-09	0.0277706870871414	4.27793695626732
Glyma16g04380	695.28916461141	1152.27012621655	238.30820300627	0.206816264332696	-2.27357844913075	7.24554448636229e-11	9.62724428766022e-09	3.91251135241011	0.164986267256173
Glyma19g31470	202.938555913079	334.660340533825	71.2167712923328	0.212803139979876	-2.23240865645439	8.85672913865924e-11	1.17358920701283e-08	13.3560480069158	0.118401951304002
Glyma09g00770	135.446953042899	47.7736221394369	223.12028394636	4.67036565272649	2.22353550597865	8.95486636788778e-11	1.18014431823321e-08	0.240502409577466	0.280447067064085
Glyma08g13790	56.9435815053104	101.824811605798	12.0623514048231	0.118461809205413	-3.07750606994482	9.79327758682492e-11	1.28366047677253e-08	15.8658564577358	0.140983522691274
Glyma06g10710	311.021642593959	517.736028806546	104.307256381372	0.201468027291466	-2.31137719175689	9.89043792376444e-11	1.29290150519334e-08	0.424239404839111	0.35017286558356
Glyma09g21910	38.1457736303975	71.0344447813684	5.25710247942659	0.0740077929180278	-3.75617899724603	1.01777110462155e-10	1.32687803849291e-08	6.39190306446567	0.060387891247926
Glyma13g36560	238.456598743692	382.90157341676	94.0116240706253	0.245524256355825	-2.02606253350187	1.0926755000462e-10	1.4207125040547e-08	6.90613226671978	0.617489722490701
Glyma08g22840	21.7015881863211	43.0601131071453	0.343063265496947	0.0079670776675229	-6.97173364547783	1.102217128765e-10	1.42928679975521e-08	15.7879700193358	0.00518483646087703
Glyma18g47850	67.5965465267161	119.747342899614	15.4457501538183	0.128986161862203	-2.95471179887958	1.13527845750296e-10	1.46464498437856e-08	4.10117923082307	0.123980042122612
Glyma18g12660	339.159039333399	139.324642836394	538.993435830404	3.868615234588	1.95181724809996	1.22902818383435e-10	1.58104532784081e-08	0.352420720607182	14.1641517245913
Glyma16g06690	29.9443423318634	57.0552439469533	2.83344071677362	0.0496613548687654	-4.33173256789378	1.31464545664008e-10	1.68671098825742e-08	3.46901236817518	0.00677137359357325
Glyma01g41290	60.039538721599	14.514310838976	105.564766604222	7.27315046338566	2.86258042237906	1.34667339132101e-10	1.72324448897854e-08	0.679860868567578	13.0277764023963
Glyma05g34670	55.3723903399459	98.8051023721341	11.9396783077577	0.120840705804735	-3.04882157921088	1.37543533240945e-10	1.74622677359146e-08	10.3590099610226	0.0216923372818047
Glyma03g26310	20.6169583988568	1.42319769747685	39.8107191002368	27.9727259050631	4.80594894427152	1.39776284516552e-10	1.76994001213675e-08	0.0058655302741966	13.5532975565093
Glyma02g11110	39.1044063834985	72.0896903725943	6.11912239440266	0.0848820734667618	-3.55839629149002	1.48278469268024e-10	1.87271072983349e-08	4.94715155988953	0.103304043148053
Glyma07g12210	42.6517133768967	76.9083306956032	8.39509605819026	0.109157174291266	-3.19552114115702	1.4921053911666e-10	1.87958772105968e-08	5.47123766994467	0.747280241850832
Glyma12g33440	57.9699434077856	103.06472520336	12.875161612211	0.124923067390968	-3.00088819570116	1.51012849193251e-10	1.8973629948638e-08	7.60994072640315	0.0819892205171457
Glyma01g32360	35.9623759448027	67.719058110844	4.20569377876141	0.0621050247314049	-4.00914619247522	1.5897093443224e-10	1.99218924498573e-08	4.10510357951914	0.0455754261273772
Glyma03g34340	137.068467795328	228.335386439805	45.8015491508514	0.200588922571254	-2.31768615889136	1.69147978468869e-10	2.11426254118124e-08	6.54889096094556	0.203587828392104
Glyma07g23480	80.1771456501201	138.978807537708	21.3754837625319	0.153803908245019	-2.70083593141812	1.70693169996344e-10	2.12809186593386e-08	5.14491034665945	0.114280300868232
Glyma11g37110	163.77893424939	274.452297899512	53.1055705992673	0.193496542042841	-2.36962031054466	1.73479433856562e-10	2.1531134072772e-08	8.76574387195997	0.103639178917947
Glyma17g03030	47.8454798250079	87.4467419740078	8.24421767600805	0.0942770135273709	-3.40695013162675	1.73588053578577e-10	2.1531134072772e-08	1.23282159340021	0.0241745627505714
Glyma09g08920	73.9271201709631	129.211743103277	18.6424972386493	0.144278660676752	-2.79307015896957	1.83231074941353e-10	2.26692364094534e-08	0.152778148560689	0.0266389547072941
Glyma02g09800	49.6550887734987	90.9722533789518	8.33792416804565	0.0916534861823571	-3.44766643282468	1.99040796317153e-10	2.45625459027718e-08	6.59651580418257	0.0476544434391325
Glyma15g43100	51.539394945907	94.1147071805446	8.9640827112693	0.0952463539420368	-3.39219232289497	2.39373034403243e-10	2.93159429860821e-08	19.4963434526966	0.213649360593607
Glyma07g03670	113.17609932054	32.0459664594308	194.30623218165	6.06336003089923	2.60011748949664	2.50550073396072e-10	3.06074998981428e-08	0.0326282221639859	13.5793016498573
Glyma14g09760	136.073567124829	224.790690951984	47.3564432976748	0.210669058834782	-2.24694965516746	2.58611896322794e-10	3.15129641906102e-08	1.11510132439137	0.253035829448476
Glyma05g34530	62.7937335138085	16.7256441493457	108.861822878271	6.50867744800906	2.70236442003597	2.60541041316494e-10	3.15972657481675e-08	0.0367536655740568	0.884444018794789
Glyma10g32080	22.564579839418	44.4430331478421	0.686126530993895	0.0154383371790008	-6.01733881753121	2.60606752840674e-10	3.15972657481675e-08	13.152206513662	0.0190876098600422
Glyma02g04840	29.1393222450708	54.9194994230354	3.35914506710621	0.0611648886533233	-4.03115246989669	2.96629215836537e-10	3.57858798747273e-08	0.76845419960197	0.0405648795876177
Glyma04g00270	48.6455516488792	87.9085181299011	9.38258516785735	0.10673124024219	-3.2279455799638	3.55697356126424e-10	4.28054848074921e-08	5.88307647317865	0.0320370441881121
Glyma13g39650	298.505236084459	480.795023948951	116.215448219967	0.241715164323968	-2.0486201095426	3.57445337451561e-10	4.29093662765491e-08	11.5100773759772	0.135034328246206
Glyma07g00890	73.3870846010101	22.4741051906952	124.300064011325	5.53081259327681	2.46749145842868	3.7333963276814e-10	4.47067296542945e-08	0.290725801027366	0.0912184676974334
Glyma07g00340	64.3356886853165	19.7307480896518	108.940629280981	5.52136334547384	2.46502454397805	3.80090905496021e-10	4.54030757013448e-08	0.178805831744799	4.70023492794352
Glyma06g42080	125.155260813101	45.2196775912837	205.090844034919	4.53543357581239	2.18124047529062	3.9197276485243e-10	4.670735909045e-08	0.126158825709834	0.604943988389679
Glyma01g41430	115.139193586732	193.975348586682	36.3030385867821	0.187152846231692	-2.41771110589008	4.12412993161317e-10	4.90225621135725e-08	9.4837229053371	0.0648888061484713
Glyma08g20800	143.189023398825	55.262697968968	231.115348828683	4.18212207008898	2.0642351727218	4.41423671450903e-10	5.23427022445621e-08	0.278492544637656	9.11709842138396
Glyma13g30490	613.674685764298	987.257192629232	240.092178899363	0.243191116450575	-2.03983756547585	4.46815161336270e-10	5.28527846206985e-08	3.11781399970354	0.115133583839131
Glyma03g01010	45.9301301633728	82.8409815269457	9.01927879979999	0.108874600874524	-3.1992606648568	4.81283550651105e-10	5.67914589768304e-08	0.308830848820153	0.0380666271067174
Glyma19g39920	136.177490661102	49.6505216870078	222.704459635196	4.48544047611633	2.16524966663964	5.17999896644766e-10	6.09756286103832e-08	0.102946246745087	0.497836476897641
Glyma03g05480	56.1254040302208	20.9888965278097	91.261911532632	4.34810431371238	2.12038655192693	6.11988899514509e-10	7.18649822001324e-08	0.0297393641343997	18.9191927461891
Glyma07g05530	318.173030875131	513.368982117236	122.977079633026	0.239549103893742	-2.06160667824642	7.02180989388056e-10	8.22569411191835e-08	0.10590445528248	0.0229184965719896
Glyma17g35430	273.762590245536	434.944916756965	112.580263734106	0.25883798015971	-1.9498787705715	7.48222973657571e-10	8.74393199432407e-08	7.24569614102484	0.60966600250823
Glyma18g44250	63.4644039848246	111.894812571565	15.0339953980837	0.13435828750746	-2.89584278226602	8.46252381758698e-10	9.86575673330128e-08	5.84121220100621	0.0822606626068565
Glyma06g01820	102.313830448392	171.129096421748	33.4985644750362	0.1957502562421	-2.35291389884504	8.67533680272009e-10	1.00896039390484e-07	3.5729842472621	0.23337600349672
Glyma11g09740	83.3521319524973	143.263652848628	23.440611056367	0.163618688971545	-2.61159054864532	8.82501947134574e-10	1.02391338354384e-07	4.70031134010044	0.0984481790066699
Glyma04g39800	173.59064829935	278.510157822275	68.6711387764247	0.246566011499824	-2.01995415329817	8.97691254650817e-10	1.03905084649297e-07	2.07069978258073	0.274743425349175
Glyma13g35620	161.223959678104	260.049577453994	62.3983419022142	0.239947868837638	-2.05920709546536	9.15713807438587e-10	1.05738781507516e-07	12.0867556119991	0.32042199797478
Glyma04g35760	42.0505652622233	10.9370741600038	73.1640563644428	6.68954560370446	2.74190821721257	9.73885479200397e-10	1.11922980972182e-07	0.0260557031247772	3.87897387928574
Glyma17g03680	98.7187297141218	164.732223377946	32.7052360502978	0.198535753234278	-2.33252925694464	9.82901152625582e-10	1.12692056974079e-07	3.05054809986202	0.113234864255954
Glyma06g15070	221.105354117037	355.943709020425	86.2669992136484	0.242361353853	-2.04476842515906	1.01525126743114e-09	1.16037708018842e-07	3.54749267665608	0.0383463464320343
Glyma10g32890	38.6785527085863	71.326917615568	6.03018780160461	0.0845429468031358	-3.56417179039185	1.01686720912219e-09	1.16037708018842e-07	3.33241966377514	0.0752885551469402
Glyma13g24490	334.546705754684	538.750425614642	130.342985894726	0.241935745565345	-2.04730415425912	1.04054898024435e-09	1.18461371934015e-07	9.4026050635254	0.0698881437933185
Glyma12g32750	27.671555016765	52.5164170176098	2.82669301592015	0.0538249403985863	-4.21558137290589	1.10945758860733e-09	1.26010478061542e-07	1.50767017805544	0.0659756035858572
Glyma18g26120	642.528625555907	1020.83207201066	264.225179101157	0.258833148316678	-1.94990570224915	1.13525446324088e-09	1.28639184481907e-07	1.18653744880404	0.471033024353552
Glyma19g29350	52.328536708965	92.973499584485	11.6835738334449	0.125665634677202	-2.99233791974478	1.16205901849444e-09	1.3136955309777e-07	4.39767751473154	0.0170326757770131
Glyma11g35870	53.1968901039221	93.5920819851104	12.8016982227338	0.136781851105422	-2.87005127590036	1.19346043241592e-09	1.34605683840249e-07	7.22996274534988	0.027092284570242
Glyma10g00560	28.3774826817954	54.17762912113	2.5773362424608	0.0475719643747866	-4.39374459047287	1.20867736258102e-09	1.36005649026576e-07	11.8160881296938	0.0156281283342305
Glyma07g17180	26.9828595572589	51.4618462615342	2.50387285298362	0.0486549363242564	-4.36127000759982	1.23226929950587e-09	1.38339343720916e-07	18.814776643728	0.0717630592805272
Glyma09g37170	108.888622003053	180.044780467192	37.7324635389145	0.209572659873859	-2.25447757475398	1.24166958984219e-09	1.39072729256736e-07	1.23255551665226	0.046235696287418
Glyma02g42250	77.6460974038052	131.000322116449	24.2918726911611	0.185433686716949	-2.4310247406499	1.24785335061837e-09	1.394432990744e-07	7.26998408844949	0.258726098241061
Glyma03g28470	45.284959718154	81.0316839870288	9.53823544927911	0.117709949737759	-3.08669182182933	1.25694340696029e-09	1.40136187013242e-07	2.53714618545078	0.086436681187963
Glyma12g25720	9.0675730376704	0.638919534996491	17.4962265403443	27.3840845082948	4.77526574456473	1.30154058634448e-09	1.44775493937006e-07	0.0786671966313412	9.49442226771619
Glyma15g40250	58.3372201577726	15.1011676823691	101.573272633176	6.7261866611656	2.74978881624202	1.34182107979181e-09	1.48914505097811e-07	0.0265585324550498	4.03335875124552
Glyma09g26440	21.1250908531584	2.78413453897116	39.4660471673457	14.175337655173	3.82531119532061	1.34634430631917e-09	1.49075356547642e-07	0.00287119855012353	0.104146512151088
Glyma20g26140	154.948207799448	250.34418951915	59.5522260797454	0.237881399181386	-2.07168562832784	1.37223349423801e-09	1.51595854222221e-07	8.80752614131576	0.134570580046067
Glyma05g08730	149.720364402272	235.002786748187	64.4379420563568	0.274200757139974	-1.86669554010656	1.46041935168779e-09	1.60971403904897e-07	0.812648010858019	3.69193093747838
Glyma03g28640	57.7664094443495	102.403528603789	13.1292902849099	0.12821130740239	-2.96340459101201	1.53341623584833e-09	1.68634060331457e-07	1.82675793697192	0.144816752592813
Glyma11g10240	387.4519576704	616.798699214734	158.105216126066	0.256331954537768	-1.96391475757827	1.54787400046097e-09	1.69838898810761e-07	11.1925743418838	0.0538018557139822
Glyma18g02090	75.5154713558675	127.452187354982	23.5787553567533	0.185000790069466	-2.43439666291947	1.61598227014869e-09	1.76513306616376e-07	2.10775187624796	0.0961999249149138
Glyma18g02100	75.5154713558675	127.452187354982	23.5787553567533	0.185000790069466	-2.43439666291947	1.61598227014869e-09	1.76513306616376e-07	2.10775187624796	0.0961999249149138
Glyma06g04840	206.694703349235	328.204817568229	85.1845891302408	0.259547040660158	-1.94593205658646	1.67622621650607e-09	1.82682289995756e-07	11.3894778411535	0.130717201963392
Glyma02g11060	352.751000817218	564.952553926163	140.549447708272	0.248780975909423	-2.00705192698513	1.70323886212245e-09	1.8494296119233e-07	2.90796010864512	0.0729436763474252
Glyma06g20950	208.031134162344	334.663288900698	81.3989794239901	0.24322649697064	-2.03962769108182	1.70459614113926e-09	1.8494296119233e-07	3.04942556204275	0.588362446486865
Glyma13g04780	78.5855546020528	130.548066760626	26.6230424434794	0.203932873952822	-2.29383373853293	1.71534364183931e-09	1.85693607013221e-07	2.24585407947602	0.56749867755472
Glyma08g02800	27.653478218938	52.4735157211023	2.83344071677362	0.0539975390982646	-4.21096253086215	1.83762612647055e-09	1.98488177909952e-07	3.9567251630806	0.00755766359643863
Glyma10g12410	136.836031905246	220.360477716612	53.3115860938795	0.241928982212678	-2.04734448559469	1.87293117858292e-09	2.0185203621981e-07	5.25903511767515	0.313640765338778
Glyma10g02210	341.34328913069	548.101363985999	134.58521427538	0.24554803749552	-2.02592280282368	2.01569585807841e-09	2.167565803217e-07	1.50120628104196	0.0255077192469056
Glyma07g35690	28.9896578848586	54.2703597362607	3.70895603345663	0.0683422046855993	-3.87107940063095	2.06711632061631e-09	2.21304651914458e-07	0.744540051185839	0.0778641941800835
Glyma04g35560	92.9982999567879	155.238530983186	30.7580689303892	0.198134243706033	-2.33544985092736	2.11519663285782e-09	2.25953317842156e-07	2.28727614134108	0.0372350155972007
Glyma07g09600	260.101276012261	414.429000879534	105.773551144988	0.255227194333667	-1.97014603913837	2.13996679163428e-09	2.28096943869624e-07	13.3188752210703	0.0480826070641489
Glyma20g06290	1536.48890831281	2549.9517170104	523.026099615228	0.205112158056244	-2.28551508455382	2.15504319820583e-09	2.29200186461812e-07	0.225975835561474	0.555683528059849
Glyma03g41390	395.170604901645	625.420498609538	164.920711193752	0.263695724013541	-1.92305391767228	2.25756665491346e-09	2.39415845453371e-07	6.49696650806707	0.0832586175023358
Glyma13g35180	229.579955814082	366.18811768201	92.9717939461539	0.253890799446662	-1.97771997967027	2.26096864236966e-09	2.39415845453371e-07	3.88120095812095	0.0545997973675027
Glyma17g36860	169.846846479197	275.645930121308	64.0477628370869	0.232355191346016	-2.10559621657419	2.31081960206995e-09	2.44161501222633e-07	11.9996066968712	0.244799450316078
Glyma17g30770	23.5615603980085	44.9758066102373	2.14731418577973	0.0477437615380302	-4.38854395476516	2.35019139344007e-09	2.47781700432731e-07	3.66748154219355	0.0201209700687832
Glyma01g01010	46.2988656126633	82.2999058555765	10.2978253697502	0.12512560327616	-2.99855107005046	2.45065363572074e-09	2.57503224376656e-07	1.88440831719424	0.114317511431746
Glyma13g16950	43.8164169408409	13.6396758105187	73.9931580711632	5.4248472690312	2.43958252054089	2.55543627088489e-09	2.67675050249191e-07	0.326575049789614	6.36957189327014
Glyma08g13160	19.8681844773924	38.7873902486245	0.948978706160189	0.0244661654232806	-5.35306818391601	2.59423857099386e-09	2.71153840982889e-07	8.43963094493051	0.0133870289565012
Glyma06g20240	95.5237635288875	156.170782115909	34.8767449418658	0.223324391856989	-2.16278726159849	2.69354371623058e-09	2.80927920752152e-07	8.8159779756536	0.573709497843798
Glyma04g11410	10.9064779319384	0	21.8129558638767	Inf	Inf	2.70194022899205e-09	2.811989210851e-07	0	11.6502553793357
Glyma10g42340	48.4917119180336	11.4768348389017	85.5065889971656	7.4503632924414	2.89731077556472	2.77829150982732e-09	2.88525870757185e-07	0.033318298034781	1.49164718855206
Glyma06g22220	20.0191857317141	39.089392757268	0.948978706160189	0.0242771411685269	-5.3642576472924	2.88317010260934e-09	2.98777742812709e-07	12.405730112947	0.0132349352575256
Glyma15g16110	143.386017605642	228.716770068306	58.0552651429775	0.253830382116884	-1.97806333261921	2.9786655174201e-09	3.07539981990469e-07	6.03222763296742	0.533041671435203
Glyma17g16360	58.261410713547	101.473354825689	15.0494666014046	0.148309540245876	-2.75331669046825	2.98040726494949e-09	3.07539981990469e-07	0.383893194857358	0.00353847616870974
Glyma14g39190	428.667297669852	669.492098509248	187.842496830457	0.280574628511261	-1.83354353844522	3.0448265935977e-09	3.13520170140767e-07	3.56537742984905	1.92932164309449
Glyma20g33580	105.971764830383	176.123733417581	35.8197962431842	0.203378588155733	-2.29776029567024	3.10123956310421e-09	3.18652365108958e-07	14.3552492083516	0.237887341958043
Glyma02g43540	117.826537369404	193.135231463972	42.5178432748362	0.220145454314832	-2.18347103987059	3.13843494992312e-09	3.21792427487043e-07	5.13252732701839	0.134529875294103
Glyma09g34410	19.6550067214819	38.3610347368036	0.948978706160189	0.0247380893834373	-5.33712210997307	3.1579869223951e-09	3.2251486931123e-07	13.5532643414092	0.013606719998256
Glyma16g32740	169.881019963168	70.4727448780663	269.28929504827	3.82118357265921	1.93401956756285	3.16500351295177e-09	3.2251486931123e-07	0.235345514788342	5.22262604773992
Glyma14g35220	102.576137795799	40.8837754962713	164.268500095327	4.01793861015378	2.00645552138745	3.16949716451048e-09	3.2251486931123e-07	0.00496737398472974	1.58608333302919
Glyma17g07250	176.022236740685	286.760567104967	65.2839063764031	0.227659984897806	-2.13504735924364	3.17208117162474e-09	3.2251486931123e-07	11.3482942308932	0.31730459406098
Glyma11g18460	602.179243808797	951.429802513199	252.928685104395	0.265840616340043	-1.91136655191446	3.25083538116563e-09	3.29830573882365e-07	5.37611762605385	0.498393339045794
Glyma06g05740	65.0412413308179	112.603367916636	17.479114745	0.155227281993381	-2.68754595400196	3.39716533847411e-09	3.43957671368095e-07	12.5549735375341	0.614192356922104
Glyma08g25610	107.873021270191	175.674138908473	40.0719036319082	0.228103600683	-2.1322388746884	3.4125218255907e-09	3.4479267395312e-07	12.0121245527873	0.691690026081406
Glyma07g11310	181.367315156938	79.9718532610681	282.762777052808	3.53577872116742	1.82202798970005	3.68256142691069e-09	3.71303251730383e-07	0.317980214997478	1.57829456688898
Glyma19g41540	37.8344548492752	69.9015740721121	5.76733562643832	0.0825065201033756	-3.59934805648755	3.70130496302445e-09	3.7241885497253e-07	18.3635172867275	0.0655413691114648
Glyma04g06720	341.086301363113	538.663850920799	143.508751805428	0.266416154639136	-1.90824652932824	3.72833684930997e-09	3.74362071465496e-07	5.23218654105485	0.00762587941904062
Glyma07g37770	131.155897790273	47.3092815382033	215.002514042343	4.54461592000132	2.18415837280804	3.92714988589257e-09	3.9351015530169e-07	0.353056245971211	2.54087136525423
Glyma15g19910	36.7037995858476	66.2390438782414	7.16855529345391	0.108222505545686	-3.20792754708223	3.93726180965665e-09	3.93709944834491e-07	6.67542871337859	0.38131067393771
Glyma04g10870	75.4558290904335	126.31720842933	24.5944497515372	0.194703873346734	-2.36064651025113	3.96681383565365e-09	3.95122381968074e-07	7.58055180356948	0.0349310346651835
Glyma05g36970	375.487530570394	596.349320243059	154.625740897728	0.259287192336709	-1.94737714981711	3.96768114187084e-09	3.95122381968074e-07	18.1891316137805	0.0936950177702969
Glyma06g10700	112.156149859901	182.124024308756	42.1882754110462	0.231645855461245	-2.11000722455589	4.06010051212571e-09	4.03497448026788e-07	8.16709677194185	0.242747541149973
Glyma16g25860	162.810026784866	260.125871937369	65.4941816323622	0.251778806716048	-1.98977124444542	4.14162009989229e-09	4.10757242545146e-07	19.541810554874	1.96564768431765
Glyma02g05200	6.00360714619658	0	12.0072142923932	Inf	Inf	4.60094012040191e-09	4.55380395835208e-07	0	6.82665686941966
Glyma16g02110	58.8071284091354	102.315433443407	15.298823374864	0.149526057408789	-2.7415311748877	4.68491912903919e-09	4.62747877637765e-07	10.1204636157919	0.0154675394491081
Glyma10g27980	775.58085075094	1257.73988646508	293.4218150368	0.233292923437033	-2.09978554871887	4.74732521667393e-09	4.67958899102139e-07	3.49244367835836	0.0131330970491029
Glyma11g06180	171.589674508216	267.356399607679	75.8229494087541	0.283602522774908	-1.81805772881677	5.22388868223638e-09	5.13890777507302e-07	4.13114416547128	2.0212713785316
Glyma04g42010	30.9463315817929	57.5110760008422	4.38158716274358	0.0761868402997611	-3.71431436625364	5.31451604522074e-09	5.20938762024168e-07	5.69997400902722	0.00603123263755721
Glyma13g02740	18.9519330087274	36.9616350121481	0.942231005306718	0.0254921354262883	-5.29380395961282	5.31701693269749e-09	5.20938762024168e-07	9.72485034049826	0.0140808784038296
Glyma05g04290	1407.30273956552	2361.13667796445	453.468801166599	0.192055294976629	-2.38040635527655	5.53792941749602e-09	5.41488913084117e-07	19.0385829044154	0.301829707021673
Glyma13g34290	235.499937373186	110.427926698872	360.5719480475	3.26522428543597	1.70718209265162	5.69672757500286e-09	5.55895158817884e-07	0.629776658680598	2.43469329175538
Glyma02g03350	73.1249688482358	122.058519198201	24.19141849827	0.198195248125101	-2.33500572160884	5.75110146916602e-09	5.60074134641795e-07	4.16665256989515	0.165588125197969
Glyma18g07850	51.7419061200165	93.020792790382	10.463019449651	0.112480437284909	-3.15225398665568	6.13472114607824e-09	5.95043412285005e-07	4.5817082688149	0.302888211178116
Glyma06g24470	34.1963065491956	62.266743003135	6.12587009525613	0.0983810907685938	-3.34547513920914	6.20568062601683e-09	6.00104338680407e-07	6.20364471854473	0.203072470490908
Glyma05g36980	351.131657070789	554.507562056255	147.755752085322	0.266463006450995	-1.90799284000527	6.21164538780082e-09	6.00104338680407e-07	17.9086909743431	0.081787808364529
Glyma03g39200	324.068780734055	146.148467574539	501.989093893571	3.43478862436614	1.78022131885071	6.35313498427365e-09	6.12553360769987e-07	0.241039104328806	1.51009679569558
Glyma08g17110	139.430791541602	224.381842596436	54.4797404867683	0.242799238371321	-2.04216419882771	6.4312781286399e-09	6.18857394211861e-07	10.0137273860416	0.179689266529515
Glyma18g02170	332.51853160682	526.869576581198	138.167486632443	0.262242294438402	-1.93102771269999	6.51110034786705e-09	6.25297712219517e-07	4.25063539175421	0.00910235575765257
Glyma02g40800	167.396577129794	266.878809306008	67.9143449535793	0.254476348759888	-1.97439651761356	6.62518492664534e-09	6.34996479392185e-07	6.41113839988006	0.23530396656821
Glyma01g02210	154.432895496188	59.4679435538241	249.397847438552	4.19381993952463	2.06826492105982	6.77380141025272e-09	6.47960198805594e-07	0.470810071854513	14.5221698612927
Glyma11g03220	67.1065490370323	115.051644185936	19.1614538881284	0.166546545455373	-2.58600266525871	6.80263624937241e-09	6.49437505555242e-07	3.44928439150196	0.0153040982701085
Glyma18g04450	221.171260841095	350.963311990355	91.3792096918352	0.260366843399137	-1.94138235571289	6.83886069716485e-09	6.50697973607505e-07	0.254133459567484	0.00150409662362171
Glyma06g06250	99.0797230135811	162.364664785778	35.7947812413843	0.220459182351108	-2.1814165269538	6.8556744308838e-09	6.50697973607505e-07	2.38752926800182	0.0965070507608093
Glyma05g08460	34.1373657713392	63.3694158312161	4.90531571146225	0.0774082520269323	-3.69136881818874	6.85609024111169e-09	6.50697973607505e-07	0.544254138333079	0.137452117993898
Glyma08g45820	1362.15112230336	2197.73191659852	526.570328008191	0.239597161069206	-2.06131728081593	6.88330368499158e-09	6.52004808817815e-07	0.89680094515295	0.752150568829504
Glyma13g30550	125.189151897683	203.398662267456	46.9796415279105	0.230973208005347	-2.11420258055995	6.93363473439477e-09	6.55492041615356e-07	5.64317894360122	0.0809751523779391
Glyma10g08420	50.5670504380711	87.0713620644937	14.0627388116485	0.161508198312463	-2.63032069551282	7.00876715678278e-09	6.60544208455357e-07	1.1118522122781	0.574873449062013
Glyma20g35680	97.6491407628677	161.303740625305	33.99454090043	0.210748621009332	-2.24640490367022	7.01431538113961e-09	6.60544208455357e-07	1.48175963574198	0.201999994376453
Glyma15g22780	45.4674281227441	81.7214167607596	9.21343948472866	0.11274204302773	-3.14890247860863	7.12385026489876e-09	6.69559089432287e-07	15.5496502716981	0.0974267269087647
Glyma08g06870	28.3280040909658	52.8600933572909	3.79591482464076	0.0718105963034058	-3.79965944730808	7.43227591598486e-09	6.97196358555965e-07	0.847073513093327	0.111603742257638
Glyma18g05050	157.435281649153	248.312238883484	66.5583244148233	0.26804286697304	-1.89946435157769	7.70504302898284e-09	7.21388372238629e-07	2.35492018979568	1.27743687631295
Glyma17g09620	125.055019314286	202.112726904265	47.9973117243083	0.237477928577171	-2.07413466065196	7.73390462038951e-09	7.22695387822062e-07	4.82610176819787	0.0618940441026325
Glyma08g02050	630.937335681946	985.454017638784	276.420653725108	0.280500813612218	-1.83392313940941	7.92905034580013e-09	7.38319993963121e-07	1.00943620773948	0.872730035348371
Glyma09g32990	15.5996740018876	1.36727755546093	29.8320704483144	21.8185914989714	4.44748606625389	7.93155834992755e-09	7.38319993963121e-07	0.0198530385520554	2.63504501634156
Glyma12g35380	291.281434225191	123.15008182661	459.412786623773	3.73051141996485	1.89937342470847	8.33885535723787e-09	7.74746756925905e-07	0.0101547601121617	1.60600284535413
Glyma02g04770	34.8151780103224	63.1149500738284	6.51540594681637	0.103230786670908	-3.27605480286947	8.55528999485459e-09	7.92915398274702e-07	0.676191141272783	0.179553406795305
Glyma09g28310	2195.81791072946	728.991117749832	3662.64470370909	5.02426519957407	2.32891261709829	8.58345878374817e-09	7.92915398274702e-07	0.410439922824051	10.1148307200663
Glyma09g28320	2195.81791072946	728.991117749832	3662.64470370909	5.02426519957407	2.32891261709829	8.58345878374817e-09	7.92915398274702e-07	0.410439922824051	10.1148307200663
Glyma10g37500	148.12742336271	237.466162169373	58.7886845560464	0.247566575460614	-2.01411154880171	8.68021171049692e-09	8.00328721550722e-07	13.2625645785728	0.301639935248257
Glyma08g07820	59.6075248200975	104.201297344672	15.0137522955233	0.14408412062147	-2.79501674870855	8.90097808640454e-09	8.19126442570109e-07	2.73043317877734	0.192271331247946
Glyma05g36100	212.992667462874	97.6549803197987	328.330354605949	3.36214654419814	1.74938260797098	9.8120095314423e-09	8.99884624610236e-07	0.0835616550058822	2.42219265995028
Glyma16g03760	484.037301168404	217.756094976883	750.318507359926	3.44568315040542	1.78479004388573	9.81564118971535e-09	8.99884624610236e-07	0.0761713755333074	8.05550306393154
Glyma09g03850	24.0133287320967	45.7121733968988	2.31448406729451	0.0506316785071419	-4.30381587748453	9.86285664218984e-09	9.02507210250798e-07	3.35048048623285	0.076675401158697
Glyma20g34420	278.741929647212	450.913304354959	106.570554939465	0.23634378030144	-2.08104119611564	1.01843120907088e-08	9.30167170951403e-07	0.761411594456087	0.770241245290513
Glyma02g02350	26.680279734749	50.7030121367066	2.65754733279145	0.0524139931889276	-4.25390416409584	1.0235735654063e-08	9.33106593516444e-07	6.34574060954553	0.0963198434854124
Glyma10g31210	12.401129967432	0.514397823031407	24.2878621118325	47.2161059483131	5.56120715803979	1.05427961800309e-08	9.59295551855797e-07	0.0315376792422039	7.68411063391157
Glyma02g40990	46.6798374131719	81.7360689806691	11.6236058456747	0.142209014828248	-2.81391517257577	1.06305920760195e-08	9.64395477409511e-07	13.6601625557743	0.0789234728682308
Glyma20g28350	460.232966841161	222.089432626555	698.376501055768	3.14457330453041	1.65286426727891	1.06386156215532e-08	9.64395477409511e-07	0.110765491640983	8.6906338503855
Glyma12g36530	100.90391182272	166.244131876568	35.5636917688714	0.213924493859888	-2.22482641768079	1.10395518421341e-08	9.98873479925037e-07	3.69942189924478	0.285977651303656
Glyma13g43250	47.9109314786254	86.1184334280708	9.70342952917997	0.112675406912559	-3.14975543471942	1.11813283619487e-08	1.00981762178359e-06	16.7358944730857	0.131583864361828
Glyma18g53900	276.929192774271	433.405027685369	120.453357863173	0.277923305381258	-1.84724127744781	1.12380874396818e-08	1.01305718336373e-06	2.65887109285264	0.584579869082172
Glyma04g40700	133.720288225685	213.082747741755	54.3578287096139	0.255101969942178	-1.97085405515969	1.1737389018889e-08	1.05610369691666e-06	1.82597175284837	0.564610283838756
Glyma08g16190	104.964911580574	173.278949409629	36.6508737515186	0.211513711713916	-2.24117690350213	1.21986866363002e-08	1.09557760090238e-06	4.14367932946326	0.249851175829741
Glyma11g30010	75.2354287695956	26.507358274528	123.963499264663	4.67656935032205	2.22545058189767	1.23710988490862e-08	1.1090084140166e-06	0.876475329830117	8.15038103359845
Glyma01g38750	118.098078613945	191.29437707561	44.9017801522794	0.234726084680115	-2.09094992005838	1.25658833582042e-08	1.12439153340625e-06	19.9412345352512	0.706840753469747
Glyma17g07420	112.572119851271	182.789555729893	42.35468397265	0.231712822997597	-2.10959020966975	1.29015983140279e-08	1.15230518422417e-06	0.903880871362975	0.0614351186346747
Glyma11g20550	27.739481828972	51.6897965341567	3.78916712378729	0.0733059013161988	-3.769926846028	1.30518816500816e-08	1.16358484607658e-06	3.2930164730211	0.0295450505918735
Glyma08g05130	31.4732269766182	6.52030766647043	56.4261462867659	8.65390855356838	3.11335187578517	1.36718632849435e-08	1.21662023044622e-06	0.0269122875468416	0.602005593665377
Glyma19g31480	34.7978091672394	62.4742969469992	7.12132138747961	0.113988019641439	-3.13304589253369	1.60454140013805e-08	1.42261515217359e-06	3.6416287401836	0.133451099913108
Glyma08g38760	114.020563130959	188.84863057382	39.1924956880981	0.207533915226236	-2.26858097370267	1.61595482796617e-08	1.43012002275006e-06	4.46463639375443	0.323476602632901
Glyma08g23700	43.5242845450561	77.0735638832985	9.97500520681365	0.129421875727939	-2.94984660323836	1.62130210429987e-08	1.43223878787496e-06	6.80401349570142	0.00953206776057188
Glyma10g34760	57.1799549755492	98.0318967797437	16.3280131713548	0.166558168389216	-2.58590198611292	1.66083752053611e-08	1.46449632856291e-06	4.08537802739779	0.00818070361825794
Glyma12g12230	109.845541977263	178.465282651346	41.2258013031791	0.231001798729217	-2.11402400944682	1.73639274983472e-08	1.52834075465489e-06	11.060015376815	0.136126435649262
Glyma11g31310	380.597089867195	597.46925710465	163.72492262974	0.274030706488823	-1.8675905315664	1.7517597308183e-08	1.539073250457e-06	15.5901811349712	0.339297994861934
Glyma18g41940	29.6659537278118	55.2064247671929	4.12548268843076	0.0747283075444216	-3.74220134143333	1.76506185919892e-08	1.54795605872386e-06	10.9554281506644	0.00609578834969687
Glyma01g44000	30.7656522586859	56.5370542131116	4.9942503042603	0.0883358776606029	-3.50085668156886	1.86438131076108e-08	1.63210766803774e-06	6.22600188761269	0.0285621587379879
Glyma09g11460	51.7676807440862	91.1184272177594	12.4169342704131	0.136272482411692	-2.87543382765393	1.94710705439225e-08	1.70145581844893e-06	18.587253810773	0.412017578001363
Glyma09g01660	99.6053875309748	163.870210583035	35.3405644789149	0.215661921426576	-2.21315662686676	2.10429705463829e-08	1.83550716827065e-06	5.90794289643541	0.02289964079208
Glyma08g11260	75.8993500631143	125.82524961185	25.9734505143784	0.206424788303637	-2.2763118692065	2.16935203600975e-08	1.88885520722443e-06	3.43948725840577	0.0140468743344714
Glyma15g15200	61.018703785156	102.833491675449	19.2039158948632	0.186747679009795	-2.42083778227106	2.18282785122711e-08	1.8933490754206e-06	4.60541301825883	0.190368318190235
Glyma05g29090	67.7647412012845	21.6595196326393	113.86996276993	5.2572709229588	2.39431408323352	2.1838140397297e-08	1.8933490754206e-06	0.105456196910356	1.32476079951449
Glyma06g14100	48.2405055105736	83.4696809101639	13.0113301109833	0.155880913513819	-2.68148380357189	2.18622516853383e-08	1.8933490754206e-06	0.536814703206915	0.205051030823501
Glyma06g19710	89.4337484902717	145.278783431006	33.5887135495372	0.231201781542235	-2.1127755802138	2.29694347837451e-08	1.98568921237446e-06	5.09048553036991	0.390706238283928
Glyma13g42070	137.635499399559	218.583214818888	56.6877839802293	0.25934188966522	-1.94707284152579	2.31598548140516e-08	1.99858832521686e-06	5.24657933376818	0.624450414189368
Glyma16g02010	15.5429777800379	30.4800401194126	0.605915440663242	0.0198790893413994	-5.65260452104048	2.49038368905659e-08	2.14526870607223e-06	9.49009883781667	0.026648874631037
Glyma08g11620	102.841547658535	170.373473244797	35.3096220722732	0.207248355039047	-2.27056744400555	2.62016682823993e-08	2.2530647311344e-06	0.300507321527676	0.287174923241108
Glyma16g06950	86.2867871675889	27.1510316530469	145.422542682131	5.35605956121419	2.42117200401371	2.68554038746025e-08	2.30519181789464e-06	0.120124187596339	15.8798687592046
Glyma20g35530	19.1695040641434	37.0469661566297	1.29204197165714	0.034875783517456	-4.84163056096048	2.81968430068209e-08	2.41179980977919e-06	11.1880728183733	0.0209699689098418
Glyma03g36080	130.33325977927	210.717209838982	49.9493097195572	0.237044282039068	-2.07677150196384	2.84514122793668e-08	2.42928977592382e-06	1.41263998268951	0.146747900362887
Glyma13g27550	197.313751827126	305.265031844676	89.3624718095766	0.292737334733596	-1.77232134094071	2.88154408665715e-08	2.45604789305269e-06	2.29380577704622	0.300639658717645
Glyma10g36910	90.4387499627577	145.775592915978	35.1019070095369	0.240794129575373	-2.05412787444977	2.94873662460404e-08	2.50890927754468e-06	5.65471230726388	0.109682762683005
Glyma18g07520	106.143627950361	42.1898572976472	170.097398603074	4.03171305849759	2.01139296428091	2.98437469642167e-08	2.53157632576665e-06	1.00716985787891	17.6901323366462
Glyma04g11420	9.08873160994863	0	18.1774632198973	Inf	Inf	2.98581726738942e-08	2.53157632576665e-06	0	9.91740120241604
Glyma14g38130	33.6434163231516	59.4909043279227	7.79592831838049	0.131044037848344	-2.93187637847627	3.01031897622206e-08	2.54789615547674e-06	3.71799174602735	0.850872271285185
Glyma12g09830	436.75784159112	672.667271507748	200.848411674491	0.298585080888951	-1.74378601335745	3.11868847610062e-08	2.63502009954578e-06	6.16005035800543	0.677504330744393
Glyma0509s00200	6.30690859168622	0.263539625482328	12.3502775578901	46.8630762272912	5.55037975485433	3.15879635478284e-08	2.6642661845958e-06	0.0257611525805908	6.97254122978726
Glyma16g20490	82.3362835788358	136.237705797044	28.4348613606273	0.208715063089709	-2.26039337047673	3.20426970431886e-08	2.69792833541764e-06	1.83171610029418	0.0548169266957433
Glyma05g26230	55.6671477672981	96.2248609454213	15.1094345891748	0.157022150416459	-2.67096000684111	3.23137803621635e-08	2.71603764298823e-06	8.88372216964755	0.0866352997908101
Glyma05g32360	30.5048443043604	54.8905662143182	6.11912239440266	0.111478580317623	-3.16516155997175	3.24396940615074e-08	2.72190360310551e-06	5.59515141382353	0.140397127935398
Glyma18g01330	2035.04943109254	3396.06100665645	674.037855528642	0.19847636841844	-2.33296085172616	3.25325418172428e-08	2.72497964257797e-06	0.981860485345795	0.0245481500956806
Glyma11g14580	512.70763872831	784.615718421773	240.799559034847	0.306901268201977	-1.70415348745076	3.26490416611421e-08	2.73002279738288e-06	5.83377619170057	1.00709813050495
Glyma02g06400	147.487873656501	235.433006055636	59.542741257367	0.252907365262525	-1.98331904257188	3.32197032496087e-08	2.77295898141054e-06	0.639645682913454	0.0515430240534234
Glyma19g41660	382.83115233609	590.318357890088	175.343946782092	0.297032854286975	-1.75130558104836	3.34018937305413e-08	2.7833763610718e-06	2.51696728363788	0.333121701463074
Glyma17g06060	70.1423214978174	117.191105784093	23.0935372115415	0.197058787499521	-2.34330200945979	3.42430285076512e-08	2.84857357901212e-06	7.61308300202205	0.363075201315262
Glyma06g18890	37.7597473572489	67.1526039414243	8.36689077307345	0.124595179963114	-3.00467983694132	3.66418559199732e-08	3.04290535686106e-06	8.36116977200057	0.24817139045569
Glyma13g09550	42.406699558929	75.5332439445056	9.28015517335237	0.122861864375513	-3.02489091403517	3.708018741882e-08	3.07367417888974e-06	2.24115457706111	0.055128082208609
Glyma08g19480	240.515242010841	376.705839611474	104.324644410207	0.276939281105397	-1.8523583946073	3.71391205581547e-08	3.07367417888974e-06	3.82874100966814	0.111199039472808
Glyma08g18000	264.828289744498	398.462672042225	131.193907446771	0.329250182393167	-1.6027438552024	3.74736663965053e-08	3.09607814803699e-06	3.80705422012775	5.88465406749393
Glyma09g38340	84.7395698407563	139.177322291307	30.3018173902053	0.217720939671346	-2.19944792710752	3.82605115946967e-08	3.15571137979524e-06	7.90052904401426	0.153270194648928
Glyma08g07950	123.759692435043	195.82813515385	51.691249716236	0.26396232428821	-1.92159606849086	3.91821745559727e-08	3.22624295690249e-06	7.4105503686514	1.50317812832137
Glyma06g41710	16.2443029471447	2.26973671593975	30.2188691783497	13.3138213635664	3.73485281121644	4.04362988173628e-08	3.32386376278723e-06	0.0393677918782625	0.658302472489467
Glyma03g37210	103.241889380001	165.277459239473	41.2063195205297	0.249316027183266	-2.00395246599057	4.13386581841827e-08	3.39228806195684e-06	4.35075493643493	0.889448456675775
Glyma05g04490	132.576538875546	211.358643499305	53.7944342517861	0.254517314083552	-1.97416429283851	4.27746957609472e-08	3.50420134292976e-06	10.4222621672035	0.312797047393191
Glyma19g40210	27.1516776266513	50.5276835312223	3.77567172208034	0.0747248133737867	-3.74226880101687	4.3410742504773e-08	3.5503106070767e-06	18.3379176215618	0.0291722643566151
Glyma10g39460	111.881504767699	180.740919494492	43.0220900409055	0.238031820139194	-2.07077364871353	4.37404938511053e-08	3.57125668483317e-06	14.9850628759467	1.0126534529222
Glyma14g00640	41.2192605245244	73.5546494281101	8.88387162093865	0.120779198731978	-3.04955608782625	4.414539902032e-08	3.59825808686972e-06	18.7809274202015	0.311882756676817
Glyma13g40820	146.90094730614	79.9214649669102	213.880429645369	2.67613249749515	1.42014954675181	4.64018039960784e-08	3.77583001711713e-06	2.92216268145646	13.9774956211976
Glyma15g01160	491.27368414718	218.928059852247	763.619308442112	3.48799194108545	1.80239670680937	4.67997265424191e-08	3.80183105168214e-06	0.564442083663294	16.5160592191321
Glyma10g42520	133.312030318913	210.73158088395	55.8924797538769	0.265230676481552	-1.91468044821384	4.80351579388859e-08	3.89566737411386e-06	4.81355700426793	0.438001032295576
Glyma01g34900	4.97441734970574	0	9.94883469941148	Inf	Inf	4.88715926789475e-08	3.95688564564874e-06	0	5.7463815928468
Glyma14g01950	16.4201112727162	32.1540960144386	0.686126530993895	0.0213386975857071	-5.55038406628261	5.01983522005151e-08	4.05753280836763e-06	9.02722820083165	0.0311274986916779
Glyma04g42520	304.492871612573	145.281413838544	463.704329386601	3.19176635974875	1.67435504881323	5.05619335464143e-08	4.08012088707821e-06	1.11354036258493	1.71502556484563
Glyma19g00700	155.03362728039	249.010046385609	61.0572081751703	0.245199778327895	-2.02797042012209	5.34882174257214e-08	4.30194290002095e-06	0.700767342808824	0.956343859765457
Glyma11g12980	21.0055020033494	38.9949222050896	3.01608180160927	0.0773455011846545	-3.69253881028326	5.38178790287658e-08	4.32129055817398e-06	3.50505442994815	0.0996775124722133
Glyma13g32310	260.005273854494	123.588450276429	396.422097432559	3.20759825490074	1.68149345851432	5.52650478150424e-08	4.42454371677935e-06	0.0456501816508583	5.17865980006806
Glyma13g41330	32.1582684115237	58.0437399488369	6.27279687421049	0.108070170525533	-3.20995972883206	5.52862693795267e-08	4.42454371677935e-06	4.91186512893416	0.0049931083844097
Glyma18g02610	273.12232168491	137.994528391211	408.250114978609	2.95845146715694	1.5648422281397	5.5616083234172e-08	4.44360593853521e-06	0.0749225850386648	3.7354214449161
Glyma04g09770	34.0630896112694	60.9044036421681	7.22177558037068	0.118575589752111	-3.07612105100857	5.67187526552906e-08	4.52425339848073e-06	3.1179198594571	1.11150794723375e-05
Glyma07g37410	39.2693974246659	70.2076183821397	8.33117646719218	0.118664849473253	-3.07503544719213	5.7554950236094e-08	4.58341539663397e-06	0.172965494427664	0.0629021007554437
Glyma09g14870	97.6627398439154	155.010205663406	40.3152740244251	0.260081417554964	-1.94296477042	5.97941817479473e-08	4.75393151870811e-06	11.6418853745962	2.14013313275973
Glyma02g45190	73.072553844525	122.683492210212	23.4616154788384	0.191236938696187	-2.38656687843747	6.30205718786003e-08	5.00224499994821e-06	17.4039006005212	0.930200595324614
Glyma08g43820	82.0115964832594	30.1047413916847	133.918451574834	4.4484172719658	2.15329212258493	6.32860206480985e-08	5.01510691077039e-06	0.0421300559694487	0.809109683114679
Glyma06g17790	257.779812921679	409.136817978858	106.422807864499	0.260115450841674	-1.94277599706509	6.34815848852983e-08	5.02239788542772e-06	4.73659948949227	0.380364967329915
Glyma20g30980	188.230910246209	80.3513844863668	296.11043600605	3.68519395028335	1.88174054978131	6.37810355672427e-08	5.03787078654745e-06	0.560542975838583	3.85260314482615
Glyma03g24050	134.18460574589	211.776656643411	56.5925548483697	0.267227539358411	-1.90385940126519	6.49167918713384e-08	5.11924320679052e-06	6.38090955078082	0.373811951025295
Glyma17g31700	96.1352995514836	155.433893983296	36.836705119671	0.236992744475859	-2.07708520314327	6.51739239947709e-08	5.1311768926922e-06	1.84546434390097	0.236208499342667
Glyma03g30390	37.4469579934907	12.3759143427165	62.5180016442649	5.05158648589534	2.33673654744598	6.6167395786417e-08	5.19253456448164e-06	0.380170647285885	4.69478524582365
Glyma03g30400	37.4469579934907	12.3759143427165	62.5180016442649	5.05158648589534	2.33673654744598	6.6167395786417e-08	5.19253456448164e-06	0.380170647285885	4.69478524582365
Glyma09g21920	77.5210854433285	125.794558294743	29.2476125919145	0.232503003217245	-2.10467874340371	6.80340355570428e-08	5.32297158031006e-06	7.17006416500627	0.244248757746899
Glyma01g38870	282.245074715973	440.432327359007	124.057822072939	0.281672834546081	-1.82790766271683	6.80490407809031e-08	5.32297158031006e-06	1.96534315817178	0.575762088557728
Glyma03g28630	45.7160508241898	79.3097822557863	12.1223193925934	0.15284772001387	-2.70983306277512	6.93792082349255e-08	5.41828154746766e-06	7.4893068239461	0.0259067370660809
Glyma15g01820	125.963247963972	201.034955203081	50.8915407248639	0.253147720870007	-1.98194859939863	7.1141247655067e-08	5.54695856716309e-06	15.2255725046074	0.148858307820173
Glyma16g06530	142.279870448723	61.0008293441387	223.558911553307	3.66485036280557	1.87375429379005	7.1288613698555e-08	5.54952678515653e-06	0.537021852258791	0.456784809747802
Glyma17g01970	2771.80640435518	4762.51341097348	781.099397736872	0.164009910384108	-2.60814510181214	7.2063716463571e-08	5.60087519399081e-06	1.51206568104727	0.00585224175276569
Glyma13g07590	38.7168829541026	67.565962595136	9.86780331306911	0.146046958173278	-2.77549578447123	7.31073559821437e-08	5.67289688067521e-06	1.33056485598	0.237258463981392
Glyma03g25280	232.481231870231	361.283065470438	103.679398270025	0.286975527444168	-1.80100038216869	7.35591918820407e-08	5.69069910011895e-06	14.1643348857776	0.0423682105840259
Glyma13g01690	213.046230243601	88.7828969225695	337.309563564633	3.79926286769862	1.92571953427336	7.35714531686787e-08	5.69069910011895e-06	0.4835416200289	13.8162291618607
Glyma03g24020	88.848089257548	33.649106229741	144.047072285355	4.28085879315385	2.09790024810747	7.45732084660238e-08	5.75899914679176e-06	0.58070346435573	2.1306018490265
Glyma15g09260	144.299891079481	221.968755674572	66.6310264843895	0.300182006615729	-1.73609059275971	7.61243686262184e-08	5.86944297239164e-06	9.75970477143498	0.415532829067405
Glyma08g15650	68.6468663510452	112.840223348565	24.4535093535253	0.216709154128382	-2.20616799850846	7.9591931366691e-08	6.12706267844727e-06	0.371630521760114	0.548251014256749
Glyma18g00740	14.2351344487343	28.1272056319716	0.343063265496947	0.0121968484884611	-6.35734776800451	8.1669880947321e-08	6.27706162628079e-06	11.8974240299373	0.0101287738911215
Glyma07g30260	45.9924073185204	79.9649252389525	12.0198893980884	0.150314520549733	-2.73394371295695	8.35486410818747e-08	6.41130062529867e-06	0.773514920566591	0.0639412595421475
Glyma16g29670	24.5521334113879	44.5265431734897	4.57772364928617	0.102808871361289	-3.2819633350567	8.38888338526282e-08	6.42723643631084e-06	5.88895782182933	0.29515880093194
Glyma18g02800	217.21131748284	340.671710340305	93.750924625375	0.275194334544905	-1.86147732545819	8.49111769924759e-08	6.49530325202065e-06	2.87761114984327	0.338461457585144
Glyma11g04440	196.301154355744	302.793523345899	89.8087853655902	0.296600747510033	-1.75340586112834	8.64087252358643e-08	6.59944938029756e-06	0.696820000086838	0.104209289790948
Glyma12g00730	64.3825483780347	107.206210588791	21.5588861672785	0.201097362259837	-2.31403393656388	8.7956844387436e-08	6.70712427531741e-06	3.94546784347708	0.638534443878106
Glyma17g10170	348.308556588204	541.727246645711	154.889866530698	0.285918545706814	-1.80632389348606	8.99007597169144e-08	6.84459504670473e-06	8.13989084060571	0.202625538137705
Glyma07g37240	34.7233869886239	11.1924582979006	58.2543156793472	5.20478291085296	2.3798379906203	9.15815495849162e-08	6.96163321593929e-06	0.0189448784486621	3.05124149237565
Glyma02g38870	311.909469421646	143.422633271953	480.396305571339	3.34951530739523	1.74395234506044	9.26902416002485e-08	7.0348847216414e-06	0.0358259161626543	2.80527211469639
Glyma02g11640	458.16530783027	213.431918722307	702.898696938233	3.29331573808679	1.71954083320132	9.38992100153089e-08	7.11550607394133e-06	0.229179400309882	8.32227732838692
Glyma09g26550	103.485338411402	43.5870456367215	163.383631186083	3.74844472249421	1.90629212719006	9.56366769026841e-08	7.23586202250604e-06	0.197649802489089	4.12458241240212
Glyma10g36650	48.8725550832037	85.5378077842439	12.2073023821636	0.142712359579692	-2.8088178103037	9.85268757987708e-08	7.44292277646228e-06	6.36278718641721	0.117346466417054
Glyma06g42340	35.1311869479249	61.100178896424	9.16219499942581	0.149953652590075	-2.73741143090406	9.8702826838572e-08	7.44461850080414e-06	0.382197760571497	0.856392772323316
Glyma11g06690	28.1680976587825	8.43368661479589	47.9025087027692	5.67990143465018	2.505865894347	9.89859963499221e-08	7.45438330897286e-06	0.152084497308959	4.11054571622961
Glyma19g11770	103.446500104649	43.6851174035235	163.207882805774	3.73600650533241	1.90149696714678	1.01588180400391e-07	7.6384861597801e-06	0.0865483717473017	1.04377411224599
Glyma06g02200	137.097768890787	215.307980648559	58.8875571330148	0.273503829052835	-1.87036706400164	1.07621506768657e-07	8.07960965211508e-06	7.23775135809294	0.0701907137037306
Glyma11g37800	92.8691009188331	147.277149761023	38.4610520766431	0.261147449818599	-1.93706347944839	1.09210971185322e-07	8.18626534860242e-06	2.82080573041871	0.161805470962362
Glyma12g11230	50.0276950334875	86.1577863591267	13.8976037078484	0.161304094442721	-2.63214503545619	1.12547819445731e-07	8.4233705979615e-06	1.50805864712879	0.187224532068575
Glyma20g39220	648.201040545042	1010.04760583394	286.354475256148	0.283505919525172	-1.81854923633202	1.17686220668278e-07	8.7943703081204e-06	2.65959018689924	0.0121984253064156
Glyma02g44200	185.418180667229	283.517192100233	87.3191692342246	0.307985447328197	-1.699065911381	1.18331868623952e-07	8.82901379157607e-06	5.93172369630003	0.546045102222313
Glyma13g31560	110.535982089915	174.326208222057	46.745755957772	0.268151051035465	-1.89888218677783	1.20906297474656e-07	9.00162524376689e-06	1.39403294303279	0.2593916600545
Glyma05g32620	32.4601918365415	57.3003487386847	7.62003493439832	0.132984093502626	-2.9106744025238	1.21016529731866e-07	9.00162524376689e-06	0.349440607652272	0.705087184333006
Glyma02g18260	96.8964828932257	156.238371433133	37.5545943533184	0.240367292674905	-2.05668749628406	1.21246350367703e-07	9.00490888228617e-06	4.59479928210415	0.0276503790108465
Glyma02g38770	61.2822888846294	101.455956761222	21.108621008037	0.208056990263435	-2.26494933426736	1.22451310855897e-07	9.08049491420378e-06	0.193357883918841	0.326162117201884
Glyma01g01400	61.0138480613901	100.683213742991	21.3444823797894	0.211996435019192	-2.23788809058651	1.24152022186329e-07	9.1925569038055e-06	0.0927122542487041	0.149125324228232
Glyma11g20030	189.519695923864	291.745939959114	87.2934518886143	0.299210511381402	-1.74076723633478	1.24605409043932e-07	9.2120626948363e-06	17.521104964907	0.0785427166437488
Glyma07g30810	197.297317217627	302.818438847194	91.7761955880592	0.303073339712878	-1.72226114595114	1.33025817630273e-07	9.81961355164838e-06	5.84593344654952	0.430572235427425
Glyma14g39130	145.807586276233	223.116428718587	68.4987438338785	0.307008964903587	-1.7036473108453	1.33978103751917e-07	9.87487853459041e-06	2.73169803724224	2.26400937890242
Glyma13g16620	32.1879415755886	57.4304551476798	6.94542800349744	0.12093632177627	-3.04768048903755	1.36439454577586e-07	1.00410328802788e-05	9.01572901130091	0.137056537124669
Glyma15g16360	255.480349742724	382.913286989361	128.047412496087	0.334403158226382	-1.5803396220618	1.39671243067859e-07	1.0263296888341e-05	4.16975785964685	0.793125841331075
Glyma13g24200	774.48520564562	377.883910529821	1171.08650076142	3.09906420498155	1.6318326443236	1.45369800204267e-07	1.06658768083306e-05	0.281351410427119	4.74308217473187
Glyma02g39960	37.2369403067969	65.3811384243165	9.09274218927717	0.139072864260427	-2.84608714456853	1.46441594297683e-07	1.07282846529442e-05	2.36156818416835	0.147600082075446
Glyma17g13510	127.79497545775	201.242368348176	54.3475825673245	0.270060340739461	-1.8886463040575	1.47739506036932e-07	1.08070445909188e-05	1.7705570575234	0.277440416428234
Glyma10g04780	65.6162453287165	109.047445946931	22.1850447105022	0.203443964394166	-2.29729661451392	1.51825773318379e-07	1.10846855861067e-05	15.0466140124843	1.17654727196944
Glyma08g01600	9.77198276085207	19.5439655217041	0	0	-Inf	1.51992162867767e-07	1.10846855861067e-05	1.75914633213191	0
Glyma04g02440	690.880663885885	1065.17359538584	316.587732385933	0.297217029935159	-1.75041131313229	1.53558977094057e-07	1.1182137043705e-05	0.383544109231983	0.596365996526391
Glyma06g07270	30.4533729701951	7.52488674035045	53.3818592000398	7.09404155065778	2.82660778033687	1.56594664036251e-07	1.13860989751576e-05	0.0660756535826653	1.10955099466564
Glyma19g37890	68.5739182609556	28.5205425814881	108.627293940423	3.808738688265	1.92931331019677	1.56972785724565e-07	1.13965062306436e-05	0.122881749839093	1.48802127194332
Glyma10g33710	101.511439564773	157.734359223331	45.288519906214	0.287118926587778	-1.80027966021708	1.58298835801823e-07	1.14756008052568e-05	9.41052873544626	0.528192677909732
Glyma15g26590	314.968951222805	474.568278735135	155.369623710475	0.32739150649635	-1.61091120036467	1.58575920799623e-07	1.14785298611046e-05	5.74062793544632	1.37105432779034
Glyma13g26070	292.082264985141	151.291614951346	432.872915018936	2.86118245983523	1.51661150238181	1.59476253090039e-07	1.15264967546359e-05	0.0683373966619855	3.64013204194589
Glyma08g14810	107.900584636765	176.510195194154	39.2909740793752	0.222598893146975	-2.16748167586131	1.62280994463144e-07	1.17117614129071e-05	3.33400673931491	0.806152721746067
Glyma17g19920	356.61387214159	173.887090100517	539.340654182663	3.10167162996915	1.63304595816923	1.63383366532759e-07	1.17737986777203e-05	0.304203271934232	0.615613910877311
Glyma04g12510	81.2673741228035	133.216862547532	29.3178856980748	0.220076386257889	-2.18392373955456	1.65457882090288e-07	1.19056029163424e-05	14.9079621834974	0.903421851771665
Glyma15g07010	113.811836723613	182.136161980743	45.4875114664829	0.249744537118841	-2.00147497385767	1.70743288464252e-07	1.22548688764178e-05	0.795585433349911	0.165561656815518
Glyma02g46610	910.611089207057	1411.05227290024	410.169905513871	0.290683707040007	-1.78247788489008	1.71035720857432e-07	1.22548688764178e-05	11.6963682498938	0.129231235540186
Glyma02g06460	4.71930077619988	0	9.43860155239975	Inf	Inf	1.71069863279617e-07	1.22548688764178e-05	0	3.57836746061395
Glyma16g33720	128.847344828519	59.5574260140903	198.137263642947	3.32682718014159	1.73414692398197	1.75212728761111e-07	1.25331370493456e-05	1.22225361644403	6.75124726517809
Glyma06g12780	3821.68508895155	6610.89198274688	1032.47819515623	0.156178348980862	-2.67873362849423	1.7822817831493e-07	1.27265892918497e-05	0.41178510968411	0.0812642141906759
Glyma17g12800	21.1294720947172	5.00610660048053	37.252837588954	7.44147908983363	2.89558940405996	1.78442012422323e-07	1.27265892918497e-05	0.174774073142505	3.0797765645863
Glyma15g03580	55.6017583576443	94.2918070074448	16.9117097078437	0.179355028231758	-2.47910990296057	1.82381501258592e-07	1.29884552834643e-05	2.24864278030339	0.152904239772615
Glyma16g05540	76.959978291903	30.3766863953264	123.54327018848	4.06704235546532	2.0239800155607	1.87997999932254e-07	1.33688079189361e-05	0.339555650351464	0.00930755257424792
Glyma07g38460	265.317930568125	130.684960815564	399.950900320686	3.06042024900738	1.6137297736793	1.89205359803436e-07	1.3434965651167e-05	0.248301157784597	9.50137211316085
Glyma12g09730	28.4324243198121	52.0464917193461	4.81835692027813	0.0925779387064259	-3.43318774910564	1.97073812010164e-07	1.39732247585803e-05	8.05161278238424	0.0611544065246424
Glyma08g07900	206.326231987932	312.032121652077	100.620342323788	0.322467897827462	-1.63277254970137	2.0021187729926e-07	1.41750009127876e-05	5.33762330939227	0.914233783461454
Glyma10g28900	345.583911525588	523.221998395229	167.945824655948	0.32098387524044	-1.63942727010975	2.02092127843669e-07	1.42872653296826e-05	7.31597016985716	1.25427434102397
Glyma17g14910	390.73958840618	595.54801484373	185.931161968631	0.312201799576846	-1.6794492416423	2.03704744142484e-07	1.4380309579945e-05	4.73272534657173	1.0630607587089
Glyma20g01930	65.9048598465474	112.053049668384	19.7566700247104	0.176315326384951	-2.50377020707832	2.04407713335821e-07	1.44089611647684e-05	7.67855983297368	0.340764651408661
Glyma02g41300	193.817949802119	296.592244157135	91.0436554471028	0.306965732383979	-1.70385048319759	2.0961379622862e-07	1.47331157818777e-05	6.57107574608348	0.190855972342007
Glyma08g47100	77.7902371334685	126.533711084704	29.046763182233	0.229557506321684	-2.12307248725001	2.12008396237202e-07	1.48798599141995e-05	9.18447287046717	1.04708492416252
Glyma08g28370	18.0200923382936	34.6679316145994	1.37225306198779	0.0395827786105908	-4.65898330030449	2.1382741640251e-07	1.49858410992615e-05	4.89158299785552	0.101717738044266
Glyma08g26020	33.4584788644305	59.1627300973042	7.75422763155674	0.131066088715032	-2.93163363565278	2.18403292646734e-07	1.5284448610074e-05	4.375293187508	0.111072914329711
Glyma17g14890	2071.6734977831	3444.41594200351	698.931053562687	0.202917146282902	-2.30103731844649	2.2260033023752e-07	1.55557216366848e-05	2.71478737097278	0.0977046563580046
Glyma02g09600	84.0095135518475	136.284227343821	31.7347997598743	0.23285746544839	-2.10248095894892	2.24127139679088e-07	1.56398820433905e-05	13.3475078927763	0.993393995171305
Glyma06g11760	78.0914677134569	125.847379532441	30.3355558944726	0.241050358038267	-2.05259352227973	2.27968423940036e-07	1.58850756095458e-05	1.93329645668625	0.586145472848922
Glyma03g29820	180.498818482746	275.77809484928	85.219542116211	0.309014906215759	-1.69425166256721	2.32245801690917e-07	1.6159909455389e-05	3.00763617667004	0.121802920882077
Glyma15g14210	432.794560847803	225.063216495964	640.525905199643	2.84598218745855	1.50892663229812	2.40913115455915e-07	1.67389746036976e-05	0.53513257129704	2.42679998073202
Glyma10g31530	296.983598471999	454.887719369081	139.079477574918	0.305744630274517	-1.70960093364689	2.45468767775425e-07	1.70311077247104e-05	5.68815034798675	0.265210856493085
Glyma17g02860	298.098336644039	139.418453773011	456.778219515067	3.27631104171299	1.71207232799093	2.47402141976531e-07	1.71407272593968e-05	0.208412298462674	2.51972107510375
Glyma11g06660	8.29701073570775	0.896118446512194	15.6979030249033	17.5176653108766	4.13073860562189	2.47864665088325e-07	1.71482746468667e-05	0.0653839153411848	2.2369816880106
Glyma20g16910	524.647053003802	781.926306432117	267.367799575487	0.341934780012032	-1.54820692043746	2.52208513965672e-07	1.74239437468763e-05	6.46678307593572	0.924148869341074
Glyma10g08120	192.649648820283	90.6374602111786	294.661837429388	3.25099397912129	1.70088088414273	2.57291433679438e-07	1.77498150079451e-05	0.858217524944296	11.9953898215264
Glyma01g36950	56.6345753738676	92.6505197841495	20.6186309635857	0.222541989096462	-2.16785052624196	2.64879006279527e-07	1.82473040433871e-05	0.030284035852529	0.892617143029736
Glyma15g11490	34.4933392602232	61.4285873754323	7.55809114501416	0.123038661117526	-3.02281638551282	2.65293621253545e-07	1.82499433241907e-05	10.3999947904737	0.0201316689026422
Glyma15g12600	146.688218410877	222.402641736246	70.9737950855071	0.319122985821711	-1.64781556794772	2.67888061799497e-07	1.83806633425599e-05	2.96887409437908	3.13550678974717
Glyma06g44050	104.29105072463	163.661600834242	44.9205006150178	0.274471839368807	-1.86526995763161	2.67951853338072e-07	1.83806633425599e-05	3.09759476182103	0.217370933025767
Glyma17g35530	536.709864417201	839.675373167635	233.744355666767	0.278374670898084	-1.84490014746561	2.70017967983093e-07	1.84962308068419e-05	4.08729455435898	1.06934474905377
Glyma04g40640	290.63144393655	143.439693918845	437.823193954255	3.05231545043567	1.60990406940102	2.72072260688347e-07	1.86106636091163e-05	0.165606852154724	0.236346956589778
Glyma17g04640	91.8623007863596	146.376901986125	37.3476995865938	0.255147493080116	-1.97059662811553	2.75215330831418e-07	1.87991452319185e-05	1.43436073377777	0.114374995991796
Glyma03g40430	40.8243783040347	69.7603227856146	11.8884338224549	0.170418274281644	-2.55284804804479	2.82155013021796e-07	1.92460672595374e-05	16.4908178519587	0.311241275646352
Glyma17g36090	99.5847264536282	35.5421480436953	163.627304863561	4.603753961702	2.20281073361844	2.83452364607107e-07	1.93074055880835e-05	0.0206082506866428	9.46418562429531
Glyma05g14760	309.153304456136	149.659423583544	468.647185328728	3.13142449775049	1.64681909432378	2.84179314915825e-07	1.93297733727737e-05	0.125963990471866	1.25734955979255
Glyma12g13320	436.542427982306	658.810871483896	214.273984480715	0.325243546752785	-1.62040766257186	2.92975551635238e-07	1.99001796963667e-05	2.99261157074786	0.112916832795513
Glyma20g33880	61.3585632931553	99.015698132492	23.7014284538187	0.239370411973504	-2.06268325980385	2.9656329863579e-07	2.01157018982357e-05	9.56199133754263	0.601389111970406
Glyma09g40860	56.358054913804	94.652537226208	18.0635726013999	0.190840870522363	-2.38955792257097	2.98809552226106e-07	2.02167592321602e-05	9.56125091687328	0.0636905035269422
Glyma06g13100	21.1032661129388	38.5777872827516	3.62874494312598	0.0940630657878197	-3.41022783520158	2.98886889551298e-07	2.02167592321602e-05	3.91903782734399	0.28804097466577
Glyma08g16810	85.9053212588046	135.490156925892	36.3204855917169	0.268067337257441	-1.89933265045467	3.08504919068143e-07	2.08382612325443e-05	3.64802018034093	0.200880664404441
Glyma15g06280	96.7070239703291	43.9830125711806	149.431035369478	3.39747158354929	1.76446148434249	3.13102335330177e-07	2.11193839483212e-05	0.510574913966951	1.20693127673857
Glyma04g37320	24.5807025074358	5.51868964989302	43.6427153649786	7.90816627382273	2.98334320489333	3.15542453302308e-07	2.12544137503546e-05	0.051513540284604	0.70650111158032
Glyma10g17040	18.9458204806775	35.6573679843912	2.23427297696385	0.0626595035825947	-3.99632284971411	3.16484728197308e-07	2.12883167102816e-05	0.234346489579921	0.00856889604044048
Glyma14g36370	257.28806359705	380.075927832919	134.500199361181	0.353877184824783	-1.49867934358248	3.23138377317562e-07	2.17057687301206e-05	0.236371301646116	2.36791046011698
Glyma18g49850	89.727886362217	144.012016931103	35.4437557933309	0.246116654350363	-2.02258580874623	3.26945662261922e-07	2.19311351706483e-05	13.8279782923186	1.10513564138244
Glyma19g27780	14.1698171074175	1.4105162695436	26.9291179452914	19.0916748191815	4.25487176375501	3.48868004014375e-07	2.33693376501232e-05	0.0457832822754805	5.73995166466068
Glyma03g42310	184.93173068367	288.690799516623	81.1726618507168	0.281175091089256	-1.8304593011658	3.50709295537323e-07	2.34602750551298e-05	17.1071805498925	1.31352696356779
Glyma11g11850	133.704747466618	211.091706045816	56.3177888874192	0.266792996950793	-1.90620729716907	3.57358554476289e-07	2.38721421143127e-05	9.35610902127831	0.0670115226805592
Glyma13g40150	33.6191003199519	60.7045273921409	6.53367324776286	0.107630740711586	-3.21583790604331	3.58734783346222e-07	2.38873636868828e-05	6.78458886417543	0.177040050155806
Glyma09g01230	68.9478159594669	26.5112157249405	111.384416193993	4.20140733452702	2.0708726646661	3.5894548598869e-07	2.38873636868828e-05	0.18485335278192	0.22127837927354
Glyma14g04400	37.8317473196756	65.9445939068505	9.71890073250083	0.147379795017453	-2.7623893426807	3.59064046511971e-07	2.38873636868828e-05	2.47758693404938	0.00532461609548546
Glyma06g43580	18.9292648023949	35.6175089269725	2.24102067781733	0.0629190739423172	-3.99035875278874	3.606100007979e-07	2.39573476968446e-05	0.640600043232864	0.060312740273577
Glyma13g23680	318.901354438932	158.438167070095	479.364541807769	3.02556227878914	1.59720328170574	3.62228081096952e-07	2.40319254131874e-05	1.63803624719687	11.6731623775681
Glyma06g45060	9.93191095058232	19.8638219011646	0	0	-Inf	3.65174660483006e-07	2.41943178744601e-05	8.75616711013365	0
Glyma15g02400	350.491662791726	531.71278992961	169.270535653842	0.318349565516847	-1.65131629965295	3.65813858015184e-07	2.42036023001642e-05	5.60973763852551	0.0742528406230275
Glyma13g01290	330.451326998462	508.572368545632	152.330285451291	0.299525288577732	-1.7392502816379	3.7613238157897e-07	2.48524090487969e-05	4.70727483024458	0.447136486552536
Glyma16g03780	454.245584339418	677.197629228823	231.293539450013	0.341545111009034	-1.54985195376326	3.77412386793723e-07	2.49030556934993e-05	3.30344430329782	0.754634225778334
Glyma11g13140	18.4936978243945	34.4835227958054	2.50387285298362	0.0726107036050329	-3.78367395698507	3.80142038886046e-07	2.50490877743145e-05	5.3385702296877	0.120507522995097
Glyma02g26820	74.5451815603516	121.4218393814	27.6685237393028	0.22787106405457	-2.13371035762676	3.87934868858703e-07	2.55279040297278e-05	1.60903463145391	0.0235060792696458
Glyma14g01990	701.50909373672	1068.75514487986	334.263042593576	0.312759236009245	-1.67687560602628	3.94973687052502e-07	2.59558724589055e-05	11.013105871167	0.357791927608897
Glyma09g38470	58.6767576419237	99.0957819975187	18.2577332863286	0.18424329389505	-2.44031598596282	4.00538519855819e-07	2.62859501163295e-05	5.1065597490844	0.42227341481236
Glyma01g44220	89.9778250071555	143.151922078996	36.8037279353147	0.257095590480477	-1.95962322857617	4.08323394547864e-07	2.67606324172734e-05	5.70068510611843	0.0357701859675815
Glyma06g10450	78.2830856057212	126.043963652806	30.5222075586368	0.242155250232465	-2.04599581215337	4.10700534193221e-07	2.68494140991549e-05	3.60205657734394	0.00431181215894083
Glyma08g21730	406.968203838346	632.614496155597	181.321911521094	0.286623073962087	-1.80277333961136	4.10785295508535e-07	2.68494140991549e-05	7.97450220327024	0.30295784273351
Glyma12g06410	24.9928677428045	5.67038899134352	44.3153464942656	7.81522159448283	2.966286780292	4.1934391082088e-07	2.73719259582652e-05	0.18054821005765	0.381051417238556
Glyma12g04420	134.55961888569	204.223770717036	64.8954670543444	0.317766471681991	-1.6539611844549	4.22467398101865e-07	2.75387417649788e-05	0.254970566798818	0.441391333944229
Glyma10g26920	39.7258425091322	68.6011644947677	10.8505205234967	0.15816816818502	-2.66046881253832	4.25268758295544e-07	2.76841399192179e-05	8.27825767231883	0.10751682880846
Glyma08g20230	101.043891360215	50.3429656274674	151.744817092962	3.01422085889531	1.59178513039269	4.34830495936234e-07	2.82686452974738e-05	2.64261276007205	5.30667887483964
Glyma12g33020	30.1371540696553	9.23584063549242	51.0384675038182	5.52613124437016	2.46626982623899	4.48597643828842e-07	2.91246165065746e-05	0.0140524280694693	0.779076381253093
Glyma06g01850	12.6117947852509	24.6176741298386	0.605915440663242	0.0246130254819168	-5.34443418214205	4.60795472945141e-07	2.98487635713648e-05	11.682774191748	0.0367693897320622
Glyma11g13200	37.1165050421275	10.4190467897345	63.8139632945206	6.12474102308418	2.61464884287257	4.609823892728e-07	2.98487635713648e-05	0.320562567621201	14.5445040320782
Glyma11g32070	47.3205785009861	80.4537103155436	14.1874466864285	0.176342975740766	-2.5035439847642	4.64381880071007e-07	3.00287898929116e-05	0.766575677089342	0.00752550870638494
Glyma12g05560	38.6287766060682	67.9706503379306	9.28690287420584	0.13663107279442	-2.87164247459356	4.75928653312831e-07	3.07344711429636e-05	4.15414812373163	0.0779075461438138
Glyma10g23440	822.643458050849	1232.38884166167	412.898074440028	0.335038796588992	-1.57759992944909	4.8059402286602e-07	3.09944799480801e-05	4.89218699032723	1.71572704269165
Glyma12g07860	305.523477809023	141.215370095582	469.831585522464	3.32705699956357	1.73424658286739	4.84037521472768e-07	3.11751018809911e-05	0.293554665992977	3.09359218324843
Glyma05g05130	499.516511626942	737.710574525203	261.322448728681	0.354234381006223	-1.49722385202391	5.00868317792591e-07	3.21736578494107e-05	5.02771572398057	1.78184691775463
Glyma05g05140	499.516511626942	737.710574525203	261.322448728681	0.354234381006223	-1.49722385202391	5.00868317792591e-07	3.21736578494107e-05	5.02771572398057	1.78184691775463
Glyma20g25990	80.6552368211917	128.121995248488	33.1884783938957	0.259038101377737	-1.94876377834272	5.0181565183686e-07	3.21918723317249e-05	6.93774378408874	0.00640323007806864
Glyma13g24510	46.2671963973396	79.2621863101435	13.2722064845357	0.167446888641239	-2.57822452555255	5.05910862316431e-07	3.24117107009541e-05	11.8878605113567	0.308439624101611
Glyma19g40550	58.6345482047592	98.7687540505839	18.5003423589345	0.187309666268136	-2.41650274193073	5.20495198481086e-07	3.32997578034687e-05	12.2823476317402	0.18278593075495
Glyma01g01480	18.6777179979075	35.3772674931639	1.97816850265103	0.0559163735026533	-4.16058539307058	5.21145535338215e-07	3.32997578034687e-05	4.11021079603301	0.0694059796492664
Glyma04g20330	156.792847223037	243.672878911183	69.9128155348914	0.286912584803392	-1.80131684467814	5.23006490329265e-07	3.33746957473535e-05	2.13129107606208	0.0943434000597522
Glyma07g10450	67.1066517463523	112.140173599086	22.0731298936188	0.196835167854589	-2.34494008987745	5.29103763208269e-07	3.37194143338694e-05	13.508494871384	0.170777172029639
Glyma13g00820	119.598919218667	187.536008487918	51.6618299494163	0.275476855703393	-1.859996979592	5.53117848938188e-07	3.51955966353581e-05	1.84012968029375	0.0103529147371138
Glyma10g03750	138.076147516265	215.665800130033	60.4864949024957	0.280464008971408	-1.83411244850943	5.53718508655578e-07	3.51955966353581e-05	17.4515963231327	0.918773526602437
Glyma11g36830	43.3095043030236	74.0666671567727	12.5523414492745	0.169473555799475	-2.5608679182413	5.67931793604769e-07	3.60517750343509e-05	3.02303333136041	0.000142794821890717
Glyma20g27580	192.257499841098	90.0279453334327	294.487054348763	3.27106270456449	1.70975941539659	5.80493301691139e-07	3.68009988828978e-05	0.955298644200965	0.461250046683095
Glyma13g22940	201.058900143591	302.199363855827	99.9184364313542	0.330637481020719	-1.59667781726951	5.8969805675621e-07	3.72972771419669e-05	2.65462392611892	0.293994341357224
Glyma10g04630	25.5619840427419	46.149960883784	4.97400720169988	0.107779228984084	-3.21384892355937	5.8985961416736e-07	3.72972771419669e-05	2.7507178163045	0.122443676548092
Glyma08g06810	127.176689897757	61.1452323841256	193.208147411388	3.15982358522442	1.65984401415348	6.20387500490801e-07	3.91765013005246e-05	0.184219888813964	11.1657934055071
Glyma10g29210	241.456801541588	372.076230871578	110.837372211599	0.297888881404667	-1.74715381836841	6.29836481841398e-07	3.97214690459611e-05	5.21734810251598	0.593641891490758
Glyma02g05220	85.9830413594879	136.523088245556	35.4429944734199	0.259611725231931	-1.94557255148885	6.33574032095432e-07	3.99052901409925e-05	0.00422820606294295	0.0480512012284922
Glyma08g24750	432.874237550891	233.621400306168	632.127074795614	2.70577555809182	1.43604217388317	6.44839057176027e-07	4.0562133067345e-05	2.5629151002865	1.24318936414371
Glyma20g21100	76.7426314873844	123.209675068066	30.2755879067024	0.245724111275976	-2.02488866815349	6.62758194618669e-07	4.16352939412127e-05	13.1871588509839	1.09204722866519
Glyma16g02960	89.3304591514257	140.82997637266	37.8309419301916	0.268628476014826	-1.89631584884191	6.65003755326298e-07	4.17223184033826e-05	16.8697957280709	0.0168224723100539
Glyma06g46740	222.044505106089	338.658975494479	105.4300347177	0.311316227670506	-1.6835473141947	6.67659410316241e-07	4.18348140588075e-05	2.08514515631536	0.369060327597869
Glyma08g18800	91.3385973095012	40.3222815087448	142.354913110258	3.53042803590826	1.81984310923177	6.72219164304422e-07	4.20661742328205e-05	0.163636799478145	0.0110309319725014
Glyma11g12510	5431.24914558561	1404.2956374866	9458.20265368462	6.7351933604329	2.75171936456409	6.74155971198035e-07	4.21330106844875e-05	0.04157863927133	0.0933782609606113
Glyma13g10340	64.8695667283707	107.725971550893	22.0131619058485	0.204344055467152	-2.29092782007688	6.87696218483934e-07	4.29239269035185e-05	5.95306605618826	0.133993971597054
Glyma18g06230	17.515060911347	33.0587010208964	1.97142080179756	0.0596339463111823	-4.0677223786677	7.14068577185394e-07	4.4512722180382e-05	0.855116782010096	0.0759571440887373
Glyma13g32430	72.7733734969702	117.973144228378	27.5736027655623	0.233727794117142	-2.09709879016035	7.17664452566623e-07	4.46794488069013e-05	1.36899146496772	0.644452450236782
Glyma10g23450	830.025236765216	1238.37572936321	421.674744167223	0.340506305290765	-1.55424658144445	7.24082688292053e-07	4.50212336112667e-05	4.74643088943506	1.70120410996444
Glyma12g34970	143.908459191455	218.886879034547	68.9300393483632	0.314911700748787	-1.66698073214684	7.27898874506545e-07	4.52005628883719e-05	0.734375255923941	0.195793515469312
Glyma13g04540	494.294090260951	736.878015023588	251.710165498315	0.341590005898409	-1.54966232909677	7.29462882619927e-07	4.52397581602318e-05	12.5869990971704	0.429768714925579
Glyma17g15460	468.437438311592	692.568484422366	244.306392200819	0.352754128574853	-1.50326512690646	7.32588822100453e-07	4.53755973106357e-05	5.76716612249067	1.51041249028592
Glyma06g48030	13.670068219039	26.654009907084	0.686126530993895	0.02574196278105	-5.27973412896947	7.46221812818592e-07	4.61610529057093e-05	7.06842562873275	0.0412122488107699
Glyma12g36640	8.87449773727591	17.7489954745518	0	0	-Inf	7.66724847297508e-07	4.73689447697255e-05	1.98232320543703	0
Glyma17g10890	66.0715118933302	108.48603314119	23.65699064547	0.218064850935063	-2.19717084883481	7.82046996190019e-07	4.82540906122437e-05	5.82815176381664	0.0534953378115702
Glyma06g23960	29.5542827369736	52.4792099325329	6.62935554141438	0.126323463137823	-2.98480546677736	7.91960233793116e-07	4.88036688926284e-05	0.454480488350047	0.0559909860678646
Glyma06g45090	540.242417603854	289.795852861668	790.68898234604	2.72843442905813	1.44807337264243	7.99092360378146e-07	4.91806869208367e-05	0.346932994832108	3.52418752833791
Glyma02g02300	16.7939718778592	31.4271341682316	2.16080958748667	0.0687561766185777	-3.86236686786131	8.00610943560001e-07	4.92116977703079e-05	4.36229601628271	0.155982762961353
Glyma03g05890	171.867351717521	245.994759500513	97.7399439345299	0.39732530942118	-1.33160739959011	8.0171339456664e-07	4.92170838097379e-05	0.501476044228048	3.82269485894764
Glyma08g26160	16.5505020128008	31.2097943141346	1.89120971146691	0.0605966733529672	-4.04461759523346	8.2672065967221e-07	5.06881144788658e-05	3.4632491100937	0.000408777107879782
Glyma15g14040	86.6719870206381	134.627578810231	38.7163952310449	0.287581456735688	-1.7979574411475	8.3731020850022e-07	5.12241646986576e-05	6.8755536062844	0.616395046078212
Glyma10g16790	356.636446935128	183.245666429565	530.027227440691	2.89244072052542	1.53228739214854	8.37576036249648e-07	5.12241646986576e-05	0.911490418736939	13.9617858018709
Glyma07g06300	75.1516456473646	121.066378006896	29.2369132878331	0.241494903615336	-2.04993535140173	8.50105800601967e-07	5.19249762186325e-05	2.36977132983922	0.00735988643969997
Glyma04g17710	22.5993084052323	41.0798818228874	4.11873498757729	0.100261607502546	-3.31815882462156	8.69463237259039e-07	5.30405384661495e-05	4.30990851882019	0.0442369376135549
Glyma12g03050	34.4127053243618	59.4563208825732	9.36908976615041	0.157579373009885	-2.66584939514345	8.93564945591629e-07	5.44423526775161e-05	5.13386158312468	0.00936692974708583
Glyma04g03330	38.8953531997944	66.0047025716389	11.7860038279499	0.17856309276082	-2.48549417452487	9.09628043718806e-07	5.53514941835315e-05	5.37811264486895	0.0477494347624235
Glyma06g08340	197.488248450563	287.195842573088	107.780654328038	0.375286262372022	-1.41393661460252	9.17619956730583e-07	5.57678354154384e-05	0.617251290689022	3.57486860737677
Glyma13g29960	26.4179059742391	47.141939711517	5.69387223696114	0.120781458544229	-3.04952909485508	9.38974908167617e-07	5.69942491818687e-05	0.619464427457751	0.254763875354107
Glyma13g06530	29.8103353953437	51.6035909839643	8.01707980672304	0.155358951845315	-2.68632272236383	9.53228751198022e-07	5.77871099695021e-05	5.35237055180403	0.219856865937138
Glyma18g03130	9.40264625730954	0.840198304496277	17.9650942101228	21.3819691303631	4.41832281622426	9.56474533561883e-07	5.79114880507918e-05	0.000622308530944496	0.304100038249151
Glyma01g05220	14.8830769257835	28.7369640550761	1.02918979649084	0.0358141449638987	-4.8033266905856	9.61084259261496e-07	5.81180354185337e-05	5.59795607649938	0.0782434775221931
Glyma10g40400	172.271662993786	259.265030365294	85.2782956222784	0.32892324700375	-1.60417711908918	9.68971967360293e-07	5.85220454209707e-05	3.96730830263657	0.197643057154866
Glyma17g09170	44.2351282358987	74.8065383340876	13.6637181377099	0.182654062626016	-2.45281425213611	9.77564251070968e-07	5.89675510552734e-05	8.86709938325352	0.0591424631300481
Glyma20g01120	13.3582952686813	25.7676118312025	0.948978706160189	0.0368283530649532	-4.76303930728459	9.8490976987132e-07	5.93368372909556e-05	8.88679523600888	0.0242178382588325
Glyma05g26390	101.160609495247	151.333207600597	50.9880113898978	0.336925465324616	-1.56949862128338	1.00861786266884e-06	6.06897631559722e-05	1.71027708386775	5.25126280246962
Glyma14g39690	80.9431867561507	128.718138220966	33.1682352913352	0.257681129868399	-1.95634120317709	1.01405760465495e-06	6.09414692819773e-05	4.29575246514897	0.0493052206132322
Glyma13g35820	10.9874838544543	21.3690522682453	0.605915440663242	0.0283548111098796	-5.14026264418478	1.0400527596492e-06	6.24263350711222e-05	1.05539901512502	0.0453317592442139
Glyma11g29890	8.42894109885354	0.514397823031407	16.3434843746757	31.772071425889	4.98968724658302	1.04468394536521e-06	6.2561394503214e-05	0.0583885583893529	0.420070468156072
Glyma09g04750	255.282200771684	377.718054933552	132.846346609817	0.351707695395146	-1.50755119328509	1.04601630242383e-06	6.2561394503214e-05	6.42651987593868	0.545304328668321
Glyma11g36200	21.5800058069374	6.09534832890697	37.0646632849678	6.08081134743193	2.60426383169892	1.04617285129503e-06	6.2561394503214e-05	0.0369409242904016	2.42092126349101
Glyma20g34340	100.319810898768	157.601548415418	43.038073382119	0.27308153894958	-1.87259630757334	1.05697558022412e-06	6.30519085974283e-05	7.04081217530629	1.03532126390955
Glyma14g31370	75.6754261498705	120.247744302241	31.1031079975001	0.258658556781929	-1.95087917621381	1.09688623421185e-06	6.53523201312118e-05	1.58823520522479	0.138855115668655
Glyma18g46560	250.31147281669	133.24343764928	367.379507984101	2.75720526628192	1.46320667598918	1.11359459229239e-06	6.6266393296928e-05	0.58541647127627	0.56730431609214
Glyma18g53890	131.167308715888	198.140294949954	64.1943224818215	0.323984187557789	-1.6260046925449	1.13260621592677e-06	6.73151179657066e-05	0.47225686279457	1.32308214091997
Glyma07g32190	69.8726292683033	113.611385841567	26.1338726950398	0.230028641068457	-2.12011459130507	1.19173454241304e-06	7.07426460684793e-05	11.3283051412199	0.00409655025260427
Glyma03g29770	536.24969598335	290.304219478289	782.19517248841	2.69439822092185	1.42996309092339	1.19633534662311e-06	7.09289384358529e-05	0.415060121437338	14.9189318187296
Glyma18g20870	29.2681067087813	52.176457752168	6.35975566539462	0.121889371938638	-3.03635575826377	1.20143518531054e-06	7.11443267609165e-05	4.76281280849927	0.0193240767807851
Glyma09g08100	1543.89832548928	630.526775051057	2457.2698759275	3.89716975259064	1.96242677366423	1.21907579484023e-06	7.21008998758065e-05	0.426509789468446	5.07740923684952
Glyma07g30360	63.299536406832	102.88013837881	23.7189344348542	0.230549208123339	-2.11685338441184	1.23420339455636e-06	7.29066945544388e-05	7.29713568509603	0.0439534563760621
Glyma12g34560	16.492221112771	4.06831432293076	28.9161279026112	7.10764351211202	2.82937132399384	1.24637656007786e-06	7.34778673000242e-05	0.13697451477439	1.68266632465117
Glyma02g38240	289.039961914441	421.982636055035	156.097287773847	0.369914006967549	-1.43473816506609	1.24690265140665e-06	7.34778673000242e-05	0.239248294934537	3.34842801317066
Glyma13g17930	53.6002267619772	88.4487785899466	18.7516749340078	0.212006035956037	-2.23782275500512	1.26386655644307e-06	7.43871362310389e-05	1.72611279654458	0.021859536104816
Glyma15g03050	83.6478996355595	39.3899115646526	127.905887706466	3.2471737718052	1.69918459220436	1.30296002029537e-06	7.65284180003986e-05	0.361743070907369	2.11307643095252
Glyma08g00280	64.0160500043021	102.467213966643	25.5648860419607	0.249493326229041	-2.00292686988611	1.30340371290217e-06	7.65284180003986e-05	2.99488278858583	0.870976090208892
Glyma11g29460	486.141261818178	733.587639852251	238.694883784104	0.325380187474504	-1.61980168746171	1.3401202976551e-06	7.85183220874805e-05	13.2031362144562	0.363005567249404
Glyma12g13310	109.430704898964	166.473787408409	52.3876223895193	0.314689917284077	-1.66799713969332	1.34053302586568e-06	7.85183220874805e-05	2.39301455263243	0.205319921550565
Glyma17g13160	55.8957725737353	93.723200646831	18.0683445006395	0.19278411722968	-2.37494189673157	1.35352294338227e-06	7.91835412643585e-05	0.664770829855245	0.388012662381166
Glyma20g33060	68.7297994111152	110.64634729705	26.8132515251802	0.242332911842043	-2.04493774075081	1.37969499417574e-06	8.06174070211265e-05	0.816584470947511	0.0193630205503021
Glyma13g01810	143.013455065487	219.334334042891	66.6925760880825	0.304068108529879	-1.71753358426845	1.41832115774488e-06	8.2774656448028e-05	6.53926016075768	1.03647773333206
Glyma08g22230	6.19804513343542	0.527079250964656	11.8690110159062	22.5184561793765	4.49303601738969	1.48433486673593e-06	8.65231639025952e-05	0.0977017583935035	2.4264847336091
Glyma18g06250	6.70391336809444	0.514397823031407	12.8934289131575	25.0650922999148	4.64760764161022	1.49363287044223e-06	8.69606325938862e-05	0.083085972903819	0.692193961684618
Glyma16g27160	36.9849051348175	10.0871554848768	63.8826547847582	6.33306930586469	2.66290486760774	1.49741503891716e-06	8.70763004285425e-05	0.267804438653225	17.4201655587295
Glyma01g04890	334.262603065564	170.379732776977	498.14547335415	2.92373667474999	1.54781338135208	1.50094165628556e-06	8.71768484389663e-05	0.33163919428101	1.05745201410025
Glyma04g01730	128.074867914439	195.91214453805	60.2375912908282	0.307472471565584	-1.70147084513024	1.54838376542382e-06	8.98247797314887e-05	0.582463839705976	0.0468062719845615
Glyma15g37760	65.8883071594744	29.7613149425775	102.015299376371	3.42778199058756	1.77727535592069	1.56736095598937e-06	9.0817050948115e-05	0.422490213591755	8.4967262300143
Glyma05g28370	373.514509284028	194.410565705606	552.61845286245	2.84253302209548	1.50717710920078	1.57745644233721e-06	9.12929385924461e-05	0.130425464978157	0.428298493222121
Glyma02g37500	55.9738111333068	89.983729044454	21.9638932221596	0.244087386190774	-2.03453035261638	1.5828899725875e-06	9.14982096430855e-05	1.32836916679549	0.326443765431541
Glyma06g23380	70.2362422132286	113.255440328099	27.2170440983584	0.240315555875383	-2.05699805624939	1.59011816947991e-06	9.18066083136151e-05	1.97142140161854	0.434441504389358
Glyma18g53940	49.2407966900467	18.6485155651272	79.8330778149663	4.28093472298968	2.09792583704451	1.61692098246352e-06	9.32430841944301e-05	1.55536856881832	1.52456049414002
Glyma17g14650	91.7913937543326	143.513620998282	40.0691665103833	0.279201139457439	-1.84062326549509	1.61956031543119e-06	9.3284366006867e-05	14.5724376307515	0.104703217503362
Glyma11g09270	120.564804337702	60.9131464379026	180.2164622375	2.95858074613205	1.5649052699247	1.62411356366418e-06	9.34356579010504e-05	0.0107025578714894	0.960586996278069
Glyma14g24810	15.5740280722187	28.9939942578043	2.1540618866332	0.0742933818459109	-3.75062249049598	1.62643474258327e-06	9.34583319263073e-05	1.85509565026089	0.0368677867145552
Glyma14g01670	10.6734632203505	20.7477587008912	0.59916773980977	0.0288786730387429	-5.11385173717593	1.69215981989462e-06	9.71199608819519e-05	0.114797299343195	0.0463639446833041
Glyma17g10920	184.1552079535	276.517928819607	91.7924870873918	0.331958536935501	-1.59092504094521	1.73739254931347e-06	9.9598184227665e-05	1.45854221565601	0.580404945399053
Glyma17g33640	91.8760715707723	139.93155859097	43.8205845505747	0.313157267680162	-1.6750407338292	1.74395635149895e-06	9.98564287308101e-05	2.24259455263981	0.479852251108116
Glyma10g29820	149.514671636502	220.434751933188	78.5945913398164	0.356543560625313	-1.48784974652411	1.75660001072272e-06	0.000100461777500036	2.12638937213983	2.29333223481605
Glyma20g30700	154.477182975284	231.120211878706	77.8341540718622	0.336769136023077	-1.57016816950797	1.79999295572763e-06	0.000102822212446264	4.43444460733527	0.474044846328737
Glyma10g33240	236.87341053914	360.807845947055	112.938975131226	0.31301696013506	-1.67568726635614	1.80839548133967e-06	0.000103180663592955	1.1195999997637	0.353128472056715
Glyma03g37730	32.1843104771986	54.8101424025577	9.55847855183952	0.174392514466328	-2.51958997893581	1.82554928213699e-06	0.000104037002450153	1.62401772153995	0.132934165837202
Glyma03g32500	116.179724025238	177.928917271296	54.4305307791801	0.305911661881173	-1.70881298891494	1.82794863685288e-06	0.000104051470645647	0.284055789838224	0.0183305593556859
Glyma05g04440	2237.01462018106	3663.27918500622	810.75005535591	0.221318118115132	-2.17580653328799	1.83507436432092e-06	0.000104334626636385	2.51307328253624	0.118031981854408
Glyma08g19240	38.1305260677391	64.1117419394708	12.1493101960073	0.189502107234548	-2.39971420385284	1.83881810085626e-06	0.000104425058846987	8.17806273858916	0.219404840203478
Glyma08g28430	304.466386616511	159.91508916619	449.017684066833	2.80785063128218	1.48946619089883	1.90912464502209e-06	0.000108290908812025	0.285519400629744	1.07561703076018
Glyma15g01940	86.4256375394708	139.182744624765	33.6685304541767	0.241901613198868	-2.04750770446061	1.92815943903152e-06	0.000109242846348307	10.9741892249383	0.766574250893143
Glyma16g25200	140.067928328771	212.673752664819	67.4621039927238	0.317209355397261	-1.65649277407813	1.93537878056827e-06	0.000109523920770128	4.19908440115475	0.160571858846445
Glyma19g05980	460.76972183077	239.09669859797	682.44274506357	2.85425415350911	1.51311380351798	1.96651927911149e-06	0.000110999004856599	0.878501066300976	3.54687738673965
Glyma11g35330	49.7446954723126	81.0807792761145	18.4086116685108	0.227040389015277	-2.1389791284333	1.96831094430028e-06	0.000110999004856599	6.9416665059375	0.0322664078680829
Glyma14g39940	12.9365120943385	24.9307931833702	0.942231005306718	0.0377938639327056	-4.7257041667687	1.97830962916694e-06	0.000111433287334888	11.8328124553138	0.0248714496747416
Glyma06g14170	73.6372260726296	117.950580066242	29.3238720790173	0.24861151223291	-2.00803499134982	1.99448045447767e-06	0.000112213820279882	3.01934923248428	0.0239420472017986
Glyma11g13650	19.861772646236	36.5335459084945	3.18999938397752	0.0873169933180728	-3.51759373649352	2.01210900103967e-06	0.000113074463884614	3.17784172635655	0.111515644696748
Glyma03g30380	7.34963390343209	1.04147707399606	13.6577907328681	13.1138659447051	3.71302114711925	2.07717499741556e-06	0.000116595871556319	0.0660732911919499	3.46637045707826
Glyma10g34990	152.188397293276	231.335221113257	73.0415734732951	0.315739095507361	-1.66319518551147	2.10036775805833e-06	0.000117625445185119	17.429814808142	1.92821449887319
Glyma05g25700	69.5392907552733	27.4663840795588	111.612197430988	4.06359268506889	2.02275580056459	2.10611520088367e-06	0.000117811274524171	0.175463783857778	3.61565913183437
Glyma12g03020	120.556573738895	186.524170319562	54.5889771582275	0.292664361217654	-1.77268102056186	2.1824304294248e-06	0.000121939528762954	3.18822505535467	0.0252412682020741
Glyma1332s00200	4.57944679004411	0.319459767498245	8.83943381258998	27.6699437985991	4.79024780852931	2.19055525979973e-06	0.000122252645557845	0.0604776847559914	4.13962113047366
Glyma02g08570	143.736095014099	219.667725113787	67.8044649144105	0.30866830745977	-1.69587073314531	2.20120648422183e-06	0.000122705875944587	7.83796486156128	0.528112761120183
Glyma17g36060	17.1392724440567	3.26163436188652	31.016910526227	9.50962219697945	3.24938802611516	2.22772794531111e-06	0.000123937775553052	0.14355716490143	1.56682777164053
Glyma03g38120	463.627308039296	689.658229897454	237.596386181138	0.344513232614459	-1.53736869755831	2.22841643536354e-06	0.000123937775553052	0.313225788665087	0.276975014758678
Glyma19g01910	70.1858221860076	110.918351495079	29.4532928769361	0.265540304917378	-1.91299723841071	2.24431521276565e-06	0.000124679036871373	3.85445929257039	0.324360740562483
Glyma07g38780	78.6032037303327	123.302074610837	33.9043328498284	0.274969686899725	-1.86265551250434	2.26220103305292e-06	0.000125528862358124	11.5616915885045	1.41934050057108
Glyma20g26940	112.771888154066	172.912724549996	52.6310517581369	0.304379286689911	-1.71605790952325	2.27658643979245e-06	0.000126182730465205	6.98201559888014	0.04168036938332
Glyma19g06340	15.8729387720354	29.5850679565841	2.16080958748667	0.0730371682991448	-3.77522535763954	2.29543236515169e-06	0.000127082053476172	8.94659784302029	0.168171928575546
Glyma10g38220	18.660923308311	3.97097024045109	33.3508763761709	8.39867195085862	3.07016121820274	2.32068919594549e-06	0.000128333847919002	0.131534532057449	0.168420040710036
Glyma18g41290	245.905662562046	364.276062600529	127.535262523562	0.350106075082456	-1.51413599908698	2.37285682746738e-06	0.00013106926015776	3.11079740127963	0.270274786465192
Glyma02g07060	85.7441791964448	41.1183227186494	130.37003567424	3.17060685004815	1.66475899675741	2.43846473001806e-06	0.000134403438381024	0.122463232646967	1.0341402455566
Glyma02g46020	374.590373384733	557.741398928354	191.439347841112	0.343240340790453	-1.54270897317424	2.43876089272344e-06	0.000134403438381024	6.79041776861908	0.0441192692001693
Glyma04g42190	60.6630357797983	28.5812385544256	92.744833005171	3.2449550018122	1.69819847233458	2.44382269683972e-06	0.000134529526846008	0.00191897331011104	4.19340341608453
Glyma20g00410	21.0213404436787	37.7278094132376	4.31487147411987	0.114368460327461	-3.128238843494	2.46939785543582e-06	0.000135783284799236	4.04059372551996	0.205601652941427
Glyma03g00790	243.612302002991	372.820883802434	114.403720203549	0.306859741967067	-1.70434870901835	2.50144325093045e-06	0.000137389575066393	2.01471423166388	0.778425683779168
Glyma20g28300	74.4282106099964	120.54347163652	28.3129495834729	0.234877502689206	-2.0900195608181	2.50672465488851e-06	0.000137523905331203	17.307067873493	0.263610314783959
Glyma04g06320	37.4082011874113	64.5602776918961	10.2561246829264	0.158861223179246	-2.65416107815621	2.55376665519559e-06	0.000139946412704718	4.14239522263597	0.395013634877243
Glyma14g08000	114.750375608167	183.246843152426	46.2539080639082	0.252413123567066	-1.9861411734222	2.56324403066182e-06	0.000140307233633225	4.44737540793611	1.23329020011901
Glyma09g41060	137.538162625512	206.281693081522	68.7946321695018	0.333498485211261	-1.58424788635056	2.57810135902062e-06	0.000140961397643497	1.95358727327867	0.457755535235395
Glyma19g33330	312.965123688765	153.874839000165	472.055408377365	3.06778815461089	1.61719886131392	2.58604882187553e-06	0.000141236706940675	0.449805457523631	6.19767850906491
Glyma18g50090	59.9890520282979	22.3122668792527	97.6658371773432	4.37722611090488	2.13001691005776	2.61281961099048e-06	0.000142538273896306	0.697515910166083	2.81674140463172
Glyma16g13570	16.6966872327327	30.6401448390225	2.75322962644297	0.089856939022577	-3.47622627249566	2.62954966206975e-06	0.000143289774731527	2.48550714262839	0.039706725009022
Glyma04g02230	32.1152065220872	10.1996642588439	54.0307487853305	5.29730659893845	2.40525901174408	2.63283146089257e-06	0.000143307587194577	0.946664207827214	3.12613753413079
Glyma04g09740	567.436324745586	838.790890082804	296.081759408368	0.352986379452857	-1.50231557902527	2.63623967214335e-06	0.000143332232757408	0.306326846871256	0.997696665638974
Glyma19g38340	61.6564071171806	101.139230147851	22.1735840865098	0.219238213046463	-2.18942881407153	2.67161522200005e-06	0.000145092939570614	0.312509792655347	0.255306296745
Glyma11g36840	19.3275292273406	35.2291976989513	3.42586075572992	0.0972449269212823	-3.36223320030737	2.68147332190938e-06	0.000145465428597272	2.49796193034381	0.183137154436335
Glyma01g42640	86.2685923203795	135.984789280518	36.5523953602414	0.268797676222735	-1.89540742893002	2.72683700787038e-06	0.000147761051628712	4.47879728317338	0.0387477094978952
Glyma18g43040	159.060289998243	83.9426767801307	234.177903216355	2.78973595075759	1.48012857705082	2.75970845054812e-06	0.000149375379949423	0.259345195822842	9.11157173969452
Glyma13g43670	240.308522075776	124.049433208397	356.567610943154	2.8743993561352	1.52326051728939	2.8092701577656e-06	0.000151888499566684	0.351122829288608	4.75586444543967
Glyma02g17460	13.0641523473441	24.3105583726984	1.81774632198973	0.0747718869358063	-3.74136024856606	2.8290937861299e-06	0.000152789967082102	3.76214595517562	0.266153748017024
Glyma13g24440	18.7473966696536	34.668100323387	2.82669301592015	0.0815358496586927	-3.61642166720399	2.84591461564219e-06	0.000153527438297458	14.2611041349483	0.111627419440019
Glyma17g03390	170.493597852119	256.766997507378	84.2201981968604	0.328002426380518	-1.60822160774464	2.927092888939e-06	0.000157731278808626	11.5423271159489	0.103291337001965
Glyma05g37410	101.40122111278	157.28119225481	45.5212499707503	0.289425895863008	-1.78873408469105	3.0054961698143e-06	0.000161632518377754	9.2468969326822	0.414112937595037
Glyma04g02020	82.6638485602088	130.632772967376	34.6949241530419	0.265591270589553	-1.91272036568794	3.00615554407881e-06	0.000161632518377754	4.99179830457596	0.29350031318546
Glyma08g19410	62.4702069628336	101.370382071381	23.5700318542859	0.232513988530582	-2.1046105804877	3.01014566052664e-06	0.000161667823083301	15.1561544215788	0.0322797176654742
Glyma04g36450	43.9006183986674	71.9834567729917	15.8177800243431	0.219741878668404	-2.18611824838708	3.01574749768899e-06	0.000161789515644824	3.97694343201524	0.0673091525189501
Glyma19g30850	57.113496825391	21.9047056061569	92.3222880446251	4.21472398235178	2.07543815374597	3.03745273144869e-06	0.000162773903392043	0.12803593032702	10.2467284706195
Glyma18g40280	12.0522773478093	22.8927238142921	1.21183088132648	0.0529351985878557	-4.23962884661559	3.0647114475138e-06	0.000164053394902345	2.03562053090667	0.143205849598023
Glyma20g29630	9.56076269781565	1.36727755546093	17.7542478401704	12.9851088166112	3.69878619889425	3.09354647112422e-06	0.000165356360279504	0.0408533620016527	1.69449777916736
Glyma04g40710	22.468749565652	39.9297534253367	5.00774570596724	0.125413890053968	-2.99523095406612	3.09587148199493e-06	0.000165356360279504	2.54420498326363	0.324139164903514
Glyma14g37780	10.6359456812622	20.6659759218612	0.605915440663242	0.0293194690129433	-5.09199721383813	3.10802879201112e-06	0.000165823080698521	7.91631492742654	0.0476007769916643
Glyma17g01560	21.6628146771038	39.7258510161095	3.59977833809817	0.0906155122174325	-3.46409814741138	3.15097691099457e-06	0.00016792975629606	4.83847974368177	0.156271458737798
Glyma07g04340	25.0828677831437	7.63038631041566	42.5353492558717	5.57446864751919	2.47883429541453	3.29409101141004e-06	0.000175364243547052	0.0466913470829605	0.103501785129488
Glyma07g29000	36.0577028375422	60.5100671303562	11.6053385447282	0.19179186365348	-2.38238657638615	3.36349787493821e-06	0.000178862850810037	8.7453656969405	0.244469492486801
Glyma06g11750	7.08758021982135	14.1751604396427	0	0	-Inf	3.6713673729223e-06	0.000195020782970412	1.37800035302386	0
Glyma06g06300	381.970972818037	563.882543648874	200.0594019872	0.354789138696544	-1.49496625037939	3.68499087639869e-06	0.000195530292695387	9.28630166037665	1.83513798453426
Glyma18g51380	368.05586956915	185.683928462863	550.427810675438	2.96432661260463	1.56770441404903	3.69720584728285e-06	0.000195964031892376	0.126649910646602	1.67813851377751
Glyma14g37810	103.573847762444	54.2549671415986	152.89272838329	2.81804112025834	1.49469266330119	3.77497899728703e-06	0.000199867829050684	0.0301910117713126	4.63092966056867
Glyma14g16070	17.5130239550298	32.7115638427651	2.31448406729451	0.0707543081223373	-3.82103819564635	3.79317165316343e-06	0.000200612037988135	1.60876838807459	0.118283626694179
Glyma18g15310	19.8325292361333	4.10817338034942	35.5568850919172	8.65515687872281	3.11355996934399	3.81074279241979e-06	0.000201160206139556	0.18024494070118	5.64017320454501
Glyma13g17050	289.955524395249	426.42297304081	153.488075749689	0.359943261628636	-1.4741585844941	3.8137853481795e-06	0.000201160206139556	7.14468150698661	0.530074723708284
Glyma01g04000	174.708577735286	257.378107707347	92.0390477632255	0.357602472809688	-1.48357138214147	3.81597982697002e-06	0.000201160206139556	0.820173421912324	0.563500155912402
Glyma17g32070	170.184846082924	252.985329882822	87.3843622830263	0.345412764935821	-1.53360669537514	3.82480970877726e-06	0.000201406754892812	0.215012752733978	0.175516317501492
Glyma14g06640	77.2677011368361	120.943892626509	33.5915096471628	0.277744571616343	-1.84816937977601	3.94372808913113e-06	0.00020744351937818	3.01880183900314	0.0626079635491411
Glyma06g12800	581.342915470209	874.288755452728	288.39707548769	0.329864788594188	-1.60005330919954	3.9906981528941e-06	0.000209686759500605	1.35265654099717	0.242914186131317
Glyma13g09420	129.550223887953	192.422187385542	66.6782603903638	0.346520644507412	-1.5289867891591	4.00610957208972e-06	0.00021026872513767	9.66920317039084	0.915166175509602
Glyma02g35230	183.467654242897	273.290063114342	93.6452453714525	0.342658801071271	-1.54515535229552	4.12557690093949e-06	0.000216305111937042	5.63494253178536	0.0521886912473334
Glyma07g32490	16.9026745498231	31.2347605580388	2.57058854160733	0.0822989674222344	-3.602981860029	4.13830740135136e-06	0.000216738263877687	1.33360092886402	0.0894093504009224
Glyma11g28190	22.8971500442497	7.26768782883474	38.5266122596646	5.30108243048212	2.40628697432568	4.18795102360614e-06	0.000219101670704262	0.124224724697559	1.42582818591718
Glyma11g37580	15.1691669721522	28.1842720576712	2.1540618866332	0.0764277992429792	-3.70975870157635	4.28258184055216e-06	0.000223811049680063	11.5819344390178	0.0381670779588539
Glyma02g00290	10.1941439763764	1.29233527154514	19.0959526812076	14.7763147084704	3.88521459341257	4.29049422651301e-06	0.000223983195906812	0.126377752566983	5.0093517641056
Glyma03g00770	144.741408424168	70.2168389716227	219.265977876714	3.12269793240519	1.64279302004755	4.35381529301325e-06	0.000227044445247911	0.740323255205537	9.75783306245656
Glyma07g32110	7.71175366269186	15.4235073253837	0	0	-Inf	4.40786874352518e-06	0.000229616346212121	11.6615438732535	0
Glyma11g35050	127.928981744842	190.650375576485	65.2075879131996	0.342027062448874	-1.54781761388106	4.41487764105693e-06	0.000229734695102982	4.83557247940844	0.108290827547584
Glyma19g39270	9.69234787432427	18.7855280088388	0.59916773980977	0.0318951769430093	-4.97051790768022	4.45367498661917e-06	0.000231505176314101	3.71593934593569	0.0535243945077789
Glyma02g04000	104.285214543086	156.499640478647	52.0707886075252	0.332721458325841	-1.58761318141089	4.51653102682747e-06	0.000234521115352333	2.51028273668805	0.333615364857193
Glyma02g37060	226.022859956605	328.049361416392	123.996358496818	0.377980795211577	-1.40361516032694	4.55248428561405e-06	0.000236135168859583	6.04210488544705	1.70187647669036
Glyma06g21160	139.65407266048	211.884492755642	67.4236525653176	0.318209472002629	-1.6519513145049	4.67929743306889e-06	0.000242453597124973	2.13528097008104	0.171662161199692
Glyma06g45400	43.3758268844947	71.4663257958323	15.285327973157	0.2138815421521	-2.22511611072304	4.7335388618678e-06	0.000245002313471574	3.81480572923099	0.11857421314431
Glyma03g35400	79.3072001980264	34.4395563974004	124.174843998652	3.60558778881442	1.8502344691423	4.84779379467123e-06	0.000250648511144952	0.223933748207777	5.18755953733973
Glyma16g23710	122.990140488005	187.133663209909	58.846617766102	0.314463024753027	-1.66903770303391	4.90684287711801e-06	0.000253431380036709	19.8701718473105	0.867474432480027
Glyma07g04860	44.4307959175946	74.1686839009886	14.6929079342007	0.19810123574277	-2.335690215193	4.91284493323462e-06	0.000253471439970226	19.5700912281556	0.0306883884496728
Glyma13g35130	410.631942156053	215.022164381098	606.241719931008	2.81943827361223	1.4954077581567	4.97329487048982e-06	0.000256096843904729	0.0597991871567355	1.65927592378453
Glyma05g33390	50.1347939574061	82.35968979322	17.9098981215921	0.217459514072459	-2.20118126534549	4.97429227923326e-06	0.000256096843904729	7.95668414451246	0.168591194343893
Glyma16g33710	3891.38881271294	1425.85422665107	6356.92339877481	4.45832630009131	2.15650220975519	5.00931578508015e-06	0.000257626507894822	0.18280679300845	8.3386327066058
Glyma04g04270	61.1545409018286	26.8385810894505	95.4705007142067	3.55721118027859	1.83074662514389	5.02303585574766e-06	0.000258002985089768	0.00604412286656045	1.70442145201307
Glyma11g15560	309.208798652061	162.307033039328	456.110564264793	2.81017128909179	1.49065807008741	5.02727578270919e-06	0.000258002985089768	0.0815144820741299	0.305490332671171
Glyma18g47830	12.8837842109441	24.4755264502311	1.29204197165714	0.0527891391543464	-4.24361504996209	5.06518089993206e-06	0.000259673512986158	4.14284018412214	0.0371022367394768
Glyma07g00330	634.874084520081	341.111378985602	928.636790054559	2.72238584598421	1.44487155568772	5.18200172283062e-06	0.000265381963626019	0.439678492153852	9.16649248916286
Glyma14g06650	76.4340470397499	119.269836731483	33.5982573480163	0.281699533333455	-1.82777092115701	5.19687607416443e-06	0.00026586297030045	3.16297812353756	0.0316315263211654
Glyma11g05550	262.74985438384	385.225453130679	140.274255637001	0.364135480916459	-1.4574527728133	5.23742663767658e-06	0.000267544769981391	0.683739778008309	0.06901445750374
Glyma14g35340	63.6681563353569	102.160142184302	25.1761704864122	0.246438287458461	-2.02070167962031	5.24078377422412e-06	0.000267544769981391	4.58220924618544	0.12953387272898
Glyma02g40200	104.931219608653	159.752766293189	50.1096729241178	0.313670142225601	-1.67267988707386	5.29559160447425e-06	0.000269977523561101	2.74837129117769	0.369555334114079
Glyma01g41990	1446.06468157065	2238.63096503931	653.498398101986	0.291918770135707	-1.7763611169657	5.29957116644332e-06	0.000269977523561101	0.544017557188028	0.005961855895855
Glyma18g13840	20.4063597319932	36.7809432675933	4.03177619639317	0.109615899925695	-3.18947101665988	5.3450493463962e-06	0.000272008607766551	14.1368760703243	0.099874683167893
Glyma11g08190	108.337602801503	166.273654922593	50.4015506804126	0.303124092051001	-1.72201957400491	5.4103352693804e-06	0.000275042389826426	3.03685670833773	0.165967784591398
Glyma20g26230	86.852806168273	38.8549267166762	134.85068561987	3.47061999635668	1.79519341086408	5.42647329640729e-06	0.000275573928721634	0.10353534986277	3.00914663624573
Glyma13g31230	345.054269847652	519.36882227949	170.739717415814	0.328744641748889	-1.60496071496243	5.44628543294102e-06	0.000276290743647253	11.0045320972577	0.66719769155375
Glyma13g22080	10.038371538573	19.4775753373361	0.59916773980977	0.0307619264427251	-5.0227103359438	5.65344853493399e-06	0.00028650046713399	5.43158173935734	0.0508137791602041
Glyma14g03560	107.369680008873	165.277303221116	49.4620567966308	0.299267085272187	-1.74049448135656	5.6600234213089e-06	0.000286534254578955	13.988153605024	0.975846144039697
Glyma08g02130	117.00761596228	176.160816191264	57.8544157332961	0.328418186201417	-1.60639407612688	5.69640559320238e-06	0.000288075368570521	11.2310535737119	0.00251756640665765
Glyma06g05790	9.91780262511374	19.2364375104177	0.59916773980977	0.0311475417153142	-5.00473788511535	5.91297640943241e-06	0.000298716176984013	8.29603054449841	0.0517336057098418
Glyma13g33710	77.0790237395676	121.165705571782	32.9923419073531	0.272291088898974	-1.87677832591594	6.0481935249533e-06	0.000305229229524646	5.26313293700323	0.0470119291259266
Glyma17g03880	515.01046594523	743.387580788845	286.633351101615	0.385577266165053	-1.37490810285739	6.09609460596319e-06	0.000307326815176718	8.20464307731112	0.780034206745589
Glyma05g07980	12.6183512636864	23.9514082565691	1.28529427080367	0.0536625762057707	-4.21993987334114	6.10922999316114e-06	0.000307654371396134	3.31045041382765	0.0379073338583686
Glyma02g47750	197.293416608512	109.437572371166	285.149260845858	2.60558832462723	1.38160916029314	6.1152792697817e-06	0.000307654371396134	2.3701587951089	5.3806617501386
Glyma16g01890	243.10726739398	353.265758183638	132.948776604322	0.376342098050756	-1.40988341496335	6.12393561819996e-06	0.000307770600633639	0.0326333648996249	0.708721129152647
Glyma06g19870	99.9514371190115	152.407013182158	47.4958610558647	0.311638290549642	-1.68205558872714	6.17726906478347e-06	0.0003101296015568	4.50147588112278	0.15522532230676
Glyma11g33790	307.699897835002	455.832571593141	159.567224076864	0.350056652422125	-1.51433967124571	6.18976723016613e-06	0.000310435709543534	0.403429100491089	0.0799957304206096
Glyma19g01470	259.637376565123	385.817601228326	133.457151901921	0.34590737041813	-1.53154234063764	6.2034320453221e-06	0.000310799635675652	2.01279545336351	0.196265413237084
Glyma10g00770	7.39558919746384	14.7911783949277	0	0	-Inf	6.25113348165711e-06	0.000312866327753773	3.1047548650496	0
Glyma05g20230	3.08756938947253	0	6.17513877894505	Inf	Inf	6.29248742535791e-06	0.000314611397067018	0	3.69162298289968
Glyma05g29330	111.274426822962	169.545772017262	53.0030816286616	0.312618126645265	-1.67752666183753	6.40139821436352e-06	0.000319727096395677	8.41142922092864	0.123254938942318
Glyma10g37610	67.8850434435764	108.203993142355	27.5660937447978	0.254760410815259	-1.97278699138282	6.47792608047353e-06	0.000323216521657207	0.288647538872448	0.13903540960496
Glyma05g02730	26.6790091139069	7.82688924899392	45.5311289788199	5.81727012231233	2.54034229661427	6.71371227833396e-06	0.000334636811998603	0.652199623936979	1.43851121696477
Glyma18g03310	133.647009658746	202.403659371977	64.8903599455143	0.320598748791686	-1.64115929982395	6.86136672191007e-06	0.00034094524926147	5.16815081447453	0.566170237877564
Glyma07g05960	177.647763694083	84.3386217271907	270.956905660975	3.21272627074031	1.68379806619109	6.92280031192479e-06	0.00034364582346748	0.141837042681519	5.87574171770967
Glyma14g04580	244.615281065298	347.488489090156	141.742073040439	0.407904369470102	-1.29369713353019	7.05220973939826e-06	0.000349711725911387	1.39184525066508	1.24445911893873
Glyma11g35040	111.198741444826	165.191503579855	57.2059793097974	0.346300978380184	-1.52990163140002	7.06319439009662e-06	0.000349898673678147	5.11844030364587	0.159616301211305
Glyma05g04500	58.2245601416532	91.5310890489216	24.9180312343847	0.272235712404411	-1.87707176012037	7.08298045111471e-06	0.000350520801957307	7.54799702893359	0.808198434448303
Glyma06g45350	32.6649355372927	55.0920136926055	10.2378573819799	0.185831969023744	-2.42792938227013	7.27596816813231e-06	0.000359704285645342	3.16680529951505	0.0451146217997588
Glyma12g03280	25.7397346565536	45.4627769132095	6.01669239989767	0.132343266478944	-2.91764330137299	7.33680511674303e-06	0.000362342540276786	8.07732410519046	0.00918662727510545
Glyma11g21110	40.0054857083386	64.9257905093912	15.0851809072859	0.232344970911119	-2.10565967672308	7.34710813000223e-06	0.00036248224831012	0.380954736273333	0.476007720673069
Glyma10g41840	40.7458191589682	66.28652143511	15.2051168828264	0.22938474600317	-2.12415863900568	7.38011543172108e-06	0.000363740689235375	12.2403898395348	0.125670683883068
Glyma16g23030	20.2227947271326	35.7944024155019	4.65118703876335	0.129941742979036	-2.94406313280998	7.40750405812588e-06	0.000364719930772578	1.51274739449947	0.0643920038950432
Glyma19g38570	61.5906824310239	95.8336854840677	27.3476793779802	0.285366040550811	-1.80911443507014	7.55100739710043e-06	0.000371408475400179	5.19133914206625	0.0770048593884462
Glyma11g27820	12.1512640922931	23.0104862129291	1.29204197165714	0.056150137798095	-4.15456662662553	7.58065493302884e-06	0.00037248895941442	1.95530991372154	0.0402229916051867
Glyma16g01440	7.53765252267749	15.075305045355	0	0	-Inf	7.62302705593239e-06	0.000374191868581588	7.8045426934097	0
Glyma06g03960	461.376552944409	668.750983385501	254.002122503316	0.379815699436358	-1.39662855530077	7.7230072355195e-06	0.000378716284032583	10.1813193945421	0.0505876216470866
Glyma15g12580	130.456441816511	196.60302994068	64.3098536923422	0.327105099609839	-1.61217384349334	7.75148691946624e-06	0.00037972890163664	6.29918859407687	0.00139170733947959
Glyma08g05430	7.34769959774655	14.6953991954931	0	0	-Inf	7.80205659419967e-06	0.000381820525434405	4.64817630302881	0
Glyma09g01650	215.180199548532	311.87745153376	118.482947563305	0.379902256417149	-1.39629981401851	7.83020991420081e-06	0.000382812016551322	13.0577041298603	1.5589021220225
Glyma12g05790	85.7530824848394	45.015078359507	126.491086610172	2.80997148555352	1.49055549063864	8.0076961697046e-06	0.00039109491323095	0.631852263796436	3.96769942806502
Glyma10g02730	39.2384976538604	65.0026659557001	13.4743293520208	0.207288872754906	-2.27028542008102	8.17590493171819e-06	0.000398507575254743	9.75828077737988	0.171185909175415
Glyma20g04600	38.7278653511769	65.0792826370615	12.3764480652923	0.190174930696672	-2.3946010155833	8.19889131791925e-06	0.000399226738088803	1.00324451109626	0.0319617072863171
Glyma06g02490	13.5466766212118	24.9460390566438	2.14731418577973	0.0860783622162991	-3.53820556128657	8.24564728037307e-06	0.000401100703915279	0.46100168854106	0.042559425739111
Glyma04g36250	65.5711262383786	103.444762132427	27.6974903443306	0.267751501123596	-1.90103343155516	8.2758921092942e-06	0.000402168552621793	12.6672117892345	0.0662227879807648
Glyma11g10710	30.2994628500268	52.8534215709642	7.74550412908935	0.146546881902239	-2.77056582295021	8.37465273091933e-06	0.000406153908144126	5.11580494388474	0.19644690135647
Glyma09g41050	119.544640121513	172.401081868492	66.6881983745341	0.386820068944836	-1.37026544842809	8.48689463799932e-06	0.000411186229923767	10.0525822756947	0.766137872467869
Glyma11g33520	158.910123182177	238.730466970526	79.0897793938278	0.331293196035981	-1.59381952064425	8.63685933559585e-06	0.000418034335386954	2.5980800593819	0.358173899031885
Glyma12g34210	73.8758782507373	114.611726495256	33.1400300062184	0.28915043006171	-1.79010784700274	8.79748810867882e-06	0.000425384425019646	4.83679316591881	0.259534281840679
Glyma16g25170	6.51409189779071	13.0281837955814	0	0	-Inf	8.90048556510055e-06	0.00042993600491658	1.45911183853229	0
Glyma16g10710	20.147721546715	5.65927244645537	34.6361706469745	6.12025149428326	2.61359093757486	8.95852382615587e-06	0.000432308943801898	0.380417525721194	0.162819615666904
Glyma04g01750	7.11438301344604	14.2287660268921	0	0	-Inf	8.99302388555285e-06	0.000433542417894177	8.21694813693876	0
Glyma11g31330	43.3357030310989	17.1107444294905	69.5606616327073	4.06532058960677	2.0233691271585	9.10169585962117e-06	0.000438345626415002	0.0400124986516495	4.12316948347629
Glyma20g38070	151.065783110906	226.895693838781	75.2358723830307	0.331587925315537	-1.59253662244623	9.1371975145749e-06	0.000439618854228029	0.449669670875711	0.222920838860672
Glyma02g12200	92.1450534670897	144.720809476317	39.5692974578624	0.273418160118416	-1.87081902662265	9.22162099589807e-06	0.000443241006005019	1.14911160208523	0.646655649109416
Glyma10g33030	262.531858278148	129.372156907848	395.691559648447	3.05855269871012	1.61284913385326	9.30189373020209e-06	0.000446397385446426	0.58750432126537	6.35309384027231
Glyma11g11900	25.5872064764501	45.1509728521491	6.02344010075114	0.133406651512813	-2.90609749534148	9.30569831098883e-06	0.000446397385446426	17.083775061693	0.0386491380736917
Glyma07g39770	116.774833947569	175.458629470179	58.0910384249595	0.331081113538691	-1.59474338007881	9.37115849930702e-06	0.000449093324999399	0.25576357318528	0.217290464018555
Glyma03g35090	123.927132470692	189.877117134922	57.9771478064622	0.305340362658155	-1.71150978422299	9.42218588783082e-06	0.000451092962673267	3.02918278664103	0.298909266356972
Glyma04g06150	11.8532531663427	2.34649377347445	21.360012559211	9.10294874875514	3.18633395806976	9.62608489983199e-06	0.000460400261806757	0.154063235222767	1.22090251498896
Glyma05g31670	118.23837008379	176.094256875513	60.382483292068	0.342898651912052	-1.54414586248206	9.81087170298739e-06	0.000468776015617224	2.41429434135415	0.12254137814844
Glyma15g18640	178.496731416254	259.446682358593	97.5467804739151	0.375980064910182	-1.41127192505271	9.83380899931691e-06	0.000469409516583535	18.1038099251044	0.0800914790164688
Glyma03g12070	15.5661730511448	28.1365074032408	2.99583869904885	0.106475144768813	-3.23141140343906	9.91578432522602e-06	0.000472857136877888	8.8098183392873	0.512611141512809
Glyma18g45920	5.60758226288016	0.582999392980573	10.6321651327797	18.2370089245256	4.18879722550811	1.01319838612961e-05	0.000482692488511924	0.0348407569901939	1.14583041114618
Glyma15g40140	15.5249723429406	29.3346283583965	1.71531632748474	0.0584741114333484	-4.0960581560776	1.01601237750136e-05	0.000483558079333276	14.2339934377178	0.190200561725967
Glyma19g29030	1603.67696154371	2484.88640411957	722.46751896785	0.290744686666604	-1.78217526807205	1.02218797032926e-05	0.000486020315539497	1.56233168752788	0.00779847590358019
Glyma19g31380	11.8537838500442	22.1594212541185	1.54814644596996	0.0698640288578035	-3.83930634856531	1.06447257530946e-05	0.000505248044795168	0.682343382210113	0.00638940543680729
Glyma14g38010	284.34360981693	409.075616724749	159.611602909111	0.390176281312088	-1.35780201523228	1.06471091958568e-05	0.000505248044795168	7.03470438743709	0.0671177314494173
Glyma07g00240	33.4278021746429	56.5105450735614	10.3450592757245	0.18306422743327	-2.449578193139	1.07343311412842e-05	0.000508889141436951	6.32520564698943	0.302277789614547
Glyma17g14840	257.942413314823	373.177220427839	142.707606201806	0.382412426026955	-1.38679869218532	1.07941558056579e-05	0.000511175229002302	7.70989782256864	2.10861883026923
Glyma13g22540	77.8109548975088	119.945029751459	35.6768800435584	0.297443588262768	-1.74931201520831	1.08036333400833e-05	0.000511175229002302	7.07506830768373	0.0260744321714219
Glyma02g41030	15.8135726962244	28.8004523765286	2.82669301592015	0.0981475213987893	-3.34890435520429	1.10891048980489e-05	0.000523853355834655	4.21382789238427	0.138746839579314
Glyma09g17800	41.6975142749886	66.726748210751	16.6682803392261	0.249799080371498	-2.00115992917416	1.10968814527623e-05	0.000523853355834655	4.45780349652479	0.730147577913536
Glyma13g30480	6.44198572589063	12.8839714517813	0	0	-Inf	1.11039888201168e-05	0.000523853355834655	1.36939920102737	0
Glyma13g08390	138.47010982805	207.092905328129	69.8473143279706	0.337275264052628	-1.56800158067364	1.11249199580056e-05	0.000524330775630082	0.54716309069957	0.095252448390186
Glyma02g36700	7.0417036997041	14.0834073994082	0	0	-Inf	1.12301989270486e-05	0.000528778822877672	9.91762674950167	0
Glyma20g25890	268.593942053666	151.468986233624	385.718897873708	2.5465206275216	1.34852740351174	1.13415443616995e-05	0.000533503606647625	0.198818516991944	7.37782190603931
Glyma18g53170	7.66525125736506	1.11007864394523	14.2204238707849	12.8102850625478	3.67923067468466	1.13708558930484e-05	0.000534364117345989	0.107639659937553	2.14323886992943
Glyma06g09660	103.80657366989	152.450076419643	55.1630709201366	0.361843511106491	-1.46656219471368	1.14956922017327e-05	0.000539707725459469	2.7222094733738	0.541374010956234
Glyma03g31060	230.630597813791	341.010295841484	120.250899786098	0.352631287830663	-1.50376760889754	1.15068742326192e-05	0.000539710238427045	2.95062269408814	0.302767915918215
Glyma08g19500	317.212583975244	474.233190018022	160.191977932467	0.337791578709156	-1.56579473331403	1.15851355147787e-05	0.000542214395395479	0.346868573840371	1.66652102520527
Glyma16g32560	175.654664036726	254.480948971077	96.8283791023752	0.38049362631613	-1.39405580767399	1.15999143625207e-05	0.000542214395395479	9.94808122646897	1.2029678275251
Glyma10g29810	44.1353735176181	72.0559221385685	16.2148248966678	0.225031120488411	-2.15180356335778	1.1602803880241e-05	0.000542214395395479	8.08870055469068	0.63944455586113
Glyma19g41820	29.450295828483	50.845762766647	8.05482889031894	0.158416915236103	-2.6582017050233	1.16049845853542e-05	0.000542214395395479	3.58680059763337	0.346671265247519
Glyma06g09320	440.682429605043	648.016964024035	233.347895186051	0.360095349567725	-1.47354912684738	1.2329717712775e-05	0.000575521318223449	0.924832947900912	0.287764296002785
Glyma11g20860	61.2775849064436	24.6329200031122	97.9222498097751	3.97525952251716	1.9910490489823	1.24755445650435e-05	0.000581768231072578	0.104867527716197	6.14398581952185
Glyma15g05850	319.427375987577	466.185287392895	172.669464582259	0.370388060824269	-1.43289049971045	1.25467551371705e-05	0.00058419073900491	0.607656175864358	0.023722309067044
Glyma01g01000	93.877357203727	144.169932252531	43.584782154923	0.302315340473206	-1.72587390697998	1.25515846023159e-05	0.00058419073900491	1.56311318101563	0.0329295739340234
Glyma13g19190	17.633803595918	32.3404599830248	2.92714720881122	0.0905103764865327	-3.46577299152902	1.27056740699312e-05	0.0005907955714703	6.22185472184221	0.114618115721136
Glyma07g16770	1126.27824466533	547.61776910104	1704.93872022962	3.11337362742706	1.63847872107021	1.30278542881597e-05	0.000605196242593076	0.599679498760646	15.7445797591222
Glyma07g33590	36.5357740101076	14.5949253469232	58.4766226732919	4.00664075240504	2.00239315914268	1.35714582774016e-05	0.00062984553448557	0.158171221500778	0.641622700607063
Glyma05g32380	302.43794192923	445.986003834022	158.889880024438	0.356266516568915	-1.48897119561465	1.36580900486846e-05	0.000633260087171229	0.278215584424323	0.300408019737579
Glyma16g27140	326.777744724361	501.331349690762	152.224139757961	0.303639778066658	-1.71956729273632	1.37811845717722e-05	0.000638357105407649	6.0101565318041	2.15425535878154
Glyma16g26160	96.713416585516	150.243047491662	43.1837856793704	0.287426183110184	-1.79873660469044	1.40615939613392e-05	0.000650186677934524	2.74394874707242	0.457631704340685
Glyma15g24000	162.688019426769	240.935509464347	84.4405293891913	0.350469424689292	-1.51263950735107	1.40633804518396e-05	0.000650186677934524	5.79681952159628	0.0089483595818499
Glyma07g39510	10.0657277444612	18.9331200093029	1.19833547961954	0.0632930800116795	-3.98180841490104	1.417634042167e-05	0.000654161900827929	0.289139398527145	0.179024500590533
Glyma16g15350	498.917636483384	732.901539577512	264.933733389256	0.361486119325087	-1.46798784457221	1.42681213135589e-05	0.000657771242837435	1.88230500273973	0.00861496710326461
Glyma15g11630	112.457201551602	58.9350233700404	165.979379733163	2.81631142641641	1.49380687534748	1.44706341399896e-05	0.000666473707997354	0.051118610808303	0.629088777692272
Glyma03g37800	133.098378612302	196.705752381819	69.4910048427851	0.353273882442942	-1.50114100023803	1.45104337194563e-05	0.000667672689303789	17.6427060645995	3.65100201579457
Glyma07g32090	9.40473446220632	18.4664056589157	0.343063265496947	0.0185776957266892	-5.75028462076877	1.46124257723131e-05	0.000671728365029043	15.9719784459658	0.0195508988313016
Glyma15g01990	39.2320291729885	65.8934495957561	12.5706087502209	0.190771750869613	-2.39008053935958	1.47058022784133e-05	0.000675380680775086	1.99975995655879	0.399902352750968
Glyma13g27010	29.3291776086588	11.0310385858194	47.6273166314982	4.31757320591044	2.11022063934276	1.5194790978606e-05	0.000697177836216117	0.098679174237775	1.526739636288
Glyma20g24710	34.7024100598719	57.8749207661068	11.5298993536371	0.199220995916928	-2.3275583937213	1.53003678081673e-05	0.000701358447977787	5.89337869364384	0.0384974806841869
Glyma01g33150	9.58319110367472	2.26339600197313	16.9029862053763	7.46797563954388	2.9007172215161	1.53410322050928e-05	0.000702558432372607	0.0214776596565865	1.74168608437631
Glyma07g38260	181.967810520401	268.465881646506	95.4697393942957	0.355612187324431	-1.49162332670611	1.55662708254577e-05	0.000712200945748158	2.23732330938049	0.0857203556977675
Glyma01g42450	1357.86108592945	712.56298060796	2003.15919125094	2.81120300347605	1.49118763782834	1.56535481458028e-05	0.000715519112134917	0.613290085152482	11.0879813230208
Glyma02g47890	211.272434595134	114.09228096333	308.452588226938	2.70353599404394	1.43484756414435	1.5698449463289e-05	0.000716895858823531	0.189856398727755	1.19326707957525
Glyma19g01860	1040.90347412885	515.770470884407	1566.03647737329	3.03630503446225	1.60231673462687	1.59357762413242e-05	0.000727049177941433	0.278688428751307	8.02940408405194
Glyma18g02780	26.2176233709902	45.6589644216117	6.77628232036875	0.14841077554447	-2.75233225050146	1.6161072221383e-05	0.000736635038150972	1.42717237058223	0.187115002294246
Glyma08g26670	190.900878213456	104.013471662226	277.788284764687	2.67069525058042	1.41721536138675	1.6272787428327e-05	0.000741030652299533	0.202273241933477	1.41832266215659
Glyma03g06780	11.9343745670352	22.3273503889539	1.54139874511649	0.0690363486156904	-3.85650002846387	1.64860827519906e-05	0.000749312513187048	7.24341409711558	0.107522467416255
Glyma04g16270	2.74450612397558	0	5.48901224795116	Inf	Inf	1.64862923078552e-05	0.000749312513187048	0	3.30621651054249
Glyma02g41960	23.8335033897474	40.6191487814924	7.04785799800243	0.173510726084287	-2.52690324481985	1.65010054864895e-05	0.000749312513187048	2.45000974106146	0.134990461086029
Glyma14g05390	32.2465687231003	13.2672569583071	51.2258804878934	3.86107547693338	1.94900275659347	1.65277312590246e-05	0.000749824051075934	0.121197465148135	1.12564256597462
Glyma07g33330	25.5006634061977	10.2646362815552	40.7366905308402	3.96864432537575	1.98864627208591	1.67498586265194e-05	0.000758997616857699	0.0481625316130073	3.42049105722753
Glyma04g01420	2029.87888037411	955.116182683873	3104.64157806434	3.25053813803082	1.70067858115633	1.68055077091206e-05	0.000760292456041914	0.282147158050596	0.225710513127812
Glyma07g28880	68.3965523605325	106.12199458186	30.6711101392051	0.28901746768005	-1.79077140571216	1.68952770013108e-05	0.000763641327129143	1.75871995349875	0.0784496396542076
Glyma14g06910	21.0410838211335	38.1325783378184	3.94958930444859	0.103575196763749	-3.27124953385275	1.73903779878138e-05	0.000785287292041892	15.7383155100523	0.168646770811768
Glyma11g35890	31.8810101773264	9.64473888845862	54.1172814661941	5.61106755631856	2.4882752827205	1.74498904544677e-05	0.000787241662568163	0.00594461183317545	17.5314249175656
Glyma01g03090	19.8534391268778	35.311795689305	4.39508256445053	0.12446499756402	-3.00618801476848	1.75122247803015e-05	0.000789319588657121	9.94786363237723	0.0967654918320446
Glyma18g12180	191.663163416728	108.640715527343	274.685611306113	2.52838551341261	1.33821645397586	1.77010963676225e-05	0.000797091709969316	0.307998843208604	0.126715301730212
Glyma03g00970	203.657226308245	299.514284581174	107.800168035317	0.359916616952207	-1.47426538345238	1.77750489754864e-05	0.000799679336932409	5.77328324796631	0.200196257213068
Glyma06g48050	17.1247701943333	4.19465080851476	30.0548895801517	7.16505162220966	2.84097709874249	1.82139787828183e-05	0.000818666860990843	0.0156241786920924	8.09678289039179
Glyma14g34640	112.850340625485	169.802156140049	55.8985251109201	0.329197970047072	-1.60297265527622	1.84004578280819e-05	0.000826282781246587	8.17226166437046	0.344016365217771
Glyma20g34870	329.45591067996	196.988336559195	461.923484800724	2.34492809507996	1.22954368459053	1.84857052808798e-05	0.00082934295533035	0.299599380164584	1.96258177356994
Glyma07g18280	9.16129818055248	1.61179503904339	16.7108013220616	10.3678202980322	3.37404071268776	1.86325133597519e-05	0.00083515677719154	0.0896465177412806	2.00889673340283
Glyma15g01550	21.407918095888	38.186868057187	4.62896813458902	0.121218847475443	-3.04431406401905	1.87937730660221e-05	0.000841607023228013	6.03087981204136	0.315187504486902
Glyma10g06830	10.2106798066067	19.4723809070532	0.948978706160189	0.0487346005960911	-4.35890976892982	1.89719788648219e-05	0.000848803534120047	5.93438598425142	0.0355628026765492
Glyma13g21120	17.4892595268593	30.9399951564719	4.03852389724664	0.130527618922457	-2.93757298949754	1.92610199976503e-05	0.000860940965756722	1.66394703322239	0.0221152899966147
Glyma02g03310	65.5967558710904	101.101326240225	30.0921855019557	0.297643825467277	-1.74834112849088	1.92954774682958e-05	0.00086168698550406	4.82821812621268	0.00254923221669611
Glyma06g45020	69.1447044344223	104.998500480444	33.2909083884006	0.317060798354936	-1.65716858236236	1.99750229990801e-05	0.000891213123651692	5.71126290920487	0.0964007352323691
Glyma11g08310	450.738072482416	647.183871324816	254.292273640016	0.39292121591267	-1.34768802618561	2.03288808869257e-05	0.000905335229801765	0.766931817988303	0.523820563643139
Glyma05g29200	76.022022774977	37.6816908236386	114.362354726315	3.03495815146844	1.60167662353691	2.03597482674513e-05	0.000905878047224636	0.107609940207427	0.986255722618454
Glyma19g39990	88.9613290317123	140.505387714481	37.4172703489438	0.266304879532299	-1.90884923144377	2.05449009593086e-05	0.000913278282973923	3.90362899099973	1.57886664356171
Glyma18g14750	281.523102459233	410.46413373031	152.582071188156	0.371730581674666	-1.427670713614	2.07992041078503e-05	0.000923736081339307	0.553414017525693	0.0285646863728841
Glyma14g40650	178.669169252525	93.0946699724004	264.24366853265	2.83844035980782	1.50509842859062	2.08600913033386e-05	0.000925592596550149	0.15837062041843	8.9202570029185
Glyma06g45240	8.37371643686276	16.4043696082286	0.343063265496947	0.0209129197701607	-5.57946169102927	2.09916867753915e-05	0.000930580279006341	0.446401180801398	0.0234151867747912
Glyma09g06300	19.1094254305321	34.3629680486533	3.855882812411	0.112210412294758	-3.15572154132001	2.10895379110269e-05	0.000934064301012769	3.36367858795971	0.1569431618443
Glyma08g22120	71.4544085487361	35.3512581347614	107.557558962711	3.04253836038011	1.60527545257952	2.11237301654181e-05	0.000934725059819753	0.199884334240888	0.441744200396996
Glyma08g47950	64.5091692697227	101.438749392941	27.5795891465047	0.271884159766899	-1.87893599387937	2.11469457684147e-05	0.000934899339905719	0.0325404352134465	0.0792076001078977
Glyma01g40470	5.89497694621664	11.7899538924333	0	0	-Inf	2.14339801932675e-05	0.000946726021323393	0.108767393463371	0
Glyma13g07220	58.8196034183947	93.4719830443076	24.1672237924817	0.258550455498799	-1.95148224840959	2.15253915155216e-05	0.000949898487461114	3.58162405741162	0.134599455265229
Glyma08g22850	91.6529681310774	137.550406535575	45.75552972658	0.332645543397548	-1.58794238947432	2.16803076847316e-05	0.000955865056449194	2.06663855116228	0.583465646276274
Glyma18g02540	5.75257937603539	11.5051587520708	0	0	-Inf	2.21508796501545e-05	0.000975725123772199	3.62917601714741	0
Glyma14g35790	117.802313391617	170.562232949936	65.0423938332987	0.381341125220789	-1.39084596992685	2.24955987436348e-05	0.000990010479009801	1.43536442850517	0.329657576074461
Glyma19g44010	59.0832931399328	93.311260154776	24.8553261250896	0.266370061703827	-1.90849615308845	2.25622200397731e-05	0.000992042200805906	5.434344766968	0.020899752543997
Glyma10g38050	17.782807362099	3.7696914709513	31.7959232532467	8.43462216954929	3.07632344417068	2.30448173444567e-05	0.00101234379671328	0.0617034807009217	3.68864236036768
Glyma18g47710	83.0287973072061	126.582062624688	39.4755319897241	0.311857234518036	-1.68104236769277	2.35455834677988e-05	0.00103340606970254	12.3503087537102	0.976450868417782
Glyma14g20380	377.233141948301	539.186851163391	215.27943273321	0.399266844635967	-1.32457482022484	2.38515508773591e-05	0.00104588834941244	1.85984104790614	0.129390090436716
Glyma14g34220	322.903842564997	185.967790003127	459.839895126867	2.47268570067502	1.30607887260525	2.41665852051505e-05	0.00105874530196873	1.30044040340399	8.86101651830037
Glyma13g11270	74.4228641871579	112.767851855205	36.077876519111	0.319930511449623	-1.64416950750416	2.43615380735273e-05	0.00106632299051438	1.89357700240098	0.353287946062636
Glyma18g51600	153.494379324779	93.0999455844695	213.888813065088	2.29741072051462	1.20000879815262	2.46727288299784e-05	0.00107897024598403	0.114477322588155	6.67826389217032
Glyma20g25210	90.633924793797	135.99951380784	45.2683357797543	0.33285660008841	-1.58702731968997	2.48153185748968e-05	0.00108422821643725	7.52039622863791	0.123964857212274
Glyma17g07220	67.7122631054679	104.377375621877	31.0471505890584	0.297450960077128	-1.74927626003103	2.48445837874255e-05	0.00108452981505181	1.37196696482443	0.761287495065691
Glyma07g06930	251.59890412785	140.682237228212	362.515571027487	2.57683967905217	1.36560278111241	2.48906078572451e-05	0.00108556178045025	0.0411686422255132	5.56404978256213
Glyma02g42750	10.4232261421195	1.9998563764908	18.8465959077483	9.42397470603309	3.2363356669772	2.51713979238894e-05	0.00109682161411751	0.0252328039205628	3.85351345311492
Glyma20g23420	94.8543922094831	146.154183350774	43.5546010681923	0.298004477666302	-1.74659408682262	2.58377391624084e-05	0.00112467815057102	6.07237084819291	0.79495036383869
Glyma13g01100	34.1686048124655	56.693360676696	11.6438489482351	0.205382937424299	-2.28361176287017	2.58570691139158e-05	0.00112467815057102	1.11934096042787	0.529856585646505
Glyma14g40400	498.479982250729	733.765479189601	263.194485311857	0.358690198403091	-1.4791897722528	2.64395549602187e-05	0.00114898345560994	2.08528611822828	1.63948848465998
Glyma04g16410	16.6979568435113	30.4755141790649	2.92039950795775	0.0958277353680848	-3.38341291495245	2.65444433288301e-05	0.0011525088742718	7.55776885254277	0.06524854923435
Glyma18g41610	240.478380920708	331.451343481261	149.505418360154	0.451062942723014	-1.14859932921535	2.66211930853096e-05	0.00115480735442875	1.86853724053984	2.07077936451147
Glyma14g17100	17.6286639533734	30.9424564326269	4.31487147411987	0.139448252387943	-2.84219824074378	2.76955057893721e-05	0.00120033658603482	2.96577141001606	0.253605058660207
Glyma17g15480	157.917225886103	228.950017517801	86.8844342544046	0.379490839076477	-1.39786303554032	2.8200049524858e-05	0.00122111250165764	6.67183294473579	0.0961567248443398
Glyma18g47300	113.407283133606	169.662962749934	57.1516035172784	0.336853739855493	-1.56980577822204	2.85590291654314e-05	0.00123555378810446	1.87376197373745	0.554154885604356
Glyma03g41190	738.997282969268	1058.88918205736	419.105383881174	0.395797209927932	-1.33716665237895	2.87448432468074e-05	0.0012424843206628	3.09689932371759	0.445619645148902
Glyma11g08850	32.4800812329817	53.7665786769698	11.1935837889936	0.208188507887861	-2.2640376615564	2.88782635738675e-05	0.00124713982796565	2.89274924778791	0.113773820887245
Glyma02g41000	35.3430185798582	57.2649280946124	13.421109065104	0.234368740373336	-2.0931479360307	2.90350323207058e-05	0.00125279448175231	6.86557476218914	0.0336329952280778
Glyma04g08520	394.382948304401	212.23168912816	576.534207480643	2.71653215336986	1.44176612311184	2.91283352376065e-05	0.00125570311320306	0.0643926838172612	2.42704043349149
Glyma13g08010	31.4594141450641	52.8298734887166	10.0889548014117	0.190970640949319	-2.38857723365507	2.93306735913529e-05	0.00126330284887516	3.90400025662901	0.403909048985672
Glyma16g06520	115.644139721757	61.4507329382073	169.837546505307	2.76380017592451	1.46665331195479	2.9581052888831e-05	0.00127295643567216	1.49958184850104	0.689679469585966
Glyma08g18580	91.0146107713185	136.9542851279	45.0749364147366	0.329123958207233	-1.60329704524462	3.03910509806725e-05	0.00130665353764243	3.54592921580587	0.0556287562498761
Glyma08g21080	92.2030955008182	48.4872340677754	135.918956933861	2.80319056236273	1.48706982286872	3.10740001025815e-05	0.00133483335427369	0.031955453342199	0.400525844148218
Glyma02g44100	24.4589823541367	42.2953568677124	6.62260784056091	0.156580020385559	-2.67502795843719	3.13637258547913e-05	0.00134608670487227	5.24881451273232	0.0102077450976558
Glyma15g06690	461.90322113372	679.017976506241	244.788465761199	0.360503660036678	-1.47191418829239	3.16751577675838e-05	0.00135825092963066	1.75344773276042	0.249323897008733
Glyma07g31800	65.3465564855078	30.3284219597484	100.364691011267	3.30926189118808	1.72650946939824	3.18906404095282e-05	0.00136628293160892	0.071731505592761	0.589447186373484
Glyma19g44380	46.8977960287418	75.4913861850916	18.3042058723919	0.242467476057642	-2.04413685388539	3.3189609098914e-05	0.00142067931339729	10.2005259562931	0.228302130792264
Glyma01g41450	451.164981067968	640.307714546253	262.022247589684	0.409213010615315	-1.28907607968732	3.34347620113786e-05	0.00142991101237023	2.82875841647508	0.796152479389654
Glyma06g17590	178.189992832431	257.86595918384	98.5140264810218	0.382035794072331	-1.38822027989487	3.4054562137382e-05	0.0014551349379196	0.171082196660242	0.00503849602201233
Glyma03g25650	225.614816268012	325.205220536628	126.024411999396	0.387522721164933	-1.36764719417536	3.41168307064762e-05	0.00145651237288968	5.02560650239379	1.15738533087562
Glyma15g38060	60.251050143058	30.3859069848094	90.1161933013066	2.96572333175237	1.56838401703522	3.42274301317375e-05	0.00145994890635796	0.444852149407597	0.496167615050401
Glyma20g27990	14.016646047712	3.48531492995019	24.5479771654739	7.04325940663982	2.81624321885972	3.44803433607691e-05	0.00146944436934146	0.118048829346443	0.95120317073357
Glyma12g01090	27.4238195157368	8.79004438241018	46.0575946490635	5.23974540347369	2.38949671365788	3.46424411672031e-05	0.00147505628773224	0.0651568829518094	4.94065172632636
Glyma20g25660	33.3846862857201	12.4702973678935	54.2990752035466	4.35427268505617	2.12243175871116	3.47719626433967e-05	0.00147670141553693	0.0850382613496437	0.703648751055665
Glyma09g01600	361.779047960264	523.280836906647	200.27725901388	0.382733792045226	-1.38558681090778	3.48056058708322e-05	0.00147670141553693	6.4608067431841	0.122377704244139
Glyma15g42570	6.54498134669731	0.840198304496277	12.2497643888983	14.5796109363044	3.86588031607804	3.48063437487322e-05	0.00147670141553693	0.00105264930102816	1.82353478753222
Glyma17g11940	1017.92599986714	1503.64509286277	532.206906871506	0.353944497539805	-1.4984049475789	3.48222591439174e-05	0.00147670141553693	1.2798990526684	0.00448159412270526
Glyma14g09620	269.924612153806	403.4162998809	136.432924426711	0.338193881771734	-1.56407753454047	3.48333213611747e-05	0.00147670141553693	0.455157902839732	1.76231547686937
Glyma14g32430	13.7125418932743	3.42305407396765	24.0020297125809	7.01187570921432	2.80980042346634	3.49187521032957e-05	0.00147903025284335	0.042923314171496	0.161181871460064
Glyma11g19050	31.6089211747115	11.9495588308955	51.2682835185275	4.29039132273015	2.10110924064205	3.50350823431432e-05	0.00148266267319176	0.11452958587148	2.37515010740003
Glyma08g41630	123.109692350051	179.584347636385	66.6350370637181	0.37105147492385	-1.43030875314638	3.51548570861626e-05	0.00148643440188728	1.89654280092155	0.106272650613338
Glyma09g03430	10.927510273694	20.8258307508972	1.02918979649084	0.0494189071639557	-4.33879308211438	3.53956938315651e-05	0.00149531390195405	4.76266865403928	0.12192357291514
Glyma11g10310	113.723424140494	166.69507223992	60.7517760410678	0.364448542027861	-1.45621296593725	3.54723632375761e-05	0.00149724862688944	2.34002236315958	0.187815969072568
Glyma05g23530	210.182506114527	123.865361807179	296.499650421876	2.39372530056819	1.25925760079984	3.55542580584717e-05	0.0014994003541911	0.303413401306139	4.55173030012569
Glyma12g05980	79.1090182066297	122.476416482691	35.7416199305682	0.291824507582808	-1.77682704822001	3.63034444215956e-05	0.00152879661928433	2.45868781618893	0.226376286547357
Glyma11g38150	26.7307616727252	45.0211691828998	8.44035416255064	0.187475232556966	-2.41522808182505	3.63143574047496e-05	0.00152879661928433	2.53982266068551	0.110599841314023
Glyma12g13430	10.6891147242071	20.086187476757	1.29204197165714	0.0643248985479319	-3.95847891320641	3.6421820718105e-05	0.00153199085965885	1.20236854736412	0.0477952586868024
Glyma11g35610	45.7059560854835	72.5578072424542	18.8541049285128	0.259849431026921	-1.94425219484071	3.6890412995015e-05	0.00155035636865879	13.5302244615218	0.2178771642658
Glyma03g02090	125.414841722114	185.456140131217	65.3735433130114	0.352501369147213	-1.50429923380697	3.69958873618677e-05	0.00155344289634273	10.183567879299	0.795503852857728
Glyma17g37740	101.124090895445	150.633585747448	51.614596043442	0.342649985973108	-1.54519246694704	3.78315738831071e-05	0.00158715888424129	1.02543005280896	0.203483851043504
Glyma01g39350	1311.91150735255	640.936186890599	1982.88682781451	3.0937351773414	1.62934970787685	3.81249716403777e-05	0.00159808545774852	0.648257520388979	4.96662182858409
Glyma15g00570	154.404745854177	229.063766870264	79.745724838091	0.348137664579911	-1.52227018900404	3.82752877959565e-05	0.00160300078370319	4.17472805779083	0.558815365566685
Glyma18g49240	789.041922426656	461.393398070827	1116.69044678249	2.42025666481484	1.27516005139265	3.85025270618349e-05	0.00161112645163492	1.00427806610482	8.53382851327013
Glyma03g37200	50.3659496765951	78.8232022195612	21.9086971336289	0.277947311409685	-1.84711666795366	3.91912060633023e-05	0.00163853026867072	3.68530956594523	1.00104622542035
Glyma10g34010	13.3512976031092	23.9493655797755	2.75322962644297	0.114960440904873	-3.12079059483705	3.94230692516685e-05	0.00164608675313329	1.25925348509195	0.0522632294576942
Glyma07g30800	79.2254239789554	123.196421974168	35.2544259837425	0.286164365967825	-1.80508406028671	3.94398285937747e-05	0.00164608675313329	2.80369122348502	0.787211543491817
Glyma15g08690	8.04576326285824	15.4923587859067	0.59916773980977	0.038675049299454	-4.69245305908212	3.96185906128882e-05	0.00165212588782791	3.87868074142364	0.0700674678343575
Glyma05g03730	18.9569605121575	33.7749429341774	4.1389780901377	0.122545820379445	-3.02860681525769	3.98504116361974e-05	0.00166036534667724	11.3760053211598	0.192423193322276
Glyma17g05660	345.786535170302	488.429144243575	203.143926097029	0.415912785899857	-1.2656470582061	4.09724328737016e-05	0.00170564896953543	8.46971709402441	0.219807743785352
Glyma01g39950	146.335042889981	83.453391922392	209.216693857569	2.5069885002653	1.32595537844218	4.1013195022211e-05	0.00170588158849673	0.0519847354165758	0.342857174041815
Glyma08g40460	93.1185982072676	136.230012461023	50.0071839535121	0.367079052920293	-1.44583730436776	4.12986454599228e-05	0.00171628252572008	8.13738986437834	1.64900037482189
Glyma04g32710	227.856093073083	324.298001610007	131.414184536159	0.405226624535895	-1.30319912848766	4.20316840595466e-05	0.00174525052527388	3.26923607791034	0.33496406211994
Glyma08g39700	190.835183685272	111.263092936658	270.407274433886	2.43034116072821	1.28115884730567	4.20723240458858e-05	0.00174544360271803	0.265578968281187	0.225283783293453
Glyma12g00420	10.8095644986167	20.3338347264297	1.28529427080367	0.0632096349801179	-3.98371170607845	4.21516795696388e-05	0.00174724115877636	7.58785162117957	0.046756526519149
Glyma08g08160	51.2370842801489	83.256698287627	19.2174702726708	0.230821911845221	-2.11514790985576	4.24973138246248e-05	0.00176006381372046	1.6478246451408	0.721826502967707
Glyma13g04720	68.8606214404346	106.156350124035	31.5648927568346	0.297343425239787	-1.74979791921973	4.25690171385777e-05	0.00176152917507401	1.68776315975459	0.0588524915906348
Glyma05g15870	157.370136776978	229.015664375663	85.724609178292	0.374317666924629	-1.41766495318688	4.34321499469256e-05	0.00179571390292071	2.31930898602016	0.413973942821084
Glyma08g27070	961.260696527823	1397.81757194278	524.703821112865	0.375373605000255	-1.41360088657801	4.35982013530761e-05	0.00180104392608303	9.18474871034771	1.35918112310534
Glyma02g01240	79.5349001280839	120.762363683232	38.307436572936	0.317213371820206	-1.65647450716172	4.49543916052357e-05	0.00185548773112402	5.87920934448303	0.151125895603322
Glyma05g00910	196.228522072617	282.586274573032	109.870769572202	0.388804338562475	-1.36288377721001	4.5471475036668e-05	0.00187523435061932	6.2414211631972	0.167582573641274
Glyma20g29850	47.0372425879865	73.5725409285103	20.5019442474628	0.27866299014172	-1.84340668729505	4.58770964284723e-05	0.00189035464960752	1.2094087060667	0.619640292912303
Glyma19g06370	16.5325803020844	29.3629522715656	3.70220833260316	0.126084335742639	-2.98753904325096	4.62348852131266e-05	0.00190348001958083	11.3745046888812	0.0482786561228123
Glyma20g34930	91.6115167536187	136.566973462175	46.6560600450629	0.3416350151304	-1.54947224649183	4.66643707963288e-05	0.00191953236206985	0.571729586962358	0.0827056439886907
Glyma04g10880	430.374410134539	620.960197007391	239.788623261687	0.386157799513248	-1.37273758404144	4.69544160369042e-05	0.00192982649911676	1.32766562446578	0.161043540623848
Glyma06g40740	619.852528585441	883.490343299049	356.214713871833	0.403190274317757	-1.3104672560564	4.72299843636841e-05	0.001938648338586	13.8542488715288	0.210042445749447
Glyma01g31750	774.357011045337	404.630028220867	1144.08399386981	2.82748168468928	1.49951767903613	4.72490068911842e-05	0.001938648338586	0.743467201187538	7.86694661175085
Glyma10g42880	60.6012133628755	92.5627053761137	28.6397213496373	0.309408862168239	-1.69241357546607	4.738719828196e-05	0.00194267484554395	1.11026346948987	0.0633235041579176
Glyma12g33970	42.2429841940159	68.3338486006591	16.1521197873726	0.23637070234058	-2.08087686735558	4.7561843278533e-05	0.00194818773253572	0.715219167125214	0.044943734974417
Glyma05g33880	150.745015922765	218.112430757098	83.3776010884331	0.382268909658281	-1.38734022588345	4.7685249155693e-05	0.00195159427304034	0.0687282690872748	0.0180323368815137
Glyma11g09060	54.1122991962535	84.9193945150013	23.3052038775057	0.274439119715918	-1.86544195084923	4.84867917511276e-05	0.001982725485958	15.6417302757405	0.206441227236764
Glyma12g04960	123.420376159683	182.793691826088	64.0470604932766	0.350378942804064	-1.51301202093287	4.87498275685338e-05	0.00199180213767376	9.66848180624161	0.530973699397691
Glyma08g46520	2364.24838550421	1173.06990449855	3555.42686650987	3.03087382335472	1.59973379332664	5.00443574391724e-05	0.00204297243020622	0.0569075435920761	8.79197628236977
Glyma12g05780	12.5954968007227	4.15775280839872	21.0332407930466	5.05880021307645	2.33879526399292	5.01033093152681e-05	0.00204365878483757	0.117146585532672	2.96635052482863
Glyma13g06860	270.868521185055	366.390757525342	175.346284844768	0.478577260051763	-1.06317624709152	5.02572302647066e-05	0.00204732466707756	4.88610153631	3.53772745098354
Glyma15g09700	752.408134189728	447.202360052368	1057.61390832709	2.36495600828949	1.24181334753386	5.02776130662992e-05	0.00204732466707756	0.0839060765074844	5.38199153131851
Glyma06g15410	3.0518255955409	0	6.10365119108179	Inf	Inf	5.05335063938771e-05	0.00205601845057907	0	0.272753780401331
Glyma05g03610	88.2395321183789	130.392444006566	46.086620230192	0.353445482070045	-1.50044039417476	5.07396549150882e-05	0.0020626754267158	2.96378913641	0.702155302596011
Glyma10g31370	218.543923703833	312.15290135065	124.934946057016	0.400236376200371	-1.32107579976027	5.15322854085161e-05	0.00209314302993485	3.9068802954821	0.0564594428791776
Glyma01g38940	11.4887087178281	21.6051643736685	1.37225306198779	0.063515048451112	-3.97675774350088	5.17452052274922e-05	0.00210003260512378	0.936592448975518	0.19118420253783
Glyma18g03060	7.31991229690419	14.0339091531451	0.605915440663242	0.0431751006830089	-4.53365664769607	5.19230727830163e-05	0.0021054892841394	3.2492165169922	0.0815432578337505
Glyma11g25660	17.382135174826	30.362440084348	4.401830265304	0.144976169671329	-2.78611231687077	5.27784568909141e-05	0.00213838730350506	3.5540383759149	0.310142896147487
Glyma04g40450	490.475960317742	688.849315302056	292.102605333427	0.424044270415427	-1.23771320421512	5.30721846911585e-05	0.0021484931662369	9.46796460072811	0.157599534778294
Glyma08g40270	46.5598624361157	22.8947884784848	70.2249363937466	3.06728915446151	1.61696417640084	5.35075591129838e-05	0.00216431159454669	0.0207048333395877	1.02274739468237
Glyma03g36620	21.0575777052114	37.1363763094834	4.97877910093943	0.134067445338441	-2.89896913468148	5.39043508858471e-05	0.00217854434105151	9.40007338846522	0.348871361048179
Glyma20g29120	375.158431844319	538.557392388888	211.759471299751	0.393197594708423	-1.34667359852129	5.41287692418281e-05	0.00218579271497933	4.8229781673541	0.00207922102810947
Glyma11g11100	343.033233005353	473.746881437175	212.319584573532	0.448170938728783	-1.15787899336432	5.44032631667999e-05	0.00219504946511103	0.753197939283401	1.0228867966682
Glyma06g07460	52.647383246752	82.7634092580873	22.5313572354167	0.272238147720032	-1.87705885438502	5.46111537785721e-05	0.00220160576554712	4.95529913784886	1.10586271390237
Glyma10g28920	45.4847755296916	23.5422821004282	67.427268958955	2.86409230300271	1.51807798804157	5.49784923079812e-05	0.00221457385378112	0.688906622054527	2.64826762334623
Glyma04g41430	25.5272756494052	42.9707558034636	8.08379549534675	0.18812318620412	-2.4102504227396	5.56516768601911e-05	0.00223982989573904	3.50691539056788	0.0221052263402124
Glyma05g05070	7.87130195463585	15.3995406437747	0.343063265496947	0.0222774999224169	-5.48826885350215	5.57131280354541e-05	0.00224044385030137	3.3507283274528	0.0257450180669343
Glyma12g06630	130.820087733549	187.541968232106	74.0982072349917	0.395102002679668	-1.33970293586942	5.62170394775089e-05	0.00225883511232827	4.52155699033202	0.266286182081505
Glyma16g34220	338.659588946787	465.296020845029	212.023157048545	0.455673694916813	-1.13392700567016	5.67159729498088e-05	0.00227699607294688	6.30705212740934	4.18656389631446
Glyma06g13210	262.236448751109	148.541211439412	375.931686062805	2.53082415593561	1.3396072711101	5.70051587167607e-05	0.00228671314098053	0.511522589114811	0.442525243033268
Glyma02g04850	12.5028335333932	22.5085419146563	2.49712515213015	0.110941222296774	-3.17213256930713	5.74615593559463e-05	0.00230311628565676	0.856082614405799	0.0257914370051059
Glyma16g34570	422.702660021368	596.702118657872	248.703201384865	0.416796243231478	-1.26258582085957	5.7811491691909e-05	0.00231522850873179	10.1673081774317	0.476910348726418
Glyma13g05090	93.1688643075705	136.058910007895	50.2788186072465	0.369537126266329	-1.43620878007039	5.79460312971677e-05	0.00231870183650993	4.15136815439812	0.388438754036068
Glyma16g29790	426.312322429735	258.656924352236	593.967720507234	2.29635344963112	1.19934471552629	5.82902156999102e-05	0.00233055142705214	0.241613724785715	0.796928241449431
Glyma15g39450	41.3893558326433	68.5662499770581	14.2124616882285	0.207280720368752	-2.27034216040772	5.89002196243481e-05	0.00235300070126988	12.9896992714115	0.625187842597955
Glyma14g06160	334.86182842503	199.536065127371	470.187591722688	2.35640404867436	1.23658693689326	5.9015110891259e-05	0.00235565008066196	0.239921821368226	1.10287317429755
Glyma11g11090	39.4398971931031	63.4737691175976	15.4060252686085	0.242714832958254	-2.042665816718	5.91323300329978e-05	0.00235838794567461	0.921456666675432	0.0889210087891347
Glyma07g30950	402.706947735893	575.282682315008	230.131213156779	0.400031532725272	-1.32181436910397	5.94000006469887e-05	0.00236711687048287	8.88793693956882	0.0937567058204704
Glyma10g07220	28.3874002877973	47.3187520182601	9.45604855733453	0.199837234796164	-2.32310267566643	6.05764397212507e-05	0.00241052455077802	0.811220441755801	0.00361293699105941
Glyma12g03300	166.880049807398	234.953860167889	98.8062394469071	0.420534650404568	-1.24970341710066	6.05886722627408e-05	0.00241052455077802	1.54573478590842	0.866701166395651
Glyma09g39210	19.8800866393626	33.9039030594888	5.85627021923636	0.172731446552356	-2.53339733885793	6.09993812934329e-05	0.00242487540489255	3.32981813316963	0.107930961927309
Glyma07g05620	363.796420618953	213.307837174507	514.2850040634	2.41099910287246	1.26963111411684	6.10573363222667e-05	0.00242519139799942	1.1672132018256	0.370666654143175
Glyma13g07540	9.15855485816741	17.6309831853409	0.686126530993895	0.0389159540214618	-4.68349446466587	6.15193268735095e-05	0.00244044471303515	9.65523825527821	0.0746475694954527
Glyma15g18210	33.3573490279787	53.8975286299028	12.8171694260547	0.23780625479261	-2.07214143346398	6.15419993410448e-05	0.00244044471303515	19.3312269968439	0.302482121875661
Glyma13g35850	7.26807570491832	13.9369836700269	0.59916773980977	0.0429912062750243	-4.53981459881661	6.22893987327113e-05	0.00246806475468875	0.945657354010206	0.0807038035890705
Glyma04g41880	619.0629034752	895.802959587492	342.322847362908	0.382140786318171	-1.38782384850128	6.25294904085765e-05	0.00247500427301374	7.04061526248109	0.0264094308675941
Glyma17g16600	173.022760057722	252.415745947312	93.6297741681317	0.370934760098823	-1.4307626265276	6.25666056067228e-05	0.00247500427301374	3.06341563971146	0.102564279031041
Glyma17g20160	85.4526271494921	130.804266109847	40.1009881891375	0.306572479489786	-1.70569990045305	6.26228799731314e-05	0.00247521143678641	0.0167068861402184	0.503147503458331
Glyma17g16330	54.7882490272753	26.346585064983	83.2299129895677	3.15903988256102	1.65948615107966	6.26754964685102e-05	0.0024752738010829	0.0575033694096889	0.774898499067699
Glyma09g05100	273.985116221467	387.519281684813	160.450950758121	0.414046367087931	-1.27213575754409	6.31288351585403e-05	0.00249114910294458	0.107622241378308	0.512193974821941
Glyma16g33000	19.8543320922748	34.8235915756477	4.88507260890184	0.140280550852715	-2.83361309400778	6.43261575567826e-05	0.00253633332454378	4.46441621410982	0.269583756230032
Glyma02g08940	58.5110057240419	27.6694776226775	89.3525338254063	3.22928155868668	1.6912132339566	6.45278078204518e-05	0.00254221740347382	0.163823965473138	1.25297615867511
Glyma06g08950	30.2938420974865	50.3922888197278	10.1953953752452	0.20232054574298	-2.30528526121748	6.59262787786173e-05	0.00259206605123981	2.83937156766343	0.492278734532773
Glyma08g02560	27.4219239034763	45.1916627630755	9.65218504387712	0.213583312799979	-2.22712916078867	6.59534312183992e-05	0.00259206605123981	0.537727719764988	0.244641575055545
Glyma07g36210	63.7573677203226	35.8332838980244	91.6814515426208	2.55855566583099	1.35532962203065	6.68244680884853e-05	0.00262417251283835	0.0902754892248428	2.61235935576778
Glyma09g16780	135.457555765452	74.7611102218229	196.154001309082	2.62374382519301	1.39162686623438	6.72745782129066e-05	0.0026397107558006	0.162001476203179	1.58693776092627
Glyma13g02000	82.7268223379129	124.163103485637	41.2905411901889	0.332550814461281	-1.58835329060416	6.74391833115525e-05	0.00264355094917576	2.50166788408381	0.09018484379701
Glyma17g05470	13.9125581523499	25.2410323613854	2.58408394331427	0.102376317510194	-3.28804607644533	6.74814647012164e-05	0.00264355094917576	0.558873493065596	0.115099161120828
Glyma13g44970	16.2298336966066	27.8886914447806	4.5709759484327	0.163900696362294	-2.60910611088138	6.77670432811485e-05	0.00265165138866588	2.03663657180083	0.270782807407051
Glyma02g38280	5.3741134639317	10.7482269278634	0	0	-Inf	6.78204915278836e-05	0.00265165138866588	3.0490435348457	0
Glyma20g31580	81.360473131985	120.902724921835	41.8182213421354	0.345883199648077	-1.5316431545302	6.78522696468795e-05	0.00265165138866588	1.79437843170871	0.133973556240091
Glyma15g12770	48.9863638932259	24.185308976411	73.7874188100408	3.05091900550077	1.60924388037104	6.81532795561354e-05	0.00266127033165334	0.00152075370973068	2.43743595634462
Glyma12g37050	372.565925384573	544.619400802694	200.512449966452	0.368169862606664	-1.44155655849667	6.82091585277084e-05	0.00266130954969976	1.00906823019931	0.851837888159846
Glyma03g39100	360.541976594343	506.212468611656	214.87148457703	0.424468968862698	-1.23626900660793	6.83879468481989e-05	0.00266614039087134	2.7752014045562	1.0334943631932
Glyma05g29280	114.387144655855	163.239168312436	65.535120999275	0.401466888595281	-1.31664709003209	6.85898427942169e-05	0.00267186361111159	1.59909988266709	0.850641086752649
Glyma18g41130	66.1404281456753	32.3246707764005	99.9561855149501	3.09225687730518	1.6286601705632	6.87499654183966e-05	0.00267595170374109	0.65583298262671	1.47290669810568
Glyma05g34920	25.3027414760704	41.9824877047546	8.62299524738628	0.205395052051899	-2.28352666720481	6.96665463091131e-05	0.0027094532180428	2.04362719996761	0.36232336937952
Glyma18g19670	120.072498199107	169.40675452634	70.7382418718738	0.41756447120221	-1.2599291305872	6.98737191989124e-05	0.00271533303983081	3.55045061835225	0.564504354264908
Glyma14g00570	83.7385233457528	125.845418037434	41.6316286540719	0.330815609366789	-1.59590078593814	7.05861360897628e-05	0.00274082179990498	3.74095798849717	0.24823926602701
Glyma16g31930	25.1709072696409	9.06355426909696	41.2782602701849	4.55431269506787	2.18723334903635	7.09398702152018e-05	0.00275235346055749	0.297277134787735	1.54289307125098
Glyma08g45320	216.157113086503	123.304683030976	309.009543142031	2.50606494048895	1.32542380017751	7.11940530677565e-05	0.00276000734266991	0.182344645589745	0.55000664452549
Glyma20g03310	259.783564058113	361.977179992286	157.58994812394	0.435358792858982	-1.19972323341401	7.1650795814671e-05	0.00277549544362613	7.09094313474946	3.71971897861946
Glyma09g03440	73.1224983222951	112.298904131837	33.9460925127528	0.302283381794185	-1.72602642674584	7.21285123018495e-05	0.0027917706221988	5.76318836180273	0.0906197984066146
Glyma03g27560	331.456671256826	461.613451198216	201.299891315435	0.436078911463517	-1.19733887072018	7.23415771787519e-05	0.00279778453749211	1.75862281867059	0.792508211964502
Glyma11g36210	496.542931399055	275.665996222896	717.419866575213	2.60249677655247	1.37989637660648	7.247013860564e-05	0.00280052333234767	0.559228741062355	1.78509806259702
Glyma08g00990	29.4191638469613	50.3264859435087	8.5118417504139	0.169132447673148	-2.56377463084346	7.28236298321737e-05	0.00281194299331271	5.22438200430512	0.37341589089513
Glyma19g00270	12.9972542739626	24.2791922204405	1.71531632748474	0.0706496456682206	-3.82317386479913	7.36343873608798e-05	0.0028409868880095	11.2528675362959	0.241699834694985
Glyma20g21780	84.725881011712	128.265626629354	41.18613539407	0.321100332773367	-1.63890393468124	7.36982662377067e-05	0.00284119118918625	0.732271844667421	0.312063964553362
Glyma08g05560	77.6078566622988	116.333362693741	38.8823506308568	0.334232156025769	-1.58107755506332	7.39634794191817e-05	0.00284915077432206	1.25739473117515	0.0544730074658495
Glyma18g05220	179.926794140834	98.9283746312302	260.925213650438	2.63751643169186	1.3991800818185	7.50502050709914e-05	0.00288871813137535	0.118312118930036	1.3530779911573
Glyma07g00780	4.99716867137244	9.99433734274489	0	0	-Inf	7.55501452913409e-05	0.002905654993132	2.94703625014521	0
Glyma04g34820	114.325653412213	168.014635883559	60.6366709408676	0.360901124012144	-1.47032445842911	7.57851123015605e-05	0.00291238223169658	11.1070494683633	0.282404278609178
Glyma0048s00300	25.6772913903094	43.5133963578778	7.84118642274087	0.180201663833608	-2.47231576301774	7.68613245347309e-05	0.00295140183474693	13.4898696073336	0.17132284283057
Glyma06g05450	7.08319593893653	13.8233286123761	0.343063265496947	0.0248177031102191	-5.33248659021437	7.71310994220624e-05	0.00295941776880632	0.531919974979123	0.0301879951187073
Glyma03g03480	55.514193763015	83.9233172206557	27.1050703053743	0.322974248433343	-1.63050895516498	7.77316299603676e-05	0.00298010165202997	6.94411257609947	0.111467661223624
Glyma20g24020	9.08121256436356	1.54137869547531	16.6210464332518	10.7832335311514	3.43071795385423	7.85273158091219e-05	0.00300822888002432	0.229139592211494	5.69055273683523
Glyma14g37230	72.4124526702277	110.467058071968	34.3578472684874	0.311023465892462	-1.68490466292521	7.86524524145036e-05	0.00301064454396101	4.3462848232704	0.10626339600221
Glyma08g14960	153.957863703855	221.129010224671	86.7867171830385	0.3924709702036	-1.34934214837908	7.88316906129637e-05	0.00301512565563684	11.5793777385345	0.56400026943954
Glyma06g40860	255.251779016005	141.212924039015	369.290633992995	2.61513339877421	1.38688454067542	7.96639893755266e-05	0.00304455804313183	0.120581771842711	2.8193416482284
Glyma09g31980	25.8277245398291	43.7475469682936	7.90790211136458	0.180762183468159	-2.46783520601399	7.9809090750083e-05	0.00304770179779333	3.13358847508842	0.0110696855059435
Glyma02g40040	79.2081677921996	119.389795296113	39.0265402882862	0.326883383889652	-1.61315205087872	8.00592872426953e-05	0.00305485075743213	3.33805356476002	0.807574640807781
Glyma12g07770	291.168742417046	413.942799706523	168.394685127569	0.406806653593097	-1.29758481926308	8.01797383630301e-05	0.00305704162824704	11.4922408140526	0.234474908451737
Glyma17g14750	1225.25077666313	1842.9872816107	607.514271715558	0.329635628947267	-1.60105590901813	8.05201891436624e-05	0.00306618670871468	10.2999460661234	0.355856132603469
Glyma02g02780	236.041179140201	333.790984069191	138.291374211211	0.414305301255665	-1.27123381440532	8.05460403914081e-05	0.00306618670871468	3.38820405949446	0.0336365644019461
Glyma05g25830	35.5193178101256	57.7267042505057	13.3119313697455	0.230602656822019	-2.116518960207	8.08897703899733e-05	0.00307685653676308	0.469947976866841	0.0705842655494763
Glyma17g13930	33.5414149033241	55.1229083963301	11.9599214103182	0.216968257994065	-2.20444410007094	8.24124535582922e-05	0.0031323191008386	8.32248474282545	0.0418694270787086
Glyma18g40480	66.5700389076162	104.452302263609	28.6877755516233	0.274649528348577	-1.8643362805469	8.28715803878377e-05	0.00314730298014828	11.2784121721646	1.26017494704921
Glyma13g32030	39.67244103677	18.47234976092	60.87253231262	3.2953323805833	1.72042398864305	8.36866165614707e-05	0.00317576958528811	0.66360275230306	1.01973233918923
Glyma16g29910	130.172774902672	74.9780314765585	185.367518328785	2.47229107884406	1.30584861107516	8.37800516514398e-05	0.00317682951133036	0.0542964914398456	0.0544394457115739
Glyma07g07570	59.3859657106417	89.1880032647254	29.5839281565579	0.331702998986845	-1.5920360390355	8.44565361623954e-05	0.00319997897719051	1.92546275131383	0.299285871585615
Glyma01g03760	109.433387777299	158.493015764998	60.3737597896006	0.380923787071592	-1.39242571399921	8.48445581066544e-05	0.00321217125609409	0.0361705601417012	0.0388557809079572
Glyma06g19400	5.02730251985679	1.22191892797706	8.83268611173651	7.22853694259355	2.85370367494152	8.73120311150557e-05	0.00330301005071604	0.272932648185688	4.07038847475074
Glyma08g47550	13.6266233522269	3.92658524268472	23.326661461769	5.94069911132756	2.57063271976272	8.75336494707662e-05	0.00330881288545068	0.737614971801915	1.54002411320757
Glyma19g40400	19.3015621094463	33.3325263377591	5.27059788113353	0.158121764540931	-2.6608921349445	8.78185770802826e-05	0.0033145181855117	14.5926037544414	0.554192182476338
Glyma06g05810	240.112692745111	344.331588561834	135.893796928388	0.394659686890692	-1.34131893439254	8.78778261442771e-05	0.0033145181855117	10.418175593103	1.9082021265274
Glyma13g43370	10.1919041524535	19.3546185084162	1.02918979649084	0.0531754111321445	-4.23309690717386	8.78896116658016e-05	0.0033145181855117	9.29333522697919	0.134212443440016
Glyma09g24170	97.3266818102239	144.603599708	50.0497639124482	0.34611699856376	-1.53066829773124	8.80017608677296e-05	0.00331616891885248	7.14837064433612	0.341230072832057
Glyma20g29610	60.8818956831823	93.6989840746482	28.0648072917165	0.299520934713206	-1.73927125263652	8.84230141319894e-05	0.00332945600883014	0.714764575125709	0.328168403256677
Glyma02g45270	5.11782193922546	10.2356438784509	0	0	-Inf	8.88899802894238e-05	0.0033444424081276	1.54032975628727	0
Glyma03g14210	319.787138887748	455.347102740175	184.227175035321	0.404586246243106	-1.30548081803153	8.95262285895673e-05	0.003363372143398	2.40348592152996	0.0444827186325733
Glyma13g31930	42.2599409788032	66.5365204465372	17.9833615110693	0.270278057679904	-1.88748370236858	9.0567469204065e-05	0.00339751102664363	4.92027249839007	0.0863431473616887
Glyma07g01630	15.0709570684021	4.87680905759392	25.2651050792102	5.18066317151964	2.3731367876847	9.05806787383029e-05	0.00339751102664363	0.287826154579466	0.0797284427828161
Glyma01g32130	42.7477095112398	65.610909815773	19.8845092067065	0.303067115858318	-1.72229077315727	9.0719411606423e-05	0.00340008502634336	0.490110495216297	1.69376338430905
Glyma06g20100	36.7826456632647	60.1596534647463	13.4056378617831	0.222834359736445	-2.16595639003962	9.08119241311751e-05	0.00340092408997199	1.05376731491645	0.0923290078663281
Glyma08g24720	535.851227135018	313.684684832079	758.017769437957	2.416495946698	1.2729165748676	9.12820503863847e-05	0.00341589265404235	0.063769590580833	1.60801281091526
Glyma20g30230	50.3532793885688	80.7072796798214	19.9992790973162	0.247800188243942	-2.01275081145042	9.13636580613308e-05	0.00341631047699184	1.52160363695399	0.43900665092043
Glyma15g20970	92.1974683399618	44.1028988283975	140.292037851526	3.18101625014257	1.66948774186806	9.14522527695942e-05	0.00341698871711847	0.844477900472313	4.16901994864967
Glyma03g34420	32.458575713607	52.6054432489315	12.3117081782825	0.23403867390724	-2.09518114608716	9.25033482174745e-05	0.00345360075585148	14.83649426615	0.197907759621529
Glyma02g07960	243.458702659024	350.779975041269	136.137430276779	0.388099207375685	-1.36550260821166	9.26220187540218e-05	0.00345537128117888	2.45328953366277	0.829494899446513
Glyma14g39320	52.738797333907	80.0548635055681	25.4227311622459	0.317566354484855	-1.65487002494152	9.34504067089322e-05	0.00348359556077617	1.99645215665092	0.307309775814094
Glyma18g04490	46.4895133122362	72.2412210052572	20.7378056192152	0.28706333213424	-1.80055903437556	9.42437862347236e-05	0.00351047246145286	2.09314690222104	1.33387993718557
Glyma16g27950	6.76452068491748	1.09739721601198	12.431644153823	11.3282993363155	3.50185938735879	9.44131134914723e-05	0.00351408071996119	0.0139935011865609	1.50252947517383
Glyma08g08170	41.7914684001519	67.2906379348303	16.2922988654735	0.2421183594849	-2.04621561392493	9.45951361912711e-05	0.00351639015099004	0.598405632887569	0.471207783332253
Glyma18g00310	80.9011430346844	123.293941110651	38.5083449587181	0.312329580933411	-1.67885888049229	9.46201729358323e-05	0.00351639015099004	6.35829684384686	0.167704310817182
Glyma15g11600	40.6584716432797	64.0399514090444	17.276991877515	0.269784587548499	-1.8901201635859	9.4865881317399e-05	0.00352282198478654	4.90262352936588	0.00270189448466839
Glyma11g01470	36.8016697309843	59.4826084641638	14.1207309978048	0.237392598650277	-2.07465313908612	9.55522357105546e-05	0.00354559474176777	6.01656169785242	0.141887068787851
Glyma19g07650	157.991936756367	83.165054761793	232.818818750941	2.79947893280173	1.48515832323475	9.58068324450914e-05	0.00355232397547557	1.09153495478854	13.6724416088586
Glyma10g37920	7.49178562202789	1.02879564606281	13.954775597993	13.5641860960412	3.76173057778667	9.67733133677066e-05	0.00358541799213677	0.251718170436142	5.64652887022669
Glyma13g20830	353.475804211591	209.01118526396	497.940423159223	2.38236256366076	1.25239298876514	9.69879050813558e-05	0.00359062551193557	0.463876234755197	0.0801249049899809
Glyma09g02610	130.983984185576	190.044768469165	71.9231999019878	0.378453984718119	-1.40181019772699	9.73623643213477e-05	0.00360173908837279	8.33799163579487	0.678399049373502
Glyma01g41530	48.5137267167009	75.5979880640422	21.4294653693596	0.283466080488886	-1.8187519820767	9.81862981982477e-05	0.00362945052592883	0.765086127880456	0.131137131025725
Glyma15g02560	102.732676405688	55.0922043887923	150.373148422583	2.72948142284127	1.44862687797241	9.8650055771555e-05	0.00364300954503924	0.00519017258429606	0.517519652315216
Glyma01g39260	253.826438160689	364.107530937956	143.545345383421	0.394238880513245	-1.342858030435	9.87033391517497e-05	0.00364300954503924	0.08960544125917	0.160271498791291
Glyma17g04020	17.0814958311815	28.9928479741206	5.17014368824247	0.178324795579152	-2.48742077514414	9.92671959325644e-05	0.00366103457668252	0.534816911002876	0.235753044820867
Glyma12g02430	26.4167277340554	43.8209243691643	9.01253109894652	0.205667297727942	-2.28161567951952	0.000101332616329107	0.00373436871331995	1.68526755491523	0.168459522821312
Glyma14g11160	70.9864250698766	108.908259324626	33.0645908151273	0.303600397436991	-1.71975441553055	0.000101479211163884	0.00373693149812151	10.2378669854563	0.583212706472518
Glyma17g18640	109.865586517273	58.9463086237162	160.78486441083	2.72764941800174	1.44765822815505	0.000101835405226631	0.00374720294588856	0.279583894359831	1.4391450946255
Glyma08g06470	817.270321396322	1150.64302399687	483.897618795775	0.420545389581306	-1.24966657552486	0.000102511675945754	0.00376922764216618	5.03654478445027	2.1053149812913
Glyma06g14290	376.257743400539	525.601381783892	226.914105017186	0.431722809112562	-1.21182277849686	0.000103054518264732	0.00378631668697195	7.15010872984825	0.0998341248201549
Glyma14g12020	28.9924576780777	12.4306882010487	45.5542271551066	3.66465849825302	1.87367876293422	0.000104385545950275	0.00383231658402457	0.172289685594748	0.557557392194295
Glyma12g32730	6.71641971356285	13.0897761616288	0.343063265496947	0.026208489836717	-5.25382196345856	0.000104700682750558	0.00384097860214566	1.76360741549446	0.0326636547711987
Glyma10g15980	242.766206349434	154.62279125109	330.909621447779	2.14010896304685	1.0976842529093	0.00010550337992079	0.00386750031700565	0.273874467403669	6.36366358288957
Glyma10g05800	519.089325871719	720.467996017504	317.710655725933	0.440978166250446	-1.18122086817938	0.000105592659121618	0.00386784953329321	1.98997402254674	0.52112840745096
Glyma06g10610	100.830523263636	147.230515748092	54.4305307791801	0.369695986614007	-1.43558871304329	0.000105704092404903	0.00386900911203997	3.26027162271312	0.021907246563452
Glyma07g30440	232.712705766117	145.968700555709	319.456710976526	2.18852884050034	1.12996139598183	0.000106301991219405	0.00388579870584924	0.45147447724449	8.61251848359879
Glyma18g51490	4.87888558163825	0.896118446512194	8.86165271676431	9.88893014227637	3.30581444798926	0.000106323041829806	0.00388579870584924	0.132711181562138	1.64871160335586
Glyma04g40620	78.7578291551014	117.624360985416	39.8912973247872	0.33914145837301	-1.56004093737997	0.000107965077582401	0.00394283910586694	2.39466419747188	0.000147591913623714
Glyma01g32450	240.412907428012	328.657710129619	152.168104726405	0.462998737094564	-1.11091983658521	0.000108082610162477	0.00394416134511649	2.20239679242566	2.09034920165436
Glyma11g03900	234.016605038517	318.610825956307	149.422384120726	0.468980875562645	-1.09239900219678	0.000108639054421097	0.00396148636189048	3.9909533491254	3.24019337453172
Glyma07g40130	60.2103939999992	90.818592542494	29.6021954575044	0.325948626033304	-1.61728350100647	0.000109956496064619	0.00400651400912238	0.679044721957046	0.129586728530441
Glyma13g26630	197.609526768366	121.914812980764	273.304240555967	2.24176401434573	1.16463441674637	0.000110230076424686	0.00401223101256408	0.0393035787387983	0.506846365702853
Glyma13g10790	51.3545969347777	21.368324583923	81.3408692856324	3.80660959010474	1.92850661316201	0.000110278855617715	0.00401223101256408	0.508921739637903	13.5601076853401
Glyma12g17940	2.9042360077247	0.319459767498245	5.48901224795116	17.1821706718713	4.10284040259323	0.000111773772631561	0.00406357153304755	0.112590989404225	3.28090463713673
Glyma03g31640	96.8867441157531	57.5790310682552	136.194457163251	2.36534819423765	1.24205257304646	0.000114007985571533	0.00414169234775147	0.349977846770559	3.83060136408423
Glyma03g35920	256.788006809668	357.451453935428	156.124559683908	0.436771365635882	-1.1950498174053	0.000114128989346465	0.00414298482434495	3.32852448129452	0.416597736919804
Glyma13g29930	33.5956769839782	14.9990477689679	52.1923061989884	3.47970797899391	1.79896623856403	0.000114496251498886	0.00415320808167014	0.00284633800230521	0.20711879961992
Glyma07g08780	115.743240311314	64.5499108187294	166.936569803898	2.58616267143565	1.37081302452652	0.000117974142370297	0.00427616588690185	0.0908269046221133	0.976663376775463
Glyma17g26590	104.959164894406	54.4547685550546	155.463561233758	2.85491179852471	1.51344617473116	0.000118403636702336	0.00428784150034848	1.74977033813748	17.2213479328804
Glyma20g26790	15.9468765548121	27.3497679646055	4.54398514501881	0.166143462383278	-2.58949856967438	0.000118473083641943	0.00428784150034848	2.03146772602571	0.479127580119627
Glyma20g01170	17.8908456081019	31.2261864710919	4.55550474511183	0.145887322786891	-2.77707357247535	0.000120252111292468	0.00434898351488598	2.79231723396691	0.157578081790844
Glyma04g02280	36.3130638154475	56.821843008259	15.8042846226361	0.278137487028342	-1.84612989243524	0.000121574756963132	0.00439354140327716	5.07139068673929	0.196111763683698
Glyma06g41500	31.4706811529519	52.0463449979577	10.895017307946	0.209332995590249	-2.25612836416996	0.000123407058531542	0.00445643747182631	0.0609412182801049	0.254765896386173
Glyma03g38260	185.874954796839	254.174548207829	117.57536138585	0.462577241564378	-1.11223380662594	0.000124537630510187	0.00449391815809749	6.80518805673077	1.11463733486144
Glyma14g00680	38.9066428850554	62.5231858977141	15.2900998723966	0.24455087585285	-2.03179346322617	0.000125409032257252	0.00451817979705162	2.0711652309285	0.102414984873374
Glyma15g01020	171.691474087153	105.008645795651	238.374302378656	2.27004453369046	1.18272060055767	0.000125470456839481	0.00451817979705162	0.72883558921102	1.82846705272127
Glyma01g00590	13.4047103429658	24.2253367426173	2.58408394331427	0.106668649058172	-3.22879187837259	0.0001254894673312	0.00451817979705162	3.3513144396694	0.120397633496328
Glyma01g00530	59.9460104033014	88.0051281828434	31.8868926237594	0.362329937836234	-1.46462408019893	0.000125844428538177	0.0045275987353446	0.549103989373183	0.641445963886943
Glyma13g29780	156.791493688755	219.614980819223	93.9680065582884	0.427876123057556	-1.2247349209682	0.000126054124452667	0.00452948211641783	5.46309528843661	0.267299427518439
Glyma11g19450	84.2759921246224	123.111765664837	45.4402185844079	0.369097286023139	-1.43792696541913	0.000126083567511322	0.00452948211641783	2.36944537005684	0.233454953155142
Glyma15g16490	59.6901601119368	29.8708626592419	89.5094575646317	2.99654745782636	1.58330122277487	0.000126898466412995	0.00455538254929491	0.345059309407743	0.64970932411564
Glyma16g04210	10.3651921276675	19.1020267190344	1.62835753630061	0.0852452758155772	-3.55223630574103	0.000127478841720027	0.00457283200128541	1.3339975398628	0.0890252718670914
Glyma07g02730	143.67090322468	206.331909715138	81.0098967342218	0.392619332831572	-1.3487968810911	0.000128248589952766	0.00459704369218718	12.148767772344	0.0392081355891413
Glyma10g37330	5.85263570023849	1.1533173580279	10.5519540424491	9.14921983008414	3.19364872752171	0.000132323993912179	0.00473962264161952	0.109560755376433	0.673823438312754
Glyma09g30390	834.419662109868	1177.62781824509	491.211505974645	0.417119482373176	-1.26146739722086	0.000133017491116589	0.00476094633518254	1.47309704373555	0.312622529152158
Glyma16g29750	200.16025646599	291.866316277914	108.454196654067	0.37158860274509	-1.42822184240065	0.000133323383098271	0.00476837568842179	2.06322519525247	0.758057934803976
Glyma16g02940	87.8347781758614	127.95457858523	47.7149777664926	0.372905591140764	-1.4231176666399	0.000133919645577749	0.00478617168108302	2.42128090920497	0.621021375958832
Glyma13g35810	20.229141794562	5.86418076319298	34.594102825931	5.89922177076529	2.56052464574378	0.000134425347489678	0.00480070729201354	0.460143104697193	11.1863543915083
Glyma03g00390	217.491492013479	303.087591924916	131.895392102042	0.43517252311245	-1.20034062750142	0.000135961896655031	0.00485200887709765	0.214253159384611	0.66249388538166
Glyma13g37500	31.7376822912547	14.022792608257	49.4525719742524	3.52658513576913	1.81827186842876	0.00013687450039421	0.00488098494126352	0.172671265659226	0.424771945049148
Glyma12g34420	64.1345746848645	97.6822019240823	30.5869474456466	0.313127129028259	-1.67517958730824	0.000136986047928183	0.00488137351390228	5.71358725202763	0.180475750600754
Glyma13g10640	941.912915924948	1349.22671776027	534.599114089625	0.396226302853729	-1.33560344046238	0.000138360073344813	0.00492671573941024	3.04366966859538	0.091505927762509
Glyma07g01430	65.3967401276198	95.9194724348987	34.8740078203409	0.363575892726163	-1.4596715515639	0.000139051131555506	0.00494769022610341	1.63880658498437	0.56064461869877
Glyma16g03270	110.701100147462	157.552608722094	63.8495915728297	0.405258866169925	-1.3030843458146	0.000141396895278784	0.00502746820178186	3.59101394362314	1.21298054045686
Glyma01g42150	15.3168821798269	26.8648403384269	3.76892402122687	0.14029206850844	-2.83349464720536	0.000142205893209506	0.00505252850467006	1.96168282222162	0.23623091477219
Glyma04g05280	290.613887608522	172.592271565417	408.635503651626	2.36763500442568	1.24344669165453	0.000143152371303649	0.00508243316506907	0.753123419337068	4.61223129606703
Glyma01g44930	59.7264954326775	32.1702382808221	87.282752584533	2.71315219435492	1.43996997791192	0.000143822898528822	0.00510250397428735	0.136731371229563	0.467986666462934
Glyma04g37640	47.2885277168394	73.0114215655468	21.565633868132	0.295373427961147	-1.75938804899105	0.000144869167321698	0.00513586613798809	2.65364260014856	1.0835573174687
Glyma05g03560	6.59449521673923	12.8459271679815	0.343063265496947	0.0267059949049091	-5.22669255839463	0.00014536852672349	0.00514980482763754	0.94297009514375	0.0335545652148301
Glyma12g08110	84.1798178148733	122.70501325785	45.654622371897	0.372068110012419	-1.42636135263258	0.00014587850382013	0.0051640990352326	0.31494507521943	0.711776092681757
Glyma08g04920	140.66583304649	201.318376156585	80.0132899363961	0.397446529541655	-1.33116731437458	0.00014616420242524	0.00517043872299001	18.1001266662269	0.476147828693936
Glyma07g15580	691.729298625754	965.198592802531	418.260004448977	0.433340876756281	-1.2064257633963	0.000146563584692752	0.00518078770439439	0.220409497911482	2.41320335968291
Glyma13g29390	2.70538847961721	0	5.41077695923443	Inf	Inf	0.000146966732452155	0.00519125461796401	0	0.118269349758444
Glyma04g09570	178.645580561658	243.484415600575	113.806745522742	0.467408746642071	-1.09724336329321	0.00014794422716687	0.00522197898772845	3.91026257166593	1.79398540958835
Glyma01g44210	2.8401884176271	0	5.68037683525419	Inf	Inf	0.000149024902848275	0.00525629799151682	0	0.125623802243977
Glyma08g07370	79.0961899846691	45.9534799326048	112.238900036733	2.44244614774207	1.28832675329215	0.000149237612932182	0.00525997511045418	0.657070003682536	3.88648386743108
Glyma06g17530	164.621151797257	235.905870846398	93.3364327481156	0.39565116549765	-1.3376990878081	0.000149885941139458	0.00527898937790954	9.07501520105591	1.2697930780939
Glyma19g38370	60.6542922086107	89.1878062233236	32.1207781938979	0.360147642980123	-1.47333963241938	0.000150417206336482	0.00529385607612967	9.86664875298511	0.55221577921797
Glyma11g11350	21.6232464242816	8.20251904908189	35.0439737994813	4.27234287293776	2.09502743383192	0.000151138468150646	0.00531538319678755	0.10625468532989	0.302097762128359
Glyma08g16460	34.1921273656804	55.1322913493856	13.2519633819753	0.240366635552922	-2.05669144036444	0.000152118321152584	0.00534218832169273	2.15589637530287	0.0741487908146798
Glyma13g39280	4.77040210071925	9.5408042014385	0	0	-Inf	0.000152120954931289	0.00534218832169273	0.887360710672865	0
Glyma13g40340	190.738545445604	264.544718737279	116.932372153929	0.442013632750143	-1.17783722844324	0.0001523542479801	0.00534650963714827	3.52731944851408	4.635850112848
Glyma07g32690	181.057620252606	252.995337351014	109.119903154198	0.431311913874528	-1.21319652755061	0.000152536824956741	0.00534904623047868	1.56185341125672	0.336960782844209
Glyma10g21570	278.367586466	174.225284912353	382.509888019646	2.19549009899495	1.1345430283551	0.000154183403245955	0.00540288055680805	0.267034346761545	0.755501194444969
Glyma02g41150	101.378137363442	146.565989811871	56.1902849150135	0.383378742825251	-1.38315774867627	0.000154365559968163	0.00540535807027868	18.2848035573902	0.279809305835979
Glyma18g06510	28.8818466404599	47.9375906546744	9.82610262624537	0.204976981363731	-2.28646618875166	0.000157128331976648	0.005498131200724	12.7393485706325	0.364034622112334
Glyma19g06130	50.5372764382961	80.2259879460958	20.8485649304964	0.259872959676166	-1.94412156869792	0.000157693243907173	0.00551391993007215	16.7301583640862	0.810961889908445
Glyma09g01340	124.432331859645	175.265990327229	73.5986733920613	0.419925584277073	-1.2517944067734	0.000158165613170826	0.00552483512573701	5.63688098715225	0.648687644748519
Glyma20g38720	9.61005800601622	17.4091173908962	1.81099862113625	0.104025872218157	-3.26498570999391	0.000158233246518387	0.00552483512573701	5.0455962593355	0.129589544760575
Glyma03g18990	17.563856467425	30.6591669809224	4.46854595392771	0.145749098685827	-2.77844113307743	0.000160560920699948	0.00560207448352955	2.31227894235756	0.0321798543047307
Glyma08g11120	7.22648042203726	13.8470454034113	0.605915440663242	0.0437577420316663	-4.5143178950575	0.000161763631572574	0.0056399803048215	7.22448271775967	0.0829847575676242
Glyma07g38850	140.953499590608	88.5360276772326	193.370971503984	2.18409360095687	1.1270346853524	0.000163337511217215	0.00569076337572738	0.8771749927984	7.58517454079832
Glyma02g18250	183.536007777832	254.954297900803	112.117717654861	0.439756138955081	-1.18522437716004	0.000163502674501247	0.00569242836178138	1.2877086631372	0.389329745239157
Glyma13g03650	369.459963961755	240.832618314421	498.08730960909	2.06818874077435	1.04836785052426	0.00016406404102662	0.0057078750801356	0.0681473767359529	2.85493929858966
Glyma05g33630	162.268814298099	223.720243462283	100.817385133914	0.450640422939247	-1.14995136418504	0.000165061105792684	0.00573844695966565	1.70998074288022	1.22086068272556
Glyma03g35780	24.9454404201444	41.3635678865541	8.52731295373476	0.206155159949505	-2.27819752335142	0.000165271264419764	0.00574163737953416	1.92268503267335	0.173132603268435
Glyma03g37320	46.0097065725771	21.4625389003125	70.5568742448418	3.28744304541782	1.71696590009162	0.000166744291536435	0.00578866474655264	0.637753100400374	1.98687010946025
Glyma03g21540	32.728976341371	15.2755187129573	50.1824339697846	3.28515416810154	1.71596107597731	0.000167300403482753	0.00580381614313775	0.757311348551355	2.48454828544725
Glyma01g36110	175.376235543176	250.602519072165	100.149952014188	0.39963665323471	-1.32323918689487	0.000168943125571769	0.00585661451320918	0.659380921593883	0.160499960526678
Glyma15g01770	18.6055755767793	31.6447239129025	5.56642724065618	0.1759038017199	-2.50714143150229	0.000170218911417859	0.00589662626138809	1.76361717146834	0.529950247134408
Glyma12g08920	13.865629570558	24.5480074579919	3.18325168312404	0.129674544403305	-2.94703279392129	0.000171256956623925	0.00592835109375241	0.0899252840717867	0.032137369251292
Glyma13g33920	39.0773005890653	61.7793541008014	16.3752470773291	0.26506018581241	-1.91560811289318	0.000171393801888511	0.00592885635091941	1.60614169436468	0.496842525826651
Glyma17g30800	13.9170909051347	24.4083210545395	3.42586075572992	0.14035626408203	-2.83283464230579	0.000174078379143721	0.00601742924569648	1.2209889948966	0.271370498741238
Glyma01g10070	62.9525746947533	94.3053036467017	31.5998457428049	0.335080260821684	-1.57742139328512	0.000174627938960963	0.00602799442742472	0.0976555422562125	0.243656791390141
Glyma02g06890	61.4971658003948	94.8310459177959	28.1632856829936	0.296983813796664	-1.75154379144257	0.000174632606922589	0.00602799442742472	0.952481524453383	0.345036153680565
Glyma09g32300	70.0438465690481	39.4220337338471	100.665659404249	2.55353795504008	1.35249750300614	0.000174956951520594	0.00603489490387323	1.06086981900587	2.59639196579388
Glyma09g29160	176.609065344534	105.849256354294	247.368874334775	2.33699208529905	1.22465284814764	0.000178566017152522	0.00615500689400355	0.503238975515198	0.0692347825323257
Glyma10g05150	151.678477880744	209.700308742143	93.6566470193441	0.446621407384329	-1.16287569104667	0.000179113116043949	0.00616948004396266	0.0351965237717624	1.52683049114554
Glyma19g28550	321.974416223784	447.892548209853	196.056284237716	0.437730623162448	-1.19188477799019	0.000180446282759875	0.00621098922731614	11.2179015655768	0.835061042384212
Glyma06g08250	304.765910666817	430.988462598902	178.543358734732	0.414264821981773	-1.27137477832886	0.000181260746698843	0.00623459836411382	11.4810546969291	0.881511685241055
Glyma19g32650	276.030584845913	161.639885992538	390.421283699289	2.41537712862104	1.27224846405634	0.000181902198096045	0.0062522273587966	0.404248739144345	1.72328067100844
Glyma13g41340	157.89394476247	220.710482079829	95.0774074451099	0.430778849056752	-1.214980678594	0.000182926617768132	0.00628298520433349	2.76684853522232	0.207047736299571
Glyma03g28760	665.4619217272	935.246186670966	395.677656783434	0.423073263941187	-1.24102057723425	0.000184485085899759	0.00633202950882272	0.835409623018288	0.0209270857539844
Glyma02g46910	6.86954951258112	13.133183584499	0.605915440663242	0.0461362195057106	-4.43795639823361	0.000184627066938624	0.00633242114030365	6.20319963650869	0.0888498650136279
Glyma01g42860	53.4449204399387	80.8342034735544	26.055637406323	0.32233431253946	-1.63337032319592	0.000185045901172838	0.00634230114139951	3.83333844170795	0.113234488410477
Glyma13g22300	111.627317162425	163.227889403975	60.0267449208758	0.367748092192228	-1.44321023781773	0.000185684925614556	0.00635970870229856	8.07820535178979	0.0955290296916582
Glyma15g39070	56.712000566451	86.4416039245931	26.9823972083089	0.312145957308322	-1.67970731372856	0.000187722534658674	0.00642495941134537	4.8634449611233	0.0294902590104765
Glyma19g34430	82.6885707828231	46.9250184567813	118.452123108865	2.52428506166622	1.3358748397302	0.000187895247110916	0.00642633546853681	0.0195136946696694	0.661584369314552
Glyma20g07050	190.143151066051	108.320168670548	271.966133461553	2.51076172424296	1.32812512077819	0.000188798801205911	0.00644926386719307	0.410118013154299	8.02021927309606
Glyma09g07650	40.9610965185278	18.503384840818	63.4188081962377	3.42741659117079	1.77712155733391	0.000188831594940289	0.00644926386719307	0.0557108008548025	0.638647246092262
Glyma01g03400	23.8777646241078	40.2931203968529	7.46240885136264	0.185203051485322	-2.4328202256279	0.00018924342668715	0.00645878093418256	1.77763140867421	0.298443074689428
Glyma05g21870	15.4807003966068	4.71835040281541	26.2430503903982	5.56191214089127	2.47558095523807	0.000190260663988135	0.0064889322658907	0.700655965993	0.197254794100454
Glyma18g18880	290.799934153753	175.316275874796	406.28359243271	2.31743225439526	1.21252716509609	0.000190856717073047	0.00650404406825521	0.35472018504601	0.0828106440875618
Glyma02g39340	440.526126012974	603.567568597423	277.484683428526	0.45974087718687	-1.12110714791267	0.000191073774550551	0.00650404406825521	6.16071012014628	0.510633914140162
Glyma20g24580	218.316439474793	304.942654994673	131.690223954913	0.431852421424001	-1.2113897159593	0.000191217811506232	0.00650404406825521	0.185120652289022	0.302600287584351
Glyma17g04360	704.660493982769	973.789991793845	435.530996171694	0.447253514455812	-1.16083527606898	0.000191240192200337	0.00650404406825521	5.68440129674443	0.735188140834685
Glyma02g15430	126.20332176225	72.3892907994699	180.01735272503	2.48679536347037	1.3142877941438	0.000191761572272507	0.00651720583887318	1.10081749367404	2.27311405602732
Glyma11g05530	7.48764431197336	1.82575523647642	13.1495333874703	7.20224328253768	2.84844633273879	0.000192525678822325	0.00653859269714643	0.183369809586968	0.438961047036757
Glyma03g39790	62.2237891667079	92.8807097749673	31.5668685584485	0.339864635347094	-1.55696784499291	0.000193341112063307	0.00656169156952153	0.740557938872144	0.0406282931863684
Glyma02g10920	86.7594151965594	125.917802221224	47.6010281718946	0.378032552444527	-1.40341762438751	0.000193688724232316	0.00656889213134186	5.64796160355872	0.324730602522459
Glyma03g39220	4.6792737869193	9.35854757383859	0	0	-Inf	0.000196022832325384	0.00664340693369424	1.56843260650164	0
Glyma06g04920	243.267827158881	336.141501472707	150.394152845054	0.447413223854078	-1.1603201972146	0.000196177590111792	0.00664400891427492	1.18312174254561	0.2938141879475
Glyma01g04360	53.21938225237	82.6368228819295	23.8019416228105	0.2880306961561	-1.79570552338539	0.000196888480898185	0.0066634316445221	2.71766346569538	0.36015023670301
Glyma14g00870	1077.94721902092	625.922000214487	1529.97243782735	2.44434999457292	1.28945087242478	0.000197039486567178	0.00666389192436192	1.07395448061968	0.999611910325454
Glyma08g02110	94.831981440295	136.294837762346	53.3691251182439	0.391571140876974	-1.35265365386787	0.00019824423585558	0.00669996442545219	3.1684072488747	1.72448413835535
Glyma11g26260	19.4582718354441	6.8986486332872	32.017895037601	4.64118362009466	2.21449277627553	0.000198848204380992	0.00671569652929621	0.297821919760304	4.99036703610659
Glyma20g30320	40.2384792919392	62.4653917876922	18.0115667961861	0.288344734271482	-1.79413341863343	0.000199996025828988	0.00674976148966895	0.0584566263016415	0.653619724540294
Glyma12g08980	69.4848438967455	38.9606761773153	100.009011616176	2.56692186657699	1.3600393830121	0.000200432807851028	0.00675979855018021	0.0121446987544096	0.459323386755868
Glyma04g08020	58.782608915619	86.764686894114	30.800530937124	0.354989247811294	-1.49415276707073	0.000200756002886569	0.00676493595630214	2.87671441910621	0.119327984317899
Glyma02g09850	30.0087025639319	48.1376948078762	11.8797103199875	0.246786024287224	-2.01866739919428	0.000200864113511384	0.00676493595630214	2.29348823817358	0.0931569064440487
Glyma17g07360	4.49249121897167	8.98498243794334	0	0	-Inf	0.000202151850958964	0.00680358117127538	0.0769315495845466	0
Glyma10g36600	1264.08161061231	708.909882419372	1819.25333880525	2.5662688360282	1.35967231153787	0.00020278778126629	0.00682025091251909	0.0128770047304155	0.292393992761344
Glyma08g28570	4.4613607909804	8.9227215819608	0	0	-Inf	0.000203237912144399	0.00683065298903608	0.0127526733073492	0
Glyma07g29730	40.7817926219886	63.4043303489257	18.1592548950515	0.286404016809542	-1.80387636837958	0.000204124431305842	0.00685569713952267	0.213375419076509	0.0906702297950108
Glyma04g41250	20.9072241465498	34.9889562651427	6.82549202795697	0.195075611179542	-2.35789467485807	0.000204679096294805	0.00686956872810066	7.55074927208089	0.767712021285769
Glyma02g02070	52.7693897683819	79.6328060309201	25.9059735058437	0.325317853244866	-1.62007809611403	0.000205573232524363	0.00689480679873206	1.47924654845887	0.702775490067264
Glyma15g07850	539.724673323003	770.607729832243	308.841616813763	0.400776692028506	-1.31912948673516	0.000205996733777474	0.00690423607100203	5.84264278806946	1.30668148665185
Glyma11g33740	26.6323389841005	42.7774638127617	10.4872141554393	0.245157454900603	-2.02821946222724	0.000208099180333983	0.00696609133672551	0.979989157447552	0.12043698520671
Glyma16g34630	92.2147885215078	136.579133121561	47.8504439214546	0.350349594610956	-1.51313286799538	0.000208129538267872	0.00696609133672551	5.88461140197773	0.153639986688419
Glyma14g14410	389.03874428251	532.871576547648	245.205912017372	0.460159488344274	-1.119794118143	0.000208499183385101	0.00697365061780044	0.862670385204845	0.33718603467174
Glyma05g06090	452.319461853076	611.693667161355	292.945256544797	0.478908434517965	-1.06217825039701	0.000212882960832724	0.00711536721879079	0.239466491711026	2.61716659771742
Glyma02g42990	52.3247134628142	78.0680851689728	26.5813417566556	0.34048922423449	-1.55431895418148	0.000213603818172861	0.00713454405905469	1.97736206450471	0.207730434305852
Glyma09g36710	49.7053705573338	77.0255493382943	22.3851917763733	0.290620345699296	-1.78279238843417	0.000215463226495465	0.00719169687445083	7.86908586253303	0.252288343868833
Glyma18g04710	22.2044369114756	36.8440349770835	7.56483884586763	0.205320585830864	-2.28404981285143	0.000215935510011086	0.00720250368948944	1.97500471674311	0.00323609716457128
Glyma04g36200	39.6991853847547	16.0803839003826	63.3179868691268	3.93759174291978	1.97731353759858	0.000216752583741586	0.00722478818302367	0.0915501387760072	8.00955872670305
Glyma16g05920	36.1131732346016	15.5433343882135	56.6830120809897	3.64677299382894	1.86662039685795	0.000219484775936931	0.00731083287320694	0.217998345775909	2.17138860701352
Glyma18g40070	120.098086634622	175.689362794348	64.5068104748965	0.36716400725071	-1.44550345526958	0.000221575665197633	0.00737541291060729	9.09266625391636	0.312846644856022
Glyma08g17100	7.85945659934112	14.7766821933755	0.942231005306718	0.0637647201838804	-3.97109776098237	0.000221968431593712	0.0073834190640822	4.97307599736763	0.0494011298017314
Glyma08g18510	642.509364196985	913.412844140612	371.605884253358	0.406832339436813	-1.29749373011991	0.000222356149967753	0.00739124644354768	18.0553177879533	1.62017549034176
Glyma07g06220	221.234544902652	129.555419442958	312.913670362346	2.41528815782283	1.27219532117777	0.000222786976808234	0.00740049506934641	0.018521490914648	5.0203720785197
Glyma19g02160	129.863612377151	189.480069456382	70.247155297921	0.370736381401274	-1.43153439707113	0.000223965796317905	0.0074345607048773	9.79310312428303	0.255263587406362
Glyma04g05500	65.462719998142	37.4063661633329	93.5190738329512	2.50008443548366	1.32197681992596	0.000224592353020859	0.00745025987469603	0.103175690673264	2.94322596482312
Glyma18g03320	75.3503796922435	111.902571447189	38.7981879372983	0.346713998038988	-1.52818201059999	0.000225734060893843	0.00748301468573453	5.24391343392799	0.305883160309428
Glyma04g42090	385.732674204538	541.507803652648	229.957544756429	0.424661552807346	-1.23561459624446	0.000226663431135556	0.00750869063060943	3.42495396522396	0.846911232607228
Glyma07g17030	1691.73939707202	2422.47391901554	961.004875128488	0.396703909827449	-1.33386547844558	0.000228396355393679	0.00756093272619976	0.0127017456378132	1.82593185430501
Glyma07g06230	487.62862019871	684.42230540156	290.83493499586	0.424934916206776	-1.23468620247468	0.000228563462472413	0.00756130341267876	1.26799149086515	0.0360876963063212
Glyma10g01850	35.397752241505	55.510176509853	15.285327973157	0.275360824522759	-1.86060477247681	0.000230841341638496	0.00763145425138637	1.63793501065997	0.145994702979201
Glyma10g11000	28.4991256441528	10.4819761356523	46.5162751526533	4.43773908189294	2.14982484637113	0.000231551335270082	0.00764971161984227	0.272986399004225	5.83782335448005
Glyma09g38250	37.4765647910001	17.569222110506	57.3839074714942	3.26616096663607	1.70759589317919	0.000232855327299248	0.00768755457001969	0.0270148308374409	0.36179867850674
Glyma06g11910	61.0015386615165	91.5408377521665	30.4622395708666	0.332772130110265	-1.58739348302908	0.000237885398014188	0.00784827621285176	1.68246085674977	0.120802135529815
Glyma17g26620	97.288459362255	140.827742577084	53.7491761474258	0.381666106150962	-1.38961702114257	0.000240033546716015	0.00791376407113074	1.2466740600318	0.0265397523076288
Glyma17g06080	170.296341439314	238.654010123578	101.938672755049	0.42713999526873	-1.22721910378074	0.000242606952913398	0.00799317391466984	1.90148303658331	0.146922825514868
Glyma16g27130	663.075714287786	974.173214289927	351.978214285645	0.361309682018101	-1.46869217968981	0.000243673624000352	0.00801727908205355	2.07047126931688	1.38512047005289
Glyma17g16720	299.058234045304	188.053954676401	410.062513414208	2.18055777726044	1.12469721736875	0.000243773287394758	0.00801727908205355	0.924238235973379	0.171246598928287
Glyma04g41680	18.0590629781993	30.6938535954572	5.42427236094137	0.17672177734451	-2.50044826138702	0.000243834521960266	0.00801727908205355	2.38822444412611	0.132375091563779
Glyma10g05830	383.283683854837	535.287146733066	231.280220976608	0.432067577912424	-1.2106711188542	0.000244133879572774	0.00802102449539845	3.42483105496605	0.070993099876633
Glyma02g14260	89.544108622776	130.707297074525	48.3809201710268	0.370147048052271	-1.43382957184643	0.000244321280186392	0.00802102449539845	10.5925142915469	0.227250253240498
Glyma14g07680	20.8604810369807	35.3612064085667	6.35975566539462	0.179851207334767	-2.47512425062099	0.00024459195505086	0.00802102449539845	2.8176829415491	0.0286527735563934
Glyma20g18870	109.015807711129	156.210163379579	61.8214520426795	0.395758193354281	-1.33730887620089	0.000244609988632403	0.00802102449539845	6.49473899878677	0.0489355010375979
Glyma01g39000	156.7869514163	217.002330548349	96.571572284252	0.445025507515163	-1.1680400655252	0.000245208586838038	0.00803522030031837	8.02732443349365	0.0541596554647955
Glyma16g32570	17.0488646071134	29.1304697133803	4.96725950084641	0.170517658991432	-2.55200694085709	0.000246199060004552	0.00806222958278243	1.87099102905607	0.435901395500434
Glyma14g37430	47.6085802637554	72.4404570979634	22.7767034295475	0.314419653630096	-1.66923669501197	0.000246574910361617	0.00806908907065971	0.217988370632222	0.0443329151296278
Glyma18g41540	194.810557493694	284.543510405362	105.077604582026	0.369284839539414	-1.43719405890831	0.000246816001270027	0.00806922268032192	5.47697419219407	1.34412525773417
Glyma16g04550	108.604191310303	157.183613501345	60.0247691192619	0.381876760447095	-1.38882096913455	0.000246911758373494	0.00806922268032192	2.27708060926006	0.246085143417115
Glyma11g36460	342.432215868903	468.36952467816	216.494907059645	0.462230985691072	-1.11331412066277	0.000247423533199423	0.00808050270242803	1.37795374523229	1.42961211526776
Glyma12g22880	13.5297521861161	4.54762891946504	22.5118754527672	4.95024458930907	2.30749980985196	0.000252573006211065	0.0082431262821159	0.138126384526179	0.175838944581389
Glyma16g10780	116.666863759895	163.224834474456	70.1088930453333	0.429523443972645	-1.21919121712079	0.000256809070046015	0.00837574060463461	2.12790174978747	0.872811532844669
Glyma13g35050	168.556621527807	233.363938813648	103.749304241965	0.444581561184627	-1.16947998039366	0.000258872419618033	0.00843736196682484	0.862373074033049	0.773567456807231
Glyma01g00410	45.1190633871469	69.7778832136547	20.460243560639	0.293219607966485	-1.76994651334554	0.000263228913261589	0.00856783613111447	0.446635438295067	0.00338571298154378
Glyma18g52150	16.2659352155603	28.4063877426898	4.12548268843076	0.14523080955594	-2.78358055285876	0.000264788467284408	0.00861281763001961	8.48569179113274	0.0128751463087747
Glyma16g26340	13.9017246552615	24.3573454522327	3.44610385829034	0.141481093046388	-2.82131882480352	0.000265320233599623	0.00862433022058613	3.38146032345188	0.0716502869757992
Glyma06g21490	4.35516313378643	8.71032626757286	0	0	-Inf	0.00026731663130495	0.00868340387476722	3.45183079990043	0
Glyma16g09170	4.34622520467835	8.69245040935669	0	0	-Inf	0.000267869581022617	0.00869554145946108	2.85446931719908	0
Glyma20g27790	12.6744967195765	3.49981113150235	21.8491823076506	6.24296040177216	2.64223031500983	0.000269297540150296	0.00873604822890238	0.0593530076784086	4.32874619803766
Glyma01g04350	35.9200443294374	57.4052610006009	14.434827658274	0.251454786663593	-1.99162907823702	0.00027082991510969	0.00877988584424449	2.62494416927708	0.181828641666608
Glyma10g01180	2.9112658574845	0	5.82253171496901	Inf	Inf	0.000271021070502885	0.00878021367885699	0	1.96873884864419
Glyma09g39390	332.442670272982	476.078991475251	188.806349070713	0.396586180973139	-1.33429368708577	0.000271370310727048	0.00878565909855834	3.53113561747657	1.98455873040375
Glyma01g16140	28.1721378177308	44.705198586466	11.6390770489955	0.260351758117883	-1.94146594581471	0.000272385557950307	0.00881264495628686	7.29597061500691	0.540245069008247
Glyma20g04830	19.9347064633428	33.2670481886851	6.6023647380005	0.198465601773653	-2.33303911497979	0.000272645848818681	0.0088151855840056	5.09388972947024	0.229869044638093
Glyma11g37360	1101.05005649673	1570.5178939944	631.582218999064	0.402149011745878	-1.31419792016731	0.000273160108249581	0.00882592866748046	0.266276929876287	0.109193373278802
Glyma02g15790	3.03931809464091	0	6.07863618928183	Inf	Inf	0.000273410065300212	0.00882812340008635	0	2.54489518149804
Glyma02g09000	153.375404025234	214.01685127768	92.7339567727875	0.43330212653427	-1.20655477788774	0.000274493228122317	0.00885720065035005	0.915776105100457	0.110367991217879
Glyma06g13600	7.63112514564283	14.3200192859789	0.942231005306718	0.0657981659444606	-3.92580881887968	0.000276165186698711	0.008903444467164	3.85040068875381	0.0512685232402262
Glyma10g39740	5.56074247184981	1.22191892797706	9.89956601572255	8.10165534640803	3.01821671244916	0.000276293536291843	0.008903444467164	0.244003887462852	0.568544745482118
Glyma03g37710	187.475589141674	264.52288268206	110.428295601288	0.417462166152243	-1.26028264024158	0.000276601821003837	0.00890746023575305	0.100316235256356	0.207519419583353
Glyma20g16100	999.231653187147	1413.7075936127	584.755712761598	0.413632716838755	-1.27357779280733	0.00027689037611547	0.00891083574044331	5.06977923501856	0.0204232905192275
Glyma15g19100	19.7067498796288	33.9090163079855	5.50448345127202	0.16233096829694	-2.62298984209637	0.000277823042276247	0.00893460101354926	5.23079560934725	0.16897400195417
Glyma10g37770	20.1685726136129	33.5116531992689	6.82549202795697	0.203675180910081	-2.29565790525353	0.0002779972974029	0.00893460101354926	5.80296728167429	0.797671478486891
Glyma13g30990	1062.26374029849	1516.93670508547	607.590775511521	0.400537987824145	-1.31998901768028	0.000278363814955144	0.00894045582628781	1.29105187764442	0.0920664174319437
Glyma12g33070	212.378400712526	123.98492333725	300.771878087801	2.42587461436479	1.27850498413158	0.00027919097804472	0.00896108805639498	1.47955985114599	17.721459964734
Glyma02g43910	257.154079887942	160.166784562462	354.141375213423	2.21107875881291	1.14475041498911	0.000282384950108183	0.00905760933223984	0.575552280692228	0.0161712489040411
Glyma10g22710	57.5562173651301	86.3925022902923	28.7199324399679	0.332435473896386	-1.58885375584854	0.000284267500902735	0.00911126827326054	4.84835222464021	0.028765448641482
Glyma06g02970	189.931689453995	116.200288882228	263.663090025762	2.26903988416923	1.18208196828193	0.000284433588307074	0.00911126827326054	0.00672289559637696	0.083814476638734
Glyma01g41280	7.44280023125887	1.42953841144347	13.4560620510743	9.41287197556799	3.23463497298017	0.000285168580682709	0.00912878272339935	0.117274791307952	3.00621156286556
Glyma20g01350	8.94169206512318	16.0656378082566	1.81774632198973	0.113144983329297	-3.14375547569478	0.000287560229885802	0.00919927178694037	2.20594418496241	0.42108418533088
Glyma06g04810	134.564690747093	82.8835517510932	186.245829743093	2.24707829006178	1.16805039007912	0.000288511196814185	0.00922360977132124	0.173229003366436	0.297724167142139
Glyma08g06730	41.8767986052281	64.4444552234625	19.3091419869938	0.299624566924166	-1.73877217627556	0.000290397505547593	0.00927524695222101	9.17071478982607	0.794645372654767
Glyma15g30110	1489.24872394176	843.594479019258	2134.90296886427	2.53072183609624	1.33954894255787	0.000290508889447476	0.00927524695222101	0.559412543233961	7.16792690509536
Glyma09g07470	335.265971536337	452.942857147509	217.589085925164	0.480389705879173	-1.0577228585736	0.000292773879322905	0.0093414128943436	9.8877828797533	0.299603851243337
Glyma10g40910	165.494813835917	93.9341997869614	237.055427884873	2.52363280277582	1.33550200851659	0.000293494814701084	0.00935825872674109	0.216237333543489	4.05134802230163
Glyma02g16690	64.9293707897795	31.5944979823171	98.2642435972419	3.11016948749237	1.63699320161058	0.000295303044836514	0.00940972869151198	0.358950202090068	4.14144199775899
Glyma12g09050	255.24778710632	160.462130504368	350.033443708272	2.18140842707273	1.12525991236628	0.000296272061463589	0.00943440737810976	1.41698938799693	8.33578485418416
Glyma16g32620	61.3727311517589	33.0430585356605	89.7024037678574	2.71471249161301	1.44079941390887	0.000296531576430072	0.00943647532395383	0.214133372525305	0.164280286200505
Glyma11g05680	876.736244303313	532.134877004658	1221.33761160197	2.29516550104134	1.19859818802811	0.000298323420772226	0.00948727164630256	0.985502108853354	6.52031192174773
Glyma17g09260	33.4360042936609	52.5019208160577	14.3700877712642	0.273705943476055	-1.86930133197722	0.000298768255830652	0.00949519192088791	1.31267766693157	0.0551111690438364
Glyma04g36460	197.236614452576	278.229910609659	116.243318295493	0.417795908573524	-1.25912973055699	0.000303220952342041	0.00962409014835359	0.717857221307332	0.160327768928985
Glyma03g28600	85.458938015499	121.915628192088	49.0022478389102	0.401935736751512	-1.31496323945612	0.000303799383294451	0.00963574391270964	2.90910152364008	0.665515973042211
Glyma19g37950	61.2579037626193	93.2074066495421	29.3084008756964	0.314442831629201	-1.66913034812321	0.000303985487781883	0.00963574391270964	1.56562023891935	0.161581833042945
Glyma12g05080	68.6780525399111	97.0808640987259	40.2752409810962	0.414862819310492	-1.26929372859119	0.000304417954784031	0.00964314955657474	0.153942563130162	1.64044999551545
Glyma10g09750	28.8289472301023	46.3173838922566	11.340510567948	0.244843503992545	-2.03006817485482	0.000305873426485009	0.00968293044234331	1.63965355951205	0.0243125918113389
Glyma20g22150	292.289358761688	408.826088316664	175.752629206712	0.429895826683592	-1.21794098980483	0.000306517696785122	0.00969699625484987	0.969901638259743	0.326947854566641
Glyma16g27900	1251.54444020719	729.509794151796	1773.57908626259	2.43119297435169	1.28166441088654	0.000308012307883472	0.00973792758000825	1.86019018894095	8.16112609421503
Glyma01g45020	595.898943703506	375.95129675601	815.846590651002	2.17008585338245	1.11775211999647	0.000311952672432884	0.00985607863690554	0.197502121985475	0.912296836229034
Glyma13g32920	424.025970334637	585.599158885017	262.452781784257	0.448178208254206	-1.15785559241992	0.000312953092909755	0.00988124941402169	0.38383373073089	0.126935829836882
Glyma01g42840	30.8224931450967	49.2598147224338	12.3851715677597	0.251425459830633	-1.99179734762847	0.000314298988248162	0.00991728843985645	12.6799223413094	0.0746980494912788
Glyma02g44410	44.3938368248641	68.8928593246315	19.8948143250966	0.288779047932237	-1.79196202212486	0.000315117737170333	0.00993665800863902	3.92880773868113	0.354955845598961
Glyma01g44130	24.9010253271131	41.3771676949964	8.42488295922977	0.203611881347997	-2.29610634554789	0.000316436888243618	0.00996544714082106	1.66622894667791	0.247851712399137
Glyma10g32340	343.487979987231	470.166339938109	216.809620036352	0.461133861826205	-1.11674248575204	0.000316441680004628	0.00996544714082106	0.800883738645576	0.229129675933466
Glyma11g02800	246.856809899674	343.650951643597	150.062668155751	0.436671766622611	-1.19537883940534	0.00031904509377338	0.0100409143139659	3.0626398043242	0.0283708950226215
Glyma20g29710	110.680569702503	61.452157445079	159.908981959928	2.60217034858119	1.37971540979163	0.000320708932180272	0.0100867326802068	0.993518337718596	4.20416418180482
Glyma01g45080	3.84506896421861	0.319459767498245	7.37067816093897	23.0723205574844	4.52809120893902	0.000322550637499516	0.0101380821888863	0.0775608977087543	1.57849879674652
Glyma02g47900	223.91533154455	138.505296667005	309.325366422096	2.23331073876385	1.15918399907094	0.000323325132032558	0.0101558434283128	0.199994302852451	1.57962298836843
Glyma12g01600	51.6383426662779	77.9826136483178	25.294071684238	0.324355269731122	-1.62435321672102	0.000326272539561983	0.0102417900476874	3.83372511631962	0.0668636897836243
Glyma08g22660	61.0965821303868	28.028377848233	94.1647864125405	3.35962312633362	1.74829940435386	0.000330495010346062	0.0103629635240259	0.201822400555588	12.5170480216202
Glyma03g31390	38.4486886987945	16.3056293514914	60.5917480460977	3.71600180158368	1.89375120116492	0.000330560117358821	0.0103629635240259	0.246345018180979	6.67909496371623
Glyma13g24460	18.3811973431354	31.4318288173669	5.33056586890377	0.169591336854014	-2.55986561954385	0.000333599020993548	0.0104514763050033	16.1593124858091	0.000350571435443092
Glyma10g24080	23.2870452497814	7.39921874470166	39.1748717548612	5.29446055138092	2.40448369658884	0.000333945897921955	0.0104555895141504	0.339758370864166	13.5702235732351
Glyma20g08160	4.52123373150218	9.04246746300436	0	0	-Inf	0.000336240617649567	0.0105206435321088	3.46511420765429	0
Glyma17g13820	40.3842943746391	62.6787866643754	18.0898020849028	0.288611235915715	-1.79280062844584	0.000336731772205088	0.0105292182388152	7.22387918603912	0.620653304601295
Glyma09g38490	9.08558545038343	16.6230244547969	1.54814644596996	0.0931326576688763	-3.42456904137471	0.000339134100208352	0.0105975036030314	8.24906672914266	0.00889926628235974
Glyma10g44160	3.9731827776267	0.902459160478818	7.04390639477459	7.80523563087032	2.96444218612462	0.000342091579360965	0.010683037614841	0.165634493259982	2.34300022319754
Glyma01g41520	40.4447126165622	63.0752094051839	17.8142158279406	0.282428167832234	-1.82404411263335	0.000347072858953224	0.0108246556357	4.9926228337796	0.228989244569059
Glyma11g33590	171.27223684536	238.070532514254	104.473941176466	0.438836088083311	-1.18824592293386	0.00034736456860126	0.0108267910334344	3.50344381425602	0.311291596804114
Glyma08g44760	153.043719321516	89.8130667554907	216.274371887541	2.40805018356996	1.26786545805821	0.000347992313960605	0.0108393906502643	1.28140967889602	0.785978554529603
Glyma02g46230	946.506592803935	1354.97109896717	538.042086640699	0.397087500280133	-1.33247114718965	0.000349064450094366	0.0108658072533226	6.57761577087079	0.139043707891593
Glyma03g35050	74.4886381756208	107.818952056597	41.1583242946444	0.381735525244571	-1.38935464134602	0.000349632219410211	0.0108764999210753	0.79032011272362	0.147592946323607
Glyma19g27580	8.68469013771061	2.65145733942054	14.7179229360007	5.55088053546326	2.47271664414447	0.00035024969089599	0.010888724044278	0.302322324838601	0.806011824702149
Glyma02g07790	60.3749404500819	31.4663467231142	89.2835341770496	2.83742930066504	1.50458444567204	0.000350703432917501	0.0108958456692075	0.0867818518256277	2.39550992710452
Glyma06g12560	10.198940707344	18.4999240023677	1.89795741232038	0.102592714006688	-3.28499981852003	0.000356852704290529	0.011079796704662	12.2846957354446	0.119835612257249
Glyma14g17090	22.2551922569039	35.8873892664215	8.62299524738628	0.240279257523325	-2.05721598391381	0.000357516077919727	0.0110932915847415	0.517211328063282	0.414443141766848
Glyma18g45900	60.0652277167968	33.5234382340922	86.6070171995013	2.58347656928056	1.36931379936717	0.000358024552582097	0.0111019659534057	0.977723316186063	9.84092666175747
Glyma06g23220	99.056928089949	57.1677307335212	140.946125446377	2.46548400011496	1.30187089042585	0.000362450045624778	0.011232014257323	0.436673037064122	0.343314131641722
Glyma11g12810	1679.52530709095	2439.88347276096	919.167141420932	0.376725836164957	-1.40841311700716	0.000363555747282545	0.0112590846945778	3.12630369590705	0.422668887606024
Glyma15g39650	3.85798367273555	7.71596734547111	0	0	-Inf	0.000366348106545495	0.0113383219344246	7.89972188625356	0
Glyma02g47380	106.804837487266	65.123358549867	148.486316424664	2.28007768227991	1.18908297786845	0.00036989608824198	0.0114408293925762	0.689885475990635	0.549931631106316
Glyma11g37820	119.267565714407	166.301904421786	72.2332270070277	0.434349968860398	-1.20307016079179	0.000373000588027811	0.0115242734229945	3.86628261644778	0.0371193465349738
Glyma05g29180	16.6394450672534	6.2567680409881	27.0221220935187	4.31886269660258	2.11065145174307	0.000373069183762245	0.0115242734229945	0.0786735831678754	1.38774695740184
Glyma07g05580	82.7920432609421	120.981634170563	44.6024523513208	0.368671266982879	-1.43959311294606	0.00037359184662921	0.0115330728057437	5.54089349288236	0.0263687049013718
Glyma16g25600	306.019750529189	424.300018614035	187.739482444343	0.442468711308543	-1.17635265468829	0.000373887780654993	0.0115348661489859	2.72207468069258	0.642509775828744
Glyma09g27870	686.507167575653	439.078428899219	933.935906252087	2.1270366403412	1.08884488538286	0.000379130276238942	0.0116891672835577	1.36763384284425	4.16762719922967
Glyma17g13720	11.504949689885	2.91499696490287	20.094902414867	6.89362721704811	2.7852632849748	0.000381551941241555	0.011756357081533	0.230915944277057	2.85893728861444
Glyma06g17030	157.711224678142	101.684750577782	213.737698778503	2.1019641348779	1.07173805327953	0.000387177393158319	0.0119221137862807	0.867295561100479	0.284692883347563
Glyma14g04970	36.5778539316673	55.9104786884731	17.2452291748616	0.308443597325468	-1.6969213957827	0.000388468047686529	0.0119542661019678	1.31486631428312	0.747479537243992
Glyma07g33090	223.945225731634	317.894362485066	129.996088978202	0.408928576027544	-1.2900792126229	0.000393250579473036	0.0120937644916191	1.83422704660488	1.37225135312573
Glyma04g40130	41.8822996407074	62.4403600041858	21.324239277229	0.341513714459678	-1.54998457966428	0.000396398139451626	0.0121828371147813	4.17961004020843	0.178178519252895
Glyma10g31680	19.4952681457124	32.6307806260303	6.35975566539462	0.194900506312782	-2.35919025645169	0.000399677347810598	0.0122758404142612	0.612619737908433	0.0308281995788524
Glyma19g37860	83.8446494041202	122.597617732379	45.0916810758611	0.367802261658074	-1.44299774381381	0.000403553934439604	0.0123870624762354	1.4371912001386	1.51233500984336
Glyma18g03070	49.3211832023071	72.6002243999981	26.0421420046161	0.358706081418348	-1.47912589027294	0.000405952676121755	0.0124528101749228	6.42915780753407	0.174270921469309
Glyma10g38740	28.3889386661479	45.1745145891816	11.6033627431143	0.256856390126947	-1.96096612908733	0.000408574378884677	0.0125173974903026	5.25252118023481	0.00489365167126286
Glyma19g40770	55.1693769341946	80.8620276055759	29.4767262628134	0.364531129575346	-1.45588607439186	0.000410484127794101	0.0125679666854535	7.89795570376469	0.570679904727061
Glyma08g45240	99.2806445174883	58.9198806659522	139.641408369024	2.37002191434713	1.24490039902807	0.000411178639897521	0.0125812881247634	0.221810262360653	0.186525994451907
Glyma01g30670	28.7684564699636	45.0088251725417	12.5280877673855	0.278347362308591	-1.84504168296921	0.000411792534766633	0.012592127585821	9.52144508117156	1.56190292292757
Glyma17g16410	17.9376702538891	29.6895024247519	6.18583808302637	0.208351018973942	-2.26291193909908	0.000414338537124814	0.0126619977148577	0.172769799728118	0.081695893786412
Glyma07g11760	704.443823171646	956.644104079167	452.243542264124	0.472739590758716	-1.0808824030288	0.000416248073712235	0.0127123419892292	0.0184558388092538	1.55007914868666
Glyma03g28110	43.9433692031859	25.7300673285503	62.1566710778214	2.41572127597396	1.27245400724286	0.000419464414936737	0.0128025079896802	0.24298918186534	3.28122263209264
Glyma06g01470	1546.96594333304	876.207469630105	2217.72441703598	2.53104943053293	1.33973568306628	0.00042126350655933	0.0128462652873139	0.020816163301662	0.0855145219929937
Glyma15g05790	57.5406664843711	89.2877274415738	25.7936055271684	0.288881868384955	-1.79144843862071	0.000421427854181955	0.0128462652873139	13.8730947601636	0.508600416037714
Glyma11g03990	28.9341497127278	47.8353020324856	10.03299739297	0.209740442030792	-2.25332302700636	0.000423889365765772	0.0129131824503193	5.7832020172509	0.408459977487907
Glyma08g03200	64.8480922128125	96.1646427662324	33.5315416593926	0.348688880807313	-1.51998773553305	0.000431215424200267	0.0131281140256526	9.83965475132551	0.00404409617917278
Glyma10g00570	15.1463137711874	26.4165016274034	3.87612591497141	0.146731235257528	-2.7687520789924	0.000433175091942212	0.0131795016367713	5.18838210878834	0.207633381653507
Glyma11g14470	8.40728616522593	15.0035737093156	1.81099862113625	0.120704483893182	-3.05044882500566	0.000433908055324729	0.0131935253085509	0.426691666658861	0.150265545995178
Glyma20g29770	7.15922456776665	1.02879564606281	13.2896534894705	12.9176805328928	3.69127514138202	0.00043970389355658	0.0133531675333314	0.2678960493359	3.00184557801867
Glyma02g37890	17.5677057949404	5.31288494004553	29.8225266498353	5.61324534341971	2.48883511791369	0.000439930403454824	0.0133531675333314	0.192911075746847	3.1532909113881
Glyma04g43470	7.95467503407492	2.20113514599058	13.7082149221592	6.22779339429887	2.63872108411435	0.000439984364680266	0.0133531675333314	0.0036871289778676	1.8675329685327
Glyma15g08980	125.72903854627	176.177766901161	75.2803101913794	0.427297448000991	-1.22668739422057	0.000440449891678016	0.0133589361141966	0.362044915176514	0.0561336646346114
Glyma01g44540	64.9322790249856	38.6826403502808	91.1819176996904	2.35717926372181	1.23706147986431	0.000441520404954013	0.0133830353746623	0.0106309018903268	1.02206632696568
Glyma09g08630	6.23697069155126	11.8680259424393	0.605915440663242	0.0510544418761783	-4.29181970479392	0.000442073532057575	0.0133869098547039	5.1136934253576	0.100831170043622
Glyma02g08110	233.597350248866	338.512505261141	128.682195236591	0.380140152096657	-1.39539667776074	0.000442200288408506	0.0133869098547039	6.01564259588142	1.53633581265016
Glyma04g34330	19.8463179437671	32.8806392612841	6.81199662625002	0.207173485044463	-2.27108872237761	0.000450200972074611	0.0136206155606204	8.87820333682946	0.2946851131108
Glyma08g25480	62.3419788264403	91.8985105122521	32.7854471406285	0.356757111272848	-1.4869859075246	0.000452846343567089	0.0136921084602972	4.30016971884637	0.128506843274027
Glyma10g08690	12.5768248242042	21.7142934909715	3.43935615743687	0.158391345261447	-2.65843458831779	0.000457653320870179	0.0138202184032142	0.0372050699703269	0.00216867926857907
Glyma04g18940	234.865791385565	152.99222396072	316.739358810411	2.07029710798721	1.04983782350312	0.000460025861011831	0.0138832197930005	0.460960487679224	0.522610261091553
Glyma12g35550	477.272743615329	650.811399896571	303.734087334086	0.466700625376809	-1.09943069437893	0.000460418799906286	0.0138864371628452	1.57282136067065	0.767045360006754
Glyma19g06090	65.369376109632	95.7325275033786	35.0062247158854	0.365666985180663	-1.4513977183209	0.000460805494621931	0.0138894623232905	1.89032253399451	0.0417297032572543
Glyma18g32900	60.2439758923268	90.4712054737889	30.0167463108646	0.33178231851416	-1.59169109126882	0.000462618728967243	0.0139354553524555	5.24396437675297	0.0748464781367972
Glyma01g06120	3.97978322427227	7.95956644854454	0	0	-Inf	0.000463208472536083	0.013944558970239	1.89742816787518	0
Glyma08g02690	108.376053859916	64.690574797078	152.061532922754	2.35059795649896	1.23302780323345	0.000463633687314226	0.0139487013445194	0.246213530344789	0.609311907128461
Glyma16g31220	3.94605558113954	7.89211116227907	0	0	-Inf	0.000466291970734554	0.0140199801591348	1.80700648532152	0
Glyma10g05160	89.6992915775003	125.94128476387	53.457298391131	0.424462069696679	-1.23629245584503	0.000466804438058054	0.014026692464027	0.269162295592174	0.427556412787467
Glyma17g01760	2.73973422473603	0	5.47946844947206	Inf	Inf	0.000468049057436953	0.0140553827786857	0	2.21612656077622
Glyma05g04380	185.851847511028	258.504210651497	113.199484370559	0.437901897556202	-1.19132039346631	0.000469697185145788	0.0140887759435708	8.58474343167468	0.965479061598618
Glyma16g04930	217.149566431044	296.843608058452	137.455524803637	0.463057047792556	-1.11073815302725	0.000469742065667739	0.0140887759435708	1.84858503756513	0.155850824950947
Glyma18g01320	18.4831269935143	30.403614134238	6.56263985279067	0.215850649327916	-2.21189466212619	0.00047153419013543	0.0141337856323783	0.354415627120626	0.665263293394545
Glyma15g40070	248.06049646475	151.539093492231	344.581899437269	2.27388122428577	1.18515689732197	0.000474333830774932	0.0142089203983463	0.0591229845107921	1.3996658268368
Glyma10g01150	140.080541675399	197.501765681704	82.6593176690945	0.418524449053833	-1.25661619135084	0.000476094071348584	0.0142511155918314	0.630748995910019	0.265484928751633
Glyma03g12080	2.99583869904885	0	5.9916773980977	Inf	Inf	0.000476623973977289	0.0142511155918314	0	3.58896352110359
Glyma10g07410	3.02282950246274	0	6.04565900492548	Inf	Inf	0.000477377219867953	0.0142590629880948	0	1.89365194600092
Glyma04g37510	140.075953095175	86.6269839730681	193.524922217281	2.2340027707469	1.15963097514098	0.000477477798933276	0.0142590629880948	0.224147383667336	6.07298125154246
Glyma19g31350	14.1217519156691	23.4164234085927	4.82708042274552	0.206140807181263	-2.27829796899836	0.00047808175435795	0.0142683131832935	1.30390207791596	0.378171084520068
Glyma14g02360	203.380518489354	275.487090496751	131.273946481958	0.476515782446459	-1.06940409716312	0.00048378201297764	0.014429557235787	0.676383452003528	1.37294945899061
Glyma04g39860	23.3744672355272	10.4688761083576	36.2800583626967	3.46551606754933	1.79307020738578	0.000486209115833363	0.0144930360784797	0.32339157300936	1.98448520820988
Glyma09g05850	2.61461515580083	0.257198911515704	4.97203140008596	19.3314636161763	4.27287896533164	0.000487857371240917	0.0145332351292641	0.0888634095984849	1.35086715842651
Glyma10g41560	227.897674831026	316.976236322794	138.819113339258	0.437948014493715	-1.19116846634684	0.000488981352068543	0.0145577763122285	2.37738940896582	0.213763194732978
Glyma11g13050	10.8926293006353	19.0320289748277	2.75322962644297	0.144662958956424	-2.7892325287249	0.000491090703257373	0.0146076072872733	1.3411194073634	0.065665450556786
Glyma07g01400	191.02102468137	127.187405044441	254.854644318299	2.00377265523461	1.00271883200046	0.00049125752578545	0.0146076072872733	1.88155758050664	10.5131427798596
Glyma12g34700	3.66271137223479	7.32542274446957	0	0	-Inf	0.000494574701486606	0.0146917976963931	0.22599198172929	0
Glyma01g41840	27.1232485926734	11.4161388659642	42.8303583193827	3.75173767788302	1.90755895790456	0.000494694742839083	0.0146917976963931	0.156897753204783	2.72637383334196
Glyma18g05110	29.7385834575501	48.4014843239324	11.0756825911678	0.228829399467225	-2.12765567677107	0.000496124350353776	0.0147194037510243	3.0723798508265	0.426132252148306
Glyma19g40000	3.64743272916008	7.29486545832015	0	0	-Inf	0.000496231290628988	0.0147194037510243	1.04091036738884	0
Glyma18g49140	53.6042069156818	82.0207237448583	25.1876900865052	0.30708934201625	-1.70326965254142	0.000497345782727392	0.0147434448476241	1.19621562419825	0.563814828348596
Glyma04g09180	198.875769404055	272.35556931167	125.39596949644	0.460412723754302	-1.11900039120961	0.000499013308056956	0.0147838408149946	2.46222216936523	0.0463745193084281
Glyma20g27510	27.301903356742	12.8232754788438	41.7805312346402	3.25817933987076	1.70406601627023	0.000501636701458074	0.0148524888567239	0.0547477086225433	0.164352411250275
Glyma07g09220	45.1153584555454	23.4789341551491	66.7517827559417	2.84304995767036	1.50743945007068	0.000502359044782702	0.0148648010700863	0.172638687908999	0.260250477380187
Glyma01g42950	1025.27176614063	1465.98437724337	584.559155037892	0.398748557018795	-1.32644879678878	0.000504962128678579	0.0149243247179506	3.90478346871772	0.341127420195332
Glyma03g27840	72.9803767789359	35.1069905417527	110.853763016119	3.15759799702229	1.65882750919071	0.000504995287661412	0.0149243247179506	0.295531508625332	6.63256153094337
Glyma20g22700	179.814033081198	252.0974980031	107.530568159297	0.426543575446253	-1.22923496091959	0.000505293851022206	0.0149243247179506	9.79654567373188	0.303670021441414
Glyma20g26770	338.396271049218	460.142523946733	216.650018151703	0.470832420123776	-1.08671443138981	0.000505773094555382	0.0149293874252872	3.28054847943614	0.253966199362451
Glyma07g15150	168.9218950604	109.13014710647	228.71364301433	2.09578791084366	1.06749272667698	0.000510094267914546	0.0150477809034791	1.77823533457674	0.0272079382746412
Glyma15g06500	50.8652953119351	25.4489017354257	76.2816888884446	2.99744522107444	1.58373338833295	0.000514198105360266	0.0151596229262992	0.0747001492105721	1.42880000375024
Glyma07g10710	12.388361908115	21.6002198339593	3.17650398227057	0.147058872858162	-2.76553426243193	0.000517061073484125	0.0152281829132636	1.87860959511771	0.0353580687651139
Glyma10g01380	7.60610745887815	1.7426574649751	13.4695574527812	7.72932014667249	2.95034152357338	0.000517151578583555	0.0152281829132636	0.0766800933524489	1.84968155200822
Glyma13g38240	76.5979198476028	112.079977407296	41.1158622879096	0.366843955887817	-1.4467615793405	0.000518343985557674	0.0152540331380923	8.24675175031527	0.455163208591296
Glyma12g31200	37.4553999529581	58.8273716087812	16.083428297135	0.273400423260356	-1.87091261845713	0.000526029150420558	0.0154708076028479	5.52140144046987	0.334289412041948
Glyma16g30180	33.971034522412	14.3791503758713	53.5629186689528	3.72504058089783	1.8972561424986	0.000528480049780036	0.0155334699722619	0.0238180332440267	2.23897614509209
Glyma14g37500	44.2353825212338	67.0952812799358	21.3754837625319	0.318584010004352	-1.6502542362675	0.000534816227512744	0.0157101861913465	1.93772497781674	0.220849302968568
Glyma03g01790	8.68806489770476	16.0038767334217	1.37225306198779	0.0857450407076707	-3.54380295817852	0.000538919004459677	0.0158211222023519	2.80081158566224	0.272350836895982
Glyma04g07710	4.94640431083839	0.846539018462901	9.04626960321388	10.6861815060097	3.41767452170834	0.000540264191720566	0.0158510180097181	0.0906618466676611	0.494912884312542
Glyma17g02480	478.278144402838	678.448224284538	278.108064521137	0.409917889923609	-1.28659314043343	0.000541468891041154	0.0158767583299358	0.325649858660323	0.770188209059126
Glyma05g38570	18.6294388670907	31.50503750945	5.75384022473137	0.18263238769373	-2.45298546197612	0.000542310431545036	0.0158918255643934	3.64468628509218	0.0684564840161212
Glyma15g02260	11.3018919070839	3.04133345048686	19.562450363681	6.43219518088337	2.68531118484709	0.000542784457698357	0.0158961114912168	0.000790146768797641	1.79012148088156
Glyma01g37930	13.7802069949023	24.040846742037	3.51956724776752	0.146399471097385	-2.77201775333206	0.00054474138253193	0.0159437945504125	2.51217167899256	0.0579621461977904
Glyma12g16410	7.38544031976472	1.36727755546093	13.4036030840685	9.80313253189468	3.29324282740104	0.000551474413089252	0.0161311255042235	0.0579073779186851	5.40397628595978
Glyma03g34900	11.7775972958686	3.88153175498314	19.6736628367541	5.06853069319783	2.3415675876913	0.000572874137209987	0.0167469860798131	0.000126074284305017	0.198530210764494
Glyma05g25450	53.0339264255752	29.8215111343673	76.2463417167831	2.55675647599609	1.35431475439892	0.000573644884727888	0.0167594154334537	0.516409942728161	1.09006103683048
Glyma18g14530	20.4159895269819	34.1359078239256	6.69607123003809	0.196159166604758	-2.34990334011867	0.00057672974110607	0.0168306800064553	2.03675674153755	0.0886546495280706
Glyma20g00590	465.729325698661	272.071251542461	659.387399854861	2.42358351393827	1.2771417969952	0.000576778221178785	0.0168306800064553	0.560349927981902	8.74393641783943
Glyma08g14920	36.0153690460344	55.2572316607121	16.7735064313567	0.303553144579313	-1.71997897639979	0.000587203738095747	0.0171245982502511	2.25924432815847	0.0700667747460009
Glyma14g35020	213.60357596042	291.669519473964	135.537632446875	0.464695908887985	-1.10564115125025	0.000591082648688966	0.0172273595529552	4.77409643861418	0.925075675906503
Glyma09g05440	880.931588152464	497.650018490355	1264.21315781457	2.54036594161018	1.34503633326484	0.000592315821959558	0.0172529325726094	0.790229139459776	6.41208436834059
Glyma15g08370	157.619825509971	216.947990508967	98.2916605109763	0.453065549399103	-1.14220830079319	0.000596516906467555	0.0173648721067608	2.17512972333261	0.0244579431904045
Glyma07g37470	12.3924922768238	21.8578373448364	2.92714720881122	0.133917512635472	-2.90058345804683	0.000598261093354363	0.0174051988635272	0.130441762320329	0.175163457038714
Glyma08g05810	93.0346497149891	128.721165240466	57.3481341895122	0.445522180306395	-1.16643083682932	0.000600885842312729	0.0174710800842222	1.78630981691189	0.276831663690816
Glyma06g45290	19.1837398984663	31.7516196572252	6.61586013970744	0.208362918526015	-2.26282954480782	0.000604986487041512	0.0175797691123662	0.276761359925603	0.0119009162382487
Glyma04g17600	663.429414877057	896.653672754329	430.205156999784	0.479789655774549	-1.05952604130694	0.000606289098796159	0.0176070710858779	0.0376706288947502	2.11849341822219
Glyma04g01550	22.259473550182	36.2949725269164	8.22397457344764	0.226587155214093	-2.1418620149918	0.000609991137926549	0.0177039797768772	0.866497473909308	0.510871404601437
Glyma01g06110	17.0846904932132	28.5759629423564	5.59341804407007	0.195738567248045	-2.35300005023813	0.000612312768716643	0.0177607324504903	7.55567178229791	0.0354492459115715
Glyma17g33770	5.57058567923214	10.5420036186545	0.59916773980977	0.05683622976087	-4.13704533339425	0.000613689824504865	0.0177900353310442	1.59741960199228	0.114001073459365
Glyma16g21970	13.9839634387327	5.09076925502695	22.8771576224385	4.49385082614934	2.1679522348991	0.000615220523257572	0.0178237544426199	0.07643326198351	0.035795491674841
Glyma02g42220	2128.63212694407	3139.38293643703	1117.88131745111	0.356083134834076	-1.48971398793515	0.000616143728647412	0.0178398439116073	4.90095349114231	0.351549768204577
Glyma09g33700	261.814485197144	356.143203878079	167.485766516209	0.470276463771987	-1.08841896436938	0.00062212662792725	0.0179955612142907	1.97903329730754	0.0607001395717723
Glyma11g37490	5.50105079923311	10.6590383329693	0.343063265496947	0.0321851985873646	-4.95745881926104	0.000622774110297502	0.0179995821222934	0.076518915545371	0.0435170670843866
Glyma12g06350	61.3777950441186	90.9143497545294	31.8412403337078	0.350233383615236	-1.51361148946912	0.000624160978608622	0.0180289214654919	3.01410966063431	0.189595308294174
Glyma17g06770	3.72983241353265	7.45966482706529	0	0	-Inf	0.000625263551184117	0.0180474755476754	0.800206406990855	0
Glyma09g41560	228.873558704804	312.324116692528	145.423000717081	0.465615663167774	-1.10278850400717	0.000625547577129827	0.0180474755476754	4.47842689334989	0.0655219465674388
Glyma09g26940	224.026422435771	302.772570148169	145.280274723373	0.479833013447275	-1.05939567360831	0.00062592266666468	0.0180475609321663	3.1577705055917	3.12018605919588
Glyma19g03760	19.8554180772747	9.26005720767522	30.4507789468743	3.28840073705323	1.71738612205205	0.000628089360842053	0.0180992738099334	0.377664663878712	1.85455809622434
Glyma09g35000	76.0167010027329	108.046408893287	43.9869931121785	0.407112032345494	-1.29650223339802	0.000630580308805889	0.0181602635489715	3.37904825068945	0.439868155805844
Glyma20g37520	28.9757586383406	46.234204938969	11.7173123377123	0.253433845205722	-1.98031889065378	0.000634161088992258	0.0182525486610959	2.1338474445021	0.346191488284253
Glyma05g09160	57.1155815299012	84.5304892110208	29.7006738487816	0.351360486920136	-1.50897613612384	0.000636278322591936	0.0183026252011054	3.34421337729464	0.353186384088576
Glyma13g11590	75.1354017585248	41.62389656416	108.64690695289	2.61020509661845	1.38416317087531	0.000636687391316249	0.0183035359241585	0.792899472666464	7.0725785849035
Glyma11g31940	97.0361934100112	57.5503105431239	136.522076276899	2.37222136576655	1.24623864242706	0.000638142614118103	0.0183345026655804	0.637056146625479	0.534916914523736
Glyma01g28520	88.5295510663513	126.366493992007	50.6926081406957	0.401155452994542	-1.31776668662443	0.000641988942554592	0.0184340910219139	0.30290407654375	0.0755324626290538
Glyma18g16370	95.8055152637348	136.995062565828	54.6159679616414	0.398671068421883	-1.32672918220011	0.000651450881056737	0.0186776829236615	1.58055720095753	0.112295110117534
Glyma14g21270	2.98935606789049	0.576658679013949	5.40205345676703	9.36785251546758	3.2277183626796	0.000651627685818698	0.0186776829236615	0.0744124347794016	2.26132240502032
Glyma10g40220	13.0478176277755	22.5828157086369	3.51281954691405	0.15555277040013	-2.68452400533852	0.000652596499369163	0.0186944034414682	0.621727524747841	0.20574692619546
Glyma07g12950	5.85024975061872	1.1533173580279	10.5471821432095	9.14508228788351	3.1929961514707	0.000655274540026546	0.0187600381595085	0.109614589218265	1.22887700847835
Glyma14g28090	32.328056333556	52.6179559680772	12.0381566990349	0.228784195006327	-2.12794070436887	0.00065702434318213	0.0187990363396147	7.84095036836153	0.455673006885837
Glyma15g06930	178.139113963869	245.269031887586	111.009196040152	0.452601762178563	-1.14368589322262	0.000662517786001134	0.0189408874061668	3.28350817113119	0.0663070799289626
Glyma06g21910	13.3841677400723	23.4981250058365	3.27021047430817	0.139168996398475	-2.84509024666092	0.000662763122773415	0.0189408874061668	3.36556926275687	0.213185881178193
Glyma06g09510	262.41095237737	161.926767784492	362.895136970248	2.24110653189362	1.16421122956301	0.000664757945846413	0.0189867083967369	0.116483765324921	3.20648751529035
Glyma07g38390	14.9561215924954	25.5104129196868	4.401830265304	0.172550333824939	-2.53491082999763	0.000675001769424737	0.0192619415191363	8.59194443892557	0.366130485467033
Glyma11g06360	1.54378469473626	0	3.08756938947253	Inf	Inf	0.000675188679585378	0.0192619415191363	0	1.9220299398938
Glyma02g41040	64.4716912689438	92.0439723089213	36.8994102289662	0.400888937138904	-1.31872548920975	0.000676051198665862	0.0192752093079935	0.171638722297157	0.185100579678489
Glyma15g41540	138.889116138178	196.491167669249	81.2870646071067	0.413693223829461	-1.27336676803149	0.000677443220937655	0.0193035495470237	8.57568461561011	0.233392087264463
Glyma10g36690	648.413504966646	424.267384395858	872.559625537434	2.05662668786084	1.0402799443494	0.000678549170525441	0.0193237097311467	0.87590104072222	1.71348687940704
Glyma19g33540	223.102849394109	143.282491062151	302.923207726067	2.11416765217091	1.08008978607027	0.000681237054447432	0.0193888701095021	0.116961789209978	2.48955880734275
Glyma08g05500	5.03543029956676	1.58123775289397	8.48962284623956	5.36897302806104	2.42464615729549	0.000685182649458673	0.0194897291105259	0.833182862681227	3.85808447729723
Glyma06g07440	51.8532911567203	78.6665803258008	25.0400019876398	0.318305459369604	-1.65151619352801	0.000687636726095232	0.0195480691337436	5.00313155405919	0.839459304222661
Glyma17g37710	87.7204260564998	123.075448627655	52.3654034853449	0.425474000454536	-1.23285711940699	0.000688479189263055	0.0195574801873672	0.652933977911894	0.079918249482689
Glyma11g15700	624.616660436724	851.577128453144	397.656192420304	0.46696438776207	-1.09861556541949	0.000688774303270717	0.0195574801873672	10.3417216152213	0.114847570615154
Glyma13g39130	16.5930056952286	28.0313389055356	5.1546724849216	0.183889628044262	-2.44308798539904	0.000690217805210628	0.0195870000685226	1.95545743076277	0.106336108677411
Glyma01g17850	120.392405214461	167.925424878671	72.8593855502513	0.433879417621802	-1.20463394569804	0.000692234969100445	0.0196323753209474	4.01774575489058	0.0967573022942709
Glyma04g00610	15.8610236626376	26.398229157225	5.3238181680503	0.201673306809416	-2.30990795135365	0.000692626379936101	0.0196323753209474	1.43105515573064	0.0492940230091754
Glyma14g11700	72.6674009774725	103.360930331388	41.9738716235572	0.406090304034453	-1.30012751354585	0.000697211299584329	0.019750790658435	0.927635446815351	0.133251880232982
Glyma14g03360	15.4469711828568	26.4321441126393	4.46179825307424	0.168801979667654	-2.56659627117426	0.000700300949683316	0.0198158607442528	3.73896026346184	0.0917066855895315
Glyma02g03290	14.8571877099301	24.7201251155998	4.9942503042603	0.202031756753069	-2.30734601127071	0.000700325483847772	0.0198158607442528	1.96428253314811	0.0671316186799287
Glyma03g36430	329.226713877199	445.851930460214	212.601497294185	0.476843280850518	-1.06841290641409	0.00070674425679574	0.0199858209714751	0.340544030740578	1.01286450169419
Glyma10g41480	386.176124843154	542.526744897122	229.825504789186	0.423620599262379	-1.23915535038451	0.000711798165191348	0.0201170089833625	7.59440752638424	0.468434845484502
Glyma06g05040	28.3508555760902	45.011389617882	11.6903215342984	0.259719187377723	-1.94497549437838	0.000715082593295189	0.0201980638378742	0.348986657344642	0.0137488632660883
Glyma19g43370	4.1418262022982	0.576658679013949	7.70699372558244	13.364914126951	3.74037866280731	0.000716016300651707	0.0202126650459875	0.0513118986616691	2.15607989131861
Glyma19g34740	4.24191836844665	0.520738536998032	7.96309819989527	15.2919318124623	3.93469876713294	0.00071903812629208	0.0202851283374597	0.0403619740708789	2.64755159250725
Glyma08g12230	4.25521027671017	0.527079250964656	7.98334130245568	15.1463774903767	3.92090088518077	0.000719419785154659	0.0202851283374597	0.164148388728815	0.755247278316907
Glyma15g38080	10.3085025843519	18.3894798925934	2.22752527611038	0.121130412013857	-3.04536696929963	0.000724709063736209	0.0204223940575704	4.31902935585285	0.127840860468192
Glyma09g39070	255.028770205391	343.788888813033	166.26865159775	0.483635908571129	-1.04800673037838	0.000725309711242601	0.0204274508570521	7.36944947093359	1.00732528873336
Glyma20g23090	11.9962860886036	20.5397206180634	3.45285155914381	0.16810606255799	-2.5725563401846	0.000727312513926864	0.020460713231758	1.24126881441705	0.325000297054151
Glyma11g07850	613.574351942736	385.645261590163	841.503442295309	2.18206607498681	1.12569478846835	0.000727334521249347	0.020460713231758	0.961807385083904	12.625718708112
Glyma17g02600	206.848848330699	131.094961377415	282.602735283982	2.15571012275891	1.10816319266611	0.00072954051984829	0.0205108731197695	0.368487488009494	6.48647485275337
Glyma11g02270	119.749487853775	169.154162314363	70.3448133931864	0.415862148650263	-1.26582271656253	0.00073120018387548	0.0205456237066008	4.71487695970629	0.0751847023968246
Glyma15g21010	92.07204305572	58.3517740864861	125.792312024954	2.1557581409352	1.10819532816176	0.000734809184507422	0.0206350757557852	0.366878124554573	1.34249675541538
Glyma08g28260	40.706776833739	62.1921317915793	19.2214218758987	0.309065171464362	-1.69401700874914	0.000736985037049479	0.0206842015780241	0.0578924370883456	0.318657393110741
Glyma04g10600	110.006103174751	150.826062526826	69.186143822676	0.458714778225881	-1.12433070800433	0.000743054935303814	0.020835146803957	2.07966843444627	0.279592948310402
Glyma03g34350	12.2585804083557	20.8082047832548	3.70895603345663	0.178244883308788	-2.48806743157577	0.000743222482800232	0.020835146803957	0.806169526352573	0.221213932829928
Glyma12g17710	28.6308845466821	44.5065434566937	12.7552256366705	0.286592142323561	-1.80292904001946	0.000744828373956803	0.0208627094418605	0.239731046623477	0.385439165470183
Glyma10g04230	21.1204995340794	33.8943513976458	8.34664767051304	0.246254827908959	-2.02177608551821	0.000745066038873818	0.0208627094418605	2.61062879518688	0.0840040707554686
Glyma18g02240	241.173089840012	144.324445929896	338.021733750129	2.34209618178143	1.22780032354615	0.000750564167059531	0.0210045360496556	0.0293563669373596	11.3668290823924
Glyma09g41450	37.4530858858618	17.2527234003104	57.6534483714133	3.34170130904527	1.74058278689491	0.000753715911146695	0.021080573390307	0.108308270256481	1.25690956357803
Glyma08g01980	40.7781117740593	20.753203021748	60.8030205263707	2.92981379609948	1.55080897728226	0.000754375879776745	0.0210868711339554	0.511072416833967	0.689035629315572
Glyma17g17800	1233.59109778859	1724.18404248658	742.99815309061	0.430927403793319	-1.21448324879548	0.000755227016989097	0.0210985022292265	0.399441093300857	1.03506505635811
Glyma02g17310	115.248479012697	160.020294870883	70.4766631545111	0.440423280130668	-1.18303736521897	0.000762161833272413	0.0212799796143037	0.844804549201888	0.874614155452094
Glyma02g37020	1405.26254107395	2016.18973142174	794.335350726163	0.393978472534938	-1.34381129367166	0.000762916763071886	0.0212888015969277	0.676475459186747	0.230169058346769
Glyma05g36760	21.3173531606753	33.7691020013584	8.86560431999216	0.262535980957845	-1.92941293499567	0.00076566735880513	0.0213532694464239	2.06733792069383	0.245567090124323
Glyma12g00480	6.9529950470381	1.47911783949277	12.4268722545834	8.40154308384582	3.07065432729142	0.000767737660697777	0.0213987017635177	0.116678864812717	3.65358286334569
Glyma03g24300	214.675623941429	296.370590623681	132.980657259176	0.448697210405839	-1.15618588022049	0.000768610192099695	0.0214107163104256	0.522662673463303	0.331913764725378
Glyma07g35630	27.1228800154869	42.9449743482357	11.3007856827381	0.263145708065894	-1.92606623037226	0.000772913462969669	0.0215182302681418	2.27762475885511	0.685139103103228
Glyma14g24840	16.0669011144044	26.7964886590515	5.33731356975724	0.199179587955244	-2.32785828816729	0.000775396642606265	0.0215683822461203	0.694416515377961	0.0520088159626757
Glyma07g03070	8.35109020939579	15.1472862719681	1.55489414682343	0.102651664390931	-3.28417107543816	0.00077973792135325	0.0216709052778166	11.7036650286435	0.17009222621898
Glyma01g04240	8.04831106546705	14.5484756849641	1.54814644596996	0.106412965831875	-3.23225414891944	0.000783174621394123	0.0217507827729618	1.68856976907681	0.010214103737201
Glyma14g40600	5.29864586305276	9.99137628544227	0.605915440663242	0.0606438415842749	-4.04349504347156	0.000783508959222324	0.0217507827729618	0.44935391862271	0.123459004255521
Glyma05g29510	16.6575602531301	7.21696211710175	26.0981583891585	3.61622493865039	1.85448441994953	0.00079143690903061	0.0219457445478368	0.163670915639976	0.668270298870273
Glyma18g50080	4.11436838974744	0.846539018462901	7.38219776103199	8.72044595704067	3.12440191522695	0.000795287105213331	0.0220387892097728	0.111905597338385	0.387396798583416
Glyma20g33870	24.7887374034609	12.2742130286767	37.3032617782451	3.03915710857325	1.6036712565979	0.000796058792322021	0.0220387892097728	0.523466951324443	0.521148496435507
Glyma13g27490	9.30452272597658	16.1853836893002	2.42366176265297	0.149743855887408	-2.73943128561364	0.000796155690863993	0.0220387892097728	6.78415901876482	0.642623148727117
Glyma02g07100	95.9635259480402	134.22955990201	57.6974919940707	0.429841921825498	-1.21812190141814	0.000798630157064273	0.0220946750469499	8.41699852854359	2.37386606861117
Glyma12g06760	223.687562849716	298.557691719684	148.817433979748	0.498454530253646	-1.0044661889991	0.00080080531482494	0.0221422212989623	2.17338871644117	0.620491817936102
Glyma07g03080	3.81280523974707	7.62561047949413	0	0	-Inf	0.000805726289255678	0.02226559178138	3.78969519741648	0
Glyma20g29160	15.3615963040681	5.39416793792794	25.3290246702083	4.69563146006498	2.23131918195709	0.000809406742614038	0.0223456177941	0.132312877513518	1.24223429417661
Glyma11g21020	1093.25857027052	693.644060405678	1492.87308013537	2.15221778048854	1.10582406996423	0.000809543702095628	0.0223456177941	0.640558539175625	8.99014239300454
Glyma13g06510	8.62200388714097	14.8405891141894	2.40341866009255	0.161949006309635	-2.62638847884787	0.000813348512297126	0.0224378703921422	1.50569486636292	0.296993627169128
Glyma18g51120	117.035350862015	75.8009348857725	158.269766838257	2.08796589483705	1.06209814689281	0.000814719313469133	0.0224461200891146	2.71382613537397	5.04462924979066
Glyma08g25950	1796.9098492373	1064.34075047063	2529.47894800397	2.37656873222743	1.24888012611311	0.000818462199076636	0.0225276842967189	0.170902659800331	6.26989617005697
Glyma10g23790	89.0863840597947	125.096223101451	53.0765450181388	0.424285751417889	-1.23689186477136	0.000826586945007601	0.0227384082013492	2.97677218710116	0.0886712681757699
Glyma13g37880	77.8366986119394	112.551614309993	43.1217829138856	0.383128959795442	-1.38409801516003	0.000833428220943416	0.0229136064962096	9.52914120986986	0.29290012211098
Glyma15g06480	17.7321584281481	6.97425940713821	28.490057449158	4.08502979111993	2.03034659963027	0.000838871512192937	0.0230501929735598	0.358169051690856	1.1366773127078
Glyma13g42860	218.384751334707	132.014980965934	304.75452170348	2.30848438164848	1.20694597167924	0.000845899093365569	0.0232301326330936	0.539581297506309	1.93955943067997
Glyma12g23340	133.097363443587	184.115915471253	82.0788114159225	0.445799654015994	-1.1655325979613	0.000846883907690761	0.0232440157075192	1.35497236495215	0.047348287055595
Glyma05g03920	160.387570925819	220.666949500375	100.108192351263	0.453661921633141	-1.14031052353128	0.00084935322657801	0.0232986045150341	3.71347052151194	0.580904426259275
Glyma12g00460	43.0873451137428	64.6987522720627	21.4759379554229	0.331937436213841	-1.59101674780213	0.000851873255618882	0.0233545218490698	5.99772519992424	0.0693166022721037
Glyma01g43530	10.6838219383988	4.18831009454814	17.1793337822496	4.10173396774314	2.03623392383535	0.00085352984707131	0.0233673458539479	0.0883190684144717	1.20023948502231
Glyma10g38600	18.5414455058273	7.67206014145323	29.4108308702014	3.8334984773243	1.93866160680147	0.000853756818178963	0.0233673458539479	0.380210222060083	0.158066617237546
Glyma09g37160	86.6060832446212	124.575903163814	48.6362633254286	0.390414695701409	-1.35692073610409	0.000853786483013643	0.0233673458539479	1.80689990034382	1.02805903693013
Glyma15g38090	10.1487727006028	18.0700201250952	2.22752527611038	0.123271875774884	-3.02008440551374	0.000863930708772268	0.0236228290536053	4.1496679726979	0.130069986305655
Glyma08g21670	151.374473181216	208.826592094195	93.9223542682368	0.449762424058865	-1.1527649604244	0.000864095400657674	0.0236228290536053	0.0124092499894277	0.713783112179249
Glyma17g34420	83.7608830301091	118.779574298849	48.7421917613695	0.410358363793547	-1.28504373673925	0.000866614813544438	0.0236783578745229	0.985628883373857	0.658019075650356
Glyma06g02590	110.540237515614	67.5704885354837	153.509986495744	2.27184958734064	1.1838673212946	0.000867382658256418	0.0236859933334008	0.340903001668256	0.118987883939918
Glyma11g09880	2.72661948298459	0	5.45323896596918	Inf	Inf	0.000872868074856193	0.0238223724785457	0	3.28601017690313
Glyma13g42320	3.46750142030365	0.257198911515704	6.6778039290916	25.9635777217661	4.69841729200745	0.000873531721002423	0.0238270761558918	0.0606998702949865	2.85675012818682
Glyma08g48230	93.6755391516984	132.140714501185	55.2103638022116	0.417814933199233	-1.25906403793598	0.000877156802999848	0.0238995764527871	2.20419827023423	0.0204177715362273
Glyma07g13320	254.46877940624	167.244060276111	341.693498536368	2.04308301276739	1.03074782358889	0.00087873199862222	0.0239285482701743	0.406082795828077	0.0457717321203018
Glyma08g40690	323.486500425561	212.394608183684	434.578392667438	2.0460895706524	1.0328693026138	0.000883679825377808	0.0240497778738344	0.220259036262923	0.0891106365628299
Glyma17g09390	3.79522252772857	0.319459767498245	7.2709852879589	22.7602534895066	4.50844472045882	0.000886965370132115	0.0241256570502901	0.0789789628204709	4.26977823130878
Glyma02g40020	49.801468256936	72.5046139093511	27.0983226045208	0.373746181703698	-1.41986925448037	0.000889470262183722	0.0241802291341851	1.83955361711968	0.085698288600535
Glyma17g06160	20.4538435079835	33.6791637347428	7.22852328122415	0.214628942041317	-2.22008346276254	0.000891323659737651	0.0242170391316283	12.2897277480735	0.0363350138012355
Glyma18g51700	66.054188473394	96.2091309331841	35.8992460136039	0.37313761869999	-1.42222027888695	0.000895973075845209	0.0243297324929121	0.786001082123825	0.165218057686852
Glyma02g39260	683.7731570785	430.391157277961	937.15515687904	2.17744984075914	1.12263948561104	0.000896799522040626	0.0243385468494271	0.569738840198015	2.48834153980592
Glyma05g37240	292.282323387687	391.789580474166	192.775066301207	0.492037246288938	-1.02316056590319	0.000899704008767265	0.0244037164525698	0.318707112954364	0.118675143509944
Glyma17g14240	10.0966392021377	17.9522577264581	2.24102067781733	0.124832247395519	-3.00193742712941	0.00090244155157857	0.0244642875173043	7.10769587410109	0.132454347706544
Glyma12g02540	115.044329489675	157.841936570615	72.2467224087346	0.457715636151062	-1.12747651780069	0.000904610158225399	0.02450937623107	2.75343048271583	0.0635972237993974
Glyma10g37490	13.2047427813376	22.809707224577	3.59977833809817	0.157817823028412	-2.66366795073562	0.000906444014163266	0.0245453499714629	3.39539437003802	0.28180829984869
Glyma11g12770	125.859867166443	77.2403995836221	174.479334749264	2.25891289648714	1.17562864159031	0.000908655157870325	0.024577779055435	1.31931035344522	4.58196344552945
Glyma01g40810	10.0056511200523	18.0398814383071	1.97142080179756	0.109281250463837	-3.19388219784095	0.000910197568188673	0.0246057757313346	7.70549973520756	0.155087112956677
Glyma03g28620	58.9434002085914	84.0344733725683	33.8523270446145	0.402838569530027	-1.31172627498405	0.000919412238352844	0.024841033278906	5.27548268824269	0.811706472835704
Glyma04g28560	397.755973066132	260.486059245377	535.025886886888	2.05395209416139	1.0384025330087	0.000921135224059178	0.024873728338765	0.24611025808435	1.23272384903591
Glyma17g10010	36.0807525871148	21.7348805159165	50.4266246583132	2.32007830093134	1.21417349606797	0.000928705697145979	0.0250642008348279	0.39314517415639	3.36134051388428
Glyma18g01410	5.45578433789769	10.3124009359856	0.59916773980977	0.0581016723000893	-4.10527650145774	0.000932474053698789	0.0251519058155083	0.610304057004364	0.116942655965683
Glyma09g06980	669.017584805278	916.865296930098	421.169872680457	0.459358505650331	-1.12230755248625	0.000934527458693909	0.0251932810960185	3.15013377381839	0.219928145131585
Glyma04g06690	76.9707386586893	111.044797495064	42.8966798223152	0.386300671350426	-1.37220391006127	0.000938502589447977	0.0252863881016933	0.722150095862291	0.171224515539227
Glyma07g02070	78.9117692399967	115.708667482324	42.1148709976698	0.363973347148808	-1.45809528551854	0.000939474318227214	0.0252926701444122	5.74557862429699	0.280641077266317
Glyma02g36810	19.9964594949734	33.2031412678712	6.78977772207569	0.204492028850468	-2.2898834872315	0.000939778786758852	0.0252926701444122	1.01553709312229	0.181103248250361
Glyma08g12450	111.603325029422	156.01962018519	67.1870298736542	0.430631928176121	-1.21547280623751	0.000944989172375928	0.0254047033713347	2.34891236157953	0.941917012660605
Glyma18g43800	46.1407822161086	68.3125119039927	23.9690525282245	0.3508735348791	-1.51097696030936	0.000948998477208889	0.0254983535444192	4.55601696713465	0.937863103057591
Glyma10g36140	157.780880544165	101.756644277394	213.805116810937	2.10114158470176	1.07117338079479	0.000956582432214214	0.0256878930218853	0.0299010057094765	0.216649965176179
Glyma19g01450	785.851254534709	485.560596095441	1086.14191297398	2.23688232057547	1.16148936011275	0.000959015291480328	0.0257389726653088	0.0477345273176764	0.664323308027408
Glyma17g01170	341.384617785323	470.569772305415	212.199463265232	0.45094155161226	-1.14898764292254	0.000966245839819841	0.0259186895683532	2.75463553934941	0.777295722099803
Glyma06g38530	149.757405050774	216.560759602432	82.9540504991157	0.383052085019488	-1.38438752077795	0.000974954700147285	0.0261378402696203	3.03642214237724	2.02056934413057
Glyma15g07730	57.623665257259	83.5462692589111	31.7010612556069	0.379443170075792	-1.39804426824343	0.000978276911285529	0.0262124163776385	1.02447918650816	0.625782472451769
Glyma18g15530	52.1031967287118	74.8313358692042	29.3750575882194	0.392550223071833	-1.34905084994957	0.000982376659106638	0.0263077323099689	0.389599253423956	0.643260663582198
Glyma19g05570	171.248363792715	238.167311275984	104.329416309446	0.438050947254265	-1.19082942351607	0.000992257220702695	0.0265576659435096	0.863557446119434	0.339227206591492
Glyma05g37200	136.769184660198	82.5380889704075	191.000280349989	2.31408653547175	1.21044281516348	0.000993036194059857	0.0265638551238361	2.15277415270663	17.259812027508
Glyma02g42860	458.988340078569	626.371995126088	291.604685031049	0.465545534123614	-1.10300581294298	0.000998319404388997	0.0266904600187748	4.21677229603329	1.05559106781631
Glyma01g02230	331.567922524227	461.582744661519	201.553100386935	0.436656488393505	-1.19542931716153	0.00100062395160781	0.0267285296501059	1.19403062209051	0.800600992718857
Glyma08g42860	711.560414221145	985.282530418933	437.838298023356	0.444378423960477	-1.17013932406694	0.00100084559867608	0.0267285296501059	5.67595004371142	0.0620993318518368
Glyma09g41000	130.013980453438	188.360498344981	71.6674625618948	0.380480319342947	-1.39410626381465	0.0010074336613244	0.0268896630197639	12.5321462160356	1.60925928139121
Glyma15g05530	46.6523997303003	67.7876004864061	25.5171989741945	0.376428709544183	-1.40955143085519	0.00100809154706707	0.0268924223595483	2.50985732213294	0.924798185246477
Glyma16g34620	34.601930775272	54.76903389227	14.434827658274	0.263558193972658	-1.92380654901626	0.00100916951674556	0.0269063789022135	5.53074760143005	0.188808253067892
Glyma05g27540	58.8277120958949	83.4020416955221	34.2533824962678	0.410701966042	-1.28383624133164	0.00101092457676064	0.0269383627053502	9.00528292430617	0.213256561029101
Glyma11g12410	17.6907761196715	29.3716075402987	6.0099446990442	0.204617492958067	-2.28899860706192	0.00101509765902493	0.0270347096471121	0.925393589023148	0.0559246320463864
Glyma04g06230	111.730076105766	72.0506401812842	151.409512030248	2.10143187693116	1.07137268874943	0.00102071635659004	0.0271694302205837	1.14253550062249	0.94267616241486
Glyma11g15420	23.3874635967135	36.5100790080331	10.2648481853938	0.281151081133933	-1.83058250028122	0.00102182034414364	0.0271838963523193	1.51267282025242	0.605493129329539
Glyma17g05150	13.067691279164	22.3529631353942	3.78241942293381	0.169213334269077	-2.56308483537815	0.00102484901232907	0.0272495216008417	2.05408120306206	0.00181638058728664
Glyma20g22180	38.4863023992844	60.0339042873113	16.9387005112576	0.282152239011344	-1.8254542967928	0.00102543359428374	0.0272501251811358	5.89711545925716	0.174210038758003
Glyma12g29470	40.4252201860254	62.6062024874292	18.2442378846217	0.291412626221578	-1.77886470755828	0.00102608471705642	0.0272524954040537	2.70050185299027	0.370367448983706
Glyma06g45940	27.8618395745055	13.2213070774957	42.5023720715154	3.21468761162501	1.6846785499774	0.00102715649997672	0.0272552223933694	0.196949068683399	0.297864874236218
Glyma15g08420	6.69291059477853	12.1874857099375	1.19833547961954	0.0983250777182396	-3.34629676826914	0.00104243016166451	0.0276293512600216	5.28253806602511	0.292543378622941
Glyma18g52170	15.2628643782071	26.0571828024865	4.46854595392771	0.171489987532394	-2.54380374798805	0.00104255253424553	0.0276293512600216	6.63740656774167	0.0375886687306395
Glyma19g32660	15.8986530502228	5.86236598957406	25.9349401108715	4.42397150860175	2.14534209431328	0.00105183115569568	0.0278600258814469	0.112125324549065	1.1291128189193
Glyma01g45520	9.56349505102065	16.6298649499112	2.49712515213015	0.150159075834437	-2.73543641875603	0.00105784972424868	0.028004146248151	0.00768040087833311	0.0346462697242651
Glyma01g24880	218.903531665132	304.586987281798	133.220076048465	0.437379407562191	-1.19304279701452	0.00106436018520041	0.0281611239835513	6.02639360505893	0.936030687412368
Glyma17g12550	153.070095357268	209.361723663559	96.7784670509766	0.462254825559699	-1.11323971463115	0.00106657349481701	0.0282042973563987	1.10451311994909	0.0495468098154249
Glyma01g06600	254.122989141881	165.744355411674	342.501622872088	2.06644517106714	1.04715108523245	0.00106751058279195	0.028213693866073	0.476340468332924	2.82995394271722
Glyma14g17300	44.4682930287842	65.6004397734209	23.3361462841474	0.355731552482708	-1.49113915143646	0.00106982996230203	0.0282476643915115	0.838726345995763	0.306542230895805
Glyma01g42500	6.12543973544648	11.0525439912734	1.19833547961954	0.108421688306845	-3.20527471750381	0.00106996081255323	0.0282476643915115	2.93570764181068	0.320889821013341
Glyma16g04980	53.9137967052504	78.6911343155587	29.1364590949421	0.37026355444442	-1.43337554486463	0.00107376824235805	0.0283173530276675	0.0317464640020858	0.019693245605421
Glyma09g04170	67.6046894565967	38.8264340947195	96.3829448184739	2.48240527531685	1.311738667829	0.0010776331384462	0.0284038325806326	0.163324922949563	0.699769273724533
Glyma08g18750	3.59715521398203	7.19431042796405	0	0	-Inf	0.00108169654995791	0.0284652385036397	2.37427336321242	0
Glyma15g41880	3.59715521398203	7.19431042796405	0	0	-Inf	0.00108169654995791	0.0284652385036397	2.37427336321242	0
Glyma15g09980	5.78833261979419	1.29233527154514	10.2843299680432	7.95794264420802	2.99239550104034	0.0010818601300538	0.0284652385036397	0.266342671697555	1.48255374166356
Glyma03g05020	33.5698980267422	52.0855575528403	15.0542385006442	0.289029036223175	-1.79071365990906	0.00108776017798323	0.0285805758505055	3.12641660458052	0.264457109412048
Glyma10g01290	14.4709881620069	23.967969122314	4.97400720169988	0.207527270096035	-2.26862716880222	0.00108787461379919	0.0285805758505055	0.124221975470521	0.23392727924582
Glyma10g02900	243.98340167562	333.408086300254	154.558717050985	0.463572190962987	-1.10913407117269	0.00109415951077342	0.0287301288324253	0.132660053953981	0.552019002800394
Glyma14g38710	28.7560968382094	43.4966887707445	14.0155049056742	0.322220042531167	-1.63388186043004	0.00111846595698852	0.0293365938247861	2.9867751415711	0.475047529549818
Glyma08g19290	1028.79978841931	644.444066827876	1413.15551001075	2.19282880043675	1.13279318164116	0.00112247637016415	0.0294258697298492	0.431114139353858	9.84333378207806
Glyma19g38290	65.156344478008	93.1813689585253	37.1313199974908	0.398484379576113	-1.32740492261582	0.00112345487716948	0.0294356102825313	5.31831513417831	0.0106177967760908
Glyma11g19400	18.5079540928315	30.1506912724962	6.86521691316679	0.227696832922346	-2.13481386998728	0.00113858786614232	0.0297999105948031	1.27009837677699	0.157793252324315
Glyma11g14120	152.463159768642	97.5156621956942	207.41065734159	2.12694712491783	1.08878416890413	0.00115023780538324	0.0300885831097498	1.96097860767113	6.49909391980816
Glyma14g06150	62.8695088625139	36.5643530852177	89.1746646398102	2.43884157972049	1.28619604777144	0.00115412782718346	0.0301653169288633	0.264056713244361	0.997771255382303
Glyma19g02710	30.7543552643492	48.4393882315588	13.0693222971397	0.269807748905979	-1.88999631165792	0.00115441519691472	0.0301653169288633	2.14894086830065	0.103384647830209
Glyma13g01570	363.557755075614	239.015092979506	488.100417171723	2.04213219795946	1.03007626247781	0.0011666981921685	0.0304698594096866	1.1437984562443	5.30043153556955
Glyma04g38040	138.108774740301	81.6423607906424	194.57518868996	2.38326264460816	1.25293795077029	0.00116881586987747	0.0305087363064142	0.122469634127423	3.88132738376288
Glyma06g37970	62.8045310275451	91.1090599068879	34.5000021482022	0.378667085177486	-1.40099807138081	0.00117129269498793	0.0305569408937734	1.13708587098772	0.529458677118551
Glyma10g31240	92.0090723539815	133.132531387941	50.8856133200221	0.382217725371301	-1.38753340994639	0.00117428193530859	0.0306184544616109	9.00509127106611	1.32197776210518
Glyma05g07680	24.0729071300251	38.4201658266959	9.7256484333543	0.253139158150029	-1.98199739937415	0.00117777686133005	0.0306930801831191	5.64629805384048	0.0632059589481774
Glyma13g26760	40.4304437655009	24.4902725423571	56.3706149886447	2.30175531493776	1.20273447782804	0.00118676289750831	0.0309106482295156	0.0984958840952607	4.36343003177335
Glyma20g39400	155.795666946019	97.2196913160564	214.371642575981	2.20502286804295	1.14079361788759	0.00118812549132562	0.0309295276856201	0.790548514289328	0.878857277949906
Glyma20g26610	24.619790740589	10.4462244192199	38.793357061958	3.71362470354192	1.89282802483265	0.00118883990176446	0.0309315222938694	0.342556026712494	3.02262079078778
Glyma12g12350	51.3959632037137	29.8907811942517	72.9011452131758	2.43891736182511	1.28624087592627	0.00119052956869698	0.0309588756153706	0.0494825265908411	0.854264277495151
Glyma18g43610	12.212573282529	4.07012909654968	20.3550174685084	5.00107416390397	2.32223799978716	0.00120566407287055	0.0313356356945744	0.0995376654958264	0.931619009460299
Glyma18g15010	24.0456517613565	37.7462442469885	10.3450592757245	0.274068572439491	-1.86739119169702	0.00121045619468183	0.0314433339741185	0.575504606591408	0.427468805908209
Glyma04g09580	7.22458041090643	12.6516576023836	1.79750321942931	0.142076499058168	-2.81526015745078	0.00121715665864424	0.0315640999826274	3.80721272674093	0.515537709681186
Glyma20g23930	63.7809795721298	35.765828611759	91.7961305325006	2.56658755285541	1.35985147539979	0.00121753709859771	0.0315640999826274	0.0366026493313137	2.30626954232678
Glyma08g16800	4.31390505364811	0.833857590529652	7.79395251676657	9.34686282799918	3.22448222147608	0.00121770858731279	0.0315640999826274	0.1021735669192	1.62405168882911
Glyma10g09720	31.218066098523	46.9479200364928	15.4882121605531	0.329901988171446	-1.59989062248181	0.00122083160114059	0.0316200568465172	1.97504591205665	0.125875517881766
Glyma02g17060	12.4173615452049	21.0523036674759	3.78241942293381	0.179667721056929	-2.47659685606782	0.00122117131579708	0.0316200568465172	1.44504015857373	0.00191451335416392
Glyma04g03820	23.0630014465897	37.0062699004883	9.11973299269106	0.246437509568364	-2.02070623353913	0.00122219261236247	0.0316296143619823	4.66017159694099	0.0299820795272885
Glyma11g20240	130.606097097108	73.4696713433876	187.742522850829	2.55537447518099	1.3535347251743	0.00122532693394115	0.0316601839036718	0.178790552399073	6.9994300761819
Glyma10g02910	181.164453506122	114.749304259718	247.579602752526	2.15756953255392	1.10940705426137	0.0012256453897717	0.0316601839036718	0.439671327589279	0.586366707424488
Glyma04g41540	980.109376160765	650.923930235342	1309.29482208619	2.01144060199602	1.00822913569109	0.00122598509982052	0.0316601839036718	0.0188441056907618	1.31687460000149
Glyma03g00440	318.3057319463	449.022170764245	187.589293128355	0.417772897068924	-1.25920919399161	0.00123180029639155	0.0317934277671087	7.8677597675963	1.37366521356313
Glyma05g21400	45.0784625028162	25.6091751638231	64.5477498418093	2.52049312126979	1.3337060170636	0.00123417177965698	0.0318296604507553	0.395239952541797	1.34773091670257
Glyma11g10110	22.8581768654709	36.5831253365438	9.133228394398	0.249656865299986	-2.00198151508473	0.00123501320421815	0.0318296604507553	2.99942447428781	0.261293726950827
Glyma15g25690	18.9774416011334	30.4837508484367	7.47113235383003	0.245085730787397	-2.02864160383448	0.00123577491830455	0.0318296604507553	0.137799316943153	0.094851038042019
Glyma11g29350	547.742164854423	361.927048356513	733.557281352333	2.02680978026751	1.01921069564144	0.00123582932551388	0.0318296604507553	0.468366478394464	0.139621717484204
Glyma01g04450	103.882296580867	152.161077114324	55.6035160474092	0.365425357797857	-1.45235134515876	0.00123681683766742	0.0318381863021202	15.1427654753474	1.09945019790746
Glyma10g43850	407.925317680312	266.482548928772	549.368086431853	2.06155370638808	1.04373204596063	0.0012438592961785	0.0320024870801404	0.0785020523210858	2.80148118641603
Glyma20g31960	134.638277669889	85.480675818942	183.795879520837	2.15014537215566	1.10443420427893	0.00124726242375652	0.0320635851451584	0.348619383361198	0.92182559148324
Glyma14g06400	29.272177661854	14.7769320839493	43.7674232397586	2.96187483241523	1.56651067422927	0.00124755629446398	0.0320635851451584	0.161496278690139	0.0437324496447029
Glyma20g00330	34.6690285174759	53.0584922512743	16.2795647836776	0.306822981448113	-1.70452154822804	0.00125465324517338	0.0322289052353912	5.00468531984674	0.569553770037312
Glyma01g37090	131.483624533063	179.614354821373	83.3528942447522	0.464065883418098	-1.10759845562687	0.00125588991700126	0.0322435940681457	4.08848103760781	2.16467322707533
Glyma11g02950	1008.66421887181	627.169260010931	1390.15917773269	2.21656140753527	1.1483233314269	0.00125695699419064	0.0322539155048983	0.994530860293963	9.55453334154632
Glyma14g30740	7.02336828899654	1.9998563764908	12.0468802015023	6.02387268561818	2.59069127901245	0.00126359171696037	0.0324070180270461	0.0410787858689927	0.268505622820382
Glyma09g24780	14.0018119166897	23.0161212299726	4.98750260340683	0.216696052022523	-2.20625522562473	0.00127108364730847	0.0325819316739779	7.7514278317771	0.0102584433216762
Glyma13g24470	163.505042703933	219.995795752625	107.014289655242	0.486437885274748	-1.03967250021458	0.0012790864489009	0.0327524469898604	2.99304774946226	0.264039929036975
Glyma01g04730	174.594347303606	236.075158525908	113.113536081304	0.479142052842847	-1.06147465489782	0.00128520532522504	0.0328917614051526	0.14970791646528	1.61876121305955
Glyma13g42350	2.17463008113875	0.319459767498245	4.02980039477924	12.6144222364445	3.65700222464947	0.00128747271258762	0.0329324111893851	0.157970022281348	1.52023218602039
Glyma20g37430	67.9805084930576	95.5412781894704	40.4197387966447	0.423060477760066	-1.24106417923046	0.00129170710832899	0.0330146957372146	1.89751520271413	1.11929618459973
Glyma13g43850	7.02018758329258	12.748333194928	1.29204197165714	0.101349874677827	-3.30258379001732	0.00129205106415179	0.0330146957372146	0.0088252478528086	0.0794112200209246
Glyma06g16010	6.98941732350932	12.4306882010487	1.54814644596996	0.124542295722561	-3.00529231671797	0.0012967214066158	0.0331165849278848	0.539533389531034	0.0118437489110182
Glyma15g14370	68.7794332530499	98.7789458697479	38.7799206363518	0.392592979150515	-1.34889372196943	0.0013025890208696	0.0332489275442811	1.77528342747116	0.0310901148352985
Glyma01g05880	95.0562308436974	132.369258427172	57.743203260223	0.436228199404719	-1.19684506074923	0.00130554904475988	0.033306952957793	6.85470585963299	0.239169407176844
Glyma16g32060	1.62835753630061	0	3.25671507260123	Inf	Inf	0.00131317894436579	0.033483991821163	0	0.611129643894233
Glyma15g05710	42.9102430033456	23.71867580781	62.1018101988813	2.61826632743269	1.3886118542442	0.00131931802591929	0.0336214041088745	0.137276350512985	0.47269447812945
Glyma11g11430	54.2986247153474	77.7494845875964	30.8477648430983	0.396758448068471	-1.33366715259129	0.00131995450169692	0.0336214041088745	0.197988230356722	0.757569774363428
Glyma09g04920	90.8991815405232	123.121258132293	58.6771049487536	0.476579803023987	-1.06921028203846	0.00132107340682837	0.0336322404642323	1.27710920686798	1.22332897942657
Glyma05g08440	36.5158762338858	54.264606330443	18.7671461373286	0.345845061936809	-1.53180223748236	0.00132328624287267	0.0336709004233151	3.80846965437258	0.346190526924976
Glyma08g42440	41.0134100401105	21.6248550055035	60.4019650747174	2.79317318240261	1.48190502640973	0.00133896193222525	0.0340519013052229	0.0837437792574895	0.578811222535924
Glyma11g16120	23.8560381091952	36.6121989214343	11.099877296956	0.303174286821043	-1.7217806957611	0.00134258525255596	0.0341261528188989	2.22198764722318	0.148511618309233
Glyma15g20870	229.013586530739	313.212063586675	144.815109474804	0.462354827002788	-1.11292764437277	0.00134757788214338	0.0342351137392298	4.4261260043082	0.106871501020818
Glyma16g33310	2.40614833487035	0.263539625482328	4.54875704425836	17.2602394646849	4.10938057516998	0.00135114314568704	0.0343077174238378	0.102759519060446	0.486546959979719
Glyma02g04530	6.17193683485939	11.4016426644121	0.942231005306718	0.0826399347041197	-3.59701707548075	0.00135846960061051	0.034472761434022	1.61158472524503	0.0659210325064859
Glyma01g40650	149.295565539197	200.675569993371	97.9155610850223	0.487929652265379	-1.03525493407411	0.00136763142366846	0.0346719230449937	5.15836126142142	1.01591838280529
Glyma11g26490	8.58535136857173	15.5355974999894	1.63510523715408	0.105248944377917	-3.24812233141405	0.00137009373369722	0.0347161995281336	4.2461590499271	0.111123778141881
Glyma19g26260	47.3898878059403	24.8015768222698	69.9781987896108	2.82152216736381	1.49647368419868	0.00137241802906735	0.034756934503242	0.302695857392759	7.60549205782594
Glyma19g41120	457.816056804474	295.564644692174	620.067468916773	2.09790812281545	1.06895149695189	0.00138328201940497	0.0350137846435815	0.140431788915634	0.905836392552102
Glyma04g40350	82.9703184581468	53.1294739155922	112.811163000701	2.12332542911919	1.08632550124624	0.00138818540801192	0.0351195701188118	0.761041040004429	3.673760536017
Glyma14g40260	660.895708284985	891.649925106008	430.141491463963	0.48241073021211	-1.0516660975755	0.00139774409690376	0.0353429578788522	1.34882828880308	0.027541225416039
Glyma15g10890	24.8972399973898	39.6523049064512	10.1421750883284	0.25577769343437	-1.96703764370481	0.00140925632226212	0.0356154836462054	1.26783005382268	0.0281632321407475
Glyma12g13700	8.82118186989348	2.65961282700607	14.9827509127809	5.63343309245766	2.4940143887304	0.00141173576918634	0.0356595631947913	0.114514826438546	0.42213371342727
Glyma05g18170	138.723890149925	86.2146248816516	191.233155418198	2.21810575271547	1.14932815056775	0.00141274854283145	0.0356665688861216	0.0705075542529707	2.76079656192358
Glyma05g23710	221.991627574431	301.15554981707	142.827705331793	0.474265559504216	-1.07623298914446	0.00141487070542178	0.0357015605991392	4.81023089760314	1.68091583056294
Glyma13g05010	41.4760184119799	20.8435379003258	62.108498923634	2.9797484103053	1.57519052447009	0.00141605224340976	0.0357127933961969	0.0227490467475443	0.935588790280544
Glyma11g15030	65.3916455203769	94.1911707953025	36.5921202454512	0.388487794943899	-1.3640588204513	0.00141752454480007	0.0357313437493316	0.525705527272586	0.125854490134772
Glyma01g41070	15.6341588789113	25.0622365722358	6.20608118558678	0.247626789720034	-2.01376069267159	0.00141926056969002	0.0357415434822733	3.32198530583325	0.245708780773077
Glyma09g32200	164.758332089847	224.490422035173	105.026242144521	0.467842864708347	-1.09590404450722	0.00142721366649715	0.0359195684472127	0.284695776081254	0.18006801449533
Glyma08g00930	29.9270033300769	47.180967915428	12.6730387447259	0.268604891011189	-1.89644251993085	0.00143591646327924	0.036107688382637	11.9532535133144	0.604668974777429
Glyma08g41450	262.19063767437	363.143566938431	161.237708410308	0.444005410228416	-1.17135083889272	0.00143617738649237	0.036107688382637	0.716958949389274	0.630176138604869
Glyma09g27550	40.0316510348109	58.7930443992206	21.2702576704012	0.361781872120288	-1.46680797453843	0.0014474565546591	0.0363724082838637	0.367905317147193	1.13871111998144
Glyma20g23070	22.8735346413535	35.522707302434	10.224361980273	0.287826090878282	-1.79673071936715	0.00145606261120242	0.0365697175132547	1.12839243504966	0.115476827288071
Glyma18g03270	21.7412906496799	10.0744740569436	33.4081072424162	3.31611427590013	1.72949372409352	0.00145780900619099	0.0365946279411236	0.456585612921141	4.31862408870184
Glyma20g39210	123.73487608346	171.716137616112	75.7536145508069	0.441156059077926	-1.18063899504461	0.0014622923185559	0.0366881804786984	0.169782138170216	0.198307995102589
Glyma20g23760	23.7013546521815	37.4411994992562	9.96150980510671	0.266057443092992	-1.91019033067059	0.00147422948235287	0.036968552965434	2.85256324810543	0.121066883518006
Glyma19g03770	20.9825757745485	9.30988652629832	32.6552650227986	3.50759001525474	1.81048012819164	0.00147870600034065	0.0370616452736541	1.53151075501527	3.17645839979286
Glyma08g11900	7.63335917717401	13.6383608180474	1.62835753630061	0.119395399346367	-3.06618084846938	0.00148371892566466	0.0371680787483908	2.40288070039724	0.126176391952884
Glyma11g06470	41.4581257668516	61.5320442687039	21.3842072649993	0.347529608664011	-1.52479219776194	0.00148900707300661	0.0372812932507356	5.8112929588729	0.324467396004255
Glyma10g04790	67.7901263753139	97.472201923652	38.1080508269759	0.390963270295516	-1.35489501740983	0.00149105902841345	0.0373134059649099	6.97958567985559	1.55878959618064
Glyma17g11370	299.627460678551	399.514578135529	199.740343221574	0.49995758391028	-1.00012239215606	0.00149236701130613	0.0373237241594917	2.56436186845785	0.148868004378876
Glyma17g15020	53.3414153738172	76.129680782356	30.5531499652785	0.401330330710642	-1.31713790235711	0.00149301053382436	0.0373237241594917	4.69866979592914	0.375009156217452
Glyma19g39930	35.663384902428	19.9924729415152	51.3342968633409	2.56768119749424	1.36046608900789	0.00149417746525407	0.0373336520916497	0.0809891248613824	1.28902161611771
Glyma07g14060	2.27874027336288	0	4.55748054672575	Inf	Inf	0.00150616394072905	0.0376137686907712	0	0.449578566310031
Glyma15g18850	34.2749166094071	18.4024112111005	50.1474220077137	2.72504626879897	1.44628072574282	0.00150736790990118	0.0376244616028757	0.438440683142919	0.230912619617895
Glyma17g23740	93.0834720651181	128.601610055609	57.5653340746269	0.447625298390392	-1.15963651962987	0.0015151431247265	0.0377796458935658	4.43419725192955	0.223351597804231
Glyma18g08130	169.2866913037	105.977804225459	232.595578381941	2.19475747852932	1.13406153026016	0.00152029474822727	0.0378803689817557	0.127373214420795	1.6219765027303
Glyma06g45280	3.12035347819542	6.24070695639084	0	0	-Inf	0.00152074474014348	0.0378803689817557	0.475850021534767	0
Glyma10g38240	59.9869006587523	86.1396825977358	33.8341187197687	0.392782022169397	-1.34819919660087	0.00152319401292643	0.0379219010466662	0.174546898991877	0.245914768520731
Glyma20g35660	7.2461311215301	13.2002202714031	1.29204197165714	0.097880334198378	-3.35283716247349	0.001524204003336	0.0379275760665928	2.04989897548732	0.0767199507313748
Glyma03g02260	124.13216214431	75.6721434692486	172.592180819371	2.28078884655234	1.18953288938019	0.00152538798753245	0.0379375726253072	0.584452404333442	8.17589539190452
Glyma07g39000	44.2281912547193	65.0940067417883	23.3623757676503	0.358902100777465	-1.47833772711827	0.00153073879067253	0.0380511378113974	4.14275366957781	0.199939066906506
Glyma08g09250	19.244471996212	8.58538595624638	29.9035580361776	3.48307672929031	1.80036225464939	0.00154577601007713	0.038405248430697	0.386284978107914	1.89338864112495
Glyma20g08640	2.9609578394139	5.92191567882781	0	0	-Inf	0.00154741631636508	0.0384263166979385	5.42856686744131	0
Glyma09g29900	216.075404585198	141.983543198666	290.167265971731	2.04366829728796	1.03116105503708	0.00155273435157569	0.0385386441057921	0.196292080459102	1.99874180393979
Glyma03g31950	283.1899241814	177.876942106694	388.502906256106	2.18411055224389	1.1270458824196	0.00156186805380716	0.0387356965185078	1.03929292189299	3.62338957205984
Glyma11g18680	27.3185677587622	43.0222531743171	11.6148823432073	0.269973827176048	-1.88910854403188	0.00156227107076996	0.0387356965185078	5.6520672541512	0.378110270863579
Glyma12g36700	23.9237990562942	38.7433363232182	9.1042617893702	0.234989101439727	-2.08933424730333	0.00156676909873645	0.0388273723814617	0.23200165864583	0.338750362744434
Glyma16g04750	312.458012175386	200.986587175722	423.929437175049	2.10924242822437	1.07672492248904	0.00156903746098429	0.0388637276725312	1.05145739636332	6.47897171758867
Glyma01g40850	57.1198033297073	81.278266134804	32.9613405246106	0.405536954613951	-1.30209470865917	0.00157471420709524	0.0389645355182169	0.543353160243619	0.213957280088862
Glyma19g06330	29.6252739674944	45.2167757283681	14.0337722066207	0.310366495190328	-1.68795527135628	0.00157704937098531	0.0390024173350564	0.565247543172515	0.15361611807595
Glyma02g35350	47.796054771483	70.5493704338014	25.0427391091647	0.354967577388421	-1.49424083950137	0.00158279795641076	0.0391246357237558	3.49600965819365	0.253889954640813
Glyma13g34690	66.6067841001313	40.0725695948794	93.1409986053833	2.32430811268178	1.21680132656267	0.00158808027533575	0.0392352099812701	0.0733269663695043	0.217032617231588
Glyma13g28370	35.9504420733874	55.142848918739	16.7580352280359	0.303902238579136	-1.71832079292902	0.00160599888641825	0.0396577056993444	3.77189152802559	0.0292332963165973
Glyma08g07330	5.22379741372117	10.1045315619454	0.343063265496947	0.0339514269804407	-4.88038397747435	0.00161746325078121	0.0399204746750061	8.46223282682442	0.046763627483406
Glyma01g04290	27.5226559293642	42.236865935141	12.8084459235873	0.303252754199517	-1.72140734664977	0.00162242050880337	0.0400224566815595	5.06037779453362	0.0149815456047783
Glyma08g28750	38.9543226268583	22.7252132788181	55.1834319748984	2.42829104826638	1.27994134940492	0.00162435273069371	0.0400497502456449	0.0259697441540643	1.69919904106943
Glyma09g12570	32.4350197577956	48.6289851354206	16.2410543801707	0.333978888001529	-1.58217118721247	0.0016384831256851	0.0403776192222946	3.0561114916288	0.0467048131212161
Glyma13g20640	26.3331931444232	39.682046981277	12.9843393075694	0.327209413206325	-1.61171384235727	0.00164528963612973	0.0405247622006195	3.77660970140997	0.116679891611692
Glyma18g48810	12.0727050767951	20.3764861323634	3.76892402122687	0.184964374953776	-2.43468066753372	0.00164621725262484	0.0405270275724871	2.50339515084024	0.30470694019057
Glyma15g20500	31.7997022593879	47.4790474340567	16.1203570847192	0.339525705672774	-1.55840728906914	0.00165111713969831	0.0406270314769603	2.91297703782306	0.857724196815044
Glyma13g41180	16.4145280063864	26.6229748271861	6.20608118558678	0.233109982106486	-2.10091731081019	0.00167738279095998	0.0412523887403535	5.34600737808746	0.234392132862668
Glyma12g35000	76.9910696618807	47.2211580452067	106.760981278555	2.26087172992133	1.17687914341372	0.00168997065330038	0.0414988337943098	0.44095882008515	0.335974474445216
Glyma07g09710	9.68914159855045	3.55573127351827	15.8225519235826	4.44987281278058	2.15376410124915	0.00170030443961429	0.0417314598747033	0.0359780007249956	0.0996069308546574
Glyma06g03250	39.7535941031044	18.8678980960178	60.6392901101911	3.21388687820979	1.684319150196	0.00170117989710757	0.0417318273393641	0.0226546959060216	6.42436945086075
Glyma18g43200	3.16524945187266	0.576658679013949	5.75384022473137	9.97789582317583	3.31873560659106	0.00170263557067686	0.0417464205797201	0.070057052426423	0.184732719992349
Glyma17g00970	44.9335424913796	65.6359415992795	24.2311433834798	0.369174918391752	-1.43762355474498	0.0017204581314087	0.042140797200535	2.21783389901213	0.166071304740647
Glyma01g04530	150.163477752904	204.150393316165	96.1765621896419	0.471106426137002	-1.08587508363561	0.0017285126633626	0.0423167123411202	0.107675628906725	0.455321434494557
Glyma10g17570	100.557876535666	137.353881609597	63.7618714617346	0.464216014243891	-1.10713180212368	0.00172988180252592	0.0423288636018679	3.32017493810365	0.292022700912592
Glyma06g03420	11.9817966994886	19.6689650274177	4.29462837155946	0.218345417035056	-2.19531584492415	0.00173562325603168	0.0424265406607987	2.4014068408016	0.154109097761518
Glyma07g08130	4.78334065321189	8.96076586576054	0.605915440663242	0.0676187113624372	-3.88643366731356	0.0017648250762158	0.0430969217252336	0.855422983363814	0.139118979306954
Glyma12g04630	30.3725861045943	45.0743189637998	15.6708532453887	0.347666999871353	-1.52422196018126	0.00177070575090733	0.0432013332311396	0.787525690378995	0.364030140484488
Glyma20g31480	30.0818049719439	15.5738916743629	44.5897182695249	2.86310699996241	1.51758158770736	0.00177088231398214	0.0432013332311396	0.132861927248198	0.684163905268509
Glyma20g24290	143.45151662579	88.5535504756895	198.349482775891	2.23988176318626	1.16342257863692	0.00177419758243842	0.0432497050404377	1.11543967507678	8.98804881417659
Glyma16g33930	39.9811086959767	20.3246141369467	59.6376032550068	2.93425512795324	1.55299431607978	0.00177464870779148	0.0432497050404377	0.0357824755307988	1.22160192997198
Glyma19g31340	39.3336613421402	57.5924401805108	21.0748825037697	0.365931404151571	-1.45035486213035	0.00178371846037564	0.0434489090363122	1.26046757620596	0.130261684903186
Glyma13g43130	2625.08817391976	3891.06300119022	1359.11334664929	0.349291015394395	-1.51749856126611	0.00178472140011822	0.0434515152926372	2.80713812810944	0.0656103015308608
Glyma13g44260	5.74680236725642	1.1533173580279	10.3402873764849	8.96569127700132	3.16441482274267	0.00179379094854831	0.0436504131573988	0.111983888841279	1.18241624672527
Glyma10g02610	104.055274803638	142.30500843597	65.8055411713064	0.462426037527101	-1.11270546185488	0.00179900639319231	0.0437553721449552	0.810152179389434	0.973483372296629
Glyma01g43040	32.2300849596658	16.1460244130292	48.3141455063024	2.99232456674071	1.58126666768263	0.00180123196340087	0.0437875427373511	0.0365520123544522	1.29323131275263
Glyma03g30040	4.05052429309326	0.520738536998032	7.58031004918849	14.5568447706745	3.86362577686649	0.00180676648216202	0.0439000805871211	0.0428041744017511	0.914780734526465
Glyma01g23050	390.268891717836	535.91146647473	244.626316960942	0.456467779221285	-1.13141506687555	0.00181075797276798	0.0439750326305966	15.291166887691	0.652675066845686
Glyma15g06220	130.463010913252	81.5578668448836	179.36815498162	2.19927472260603	1.13702782983445	0.001820512513987	0.0441456079516708	0.270602997589817	1.88506115451064
Glyma11g09330	19.3068208868531	7.58080688236636	31.0328348913397	4.09360578272016	2.03337217644569	0.0018215122981527	0.0441477778289902	0.0973536072606252	6.28984008035609
Glyma09g41840	29.0609734742785	13.5210762131588	44.6008707353981	3.29861839636642	1.72186188808373	0.00182252958261811	0.0441503694794271	0.383749684328873	4.55915681412488
Glyma02g36310	8.19049177731138	2.42143605739024	13.9595474972325	5.7649870433819	2.52731736547121	0.0018259093607587	0.0442101608477661	0.408670818847821	3.06702871021464
Glyma15g15610	54.4977416324756	29.7918722287269	79.2036110362244	2.65856440401393	1.4106474162895	0.00183636352824719	0.0444410970024612	0.359564615862347	1.37985998096161
Glyma12g00770	214.410758576872	141.418941432449	287.402575721295	2.03227780387946	1.02309762597085	0.00183851734746462	0.0444710295847078	0.303031918371003	1.06525560752302
Glyma19g27220	15.2591181882999	5.45008807994386	25.0681482966559	4.59958590190604	2.20150398200479	0.00184077169792019	0.0445033628144234	0.0566290174299203	2.3906565250637
Glyma20g03250	4.94337418556967	1.11007864394523	8.77666972719411	7.90634949610575	2.98301173015804	0.00184209990773001	0.0445132841679573	0.185927692469693	0.0795817045457856
Glyma19g00600	117.925022264968	71.9391593022267	163.910885227709	2.27846539794962	1.18806246115341	0.00184549143125813	0.0445730295981857	0.229355891357367	2.73569211358059
Glyma07g38640	51.2357272660137	75.4910331253324	26.980421406695	0.3573990219726	-1.48439240845762	0.0018468876785975	0.0445845488484925	0.733514372090353	0.106637722434522
Glyma12g29510	490.969723769596	658.203652144384	323.735795394808	0.491847461405142	-1.02371713866409	0.00185549537425315	0.0447700570450394	4.19327047391673	0.19922095426423
Glyma02g45500	4.52717988002983	8.45519202024989	0.59916773980977	0.0708638832062932	-3.81880566520247	0.00186904948143215	0.0450302666703924	2.57487185436333	0.145298427659102
Glyma09g22310	14.5563857893903	6.88596720535396	22.2268043734266	3.22784057933719	1.69056932673242	0.00186906525645387	0.0450302666703924	0.183875882451779	1.31872524671288
Glyma07g05490	101.44617335013	142.112759559767	60.7795871404934	0.427685644334646	-1.22537731225764	0.00187097543876658	0.0450539060721459	2.20275834277123	0.107440209046426
Glyma04g08860	14.8370932296921	23.5955502701024	6.07863618928183	0.257617903363075	-1.95669523670038	0.00187581193443208	0.0451479539434674	1.2869225137633	1.21398805134849
Glyma01g41930	19.8923022037066	32.4159020480882	7.36870235932504	0.22731751682843	-2.13721923401453	0.00187957375469753	0.0452145398271695	0.58950377457667	0.443447577738457
Glyma12g09290	9.64380337876266	16.9731226902308	2.31448406729451	0.136361711956908	-2.87448947782813	0.0018826328115713	0.0452338753665885	1.31548413127199	0.24411872711539
Glyma18g42200	4.47781342561437	8.61256358573179	0.343063265496947	0.039832886234395	-4.64989617065039	0.00189092899397082	0.045376682013655	1.87954510093982	0.0575633049564397
Glyma09g04100	73.503480072539	101.72640242142	45.2805577236576	0.445120997556509	-1.16773053668057	0.00189287472010235	0.0454009090877961	5.03146425311765	2.14566637517915
Glyma16g01550	25.6508061831678	11.5345697545365	39.7670426117991	3.44763987370737	1.78560908430211	0.00190077559902997	0.0455678769163399	0.263017561123698	5.77784215107552
Glyma01g28440	31.1718192347093	47.1734745725625	15.1701638968561	0.321582500214633	-1.63673919440438	0.00190494983694178	0.0456453839881436	4.88344786735817	0.641483970124482
Glyma14g06390	37.0744363831518	55.8291956905907	18.3196770757128	0.328137936595786	-1.60762569891364	0.00190722166571726	0.0456772525155337	0.959614542716994	0.0493669757072522
Glyma04g03930	137.800576226553	189.71013471321	85.8910177398958	0.45274870459472	-1.14321758154725	0.00191004718149923	0.0457223436368953	3.13798684808213	0.0722680934604387
Glyma17g06150	39.1928404924187	59.1662349105527	19.2194460742847	0.324838078734275	-1.62220733434372	0.00191289980291842	0.0457680387972066	8.08285586089925	0.47197609412658
Glyma08g04090	21.344384294646	11.4783997219468	31.2103688673453	2.71905227413112	1.44310388762777	0.00191414629160376	0.0457752795119325	0.285385937115937	2.56448985855425
Glyma05g01280	28.2446450664167	43.0681810677295	13.421109065104	0.311624701400735	-1.68211849956252	0.00191854597989232	0.0458578821748731	1.01368615881492	0.0420822336140611
Glyma13g20630	17.9660828904578	28.2581492396895	7.67401654122609	0.271568264295514	-1.8806132000566	0.00192123505844169	0.0458869867790029	0.519281117998755	0.434041847528414
Glyma01g37080	59.563762155905	84.3706563693839	34.756867942426	0.411954457130886	-1.27944324316626	0.0019216559476299	0.0458869867790029	2.24921040323266	0.0811501530321489
Glyma16g29930	49.610886209224	71.5115479923215	27.7102244261265	0.387493002236532	-1.36775783799677	0.00192842169084094	0.0460195240899773	1.13610531510927	0.833672139397652
Glyma11g20600	1017.03616186585	1404.80418974109	629.268133990619	0.447940103386648	-1.15862226064946	0.00192910413779793	0.0460195240899773	0.879390277115207	0.0407005507620643
Glyma06g21920	11.0252406446033	18.8672296060826	3.18325168312404	0.168718553257962	-2.56730946553283	0.00193234167206249	0.0460740936143986	1.07145179682464	0.0411657852410606
Glyma13g02960	1153.99396923034	1562.34121559493	745.646722865758	0.477262403003188	-1.06714540429077	0.00195372004824042	0.0465380721510629	0.309698023979627	0.317021773092817
Glyma01g00930	30.5350136601393	47.8867554285409	13.1832718917377	0.275301004917955	-1.86091821874428	0.00195714116344361	0.0465761722898145	4.35967009665866	0.744244494570313
Glyma11g04660	110.915934578239	149.466484230006	72.3653849264715	0.484157938813307	-1.04645034413628	0.00195724028056089	0.0465761722898145	4.40891665474652	1.2782508817125
Glyma12g30050	11.5552038019243	20.70896474537	2.40144285847863	0.115961511741698	-3.10828204844135	0.00196233384090975	0.0466744809300839	16.8749926295233	0.500646559456649
Glyma19g33290	14.8662624679256	24.92766341728	4.80486151857118	0.192752182109472	-2.37518090218833	0.00196578065511342	0.046733544221417	3.25358953895376	0.129349958555962
Glyma11g03970	106.731046903385	143.99406918807	69.4680246186998	0.482436707361663	-1.05158841253767	0.00197554729270241	0.0469427205298782	4.84255024802705	1.85778513903468
Glyma11g03370	9.61733660550287	16.1451280199193	3.08954519108645	0.191360835744051	-2.38563249943831	0.00197961674401513	0.0470163823953211	3.62383801016461	0.126902732845712
Glyma08g12370	97.7761906808465	61.6188527692293	133.933528592464	2.17358036661381	1.12007343924226	0.00198499276954016	0.0471209884176009	0.0196805165479545	1.3071220751587
Glyma06g16570	62.6084495709202	90.172164022448	35.0447351193923	0.388642498483989	-1.36348442505086	0.00199463087836022	0.0473266185610147	2.97987107558329	0.50822315922833
Glyma18g20990	159.372261222316	220.56994283547	98.1745796091622	0.445095004093072	-1.167814787336	0.00201726460036944	0.0478402438086636	2.97411375697151	0.473963458791911
Glyma20g28870	152.523997433227	211.246278917568	93.801715948886	0.444039613050363	-1.17123970884787	0.00202461361417255	0.0479676165413485	2.54194967007338	0.348316315079575
Glyma06g09000	37.3951604838008	54.806572049707	19.9837489178947	0.364623222553864	-1.45552164652079	0.0020452413860093	0.0484000188762751	3.73269434113107	0.376874411604366
Glyma13g19400	17.6855152668596	9.16089835157663	26.2101321821426	2.86108754581167	1.51656364305641	0.00204585835903262	0.0484000188762751	0.105890168364602	1.48813003720805
Glyma17g02370	11.617007780897	19.2554596523176	3.9785559094764	0.206619627955625	-2.27495078449273	0.00205287521978577	0.0485423414964263	7.7346635785076	0.861438836982879
Glyma07g39350	2.95428288047967	5.90856576095935	0	0	-Inf	0.00207097224901103	0.0489463996747255	0.422883780396152	0
Glyma01g05560	6.10208415294275	10.9990851254125	1.20508318047301	0.109562128734577	-3.19017889265274	0.00208279781742489	0.0491779593717002	2.65426084183724	0.0812602019183199
Glyma11g18970	20.0377513224339	9.21500371997364	30.8604989248942	3.34894047389299	1.74370473293248	0.0020907475798003	0.049341642883287	0.263279396927271	0.129417312967004
Glyma09g40210	224.825606814281	317.948164691122	131.703048937439	0.414228052127255	-1.27150283661025	0.00209361776823194	0.0493853475309885	11.852433046191	1.79545554533975
Glyma11g27480	107.768634120951	66.3362847915357	149.200983450365	2.24916098209653	1.16938692468204	0.00210191998520396	0.0495570809151297	0.470326256499174	1.33023200088364
Glyma13g16410	151.100111372854	202.437889757567	99.7623329881406	0.492804647922445	-1.02091223190844	0.00210968905903763	0.0497160835690995	4.12379773506503	0.506582503507204
Glyma12g28890	77.6174823819659	112.616608320104	42.618356443828	0.378437577543525	-1.4018727444658	0.00211539458844512	0.0498263267364795	5.50987133898723	0.470030194394628
Glyma10g40660	56.4594205159504	29.8364259352809	83.08241509662	2.78459676359483	1.47746842656664	0.00211696400330153	0.0498390874913191	0.256198753835904	8.79950299039248
Glyma14g06590	16.8636769586579	8.14140447678305	25.5859494405328	3.1426947909905	1.65200216876244	0.00211891797488003	0.0498608849809469	0.461385753104472	0.778284311847309
Glyma16g00330	576.794647285778	795.1862362463	358.403058325255	0.450715872569811	-1.1497098374799	0.00212448219707719	0.0499456017355244	14.2888009265732	0.551730970497656
Glyma13g33300	36.0052798519994	54.2900503680957	17.720509335903	0.326404363520663	-1.61526775085142	0.00212457784610472	0.0499456017355244	0.0914166468399944	0.0870946062061771
