# Supplementary material for: Comprehensive characterization and RNA-Seq profiling of the HD-Zip transcription factor family in soybean (Glycine max) during dehydration and salt stress
Source: BMC Genomics. 2014 Nov 3;15:950. doi: 10.1186/1471-2164-15-950 (PMC4226900; doi:10.1186/1471-2164-15-950)
Supplement: Supplementary file 25 — Additional file 25: Table S5: Soybean genes differentially expressed under salt stress at 1 hr. The table includes mean expression values under control and stress conditions; fold change and log2 fold change values, P-values and adjusted P-values, and residual variance quotients of control and treatment samples. See Methods for the criteria of differential expression. (TXT 291 KB) [file 12864_2014_6641_MOESM25_ESM.txt]

Genemodel	baseMean	baseMean_Control_0hr	baseMean_Treatment_Salt_1hr	FoldChange	Log2FoldChange	pvalue	padjusted	ResidualVarianceQuotient_Control_0hr	ResidualVarianceOuotient_Treatment_Salt_1hr
Glyma13g25800	106.188243453489	4.89312003276499	207.483366874212	42.4030813642166	5.40609720183027	6.9997222027829e-32	5.85631758095831e-28	0.0802886721633291	1.06168245646292
Glyma06g43940	77.1057966757357	2.3833917735905	151.828201577881	63.7025785102702	5.9932798649936	1.56586066446533e-27	6.55038662462461e-24	0.0155944437394489	13.838604548911
Glyma02g40700	179.262749601319	16.7498607215285	341.77563848111	20.4046853978808	4.35082856199324	2.68145229880948e-26	8.97374826319581e-23	0.00443260323901794	17.9109999794566
Glyma10g44170	81.2043855437742	5.66404827737689	156.744722810172	27.6736205509114	4.790439499556	9.88799018386167e-24	2.36365342495082e-20	0.0241624946331526	4.94177579364479
Glyma06g02210	98.363112959511	11.2081007831364	185.518125135885	16.5521464095874	4.0489464064021	2.05729809325481e-23	4.69428668105901e-20	0.0981113592632199	17.6440502426339
Glyma13g36110	116.550856000614	10.520020419452	222.581691581777	21.1579144057755	4.40312551890184	3.62914221819577e-23	7.28717240844838e-20	0.0123385038306064	18.4272942460245
Glyma11g31500	214.35392233201	393.634295706402	35.073548957618	0.0891018626684351	-3.48840059826967	8.67738341490241e-22	1.50205506911961e-18	17.8166067252174	0.532459843232572
Glyma03g38510	672.397740950266	99.7948321847028	1245.00064971583	12.4756024180846	3.64103757655005	2.27246579004781e-21	3.56485969358156e-18	0.00434177417904268	14.5642292446557
Glyma04g07870	110.942712210784	204.945044697027	16.940379724541	0.0826581572127502	-3.59669898925682	6.15037174352006e-19	8.12480292507799e-16	7.15828091996656	0.364711617909212
Glyma14g25480	36.3024837241856	0.784278162480359	71.8206892858909	91.575531133942	6.5168902584115	5.59295967579061e-18	6.84782884792714e-15	0.00462529317678724	18.0670591925182
Glyma07g06480	371.920093528872	663.343655777772	80.4965312799724	0.121349666313745	-3.04275795350311	2.28445108991867e-17	2.66691070378668e-14	19.7019880751458	0.124507181418291
Glyma03g26310	36.5871062047925	1.42319769747685	71.7510147121082	50.4153532845884	5.65579124794675	4.66586220751395e-17	4.98343865861687e-14	0.00250478749891411	12.8251248433434
Glyma11g09740	75.6113132938867	143.263652848628	7.95897373914574	0.0555547313005846	-4.16994640627516	5.61880392599737e-17	5.87621538085712e-14	5.14458826146254	0.018377952240243
Glyma07g33570	40.4783105470555	2.31297543002242	78.6436456640886	34.0010726630703	5.08750835599391	6.41623812820938e-17	6.5732395468976e-14	0.0142044523802634	10.7687465557995
Glyma20g34770	125.444169371537	224.481420051896	26.4069186911773	0.117635208673718	-3.08760816586458	1.00415649741468e-16	9.69377923340763e-14	12.9782211349482	0.865894324428078
Glyma02g42470	86.8896272264633	11.6636174068493	162.115637046077	13.8992588140689	3.79693604734857	1.41611687667593e-16	1.34127643570292e-13	0.0111196815569368	19.3646180197455
Glyma10g20570	94.791878845797	176.081890877756	13.5018668138383	0.0766794742294759	-3.70501574490648	1.52034447316953e-16	1.41332911497477e-13	13.3065806157094	0.166846555557369
Glyma11g11350	68.4276415066085	8.20251904908189	128.652763964135	15.6845431500138	3.97127160272312	1.66815816193183e-16	1.52254311946938e-13	0.0227409059718587	10.7568117548917
Glyma03g25280	210.049320037809	361.283065470438	58.81557460518	0.162796378315143	-2.61885949015361	5.07174098678357e-16	4.46660220693944e-13	16.4693231658043	0.71323156724532
Glyma16g01550	76.3438280578387	11.5345697545365	141.153086361141	12.2373950103883	3.61322457729922	1.29431455155666e-15	1.08288826955988e-12	0.0621607160210787	4.14272538311099
Glyma13g44730	235.309637043075	49.1621771971772	421.457096888973	8.57279154254325	3.09976506300801	1.35545699987531e-15	1.11545222847116e-12	0.66778928386009	15.4988617844884
Glyma13g39650	273.837509984986	480.795023948951	66.8799960210215	0.139102928877489	-2.84577529806585	2.38368885417297e-15	1.81301207258529e-12	13.2463199913892	0.147492581500697
Glyma16g01220	285.022153319845	65.7758778933057	504.268428746384	7.66646443798671	2.93856139992346	5.70250558719878e-15	4.20970702899694e-12	0.0686995322538946	17.5809732196165
Glyma16g33720	240.327913926883	59.5574260140903	421.098401839676	7.07046005883551	2.82180409099033	5.81618191798666e-15	4.23139878407264e-12	0.41270684525782	3.47394869068637
Glyma02g04770	32.1118726774248	63.1149500738284	1.10879528102133	0.0175678706823712	-5.83091685000183	6.17074151041396e-15	4.42521504401815e-12	0.712413849609034	0.0116519591187374
Glyma13g03650	1254.03663913868	240.832618314421	2267.24065996293	9.41417601914256	3.2348348277	8.13499491870394e-15	5.67178624894471e-12	0.00473606943568973	11.0659661850572
Glyma13g22160	88.8754554647836	15.2514708495621	162.499440080005	10.654673354647	3.41341445930273	1.1164485445368e-14	7.57359466043281e-12	0.112081468995093	18.593600544247
Glyma16g01060	934.368659771866	222.152539555634	1646.5847799881	7.411955691714	2.88985425703496	1.53063952128138e-14	1.02448764438405e-11	0.019727548278889	0.0966819073140703
Glyma11g34000	225.134978466504	55.8923749270823	394.377582005926	7.05601761457506	2.81885416243007	1.98642935613487e-14	1.31206272695545e-11	0.0667542973649451	18.5685048967937
Glyma01g00730	127.818225716124	30.0234583938023	225.612993038447	7.51455711994257	2.90968807956538	2.30453228136491e-14	1.48314379477227e-11	0.00361251494143027	1.66434084743731
Glyma06g45940	78.41685842488	13.2213070774957	143.612409772264	10.862194556899	3.44124370415326	2.53446973315731e-14	1.59034807668455e-11	0.0503994933613135	6.09355487244009
Glyma07g38780	65.8216818803193	123.302074610837	8.3412891498016	0.0676492198215494	-3.88578289365232	3.36066222639218e-14	2.05734003783733e-11	13.5721687868574	0.034799599607962
Glyma08g04260	98.4407779040006	173.500262573754	23.3812932342468	0.134762293078994	-2.89151121259475	3.9285382252397e-14	2.37600831769648e-11	7.32516985716617	0.939220786556959
Glyma07g39180	324.384660986155	573.369939304465	75.3993826678456	0.131502155064687	-2.92684165220887	5.10085660256001e-14	3.01244588931659e-11	15.4395593726996	0.106410595618308
Glyma18g43140	20.2283102957481	0	40.4566205914963	Inf	Inf	6.27973705303977e-14	3.66554093401795e-11	0	13.9625773648077
Glyma13g43870	747.777617449871	192.100338649301	1303.45489625044	6.78528161592694	2.7624086944164	9.63532997409118e-14	5.37426588188226e-11	0.0315493393729258	2.07575046578853
Glyma04g42660	159.382067139493	39.9709274752267	278.793206803759	6.97489961864284	2.8021724541134	1.21415131723505e-13	6.69771230482224e-11	0.129674487151773	8.60803642804574
Glyma02g16170	84.5662105854706	155.339407788934	13.7930133820075	0.0887927511655549	-3.493414286672	1.2602688219318e-13	6.87654723827765e-11	8.39343529931438	0.0573755738206612
Glyma11g05190	644.074748933521	166.635551305876	1121.51394656117	6.73034018114488	2.75067942686345	1.63819183780371e-13	8.84253678128047e-11	0.20869028703126	9.70231265487673
Glyma10g06990	71.8147372925285	127.425390695275	16.2040838897824	0.127165267466457	-2.97522341244367	2.14684362586771e-13	1.14648301249929e-10	18.0733452754971	0.840635604184023
Glyma01g42560	46.6421490167728	5.34978294016157	87.9345150933841	16.4370248432413	4.03887728488424	2.64075827904715e-13	1.39540447210408e-10	0.107220686141225	14.4134942619775
Glyma17g17210	210.067033042003	52.2470364593085	367.887029624697	7.0412994603286	2.81584170044958	2.80398690646817e-13	1.46622227831037e-10	0.370310712304295	9.78287112786409
Glyma12g29110	46.9575966991593	88.7574592301319	5.15773416818664	0.0581104305252089	-4.10505904651693	3.29299629774359e-13	1.70417650670547e-10	13.4641468564352	0.0126896609307996
Glyma08g22230	20.8523122359101	0.527079250964656	41.1775452208556	78.1240110391234	6.28769411679127	4.33020319529446e-13	2.15219673465927e-10	0.0144066128987501	1.56745789318763
Glyma03g29950	103.022548412728	23.1293357008628	182.915761124594	7.90838800950823	2.98338365579915	5.89331769334131e-13	2.83964927412285e-10	0.0323461080271318	10.5154398020428
Glyma05g36100	374.734183866026	97.6549803197987	651.813387412254	6.67465586780836	2.73869345618524	6.45336737736579e-13	3.04982584509455e-10	0.0280813553756817	19.721032244153
Glyma06g19900	84.5171500602187	21.6344066673466	147.399893453091	6.8132163603805	2.76833602169209	6.56009838451179e-13	3.04982584509455e-10	0.233722932814031	18.3613259511738
Glyma18g03020	45.0566827740086	5.15937082497612	84.9539947230412	16.465960212006	4.04141473999443	6.5615090195066e-13	3.04982584509455e-10	0.0238292954646884	10.6755492026444
Glyma18g52730	57.1153192321368	9.53289860442678	104.697739859847	10.9827812299638	3.45717153707966	8.57679564898425e-13	3.94996848425101e-10	0.0234311918000196	2.84617068510756
Glyma10g06020	40.1499472731395	4.3590315778985	75.9408629683805	17.421498700175	4.12279683330786	9.80686678308769e-13	4.47540823312926e-10	0.0343589635009068	5.84896572794384
Glyma07g08150	31.8444066525181	60.6331926680638	3.05562063697234	0.0503951796452535	-4.31057044482872	1.06529001363426e-12	4.81770210760595e-10	14.0331124489721	0.0220759272368839
Glyma20g30910	224.370189928064	73.5459002871604	375.194479568967	5.10150094164348	2.35092177306197	1.09409475323224e-12	4.90379129620584e-10	0.588889923220624	10.0505295413591
Glyma15g12860	41.254970862876	6.51874278342533	75.9911989423266	11.6573396845084	3.54316668429452	1.27479545105618e-12	5.62056952251053e-10	0.188222290349914	16.5915689435766
Glyma13g29390	17.3888482768406	0	34.7776965536811	Inf	Inf	1.27640974036574e-12	5.62056952251053e-10	0	19.728154506212
Glyma02g08840	32.4183119290047	2.52059491348883	62.3160289445206	24.7227464480864	4.62776711591853	1.4231448065566e-12	6.212212708203e-10	0.000802319207687251	14.9599209429004
Glyma12g03050	30.8068594690517	59.4563208825732	2.15739805553019	0.0362854280841069	-4.78446589917145	1.94651720444771e-12	8.28078111407378e-10	5.51895739464466	0.0315130599772852
Glyma18g48910	41.2924374101975	6.25338838432409	76.3314864360709	12.2064202229015	3.60956825803873	2.32061130762147e-12	9.78927454044453e-10	0.0978483864287891	1.82864041587524
Glyma16g01580	120.797209478433	208.245069634663	33.3493493222025	0.160144724582	-2.64255182062579	3.33598317555245e-12	1.39552516191298e-09	10.670961472761	0.504787596292273
Glyma18g48480	62.7353854953819	11.2728449026731	114.197926088091	10.1303554758401	3.34061289432096	3.8303927628336e-12	1.58910649835937e-09	0.26475274890744	8.83964254911383
Glyma08g09160	260.240389521165	440.42097995919	80.0597990831409	0.181780166536479	-2.45973329469737	5.66970977724104e-12	2.31393301713596e-09	17.144965107632	0.787471726746643
Glyma16g25110	157.830911265893	51.7491183202357	263.91270421155	5.09984928783512	2.35045461278891	6.17211689895863e-12	2.49866206621632e-09	0.169077092227146	7.96447073255765
Glyma08g39700	357.254123392359	111.263092936658	603.24515384806	5.42179026239626	2.43876930475559	6.29128999973628e-12	2.52019168063961e-09	0.0820441490610777	7.25239979363623
Glyma05g08780	165.304375310685	47.7638205870201	282.84493003435	5.92174006514073	2.5660211647872	6.32570672245643e-12	2.52019168063961e-09	0.053773692537	6.04808623784616
Glyma06g20090	53.5579051924668	97.0062089123719	10.1096014725617	0.104216024787589	-3.26235096406503	6.57197123250585e-12	2.59768806220914e-09	5.81889624539999	0.0430308512507286
Glyma13g43860	98.0413978754086	27.3575048528296	168.725290897988	6.16742249725074	2.62466768105081	9.44883515052049e-12	3.70564121657014e-09	0.00887151167881849	0.0707757357235384
Glyma16g24820	15.8886654324062	0	31.7773308648125	Inf	Inf	9.60091961229465e-12	3.73609739238434e-09	0	7.7009220841377
Glyma10g00560	27.9840062878343	54.17762912113	1.79038345453862	0.0330465449223643	-4.91935674660265	1.03079658040519e-11	3.9803813492123e-09	11.9174939305524	0.0260940585594014
Glyma18g44250	62.2015794943909	111.894812571565	12.5083464172164	0.111786651496613	-3.16118016940204	1.28884321621346e-11	4.93882752753432e-09	5.93987309639833	0.00956995543286003
Glyma18g05720	139.513939838862	234.139296174637	44.8885835030859	0.191717427345493	-2.38294660920029	1.35910090455357e-11	5.16859896270339e-09	16.3857046522119	1.25797657193842
Glyma04g05500	126.88626493078	37.4063661633329	216.366163698226	5.78420696502502	2.53211917436256	1.41932156717575e-11	5.35703183087635e-09	0.0393604620346298	2.67259779707269
Glyma14g38130	31.1724946101028	59.4909043279227	2.85408489228283	0.0479751472015064	-4.38156895674526	1.56186511689851e-11	5.80770866690284e-09	3.9070611505823	0.057473139483171
Glyma19g05980	875.930450473271	239.09669859797	1512.76420234857	6.32699745006608	2.66152101441167	1.81591476460917e-11	6.70272832857468e-09	0.218819519858066	11.5015949198464
Glyma12g30240	61.7585448866431	109.984650916332	13.5324388569546	0.123039339982532	-3.02280842547435	2.09444967783764e-11	7.6187883607081e-09	8.74101298301833	0.169469047346604
Glyma08g16190	593.624294134419	173.278949409629	1013.96963885921	5.8516608180847	2.54884614844963	2.83112649261553e-11	1.01514084859148e-08	0.207448002023979	19.5433070696917
Glyma17g37680	175.611587909557	296.493185095873	54.7299907232422	0.18459105798855	-2.43759542764602	3.57825712131650e-11	1.25611838624453e-08	16.8393591369966	0.349502104644062
Glyma13g29070	27.9959275472788	2.18845371805734	53.8034013765002	24.5851218751205	4.61971360189442	3.74088742656555e-11	1.3040889439317e-08	0.0252967056023916	18.3890247684998
Glyma08g22840	22.2266423171108	43.0601131071453	1.39317152707634	0.0323541074685464	-4.94990731068416	4.20225205127469e-11	1.44485514193108e-08	15.5727272364113	0.00455173058086263
Glyma14g08560	367.460004075852	110.248065807825	624.671942343879	5.6660580642998	2.50234538615797	4.31588735224802e-11	1.47383149112584e-08	0.00967665763104494	16.3312650186101
Glyma03g41190	626.248473527464	1058.88918205736	193.607764997567	0.182840440981178	-2.45134289128458	4.64397191715356e-11	1.55415164179461e-08	4.34923936033047	0.0700138767889989
Glyma03g29330	180.122158209805	304.073823269452	56.1704931501589	0.184726500118309	-2.43653725051146	4.80186476311213e-11	1.59634973008918e-08	13.7486814243102	0.101678859648671
Glyma19g44450	257.782233382531	87.1515799604786	428.412886804584	4.91572140171021	2.29740315335081	5.49075044733893e-11	1.80150445559455e-08	0.102059028139982	2.10432226406067
Glyma04g00460	271.612050412349	84.1049708979226	459.119129926776	5.45888221617726	2.44860556904437	6.07930005390118e-11	1.96877485635987e-08	0.127573744864487	12.4864764621758
Glyma07g16250	151.805642938172	251.281325574599	52.3299603017445	0.208252484270698	-2.26359438909899	6.11822700834957e-11	1.96877485635987e-08	14.028141864959	0.959154953758912
Glyma10g31590	920.941213167154	259.588397903218	1582.29402843109	6.09539579276964	2.607719902507	6.23770830481552e-11	1.99443770186901e-08	0.0237578312076533	11.6068844850237
Glyma09g05910	52.0924972731886	12.0150306347545	92.1699639116227	7.67122171499201	2.93945635892775	6.40416325462704e-11	2.03469994442419e-08	0.50592776951685	9.272349956749
Glyma18g13840	19.1034767352807	36.7809432675933	1.42601020296814	0.0387703543270616	-4.68890226965704	7.28518959381998e-11	2.27148591565323e-08	14.6898791123377	0.0971740788389971
Glyma19g36130	291.429114288035	490.87342776372	91.9848008123514	0.187390059452613	-2.41588367101936	8.28044378941944e-11	2.56586418385843e-08	11.6548654384349	0.247145934736459
Glyma20g27460	165.264974023629	56.3465173639368	274.183430683321	4.86602266671419	2.28274304059693	8.57412742052172e-11	2.62446720965103e-08	0.665232472750167	1.64228110008773
Glyma20g27790	29.5651455344811	3.49981113150235	55.6304799374598	15.8952805872069	3.99052657837797	9.11937265090743e-11	2.7577312512223e-08	0.0187593378327725	4.90744887232042
Glyma04g03760	67.424997572537	17.4386095751481	117.411385569926	6.73284100225797	2.75121539562304	9.77714625746517e-11	2.93893991005086e-08	0.36502382697038	3.38598605668684
Glyma16g27530	209.701453599992	72.4604196077715	346.942487592212	4.78802758071528	2.25943146273391	1.2261018699605e-10	3.66363617679447e-08	0.518100030888707	2.83212289931399
Glyma01g40130	323.439782285031	113.076820015547	533.802744554516	4.72070884626153	2.23900350624042	1.24857987167305e-10	3.70872550166363e-08	0.999762797760215	7.78114672777182
Glyma03g31940	85.9679330817911	23.2056741590361	148.730192004546	6.40921659871845	2.6801480263894	1.26616301071807e-10	3.73883041029626e-08	0.199802214871025	4.4217779832343
Glyma14g08920	29.8187936197292	2.79047525293778	56.8471119865206	20.3718387850502	4.3485043003432	1.34563765450277e-10	3.90643345787907e-08	0.0137760131871584	10.5449895303864
Glyma15g43100	51.8757154196253	94.1147071805446	9.63672365870602	0.102393387254762	-3.28780554832695	1.35446255982994e-10	3.90762448510939e-08	19.4002196541395	0.162885331693685
Glyma04g13880	195.391206836271	60.6770343324795	330.105379340063	5.44036772679516	2.4437041698017	1.36638763125988e-10	3.91950244009226e-08	0.103988178688205	11.3663307935452
Glyma19g34740	17.7260167481208	0.520738536998032	34.9312949592435	67.0802955368282	6.06781713991033	1.77201511601538e-10	5.05416970504864e-08	0.00455185435390072	16.3144712708996
Glyma16g06940	112.110912455655	35.3983542992565	188.823470612053	5.33424432717253	2.41528390691498	1.80146027624467e-10	5.10912454278002e-08	0.0986786452549202	1.02193801986715
Glyma02g03380	75.5290375146398	17.4972408838928	133.560834145387	7.6332511526624	2.9322976603114	1.82567628574523e-10	5.14744624365368e-08	0.0292662780623297	8.58912524007962
Glyma19g42220	124.618219087915	36.70090972258	212.535528453251	5.79101526528346	2.53381629981847	1.8354805426682e-10	5.14744624365368e-08	0.103952057036627	7.18185805808994
Glyma11g04970	86.7603275681358	21.6592697420655	151.861385394206	7.01138067915878	2.80969856732298	1.91782915227857e-10	5.31895611133878e-08	0.2922778945015	11.5008335791634
Glyma08g47950	55.1737175811371	101.438749392941	8.90868576933357	0.0878233004906658	-3.5092524363164	2.04570527396181e-10	5.61160431954146e-08	0.0370680550828269	0.0874061885817883
Glyma03g28630	43.6949600087302	79.3097822557863	8.08013776167417	0.101880720534757	-3.29504702690148	2.09166859719126e-10	5.70650390817412e-08	7.7405646238479	0.133977617895239
Glyma08g40270	88.3821466992351	22.8947884784848	153.869504919985	6.72072183870941	2.74861619389675	2.28443251534404e-10	6.19871501825704e-08	0.00868504685351927	9.64517093992507
Glyma20g28890	3840.38408559764	7119.73864737203	561.029523823254	0.0787991739037128	-3.6656756846015	2.70909074754419e-10	7.27238750994497e-08	10.9129652584797	0.102485443289429
Glyma13g17180	545.766998413457	167.115556379744	924.41844044717	5.53161213996482	2.46770000258994	2.80296204683835e-10	7.48435594623609e-08	0.737665070499708	14.788105797436
Glyma11g11080	106.753713291459	183.564126212173	29.943300370746	0.163121743821208	-2.61597899148764	3.00338670877607e-10	7.97709044411905e-08	17.2551584814626	0.705599059179471
Glyma06g15030	103.038493673199	28.0009503281738	178.076037018225	6.35964261680967	2.66894569484247	3.02472365827268e-10	7.99147910113844e-08	0.0855276834684125	14.7468485015744
Glyma02g09800	50.6364125992594	90.9722533789518	10.3005718195669	0.113227620917106	-3.14270216057464	3.4688959471788e-10	9.06953685689733e-08	6.50012508702927	0.305389380983739
Glyma05g35470	59.5566619360138	105.712037572211	13.4012862998163	0.126771620409473	-2.97969628061678	3.54624590202535e-10	9.22373046817465e-08	8.64147766763533	0.178564543473826
Glyma16g13570	15.644447168324	30.6401448390225	0.648749497625485	0.0211731863877894	-5.56161779053122	3.62891009890004e-10	9.39008546673623e-08	2.57442680170164	0.00848959500163146
Glyma11g33110	167.434317423144	60.5833789916247	274.285255854663	4.52740108623821	2.17868312180439	3.9026500468712e-10	1.00466220360455e-07	0.737319982583583	2.93591045764765
Glyma08g06340	95.0941784848608	28.42797432993	161.760382639792	5.69018322453895	2.50847510822216	4.48549865755334e-10	1.13720983389152e-07	0.0453696016435121	3.16502604584562
Glyma10g36550	281.242987495135	101.405708843237	461.080266147032	4.54688667341022	2.18487904680369	4.73681335224521e-10	1.19489092195657e-07	0.0932827247957973	1.88515530055154
Glyma14g02630	13.2596641462514	0.319459767498245	26.1998685250045	82.0130457433842	6.35778151110934	4.9158532269823e-10	1.23385458070642e-07	0.0111154633937233	1.49205013259211
Glyma06g04030	223.886308914837	75.4910923197195	372.281525509954	4.9314629590107	2.30201569743784	5.2165062800974e-10	1.30280297887865e-07	0.0438481268548493	10.5070601210889
Glyma02g06890	53.2547442273874	94.8310459177959	11.6784425369789	0.12314999190352	-3.02151156190028	5.48696505584522e-10	1.35629704772839e-07	1.07316363561643	0.00746618657655742
Glyma06g28650	68.8461373589361	16.2395702394834	121.452704478389	7.47881272024672	2.90280925693548	5.49505838824615e-10	1.35629704772839e-07	0.399358782996	8.09795180882611
Glyma08g08130	45.0801553634316	8.49932712744244	81.6609835994208	9.60793511944676	3.26422640883201	6.44381436325242e-10	1.55927781048375e-07	0.170586858654279	10.1499842842098
Glyma03g00460	11.383071117563	0.263539625482328	22.5026026096437	85.3860309183472	6.41592816036248	6.46088138370524e-10	1.55927781048375e-07	0.00978289889709414	0.906931595301883
Glyma14g06120	277.658144272964	101.320759091129	453.995529454799	4.48077505071266	2.16374830038744	6.91270777934342e-10	1.65362060260017e-07	0.120465953908546	2.03423156449069
Glyma01g37360	12.6466960973717	24.8859895862424	0.407402608501051	0.0163707618332474	-5.93273472883781	6.91767418765384e-10	1.65362060260017e-07	6.76454360816643	0.0102043029603872
Glyma15g01490	26.1428275697062	4.20733223644801	48.0783229029645	11.427270346388	3.51440892030873	6.98709353200925e-10	1.66229909105845e-07	0.0103304864824844	4.62464361969676
Glyma07g05740	62.4000195225119	16.8390493164227	107.960989728601	6.41134708378754	2.68062751236963	7.1095816972897e-10	1.68346175293512e-07	0.108902101015697	2.583439777881
Glyma06g46570	70.7717710864316	120.038316390371	21.5052257824926	0.179153010714983	-2.48073580625315	7.19949201382756e-10	1.69674788545601e-07	18.4422961759269	0.708905858345942
Glyma08g26280	202.578119318582	337.270882588304	67.8853560488603	0.201278436869174	-2.31273547150152	7.51107391046561e-10	1.76190840762366e-07	11.5431396440898	0.25656462119442
Glyma11g36030	62.2675540669455	16.6966517462414	107.83845638765	6.458687527691	2.69124102410378	8.24717393934597e-10	1.92558085851734e-07	0.0989551366788258	5.73810525091317
Glyma09g11460	52.6023610250088	91.1184272177594	14.0862948322582	0.154593261345414	-2.69345066071797	8.55626675108601e-10	1.98850016036003e-07	18.3571748934898	0.887643296474763
Glyma05g23530	358.944947363464	123.865361807179	594.02453291975	4.79572758883528	2.26174971183843	8.96893625428962e-10	2.06528271114259e-07	0.110392530431597	5.53245632747975
Glyma13g34220	112.42805751141	34.3805064892943	190.475608533526	5.54022113062349	2.46994356069452	9.23000891296637e-10	2.11569505672146e-07	0.508260080506824	3.32966184712694
Glyma02g07450	43.3308078698532	8.08252327746452	78.5790924622419	9.72209912235379	3.28126784330148	1.00380442995062e-09	2.28008952846566e-07	0.00118195860287289	6.50653223612645
Glyma04g33360	71.7553003918711	122.023317160335	21.4872836234073	0.176091620220204	-2.50560183849737	1.05761181070791e-09	2.38395212813015e-07	16.7717773787778	0.316544252719743
Glyma04g41880	550.870551526706	895.802959587492	205.93814346592	0.229892233846551	-2.1209703647178	1.05902771882512e-09	2.38395212813015e-07	8.88418901158091	0.33940461067722
Glyma10g02710	32.6352284359979	5.79829035997261	59.4721665120233	10.25684517674	3.3585151467122	1.14265929463177e-09	2.56073008621518e-07	0.0840329584027338	0.763942601400322
Glyma09g21910	40.1044280119515	71.0344447813684	9.17441124253471	0.12915440207595	-2.95283127802912	1.15750715036439e-09	2.58247561960631e-07	6.17478838667382	0.136914307027107
Glyma05g34230	232.363643242907	377.586586605533	87.1406998802808	0.23078335664322	-2.1153889096998	1.25376499412379e-09	2.76042758508861e-07	6.4328412642438	0.229908768930211
Glyma06g44900	24.8662389476476	2.36551591537433	47.3669619799209	20.0239455892333	4.323654370818	1.3622404410656e-09	2.96807691596558e-07	0.14771355180837	5.72843116019628
Glyma07g07770	17.8024175154705	1.09739721601198	34.5074378149291	31.4448016738475	4.97474963125334	1.36581558913136e-09	2.96807691596558e-07	0.00335950717254438	9.60626895626271
Glyma01g05540	365.398803880005	608.620608153636	122.176999606374	0.200744105555382	-2.31657046834461	1.50194070177728e-09	3.24982419347059e-07	0.789948055768081	0.0171634210082701
Glyma13g07110	129.200989212968	39.052825829512	219.349152596424	5.61672933871697	2.48973028340451	1.59806350588179e-09	3.42825597998973e-07	0.0568795860132901	19.1261726208876
Glyma13g16950	57.241584803753	13.6396758105187	100.843493796987	7.39339374321628	2.88623674767518	1.60498373617308e-09	3.42845015200648e-07	0.228692577087322	14.0597646153176
Glyma18g00740	14.7376416578854	28.1272056319716	1.34807768379922	0.0479278923558227	-4.38299069139221	1.62314776587013e-09	3.45255909741164e-07	11.6886735571835	0.153402433432252
Glyma01g34380	44.0181916725043	9.02006566444047	79.016317680568	8.76006013925948	3.13094077420015	1.6801123186364e-09	3.55864802882821e-07	0.149615789346503	7.41171656745877
Glyma13g18410	101.512618981592	33.3038650070149	169.72137295617	5.09614643586926	2.34940673349435	1.72279015624735e-09	3.63371189300255e-07	0.219432985530238	3.34736855523741
Glyma10g07770	23.8304241209768	2.16423714587454	45.4966110960791	21.022008231771	4.39382859138178	1.97914743359649e-09	4.15695489619708e-07	0.116172923069527	12.2649934151861
Glyma15g09980	20.2683682860741	1.29233527154514	39.244401300603	30.3670434172098	4.92443454718701	2.34965495768689e-09	4.89420453198855e-07	0.0448927633585878	10.8874253100919
Glyma09g28200	140.451032874424	227.287265912097	53.6147998367523	0.23589002939341	-2.08381365489702	2.40067412057626e-09	4.97981157763669e-07	17.1012019011559	0.680356413698397
Glyma19g31470	198.174537816218	334.660340533825	61.6887350986108	0.184332374132559	-2.43961862240604	3.09016100751351e-09	6.34228423240376e-07	13.8152124997047	0.0470509822198303
Glyma01g41430	113.81205121122	193.975348586682	33.6487538357579	0.173469227306073	-2.52724833727394	3.09539958353537e-09	6.34228423240376e-07	9.60770939285736	0.0874959761792161
Glyma04g02100	236.606653313127	388.808411931101	84.4048946951536	0.217086081743804	-2.20366086291347	3.16492620867717e-09	6.4583792987555e-07	11.0316655431882	0.177226508236471
Glyma06g47750	171.794232252123	69.2081242241421	274.380340280103	3.96456837049183	1.98716380574074	3.43191918143491e-09	6.94673028180851e-07	0.474312843635336	5.73455690283517
Glyma03g00390	191.705648581699	303.087591924916	80.3237052384816	0.265018124722111	-1.91583706520197	3.54099341650568e-09	7.13872805281802e-07	0.258087822443081	0.417406910936591
Glyma14g26970	33.5614296866288	6.13406110264193	60.9887982706158	9.94264603010687	3.31362984640578	3.96638729795374e-09	7.96434703879919e-07	0.168183332543176	6.00522460959166
Glyma15g17230	297.945954680686	126.640944246602	469.25096511477	3.70536533746163	1.8896157947739	4.2311101931977e-09	8.46205181626818e-07	0.63035025948711	12.7415421211003
Glyma12g16750	27.5931029037907	3.48078898960248	51.705416817979	14.8545105642511	3.89282916602096	4.54456872897455e-09	8.98160652070053e-07	0.0935717112961326	15.4223301056
Glyma02g06070	16.0966817215806	0.833857590529652	31.3595058526315	37.6077476643373	5.23295800055317	5.11257456431068e-09	1.00252394747591e-06	0.0155244504612004	6.99640827242637
Glyma07g03260	56.9382089243935	97.7033102949789	16.1731075538082	0.165532851496838	-2.59481053351463	5.70681723179113e-09	1.114694623419e-06	9.51370204009648	0.225969072165663
Glyma18g03440	31.0069272226829	56.3830403168945	5.63081412847129	0.0998671603521899	-3.32384583994374	5.78211386086946e-09	1.12502454923173e-06	17.7212364810215	0.185412269800652
Glyma12g09730	28.3796393836861	52.0464917193461	4.71278704802614	0.0905495623689533	-3.46514852120742	6.04833644273197e-09	1.17227969532317e-06	8.06105809347262	0.217276267603356
Glyma16g02320	56.5521749977128	12.408036511911	100.696313483515	8.11541079741763	3.02066412501318	6.11394779508639e-09	1.18043871294439e-06	0.0246740025100916	12.2586283026607
Glyma03g26530	12.0590426951152	0.263539625482328	23.8545457647481	90.5159735318351	6.50010050478102	6.18263616030394e-09	1.18912702149846e-06	0.00889286761745168	4.48966689060928
Glyma06g20960	70.8321749271177	119.893266847848	21.7710830063877	0.181587203174776	-2.46126555837527	6.28825586949187e-09	1.20482502439932e-06	14.6174708966307	0.290457068380914
Glyma04g03790	171.390619308716	261.122896367433	81.6583422499997	0.312719962079067	-1.67705678009107	6.95360830037926e-09	1.31722333234241e-06	9.96224896804909	1.99620783247642
Glyma11g02880	19.1138307244029	1.87533466452572	36.3523267842801	19.3844477318793	4.27682772779287	7.03179271136211e-09	1.32702617412657e-06	0.0222423212813383	4.64899746924974
Glyma12g36530	97.680626523456	166.244131876568	29.1171211703437	0.175146760620473	-2.51336378947645	8.03060218010206e-09	1.50984344134436e-06	3.82873349301547	0.0417037185474789
Glyma10g04210	22.5609401325434	3.31755450390244	41.8043257611844	12.6009461824998	3.65546016206884	8.15843781272682e-09	1.52815455134729e-06	0.056999911378914	3.49556397201813
Glyma18g11480	154.831439919486	53.458007551185	256.204872287786	4.79263788577371	2.26081993930299	8.26192652024823e-09	1.54178605721168e-06	0.00562585222536802	7.62820690011848
Glyma06g12800	524.696968140786	874.288755452728	175.105180828844	0.200283006886175	-2.31988807474047	8.66656603150532e-09	1.61130721561309e-06	1.65439982184594	0.120871611463974
Glyma12g34770	107.209856945277	178.073650961048	36.3460629295055	0.204106911569168	-2.2926030584367	9.29963144176113e-09	1.72262803964932e-06	12.308356886345	0.202828809451998
Glyma03g10900	7.76767380470778	15.5353476094156	0	0	-Inf	9.66745055417094e-09	1.78417775870892e-06	13.1057656508715	0
Glyma13g24200	1087.26501927798	377.883910529821	1796.64612802614	4.75449226061811	2.24929128173778	9.94057491109277e-09	1.82786417568478e-06	0.130548574415275	4.21689056589473
Glyma14g39620	540.805932787665	896.093599899325	185.518265676006	0.207030008580408	-2.27208819628182	1.06144321830677e-08	1.93863291355222e-06	10.5537655135031	0.00402649153699307
Glyma09g16780	203.680554592397	74.7611102218229	332.599998962972	4.44883707553457	2.15342826537766	1.06202125784749e-08	1.93863291355222e-06	0.0817211813760431	11.1614416775886
Glyma14g08900	20.3884542317117	1.6930780369258	39.0838304264975	23.0844825661219	4.52885148992761	1.08904607298254e-08	1.97361096814622e-06	0.0431749914839544	13.3170863505943
Glyma08g06250	259.068417265059	104.051993739774	414.084840790343	3.97959544942443	1.99262177931826	1.20884313686846e-08	2.18283153336905e-06	0.0715851957887323	1.07862078184324
Glyma20g00410	20.8079876399343	37.7278094132376	3.8881658666309	0.103058352104235	-3.27846666569108	1.42364867141406e-08	2.5593793453615e-06	4.06539939534385	0.146639005623511
Glyma14g39690	77.571940127607	128.718138220966	26.4257420342479	0.205299287260384	-2.28419947605115	1.42757070200844e-08	2.5593793453615e-06	4.47643076988551	0.332355580472478
Glyma16g04960	25.1610865885889	46.2458804593919	4.07629271778598	0.0881439098422039	-3.50399529741564	1.52401061317752e-08	2.72255547227397e-06	7.2816649463446	0.0126716918537899
Glyma07g37770	114.355023455619	47.3092815382033	181.400765373034	3.83435891383276	1.9389853862944	1.53374064471027e-08	2.73022151148265e-06	0.438752680384184	12.5363207856535
Glyma13g21690	39.3603544070485	7.99151990895147	70.7291889051454	8.85053027596417	3.14576389627871	1.55591220120038e-08	2.75617964405206e-06	0.116571774130733	11.2811093235676
Glyma16g01870	71.6028747891018	120.506823526978	22.698926051226	0.188362163957831	-2.40841889295328	1.55930400787025e-08	2.75617964405206e-06	14.5400035870784	0.577836444177657
Glyma10g01380	18.5037757431219	1.7426574649751	35.2648940212687	20.2362740412515	4.33887177636981	1.59300948370905e-08	2.80587659904247e-06	0.0220969073841922	11.954476354048
Glyma15g01940	81.7286410312611	139.182744624765	24.2745374377574	0.174407664565038	-2.51946465232415	1.65107502694668e-08	2.8979830516677e-06	11.5976326509102	0.0989899802303397
Glyma07g01860	695.965273151914	261.642887761868	1130.28765854196	4.3199632453632	2.11101903786147	2.03433777545173e-08	3.53362359826648e-06	0.00993807694276247	3.82029086358469
Glyma07g07380	146.470389760529	225.497415881251	67.4433636398076	0.29908707989507	-1.74136250530576	2.08656793972031e-08	3.61184910365586e-06	14.1683292330802	1.99963165030726
Glyma08g13790	59.9382129071761	101.824811605798	18.0516142085545	0.177281096069582	-2.49588938866029	2.09458534328353e-08	3.61326768548075e-06	15.2160535333924	0.216860764494772
Glyma03g07680	20.2434962716682	1.89435680642559	38.5926357369108	20.3724217138007	4.34854558166269	2.10290967500776e-08	3.61520420464775e-06	0.0543359507681661	14.2923952500439
Glyma10g06830	10.0694352086676	19.4723809070532	0.666489510281936	0.0342274277328112	-4.86870331508863	2.15151658370746e-08	3.67360479542622e-06	5.97094542773849	0.0177786581742772
Glyma04g01730	120.587206496147	195.91214453805	45.2622684542445	0.231033500046515	-2.11382603611686	2.27763005401523e-08	3.87575427394951e-06	0.625740724850591	0.132104516581952
Glyma07g17180	28.5073639354183	51.4618462615342	5.55288160930237	0.107902883644751	-3.21219467432101	2.2890214178854e-08	3.88197926204153e-06	18.1815295177151	0.215756048085089
Glyma18g04340	39.6404677054696	9.50119503459366	69.7797403763455	7.34431196520847	2.87662734158127	2.4361547688333e-08	4.11759371180684e-06	0.0839912666055672	3.97394103932947
Glyma20g08560	31.5182465213037	56.5786185297486	6.45787451285871	0.11413984082102	-3.13112563873588	2.58429620847421e-08	4.3387653969631e-06	5.29610276943389	0.00695834183456115
Glyma06g08880	544.672795126005	201.882221483271	887.463368768739	4.39594612268659	2.13617370452891	2.71774737542672e-08	4.54760668330152e-06	0.00589486582455821	13.2111812897477
Glyma08g02800	29.7337530983041	52.4735157211023	6.99399047550586	0.133286104035397	-2.90740171719292	2.73328960217064e-08	4.55808686007214e-06	3.77922754517113	0.668033997171799
Glyma16g33800	27.7493558487587	4.80482783098074	50.6938838665367	10.5506140177741	3.39925505729096	2.74217062439847e-08	4.55808686007214e-06	0.0622682978314258	2.3602871327486
Glyma13g16770	364.054787790416	157.84662445194	570.262951128892	3.6127662096602	1.85310389770505	2.86846727346267e-08	4.75228345414364e-06	0.518226918529944	3.35874733950077
Glyma20g38220	68.1799195262551	18.6727101499108	117.687128902599	6.30262709364455	2.65595330559028	2.96942381860235e-08	4.85298489641334e-06	0.362226783891037	17.9027822234685
Glyma05g14800	129.267480990287	222.110328313865	36.4246336667079	0.163993425894342	-2.60829011309115	2.98350895802873e-08	4.85298489641334e-06	16.6754949925094	0.370511095983858
Glyma02g45190	73.824261512841	122.683492210212	24.9650308154704	0.203491361109073	-2.29696054634006	2.9872553895331e-08	4.85298489641334e-06	17.2403909739547	0.723100855415754
Glyma01g29930	80.8923786421887	25.3046082098393	136.480149074538	5.39348991072188	2.43121908514973	3.18560142180277e-08	5.15851631526056e-06	1.29405816498998	18.1570744083153
Glyma11g06510	173.056087378628	276.914554947033	69.1976198102238	0.249887983762571	-2.00064656594354	3.21600308356458e-08	5.19100124732663e-06	19.6429649359469	0.55485686493309
Glyma19g34250	88.4707787538911	32.8384001094967	144.103157398286	4.38825146529022	2.13364620061174	3.3274076433527e-08	5.33650275682628e-06	0.150598458575003	1.33160568311906
Glyma05g33390	46.8807537810953	82.35968979322	11.4018177689705	0.138439299584505	-2.8526745473794	3.40546816366001e-08	5.44430243145124e-06	8.37752956164468	0.221513787054435
Glyma12g15850	58.5941767691155	17.0711352626457	100.117218275585	5.8647076913893	2.5520592032764	3.60504913176489e-08	5.74507496398305e-06	0.14535432785364	1.95133509211466
Glyma15g20970	116.514551584728	44.1028988283975	188.926204341058	4.28375933011029	2.09887742896544	3.73953115060613e-08	5.92756108365004e-06	0.593932394307743	6.17131802316369
Glyma08g28750	76.1246966403186	22.7252132788181	129.524180001819	5.69958039172934	2.51085571067133	3.74317588700385e-08	5.92756108365004e-06	0.0111035743691116	8.87798630762332
Glyma19g06340	15.5280860014147	29.5850679565841	1.47110404624526	0.0497245451118819	-4.32989801666108	3.81384364518394e-08	6.02047601083612e-06	9.05268045515786	0.00698457165182626
Glyma19g38710	18.7994446631742	2.59735197102353	35.0015373553248	13.4758545417823	3.75230485611017	3.83075696180724e-08	6.02821845535303e-06	0.103044715962666	0.422092978437976
Glyma18g41940	32.0271047081227	55.2064247671929	8.84778464905261	0.160267300162327	-2.64144799694352	3.84281999692996e-08	6.02830378205898e-06	10.422093207714	0.634477842038033
Glyma03g37800	126.257306800888	196.705752381819	55.8088612199567	0.283717484334815	-1.81747303420857	4.02800902113151e-08	6.29912850005547e-06	18.8214902683719	2.05643936328456
Glyma14g03560	102.312341709605	165.277303221116	39.3473801980943	0.238068866270486	-2.07054913204497	4.26108799689587e-08	6.64293032162036e-06	14.7560849907947	1.23639311516665
Glyma13g10070	160.386236522205	66.2185663676969	254.553906676713	3.84414705179861	1.94266352519668	4.74019569246381e-08	7.34423097425897e-06	1.05177189419552	2.89907349871015
Glyma19g32070	105.8467462176	166.872478200027	44.8210142351725	0.268594406451172	-1.89649883431107	4.76639818928119e-08	7.36210531396082e-06	18.5659963153302	1.03717138789726
Glyma06g16600	386.265058773971	624.995044990852	147.535072557091	0.236057987562526	-2.08278679422938	4.88830306998521e-08	7.52723698804257e-06	1.97240432637077	0.0627677955381671
Glyma10g33970	142.450810809599	220.181403704274	64.7202179149236	0.293940436504117	-1.76640425501647	5.1677533860805e-08	7.93321260635643e-06	2.02850861595833	2.90409290423291
Glyma13g20170	53.4151662924559	90.5649728582027	16.265359726709	0.179598792042654	-2.47715044814868	5.25099744052035e-08	8.0138357266328e-06	5.5784910632872	0.0172406284731381
Glyma18g44810	77.355238571112	131.019416143166	23.6910609990576	0.180820993532517	-2.46736590879914	5.25220015152133e-08	8.0138357266328e-06	13.9340329638354	0.0564839841735545
Glyma19g06130	46.7007003683343	80.2259879460958	13.1754127905729	0.164228738441033	-2.60622148799984	5.31983182014567e-08	8.09243144059068e-06	17.7921604526796	0.138531838477641
Glyma18g49850	86.2080335623079	144.012016931103	28.4040501935127	0.197233889218436	-2.34202063441505	5.5049932808332e-08	8.34664622685998e-06	14.4002857307765	0.0999661331453572
Glyma01g39890	286.921691914262	454.17495098468	119.668432843844	0.263485321205838	-1.92420550347428	5.52020268793704e-08	8.34664622685998e-06	10.3947583795061	0.580419560659658
Glyma16g03270	94.8222872571957	157.552608722094	32.0919657922971	0.203690475534454	-2.29554957271053	5.56628414313736e-08	8.39104797901959e-06	4.26258231943973	0.0109610594869639
Glyma10g31240	314.704026949806	133.132531387941	496.275522511671	3.72768035984797	1.89827815746198	5.65685984250845e-08	8.50205710281682e-06	1.3302270334588	3.08534293317372
Glyma11g06690	37.5368162334233	8.43368661479589	66.6399458520507	7.90163885567421	2.98215190945981	5.99549293464914e-08	8.98411193511798e-06	0.105323067184094	10.2505042503386
Glyma08g41660	53.7987683014039	89.9553894891008	17.6421471137069	0.196121068608618	-2.35018356728964	6.07196064882118e-08	9.06995197444819e-06	16.4640890233235	0.470760932229799
Glyma13g30550	128.936291077492	203.398662267456	54.473919887528	0.267818476681515	-1.90067259988133	6.08891375403701e-08	9.06995197444819e-06	5.44783244607607	0.382651966054454
Glyma06g15340	19.6801314461089	2.21381657392383	37.146446318294	16.7793695086737	4.06861660185705	6.14002270084642e-08	9.11902365561508e-06	0.0455086588058128	19.2321456839687
Glyma15g19840	686.623050084627	252.206084209647	1121.04001595961	4.44493644740044	2.15216279190641	6.17489197750623e-08	9.14375818226653e-06	0.289020853723204	8.7808894397153
Glyma18g45920	11.801280362539	0.582999392980573	23.0195613320974	39.4847089195245	5.30322214977118	6.29795670436876e-08	9.29856260595904e-06	0.0111882505636732	8.958450610372
Glyma03g30710	14.3728482385595	1.1037379299786	27.6419585471404	25.0439509201937	4.64639027390448	6.49387002806941e-08	9.55970033838875e-06	0.0053799991502227	7.98844535571874
Glyma18g20470	54.4172589278472	15.9771177032977	92.8574001523966	5.81189935987206	2.53900972116233	6.76924185803108e-08	9.90697294551902e-06	0.245819741653033	4.09583022295813
Glyma11g13780	14.1032380587837	1.04781778796269	27.1586583296047	25.9192568036188	4.69595244655491	6.85632444108553e-08	1.00052508900597e-05	0.0453040991068368	2.68989433076395
Glyma11g10320	109.632280159938	40.0904454530956	179.174114866781	4.4692472942564	2.16003187474561	6.97043483858395e-08	1.01422857525239e-05	0.0632025105668226	8.84763426652109
Glyma04g05290	57.4902423090648	17.9982887890558	96.9821958290737	5.3884120299284	2.42986017203386	7.04150741968294e-08	1.02160876000192e-05	0.253851329948903	10.2375397450474
Glyma04g33030	597.947564253457	974.566107278334	221.32902122858	0.227105190274557	-2.13856741703368	8.16950450739205e-08	1.17507437468932e-05	16.2118510629666	0.0748243933976461
Glyma11g28190	30.5811097154167	7.26768782883474	53.8945316019986	7.41563656437892	2.89057054013167	8.50660538540905e-08	1.21980256360161e-05	0.0861844772241322	0.0670730355530321
Glyma10g03080	204.382744110186	76.9708786491475	331.794609571224	4.3106511890507	2.10790582668101	8.5290683046309e-08	1.21980256360161e-05	0.0013824650798283	11.0627044257934
Glyma15g01470	586.437115025058	242.970627073092	929.903602977024	3.82722641900779	1.93629925348017	8.72456466067157e-08	1.24355030165959e-05	0.208557497237009	0.713506020629818
Glyma05g01620	74.8546432577581	123.085256525287	26.6240299902295	0.216305597776935	-2.20885709357025	8.74466137743454e-08	1.24355030165959e-05	2.47048422646128	0.382399444484982
Glyma01g04310	220.802400183907	88.2055697536203	353.399230614193	4.00654098829953	2.00235723603874	9.12058526978862e-08	1.29334536711333e-05	0.541611676536562	4.33242411147208
Glyma12g31820	45.9928127437139	76.7124302847627	15.2731952026651	0.199096745416223	-2.3284584570045	9.24708953489221e-08	1.30759055651283e-05	8.25355602927336	0.382656195942559
Glyma14g09620	248.786050373984	403.4162998809	94.1558008670689	0.233396124288648	-2.09914749063718	9.56944467806663e-08	1.34937234099513e-05	0.518406660932258	0.154486539703548
Glyma16g03760	571.401052500935	217.756094976883	925.046010024988	4.24808320576833	2.08681202399841	9.6940578952196e-08	1.3631148803421e-05	0.0536658978415071	13.0413782305736
Glyma01g00530	50.0964196595942	88.0051281828434	12.187711136345	0.138488647059558	-2.85216038216672	1.02792496125964e-07	1.44136327179533e-05	0.636981535166102	0.255730149775412
Glyma05g07980	12.6295489664294	23.9514082565691	1.30768967628975	0.0545976112252644	-4.195018358572	1.06879024305096e-07	1.49449028999763e-05	3.30900945098009	0.0119998646634831
Glyma19g41430	20.8189080648901	38.5397429989519	3.09807313082836	0.0803864501876055	-3.63690384626312	1.09002929993821e-07	1.51995502298884e-05	3.27454618880633	0.0169719722447614
Glyma13g01420	77.419633405125	27.0421524263177	127.797114383932	4.72584845944286	2.24057336813624	1.12063081936594e-07	1.55829768701802e-05	0.393324541592752	9.7910769152538
Glyma12g33020	40.2298222945746	9.23584063549242	71.2238039536568	7.71167528377988	2.94704430515408	1.13432140139798e-07	1.57297790134743e-05	0.00970949680786544	12.9104685342276
Glyma02g43910	398.45530696012	160.166784562462	636.743829357778	3.97550485325164	1.99113808128597	1.15300200016338e-07	1.59447788997801e-05	0.245875657950529	13.1938740996877
Glyma16g25860	165.859154932992	260.125871937369	71.5924379286143	0.275222289099532	-1.86133078229205	1.15919153908879e-07	1.59863340853622e-05	19.0645808225171	1.05239842041081
Glyma09g01660	102.18054353898	163.870210583035	40.4908764949251	0.247091136032976	-2.01688483748104	1.18421022343628e-07	1.62866216455555e-05	5.74758856195257	0.638209404862897
Glyma07g04470	682.379545351122	302.754091762215	1062.00499894003	3.50781385895896	1.81057219365442	1.23733576102426e-07	1.69707699091959e-05	0.0453614927468864	1.32402741706992
Glyma03g29820	177.63660563029	275.77809484928	79.4951164112995	0.288257544366406	-1.79456972785137	1.27528576074354e-07	1.73833120946533e-05	3.07517637961995	0.188322182495221
Glyma10g43990	50.138628956438	83.4674538823987	16.8098040304773	0.201393516257983	-2.3119108574862	1.27780277753084e-07	1.73833120946533e-05	16.1028196785443	1.29196181557778
Glyma05g30200	217.802715790958	330.462038190674	105.143393391241	0.318170867573523	-1.65212634951159	1.28228313746368e-07	1.73971165452809e-05	16.5433016825711	2.39833118808203
Glyma20g25210	86.1049454573279	135.99951380784	36.2103771068163	0.266253724685955	-1.90912638720759	1.41286559735545e-07	1.906570971012e-05	7.93232957257077	0.109940375172095
Glyma10g17050	62.4292280176917	103.847672731185	21.010783304198	0.202323102209382	-2.30526703183754	1.45849358794761e-07	1.96286647778505e-05	0.686795882271054	0.0325671856461689
Glyma13g27550	197.886541219302	305.265031844676	90.5080505939289	0.296490069782971	-1.75394430888428	1.53889135184829e-07	2.06552959816664e-05	2.28423293557497	0.329534973062067
Glyma06g05990	12.7724135825652	0.840198304496277	24.7046288606342	29.4033310093923	4.8779076975175	1.55309998108026e-07	2.07904175867328e-05	0.000388209368753944	3.55049886313463
Glyma06g46740	206.707744381026	338.658975494479	74.756513267573	0.220742749128147	-2.17956204532016	1.60673809049502e-07	2.14512354799893e-05	2.31816521866251	0.370090303074397
Glyma08g12070	31.7077277417435	54.917522285844	8.49793319764292	0.154739923505861	-2.69208262910818	1.63978277714357e-07	2.18343383633501e-05	10.6457006387162	0.928537699774442
Glyma10g02730	36.7433929834754	65.0026659557001	8.48412001125063	0.130519570028599	-2.93766195501603	1.6564896552793e-07	2.19984455569751e-05	10.2217476952405	0.0408086473180418
Glyma13g19190	17.6150124503103	32.3404599830248	2.88956491759573	0.0893482937197688	-3.48441601132534	1.66324931779996e-07	2.20299346976887e-05	6.22562382368957	0.0707890236815571
Glyma11g37110	183.690753753886	274.452297899512	92.9292096082609	0.338598766778357	-1.56235137613104	1.67465149943436e-07	2.21225870052909e-05	7.49777101093893	2.35473994841327
Glyma18g14410	112.49884425509	177.451879599946	47.5458089102347	0.267936349941313	-1.90003777528748	1.68007345729879e-07	2.21359599692761e-05	12.4038737321014	0.494696006945682
Glyma12g08980	106.735553152329	38.9606761773153	174.510430127342	4.47914274724395	2.16322264463954	1.81249683683184e-07	2.38182012335396e-05	0.0066111160331702	7.62889785990989
Glyma17g13010	60.910560791684	98.9733029623472	22.8478186210207	0.230848298856034	-2.11498299382348	1.8796422126302e-07	2.46360729587007e-05	7.63976885425585	0.736890727792473
Glyma16g34380	136.718810428751	215.03217184929	58.4054490082123	0.271612608038703	-1.88037764500746	1.9463346358937e-07	2.53990744987518e-05	1.83155163034621	0.15172491934153
Glyma07g03800	33.8613381493991	60.6392771462415	7.08339915255661	0.116812064488728	-3.09773880971734	1.94797579274875e-07	2.53990744987518e-05	5.06022385670269	0.0688484902740042
Glyma13g31040	286.920019423814	476.168884921878	97.6711539257504	0.205118723668336	-2.28546890482222	1.99209377181433e-07	2.58898201790355e-05	11.0372226557491	0.615658494748911
Glyma19g03390	65.9575313355545	106.278057500086	25.6370051710234	0.241225759804678	-2.05154411817134	1.99592828727399e-07	2.58898201790355e-05	10.9029013274023	1.22736644575769
Glyma20g35530	20.0021364561778	37.0469661566297	2.95730675572587	0.0798258821848668	-3.64699959814347	2.2103844051242e-07	2.85241868259203e-05	10.9179183028325	0.152692332421116
Glyma05g34760	66.9487424547239	26.990280430901	106.907204478547	3.9609519712937	1.98584720788315	2.2255711939662e-07	2.8646525222028e-05	0.0167450003884025	8.72857798203636
Glyma03g39610	268.42396536727	116.065113199534	420.782817535006	3.62540306846221	1.85814140134683	2.27929282534421e-07	2.92629720049754e-05	0.956121541717542	1.55408336331532
Glyma07g16830	27.073695327467	4.57184549164784	49.5755451632862	10.8436615484609	3.43878008459051	2.46525282444118e-07	3.15109502340115e-05	0.174775144941557	10.4948892314742
Glyma02g07150	71.4286001273019	110.442666445783	32.4145338088211	0.293496479684631	-1.76858489571552	2.46870502969229e-07	3.15109502340115e-05	3.76959084099786	0.783614269287914
Glyma20g24200	32.673557582117	57.5888981602743	7.75821700395971	0.134717232866099	-2.89199368447134	2.47321946496953e-07	3.15109502340115e-05	15.7648992284812	0.310596296784357
Glyma05g27680	49.5371435716279	81.2640198238256	17.8102673194301	0.219165472715249	-2.18990756057612	2.49628420195e-07	3.17242963680223e-05	0.252575458015103	0.266541729210831
Glyma10g34820	312.779158961821	476.340841925407	149.217475998236	0.313257782799155	-1.67457774155327	2.56193727042822e-07	3.24764366258147e-05	19.8707020575539	1.68290641548797
Glyma18g47810	294.052376693931	118.536981103286	469.567772284577	3.9613609855259	1.98599617518808	2.59578405105349e-07	3.28198388506247e-05	0.109072645114779	14.5507830176616
Glyma03g40160	284.346426235738	118.89769610246	449.795156369016	3.7830434996941	1.91954736545209	2.60864075009447e-07	3.28198388506247e-05	0.0168731607301621	8.88109000231554
Glyma18g47850	72.6485530272075	119.747342899614	25.5497631548009	0.213363925546304	-2.22861182141904	2.73412782265707e-07	3.42270530098659e-05	3.84550809076048	0.0444930366850688
Glyma11g06660	11.812980840644	0.896118446512194	22.7298432347757	25.3647755196237	4.66475448744162	2.81719169001252e-07	3.51791556335668e-05	0.0383721479716255	8.99989570485624
Glyma04g40600	28.2841626383253	7.12076431830578	49.4475609583447	6.94413671735026	2.79579535208849	2.84505128217765e-07	3.54388906486441e-05	0.410138512211091	2.51900863102568
Glyma03g12080	7.64556868087526	0	15.2911373617505	Inf	Inf	2.85514596727729e-07	3.5476602082018e-05	0	2.90842117462253
Glyma13g10340	64.4801808657794	107.725971550893	21.234390180666	0.197114863527912	-2.3428915273872	2.89510715064274e-07	3.5884317001263e-05	5.98436063521861	0.013693762883518
Glyma18g14750	260.434288143444	410.46413373031	110.404442556577	0.268974639886847	-1.89445793933303	2.93195432022785e-07	3.62515209165315e-05	0.628296023596308	0.0103624022878528
Glyma13g31030	292.949687901975	483.666594032743	102.232781771206	0.211370359318811	-2.24215501458082	3.0046207054532e-07	3.70587112513625e-05	10.9604167854177	0.589956834979447
Glyma09g35250	355.402401699336	544.118204069579	166.686599329092	0.30634262570597	-1.70678197177671	3.05190115065704e-07	3.75496043779002e-05	6.52131307846902	0.316872737962025
Glyma11g13800	50.6018397293966	16.2669385651556	84.9367408936377	5.2214336799412	2.38444599050284	3.09581505179096e-07	3.79967774535096e-05	1.79501849014596	0.383257938282309
Glyma13g35620	169.842592747849	260.049577453994	79.6356080417035	0.306232406994747	-1.70730113100234	3.11443959146193e-07	3.81321348906823e-05	11.2726529979433	1.45356441935025
Glyma18g07310	64.3442851338459	106.918064124379	21.7705061433131	0.203618596367283	-2.29605876696252	3.15921146208553e-07	3.85861937190344e-05	12.2297484713472	0.257008357819867
Glyma17g16740	14.6572135910025	1.42319769747685	27.8912294845281	19.5975791233894	4.29260354502425	3.19759699898085e-07	3.8960235862097e-05	0.00983658731574991	6.22703130495621
Glyma13g30770	80.9274757308248	27.4834227390522	134.371528722597	4.88918465499801	2.28959389416158	3.22875685319767e-07	3.92446405020992e-05	0.244957826156151	12.2088516603089
Glyma12g06320	23.4063367878364	5.49785273437424	41.3148208412985	7.51471944364493	2.90971924322112	3.25538472445509e-07	3.94727192712369e-05	0.159641062774508	1.08201884526875
Glyma07g14340	228.225978174603	349.110472574015	107.341483775192	0.30747139432328	-1.70147589967982	3.34984865169009e-07	4.0520253606311e-05	16.6651976649512	1.1280452368791
Glyma13g37770	77.8135475361716	131.108841938204	24.518253134139	0.187006862174065	-2.41883688443835	3.39249349968783e-07	4.09374474016417e-05	13.5863989410458	0.841909306029574
Glyma14g40170	591.382359045309	243.93788067312	938.826837417497	3.84863078594807	1.9443452744662	3.44972126444867e-07	4.15281913079278e-05	0.0459540115166258	5.03212102780065
Glyma15g42680	110.798084123026	40.9531047505428	180.643063495509	4.41097359030183	2.14109712264853	3.47514538840477e-07	4.17341682661558e-05	0.452210271249556	12.3620667591165
Glyma12g05810	19.6388545099337	2.68497568287257	36.5927333369949	13.6287019545166	3.76857625622642	3.48688297238715e-07	4.17751881457906e-05	0.171269886804758	4.36452851225284
Glyma12g08250	138.235477137795	208.19723944063	68.2737148349602	0.327928050431376	-1.60854878209387	3.49861290857304e-07	4.18159212851091e-05	3.18705213202311	1.09332149614374
Glyma14g07660	23.9847361468787	4.13873066649884	43.8307416272585	10.5903826943968	3.40468281843222	3.58800887186619e-07	4.27825314391474e-05	0.00227538527816429	8.82446511564014
Glyma10g03750	135.755678228206	215.665800130033	55.8455563263777	0.258944887379947	-1.94928302077624	3.73011655173256e-07	4.42998056811098e-05	17.8218433199565	0.258789575519783
Glyma20g03310	225.903627938638	361.977179992286	89.830075884989	0.248165024897159	-2.01062829111503	3.7329065923842e-07	4.42998056811098e-05	8.82998899207577	0.0825267924094603
Glyma10g02090	26.6954777422423	49.0261575479505	4.36479793653407	0.0890299822551878	-3.48956492148657	3.75968317732878e-07	4.45123433534735e-05	4.34164885293007	0.187018208284245
Glyma09g41000	113.580260173861	188.360498344981	38.800022002741	0.205988104425585	-2.27936706904072	4.06516967826541e-07	4.80137434505524e-05	14.7091773230292	0.131525876305623
Glyma03g04880	16.4747058950635	30.7140812154279	2.23533057469911	0.0727786893256077	-3.78034011991519	4.07455421620657e-07	4.80137434505524e-05	7.36124838589916	0.0884075322722186
Glyma13g31230	324.54097460642	519.36882227949	129.71312693335	0.249751470186531	-2.00143492427878	4.08573548386654e-07	4.80327483734465e-05	12.2494785770574	0.0821817026672619
Glyma04g38650	63.5781024430906	20.37757322166	106.778631664521	5.2400072620533	2.38956881117513	4.23959019895072e-07	4.97250440180203e-05	0.100124165245453	7.38585621694673
Glyma02g46020	362.291469544871	557.741398928354	166.841540161387	0.29913780917457	-1.74111782514793	4.34730541765721e-07	5.08060130965784e-05	7.21267181802618	0.541942807274099
Glyma16g32560	169.500802241267	254.480948971077	84.5206555114565	0.332129598907864	-1.59018179542899	4.35199618150336e-07	5.08060130965784e-05	10.4518229474905	0.921335827690698
Glyma02g43250	60.8156769150407	22.9276383320016	98.7037154980798	4.30501013967551	2.10601663563428	4.5284950704207e-07	5.27034056944523e-05	0.281878969690726	2.06758086112372
Glyma12g29190	93.2282635333309	34.0323917362669	152.424135330395	4.47879586341159	2.16311091188344	4.5355228709742e-07	5.27034056944523e-05	1.13885791200755	13.0485384446877
Glyma09g01650	201.835170831348	311.87745153376	91.7928901289366	0.294323586644418	-1.76452493259068	4.63116880609759e-07	5.36905410848252e-05	14.3589378437161	0.244489593358382
Glyma15g18850	54.1342561028651	18.4024112111005	89.8661009946298	4.88338728896689	2.28788219896969	4.71511680927947e-07	5.45378222831844e-05	0.253023393586777	2.96046127515788
Glyma14g35270	38.3757028709532	8.8206016685596	67.9308040733469	7.70137986340335	2.9451169579814	4.79439172126684e-07	5.51884847159916e-05	0.0898984386546796	11.3033588305472
Glyma05g25830	128.729588308396	57.7267042505057	199.732472366286	3.45996666464007	1.79075813815387	4.79451832880452e-07	5.51884847159916e-05	0.10801207481113	5.88914747968114
Glyma19g37100	5.34059512047967	10.6811902409593	0	0	-Inf	4.8043522422535e-07	5.51884847159916e-05	8.36539780429132	0
Glyma16g34060	63.7179181471693	24.1531868072165	103.282649487122	4.27614998846708	2.09631245732001	4.89126918401831e-07	5.59309388994386e-05	0.211226898728655	0.747236216275733
Glyma19g40320	112.441807538237	180.505594690374	44.3780203861008	0.24585398841639	-2.02412633512491	5.01334909051574e-07	5.70430119640023e-05	1.30288413761845	0.278202182781661
Glyma03g08280	123.012933505747	191.481159643558	54.5447073679371	0.284856784184262	-1.81169132886682	5.01921174468502e-07	5.70430119640023e-05	19.5865685964965	0.89165098090989
Glyma17g15060	233.133431937412	369.639263949915	96.6275999249081	0.261410540894273	-1.9356107785846	5.02261226081974e-07	5.70430119640023e-05	3.79926743531105	0.313057797276765
Glyma18g47930	257.795644985188	130.014125027148	385.577164943229	2.9656559613251	1.56835124388869	5.06273217646321e-07	5.73688696447578e-05	0.0965065157129752	5.51658104099253
Glyma13g39280	4.77040210071925	9.5408042014385	0	0	-Inf	5.4505880010971e-07	6.16247898799714e-05	0.887360710672865	0
Glyma16g25120	72.6535453967041	30.6707833069581	114.63630748645	3.73763872735663	1.90212712782048	5.49245456125045e-07	6.1958590229261e-05	0.334997958585781	9.45367723432861
Glyma12g08920	13.3465751730684	24.5480074579919	2.14514288814487	0.0873856214935478	-3.51646027282301	5.52898335489414e-07	6.22308151193567e-05	0.091741094799478	0.0848282055444422
Glyma19g41540	43.0214120529805	69.9015740721121	16.1412500338488	0.230913970795524	-2.11457263295906	5.59706170317112e-07	6.28561298517868e-05	16.7520470213257	2.01614147573483
Glyma01g04450	89.0199326230383	152.161077114324	25.8787881317524	0.170074953611881	-2.55575739927403	5.73508492868954e-07	6.42623947176978e-05	17.8544631349115	0.425050246360228
Glyma07g00870	327.347851472978	140.677505372089	514.018197573867	3.65387626269247	1.86942777840366	5.76837894057493e-07	6.44915043291583e-05	0.58119359568899	9.89412845043977
Glyma12g05800	45.3724833600912	13.1977589952481	77.5472077249343	5.87578601434195	2.55478185646787	5.88838655033138e-07	6.56650272417943e-05	0.509207545151777	2.23585178090309
Glyma05g23970	25.0046915592804	42.0417063216483	7.96767679691253	0.189518397182889	-2.39959019247389	5.8995054256159e-07	6.56650272417943e-05	16.5169680336418	0.657438899042343
Glyma08g20230	124.048433040875	50.3429656274674	197.753900454283	3.92813371221793	1.97384403929376	5.92168693982735e-07	6.5766097940795e-05	1.93404216740077	17.7141374442438
Glyma19g39270	9.79507127240105	18.7855280088388	0.804614535963325	0.042831616741608	-4.54518005489742	6.02093882043611e-07	6.67207743591771e-05	3.6990854259008	0.0286690461019796
Glyma17g10010	62.7757145966045	21.7348805159165	103.816548677293	4.77649502610643	2.25595236229366	6.32540905470651e-07	6.97866393708159e-05	0.201313645415875	4.11511743422234
Glyma09g38410	391.504333332909	196.79466317612	586.214003489697	2.97881047193373	1.5747363344301	6.47004566254534e-07	7.12258382048495e-05	0.0466009251629463	6.56373460804808
Glyma05g32950	45.653880995563	76.382353753524	14.925408237602	0.195403879353658	-2.35546898546884	6.65940623094992e-07	7.31500073057888e-05	4.42094159836006	0.0903023657228155
Glyma06g07440	46.1829928311647	78.6665803258008	13.6994053365286	0.17414517422509	-2.52163760024578	6.67846487419057e-07	7.31991830173564e-05	5.4837389262553	0.149514663732143
Glyma06g12560	9.78313339476652	18.4999240023677	1.06634278716531	0.0576403874431503	-4.11677615682221	6.75168190741188e-07	7.38404531743288e-05	12.5168055169615	0.144378480480703
Glyma18g50870	33.046975075514	8.63496538429568	57.4589847667324	6.65422294236784	2.73427020292958	6.78347334866106e-07	7.40268649194427e-05	0.117166062502788	4.30420675386053
Glyma07g36870	85.2803376494339	133.537153168538	37.0235221303297	0.277252594142112	-1.85072713571426	6.9915872839294e-07	7.61219170156576e-05	3.04658942213214	0.69693484007257
Glyma20g21520	60.3529113377916	94.5123201798351	26.1935024957481	0.277143788724136	-1.85129342021323	7.03484281595478e-07	7.62725862890095e-05	12.8852520908883	2.30190818519543
Glyma13g19170	144.396775660814	227.036629272507	61.7569220491215	0.272013032641513	-1.8782523195998	7.05838174712822e-07	7.63628675267435e-05	8.75424853911024	0.0374829081950632
Glyma04g09110	36.0852124593821	9.01850078139537	63.1519241373688	7.00248585304194	2.80786716365974	7.10121128275693e-07	7.66610118673366e-05	0.0442333929489807	8.21802869224635
Glyma13g34290	229.522346870035	110.427926698872	348.616767041199	3.15696198835508	1.65853688987428	7.15920667985573e-07	7.71212480948665e-05	0.659822724543528	2.27437238300676
Glyma01g29470	337.88222504813	154.634532311115	521.129917785144	3.37007465277332	1.75278054986202	7.17814804594632e-07	7.71597117255802e-05	0.0548048282032566	2.16778875638964
Glyma03g27380	232.540527251158	358.038366598859	107.042687903458	0.298969881133958	-1.74192794333135	7.37938746106125e-07	7.91533912730371e-05	19.7009913123654	0.295254891338446
Glyma07g33090	228.031023933673	317.894362485066	138.167685382279	0.434633959225275	-1.20212719397178	7.55599807243642e-07	8.0702882391114e-05	1.78353566989316	3.96948508409894
Glyma04g02230	36.8020694505275	10.1996642588439	63.4044746422111	6.21632958038149	2.63606299527989	7.59757525092144e-07	8.09049778160161e-05	0.797897941794068	0.450537146916051
Glyma08g17300	13.3663308431717	25.6416064179785	1.09105526836488	0.042550191691574	-4.55469055840731	7.60715343515998e-07	8.09049778160161e-05	2.34456168543359	0.118618262139092
Glyma04g11130	71.3547654307045	110.282539738774	32.4269911226354	0.294035585319718	-1.76593732874561	7.66704312760885e-07	8.13695344530311e-05	2.79598481577925	0.981804167781758
Glyma17g13020	52.2261589423378	84.4236809936994	20.0286368909762	0.237239559507847	-2.07558349669339	7.86054943207289e-07	8.32471985106808e-05	6.62070428735421	0.643612178923105
Glyma04g12510	82.3043957699435	133.216862547532	31.3919289923549	0.235645310901645	-2.08531112139003	8.14676054885403e-07	8.60966805877733e-05	14.7233686453356	0.120039630559354
Glyma06g09220	88.5014203892034	33.5094418136877	143.493398964719	4.28217813243627	2.09834481100533	8.17173731129053e-07	8.61792103549314e-05	0.0870604765846235	6.19418207853491
Glyma10g04780	67.2990951288321	109.047445946931	25.5507443107334	0.234308507538709	-2.09351875672952	8.20148953020604e-07	8.63116505087659e-05	14.7122482976758	0.456556865251127
Glyma10g32080	25.1462730852924	44.4430331478421	5.8495130227427	0.131618222439589	-2.92556885198998	8.23318042448075e-07	8.64638962611944e-05	12.3222919073101	0.0926091664115304
Glyma01g06110	15.8157917896644	28.5759629423564	3.05562063697234	0.106929752223439	-3.22526476930195	8.31523746587286e-07	8.71433414508041e-05	7.89866875864537	0.0615893114647962
Glyma13g43140	311.0091186976	466.768361199851	155.249876195349	0.332605825716788	-1.58811465669178	8.4315191924963e-07	8.81778816550253e-05	2.87739815053547	0.405743176239543
Glyma02g00290	12.0482738362804	1.29233527154514	22.8042124010156	17.6457401597887	4.14124804087131	8.50306012990761e-07	8.87411882455784e-05	0.0988987480874477	2.83022719706832
Glyma03g42480	91.3974726469217	142.27390104866	40.5210442451835	0.284810101828337	-1.8119277772376	8.61076720521876e-07	8.96788180362606e-05	1.91226764652364	0.182287367794973
Glyma05g30600	89.6788158745451	141.436089183747	37.9215425653429	0.268117867117189	-1.89906073255132	8.65858465202451e-07	8.99901223492709e-05	19.6263422141658	0.489918269164937
Glyma07g28970	35.0178336634228	60.7716452608312	9.26402206601439	0.152439875969349	-2.71368775545355	8.72442114576735e-07	9.04870283256974e-05	0.504971033660118	0.00675328934562491
Glyma08g22400	228.051759821174	356.751388543765	99.3521310985824	0.278491224670859	-1.84429622629259	8.84040300182958e-07	9.15009052141945e-05	1.44183641585179	0.234139458922722
Glyma08g23380	345.843063957832	143.814867912584	547.87126000308	3.80955924763006	1.92962409272097	9.06259778163513e-07	9.36076843704325e-05	0.724688991010235	13.8497313382056
Glyma04g04350	197.640325829852	86.9984624573715	308.282189202332	3.54353606367915	1.82518973187187	9.11602150409529e-07	9.39661526661354e-05	0.58006809677408	9.75639862102075
Glyma16g02010	17.2381679158416	30.4800401194126	3.99629571227052	0.131111891474358	-2.93112955507085	9.33448670691282e-07	9.58245190593694e-05	8.96583231505017	0.266204942511721
Glyma01g28810	173.172353220083	263.923159637167	82.4215468029984	0.312293725629493	-1.67902451078071	9.52797582038833e-07	9.76111955525865e-05	18.0611123890013	0.856552514758612
Glyma14g08410	17.9563071183099	3.54757578593273	32.365038450687	9.12314222546695	3.18953080819767	9.61212305789553e-07	9.82727017073926e-05	0.167546104109932	0.589997254482958
Glyma14g17670	8.82366298845645	16.5030506705787	1.14427530633423	0.0693371988716137	-3.85022663497121	9.80854945515e-07	0.000100077108556723	4.11294363953516	0.155117895388665
Glyma09g38610	83.8159031252598	130.458987257537	37.1728189929823	0.284938736490418	-1.81127633021483	1.03379901144182e-06	0.0001052650640474	17.9996630173518	1.95649386061792
Glyma13g34560	267.284880724488	410.051468083092	124.518293365884	0.303665034899113	-1.71944729399376	1.04379984375706e-06	0.000106068235540001	1.22772869411856	0.154861631365172
Glyma05g26230	58.4142218937736	96.2248609454213	20.6035828421259	0.214119123059188	-2.22351444577468	1.09119861668461e-06	0.000110459421855607	8.53951883324108	0.207619965352673
Glyma02g47560	40.594089106475	68.6215016291388	12.5666765838112	0.183130305887609	-2.44905753512396	1.09141363852629e-06	0.000110459421855607	14.9535134711608	0.625961843674041
Glyma05g30040	75.2963345750748	117.876393799263	32.716275350887	0.277547304395832	-1.84919441351062	1.0997369213077e-06	0.000111077854552767	10.9259936605172	1.25065700804216
Glyma20g23020	7.65761100711913	0.263539625482328	15.0516823887559	57.1135454913411	5.83576104180006	1.10959880341646e-06	0.000111848896250407	0.0188142600338556	7.80779194664516
Glyma09g05340	5.88960239420354	11.6233397500692	0.15586503833784	0.0134096603634864	-6.22058349228767	1.13062817070974e-06	0.000113575706661722	3.05828970235766	0.00989001264761248
Glyma10g00770	7.89356899727087	14.7911783949277	0.995959599614067	0.0673347026870834	-3.8925059629318	1.13125467301861e-06	0.000113575706661722	3.02908673009106	0.0713742836909876
Glyma15g22780	49.8287769692429	81.7214167607596	17.9361371777262	0.219479028737771	-2.18784499832224	1.14742886340067e-06	0.00011496962378014	14.505374401417	0.459751967524373
Glyma08g24320	49.8629533427229	86.1119831997037	13.613923485742	0.158095574853616	-2.66113110812777	1.15713454037936e-06	0.000115711148989051	8.65458167867321	0.0996921673894509
Glyma18g42630	138.3736714161	222.883989712605	53.8633531195955	0.241665420603108	-2.04891703921619	1.16157271017576e-06	0.000115924032759668	12.5484859200249	0.193438494511511
Glyma19g00300	9.26975896639214	0.582999392980573	17.9565185398037	30.800235396475	4.94486947191239	1.17174719565576e-06	0.000116707415624451	0.0164039599525604	2.11135556502122
Glyma11g12490	19.7985558685829	35.6917827209531	3.90532901621279	0.109418155062345	-3.19207595963314	1.17593300132393e-06	0.000116892397492	1.67023302518367	0.0151201637489011
Glyma06g01850	13.6921063424941	24.6176741298386	2.76653855514969	0.112380176151427	-3.15354052810412	1.18296407739996e-06	0.000117358920398025	11.2091312534526	0.402562704762055
Glyma11g33450	214.764101025772	315.329179187194	114.19902286435	0.3621581204718	-1.46530837046821	1.19570327775586e-06	0.000118388774832478	16.3871339931015	1.58414651148763
Glyma11g33990	39.6211202953454	13.0614522484596	66.1807883422312	5.06687825238086	2.34109716401014	1.19950215777934e-06	0.000118531119721191	0.000808285292896267	2.21709484018387
Glyma06g12920	170.045150158822	259.474508174583	80.6157921430605	0.310688678861739	-1.68645842261847	1.20387859206942e-06	0.000118729865310988	4.76797506604707	0.116882675417251
Glyma13g22080	10.2316721279557	19.4775753373361	0.985768918575291	0.050610453380493	-4.30442079136448	1.20866005318468e-06	0.000118967698058466	5.38613354261991	0.0513949312209484
Glyma07g13420	16.3292285105591	28.5062962705098	4.15216075060836	0.145657671947507	-2.77934640309583	1.22586191583027e-06	0.000120424740338089	0.073522831165601	0.255863445111365
Glyma01g00590	13.3072339346538	24.2253367426173	2.38913112669041	0.0986211730335803	-3.34195877693098	1.24388833994732e-06	0.000121580353893706	3.36401655500242	0.0340736717451787
Glyma03g30700	9.0374822984631	0.520738536998032	17.5542260599282	33.710249602661	5.07511540447552	1.24398462917691e-06	0.000121580353893706	0.0133951034586033	6.69861380471177
Glyma18g47830	13.3141093349968	24.4755264502311	2.15269221976255	0.087952846454186	-3.50712592078828	1.24489137037321e-06	0.000121580353893706	4.07484405692945	0.21086959051353
Glyma18g46050	37.5136096510347	62.536036034435	12.4911832676345	0.199743764711219	-2.32377762683102	1.25026959092975e-06	0.000121868511058412	1.8643721406095	0.106959363619086
Glyma01g01160	17.1048112310479	2.72821439695524	31.4814080651406	11.5391987155682	3.52847114129607	1.26170607782091e-06	0.000122744929070799	0.0243756475937333	2.78564028854076
Glyma12g12600	198.542936928197	87.1568335851486	309.929040271245	3.55599242793116	1.83025225212106	1.26438203127041e-06	0.000122767337693894	0.633109833296133	19.4697779800744
Glyma10g27610	102.979096616428	153.257018961691	52.7011742711641	0.343874457615135	-1.54004613587208	1.26911235627259e-06	0.000122988747437312	17.768428402873	2.9741976562054
Glyma07g31070	241.655251338219	118.505477104013	364.805025572426	3.07838113889229	1.62217186491774	1.27648621108352e-06	0.000123464992890523	0.72036591643273	0.714612778775977
Glyma14g00640	45.3369584512438	73.5546494281101	17.1192674743775	0.232742153045122	-2.10319556707634	1.28116290957241e-06	0.000123679032495433	17.5070363636943	0.894047455190107
Glyma04g07480	11.0582340191117	21.1559884639222	0.960479574301165	0.0453998911910494	-4.46116734993081	1.29182543232697e-06	0.000124468992087105	1.97668861605552	0.0392553104441334
Glyma01g42840	28.8675499626118	49.2598147224338	8.4752852027899	0.172052721889961	-2.53907737906305	1.30235839903567e-06	0.000125243466040597	13.2551174108188	0.609913587909407
Glyma04g01640	308.567995482016	495.41386565747	121.722125306563	0.245697857376324	-2.02504281824561	1.3271870389789e-06	0.000127387116959277	10.7860051369631	0.270019782148495
Glyma09g32630	11.0944945533068	20.8990394429803	1.2899496636333	0.0617229163643007	-4.01804995993164	1.33811792854278e-06	0.000128191186822365	2.24797445812682	0.0109086499827931
Glyma03g06580	13.0655106563939	24.5744354157559	1.55658589703186	0.0633416748217072	-3.98070117550261	1.34138305673072e-06	0.000128259215361572	11.0123667125302	0.0765209325138883
Glyma02g47910	8.42889641082803	0.790618876446984	16.0671739452091	20.3222746431434	4.34498998482828	1.34948128057668e-06	0.000128788233467051	0.131213092567847	2.79838439922057
Glyma02g29020	23.6742663019335	5.01878802841378	42.3297445754532	8.43425630566665	3.0762608638385	1.36328073731398e-06	0.000129858310687713	0.184406317124761	1.3621025156223
Glyma03g02440	83.7478020602738	31.3778046307562	136.117799489791	4.33802814096083	2.11703941186057	1.40195438646423e-06	0.000133286752039762	0.222654968629257	16.0579507489328
Glyma08g05430	7.72368527828081	14.6953991954931	0.751971361068531	0.0511705297055933	-4.28854302190113	1.40458359387705e-06	0.000133286752039762	4.56236238389347	0.0960986210639628
Glyma17g03680	104.986326211526	164.732223377946	45.2404290451072	0.274630112539135	-1.86443827264682	1.40910296400736e-06	0.000133463320170199	2.85367587449675	0.337240835828893
Glyma01g42370	12.5155026447291	23.5072580683182	1.52374722114006	0.0648202872794288	-3.94741077517129	1.45200959045966e-06	0.000137268228684528	2.81399056145385	0.0292065812066666
Glyma06g23960	30.7020740456255	52.4792099325329	8.92493815871804	0.170066168492093	-2.55583192274638	1.45834123907834e-06	0.000137607653873108	0.443221312075064	0.0271343693564954
Glyma16g08480	189.57640930852	84.8857006949514	294.267117922088	3.46662765946385	1.79353288912449	1.505095984715e-06	0.000141355399607713	0.373098767773463	5.90222598225673
Glyma08g19240	38.234565650273	64.1117419394708	12.3573893610751	0.192747677527495	-2.37521461809207	1.50744641596014e-06	0.000141355399607713	8.1621527403115	0.103025637756059
Glyma20g33880	64.7618825083297	99.015698132492	30.5080668841674	0.308113435137778	-1.69846650311688	1.50932277913373e-06	0.000141355399607713	9.11627847678779	0.772627026614292
Glyma17g02860	260.662387793608	139.418453773011	381.906321814205	2.73928100247039	1.45379726899191	1.54559257190927e-06	0.000144482684389709	0.268400286612852	11.1288142684666
Glyma17g30800	13.3119235651178	24.4083210545395	2.21552607569612	0.0907692942396819	-3.46165184974876	1.56895512471485e-06	0.000146394011720373	1.24989744242094	0.0163531085279039
Glyma15g40140	16.2416400888865	29.3346283583965	3.14865181937661	0.107335664215953	-3.21979857761381	1.57832142311987e-06	0.00014699472563858	13.8874952638114	0.143006467529775
Glyma05g05180	223.839326695085	107.365081497716	340.313571892454	3.16968577814281	1.6643398281299	1.60488306690576e-06	0.000149191713102967	0.536982841108791	0.0269926455230525
Glyma07g02630	349.539823412902	149.211350405278	549.868296420525	3.68516399675365	1.88172882340138	1.61251129661627e-06	0.000149623760774196	1.2987373565982	18.3443908819826
Glyma01g26970	150.972169016804	232.983936139816	68.9604018937924	0.295987796568123	-1.75639039941687	1.62797139655365e-06	0.000150779586966046	12.7243268172984	0.465534412901415
Glyma09g38470	62.6315069965302	99.0957819975187	26.1672319955416	0.264059997994635	-1.92106232827744	1.65720521117912e-06	0.000153204501650057	4.82983822108977	0.521177717978743
Glyma12g09290	8.88509394728823	16.9731226902308	0.79706520434565	0.0469604337924462	-4.41241045450989	1.68124774329259e-06	0.000155141462252839	1.36339829974886	0.0329335895171265
Glyma18g02400	139.385281841937	63.8744023685778	214.896161315297	3.36435494261489	1.75032991930804	1.68825587830709e-06	0.000155502306119519	0.631357959106912	4.70401334704686
Glyma19g40220	8.440472220154	0.319459767498245	16.5614846728098	51.8421609159304	5.69605394964003	1.69885544909271e-06	0.000156192023239936	0.0233121397074713	6.99280662718565
Glyma15g23920	87.3925343305425	36.4661126096281	138.318956051457	3.7930820192481	1.92337056791033	1.73695929403269e-06	0.000159403326510323	0.100989661577031	6.05396372607485
Glyma03g23770	56.1200964127091	85.1488720410857	27.0913207843324	0.318164176869665	-1.65215668775985	1.76911579723893e-06	0.000161762921503819	1.58529431659564	1.26879414612537
Glyma06g17840	152.219809388332	231.870780578952	72.5688381977115	0.312971035058908	-1.67589895054256	1.77519677917689e-06	0.000162023823850729	4.22548696520465	0.75680771607971
Glyma07g14750	78.4374507992576	29.1929804599367	127.681921138579	4.37371995345951	2.12886084848625	1.78353798623144e-06	0.000162489697587717	0.0437280343434946	11.981880395556
Glyma08g46630	185.26709719888	78.7329548679847	291.801239529775	3.70621476126549	1.88994648256206	1.7962670305609e-06	0.000163352914252041	0.62316779322804	12.2142966584576
Glyma07g03070	7.8200853656279	15.1472862719681	0.492884459287645	0.0325394562720972	-4.94166604571274	1.83509034356896e-06	0.000166281047214473	12.0155173612109	0.0206691755892534
Glyma18g42610	10.3076165694814	0.840198304496277	19.7750348344665	23.5361517973096	4.55680655133949	1.8413510763452e-06	0.000166547716543158	0.000541097119495296	4.50594966718047
Glyma10g42450	163.647141897077	67.9252814200529	259.369002374101	3.81844575321155	1.93298552820293	1.8519214819409e-06	0.000166902345551079	0.311114155962042	18.2432539313935
Glyma18g38680	175.660603511868	95.4246028801299	255.896604143607	2.68166276222347	1.4231278196962	1.85651645695491e-06	0.000166983621907353	0.510760085471278	11.5969087849753
Glyma19g33080	259.443069690125	140.953969548268	377.932169831982	2.68124531038882	1.42290321927989	1.85947617773682e-06	0.000166983621907353	0.609682551718863	13.6281437774639
Glyma06g03860	252.746413069206	110.715845260109	394.776980878303	3.56567734230667	1.83417615957682	1.90590575477995e-06	0.000170847433900355	0.0669609426514826	15.6212981340444
Glyma13g08010	31.4082242994162	52.8298734887166	9.98657511011571	0.189032728087994	-2.40329205852252	1.92814293763554e-06	0.00017253270468158	3.9083167525905	0.196307738712165
Glyma19g40400	19.29948360733	33.3325263377591	5.26644087690082	0.157997051394661	-2.66203046039634	1.93332181149414e-06	0.000172688294688958	14.5935575462047	0.586560154859576
Glyma11g30010	65.7862631601749	26.507358274528	105.065168045822	3.96362274043669	1.98681965263483	1.97036803968067e-06	0.000175684733967904	1.05426303354636	4.39223947983622
Glyma11g20860	64.7455653825586	24.6329200031122	104.858210762005	4.25683235072241	2.08978027274961	1.98648962992793e-06	0.000176808143497787	0.0974799715967956	2.33017732535333
Glyma17g04740	99.0033507278516	43.5171882686881	154.489513187015	3.55008030925966	1.82785166136665	1.99790353370557e-06	0.000177509308829179	0.684204803066028	6.42718354875292
Glyma04g08520	516.56465627162	212.23168912816	820.897623415081	3.86793144222382	1.95156222375988	2.05838927022415e-06	0.000182560217272054	0.0369167048296352	19.6653917138233
Glyma16g07830	497.209272381881	744.553448892672	249.86509587109	0.33559054254963	-1.57522603587066	2.21315840177627e-06	0.000195637230350551	5.95854668579954	0.255588725605118
Glyma08g04880	29.6802900138978	51.1323287058302	8.2282513219654	0.160920723351041	-2.63557796677132	2.21362869457784e-06	0.000195637230350551	4.04453020290989	0.139240074553942
Glyma03g28620	51.2326786747498	84.0344733725683	18.4308839769314	0.219325274940652	-2.18885601780332	2.23402979708235e-06	0.000197093254452965	5.94041525914492	0.0711850222268878
Glyma06g17030	216.672969503954	101.684750577782	331.661188430126	3.26166103123228	1.70560685747269	2.30294354134129e-06	0.000202561154737318	0.507440686730185	4.12738229600318
Glyma05g06070	303.90942765706	456.182250806618	151.636604507502	0.332403560724644	-1.58899225847023	2.30407815603914e-06	0.000202561154737318	3.51743977265098	0.229670732730881
Glyma20g35980	70.4703074054578	107.038956289106	33.9016585218097	0.316722618541266	-1.65870819470754	2.40659157792432e-06	0.00021120365493046	13.6472826613369	1.85393039737807
Glyma16g29520	15.3609706918588	2.19479443202396	28.5271469516937	12.9976395672678	3.7001777416953	2.45107723597057e-06	0.000214732331882176	0.0157034056810737	6.78687222514833
Glyma12g17730	156.681183459928	83.6342303883353	229.728136531521	2.74681951952967	1.45776212088576	2.54941740029633e-06	0.000222622451055177	0.438114513095679	6.05816032097735
Glyma06g16440	198.920679504499	97.2543779305913	300.586981078407	3.09072956379332	1.62794742513015	2.5500091507147e-06	0.000222622451055177	0.436363655032299	0.108758309038434
Glyma20g24810	342.438473647941	509.959587046097	174.917360249785	0.343002396058441	-1.54370944044392	2.63116494156692e-06	0.000229308765454371	0.138846282522033	0.461913532616609
Glyma06g42340	39.3751250291971	61.100178896424	17.6500711619702	0.288871022651019	-1.79150260394574	2.63869263505617e-06	0.000229566259249887	0.352159563789346	0.702997327702517
Glyma11g13850	39.0988036812077	10.3063101125928	67.8912972498226	6.58735245768215	2.71969874389155	2.6724062246664e-06	0.000231785071593862	0.286426280782366	6.08050868291954
Glyma08g24280	246.165822977973	360.680478614807	131.651167341139	0.365007742716614	-1.45400102744159	2.6734308741777e-06	0.000231785071593862	8.01936170095444	1.48770025629076
Glyma14g01950	18.5014718008998	32.1540960144386	4.84884758736099	0.150800308153078	-2.72928871820079	2.79962505049009e-06	0.000242307548119917	8.43955228566518	0.89600065269714
Glyma09g40210	197.081546484243	317.948164691122	76.2149282773629	0.239708659275966	-2.06064606880041	2.90324345829125e-06	0.00025084323298238	14.4146389919331	0.64301208963814
Glyma14g28090	30.0885382151698	52.6179559680772	7.55912046226237	0.143660473372406	-2.79926492045316	2.91629996154688e-06	0.000251538387920433	8.23081821851049	0.0166721573683668
Glyma03g10830	4.47243674497543	8.94487348995087	0	0	-Inf	2.938992565427e-06	0.00025275960391093	9.01257398270439	0
Glyma06g38530	141.307484736299	216.560759602432	66.0542098701666	0.305014675749341	-1.71304943542027	2.94052886878191e-06	0.00025275960391093	3.27296153648667	0.626387206128909
Glyma07g37240	31.5590569738029	11.1924582979006	51.9256556497053	4.63934323163351	2.21392058476454	2.96349281447961e-06	0.000254298078280448	0.0212910499042637	9.41474169858363
Glyma01g34770	6.24036873227835	11.9878530052691	0.492884459287645	0.041115323909211	-4.60417999519922	2.99407977822227e-06	0.000256484318749112	1.86750614488895	0.0289849334998538
Glyma20g23540	80.9843143051922	31.0087654352086	130.959863175176	4.22331754705973	2.07837672602744	3.06279342743544e-06	0.000261923623958827	0.197373613050681	14.6176617341728
Glyma10g02830	41.6644176926197	13.3935934438911	69.9352419413482	5.22154433269332	2.38447656380799	3.11329187524348e-06	0.000265789351777802	0.0125715925197558	2.15348716044437
Glyma07g30880	211.21711507306	100.068092180816	322.366137965304	3.22146781196559	1.68771817981301	3.12282261087382e-06	0.000266150377323014	0.0187522565783861	3.54972517926449
Glyma03g40430	43.9692929309843	69.7603227856146	18.1782630763541	0.260581693869436	-1.94019235822395	3.15481757649828e-06	0.000268421504275656	15.603484171975	1.64386370345009
Glyma15g35390	10.8105660658912	20.0092617104347	1.61187042134775	0.0805562166497711	-3.63386026150432	3.22548890332925e-06	0.000273970080301565	2.91917716146875	0.0976076067289499
Glyma01g22260	249.045517776772	115.393999187931	382.697036365612	3.3164379348908	1.7296345269719	3.26425879150534e-06	0.000276794809247934	0.850717507835485	8.85879840312061
Glyma17g14620	182.302608411134	84.7928233584323	279.812393463836	3.29995372699203	1.72244579468104	3.27429572991162e-06	0.000277177691982856	0.0168115486037228	2.56604061807884
Glyma18g07710	24.0742609009752	42.3271416193318	5.82138018261854	0.137533033413241	-2.86214992048471	3.29086730660912e-06	0.000278111528492376	0.791105739119618	0.142399723491413
Glyma14g06910	21.7094118568611	38.1325783378184	5.28624537590381	0.138628060475552	-2.85070878393834	3.34723775836972e-06	0.000282399980222524	15.4427296092434	0.153360855034386
Glyma15g01690	71.7364522530176	28.9982922949773	114.474612211058	3.94763288288137	1.98098783004937	3.3761054175116e-06	0.000284357576935679	0.0673413898590942	1.60068406604913
Glyma02g17060	11.4691798269199	21.0523036674759	1.88605598636399	0.0895890547730313	-3.48053370290716	3.43281306015701e-06	0.000288375907102153	1.50415078715558	0.0425508882804501
Glyma17g04850	210.697532667791	95.0240288235369	326.371036512044	3.43461586035389	1.78014875192461	3.43704889263391e-06	0.000288375907102153	0.92750131500655	9.99260036778018
Glyma11g09270	132.095808126453	60.9131464379026	203.278469815003	3.33718551252699	1.73863188746828	3.44104799605948e-06	0.000288375907102153	0.00928564067388403	1.43595374303186
Glyma11g07940	12.0030203813243	22.4645535288522	1.54148723379651	0.0686186454503406	-3.86525554276817	3.44978084567055e-06	0.000288625914453026	8.13160048329615	0.00902710369384004
Glyma13g36560	261.573815982105	382.90157341676	140.24605854745	0.366271826192793	-1.44901336237806	3.53273828900688e-06	0.000295074757686949	5.96739580756022	1.31331545820221
Glyma11g32070	51.2344918534529	80.4537103155436	22.0152733913622	0.273639006890013	-1.8696541956737	3.53997623744274e-06	0.000295188151400977	0.720078515531463	0.983033892023966
Glyma09g35010	222.157781141115	108.064828507449	336.250733774782	3.11156495983892	1.63764036554369	3.62061102161843e-06	0.000301411364302195	0.381145054789459	4.9027461439425
Glyma17g14240	9.46523865670786	17.9522577264581	0.978219586957616	0.0544900592372798	-4.19786313047557	3.62786379320605e-06	0.00030151512343568	7.31627617763569	8.54916377996233e-05
Glyma04g06150	14.155806580626	2.34649377347445	25.9651193877775	11.0654968196787	3.4679963217331	3.68887015506027e-06	0.000306078665973339	0.120707989258316	2.05754763326983
Glyma07g36440	126.947634658084	56.6967623207591	197.198506995409	3.47812642068992	1.79831037174391	3.74471253067326e-06	0.000310199380077998	0.164200272026643	6.8526690141048
Glyma03g12070	16.1997196744549	28.1365074032408	4.26293194566908	0.151508923427293	-2.72252532821764	3.83475122373113e-06	0.000317134557957297	8.61466776920849	0.547922820784736
Glyma10g42880	57.2027285234478	92.5627053761137	21.842751670782	0.235977887444273	-2.08327641822029	3.87987606951052e-06	0.000320338649364077	1.16669465485079	0.00822317631967584
Glyma17g36790	46.255819996502	17.5884941429797	74.9231458500242	4.25978172099111	2.09077950601172	3.8987903793095e-06	0.000321162274383839	0.378050931888691	2.00151177928085
Glyma09g34410	22.9065032546794	38.3610347368036	7.45197177255517	0.194258883361291	-2.36394752102533	3.90264721158074e-06	0.000321162274383839	12.3623739068707	1.2406157588846
Glyma08g45520	146.262937475361	57.4586166972765	235.067258253446	4.0910706133409	2.03247843887288	3.91294634771763e-06	0.000321482804761174	0.159360343669682	16.5666720659575
Glyma08g27070	926.300615785084	1397.81757194278	454.783659627387	0.325352655994515	-1.61992376376406	3.93959196488709e-06	0.000323143099747331	9.96010278782368	0.534784597811074
Glyma03g18990	18.0407364480805	30.6591669809224	5.42230591523866	0.176857574721866	-2.49934008461501	3.95086688773625e-06	0.000323539260844163	2.27579967562609	0.601312206680774
Glyma09g26650	691.181990146602	1045.69310549515	336.670874798049	0.321959543415589	-1.63504868040038	4.09257523269569e-06	0.000334598019716761	1.6172656822934	0.325254850794765
Glyma11g26500	97.5927083279431	47.1986970522557	147.98671960363	3.13539840813377	1.64864877473997	4.13721714014929e-06	0.000337697826371307	0.246713570564805	0.925187597317121
Glyma17g20020	142.45771662687	217.293090932924	67.6223423208153	0.311203370666256	-1.68407040854412	4.15008097718294e-06	0.000338197913918192	8.84908243148981	0.977558160854399
Glyma17g34180	14.4815845532388	3.18669207797073	25.7764770285068	8.08878812192019	3.01592357144864	4.20899798128146e-06	0.000342443257151294	0.100398050954303	7.36411249487565
Glyma09g30370	175.747565409296	89.2417120211602	262.253418797432	2.9386865497969	1.55517148448431	4.2822136545736e-06	0.000347836315931942	0.00275186825348032	2.90128893304117
Glyma03g35050	66.8901233962962	107.818952056597	25.9612947359951	0.240786005064928	-2.05417655249974	4.30568527413149e-06	0.00034917785957371	0.874526611753116	0.11433229750603
Glyma09g03940	53.079212784984	81.5853535593299	24.5730720106381	0.301194650002567	-1.73123195065214	4.33149648076712e-06	0.000350704502964562	2.31484455463563	1.10970610188002
Glyma09g05960	11.4061239761888	2.13253357604142	20.6797143763361	9.69725147996192	3.27757589800899	4.40623941742411e-06	0.000356181662665496	0.0893331510398795	6.81646876869467
Glyma01g01480	20.378272025736	35.3772674931639	5.37927655830808	0.152054608495343	-2.71733855242446	4.42334883213549e-06	0.00035675597382071	3.90428487514589	0.3709103266799
Glyma10g39460	119.013149605115	180.740919494492	57.2853797157381	0.316947484144473	-1.65768427862611	4.42755775394534e-06	0.00035675597382071	13.9519387139516	1.01958483841197
Glyma09g35090	9.86552199745419	0.790618876446984	18.9404251184614	23.9564544721966	4.58234250160019	4.44465287862972e-06	0.000357559502971688	0.103394230013951	6.7412888106332
Glyma13g09420	349.844095581269	192.422187385542	507.266003776997	2.63621368548642	1.39846731666496	4.51307853819435e-06	0.000362483247262109	1.91157404478385	13.4324646185154
Glyma20g29000	57.2872766819745	91.3005087913566	23.2740445725923	0.254916920844101	-1.97190095531439	4.58355903904972e-06	0.000367556038660155	1.95463178049928	0.0938703611385329
Glyma09g30460	39.0406470477299	11.7709317505334	66.3103623449263	5.63339961103091	2.49400581427304	4.64138005979742e-06	0.000371599103065025	0.0381871953401555	4.93300698946847
Glyma09g15090	39.1761858105129	11.4496572094163	66.9027144116095	5.84320676051231	2.54676033961466	4.67444616316396e-06	0.000373650514243101	0.00896887976742375	6.37322277740973
Glyma06g45780	7.09188936918196	0.263539625482328	13.9202391128816	52.8202887417969	5.72302028289786	4.70907901110266e-06	0.000375820440824074	0.0213209817705782	6.97477174447917
Glyma14g11960	7.97587288304941	0.846539018462901	15.1052067476359	17.8434855549401	4.15732555440853	4.76854196577246e-06	0.000379491541395933	0.0476758775701431	1.07386284327094
Glyma02g02350	30.4743370743016	50.7030121367066	10.2456620118966	0.202072058051936	-2.30705825113543	4.77019786491431e-06	0.000379491541395933	5.82592277923747	0.256520803569728
Glyma09g00850	4.69583824793987	9.31374397671082	0.0779325191689199	0.0083674749234885	-6.90099196236104	4.79479617941717e-06	0.000380844894636966	1.46588920455981	0.00365376277575722
Glyma02g07130	136.89630638395	198.500944409526	75.2916683583744	0.379301310542083	-1.39858373852203	4.84404193872761e-06	0.000384148596022413	2.16071080072786	0.516190765909528
Glyma05g26660	10.3142329211821	1.30501669947839	19.3234491428857	14.8070512435659	3.88821245800878	4.91663952170435e-06	0.000389290831782392	0.0699414485746156	3.47922477106192
Glyma08g45510	64.5927139484665	21.6199104657944	107.565517431139	4.97529893110896	2.31478320977132	4.94732477265759e-06	0.000390806674410816	0.190747262940646	9.20231867375814
Glyma05g37410	106.25917875743	157.28119225481	55.2371652600494	0.351200067014753	-1.50963497472411	4.95913965616227e-06	0.000390806674410816	8.7750532480742	0.224388732568916
Glyma03g34560	11.9782030979382	21.9144851711747	2.04192102470183	0.0931767736614537	-3.42388581321551	5.02228342125813e-06	0.000395162391008992	4.35186114562913	0.0379500591449004
Glyma12g00420	10.6471571503654	20.3338347264297	0.960479574301165	0.0472355356096578	-4.40398357258763	5.0477020267583e-06	0.00039654083574529	7.64054992568896	0.0415585700855673
Glyma14g14380	8.20950340176172	0.514397823031407	15.904608980492	30.9188885885331	4.95041655591501	5.0872168762955e-06	0.000399020624958059	0.0608513841377525	5.46075685044955
Glyma16g34660	157.062806499841	75.0676978652012	239.05791513448	3.1845643590104	1.67109602865683	5.13175080316141e-06	0.000401885738795475	0.119979376803818	2.68642829660851
Glyma08g17570	323.798372603393	502.081016075278	145.515729131507	0.289825196477234	-1.7867450712396	5.20245795410397e-06	0.000406788453018793	2.78956182898356	0.111149142660631
Glyma18g06730	62.1395562876573	26.4736492348893	97.8054633404254	3.69444584207639	1.88535797983953	5.214274343384e-06	0.000407078316895076	0.530950329964803	0.726344781288084
Glyma20g38610	38.3399029251322	13.1255278780611	63.5542779722033	4.84203595943994	2.2756137935692	5.22674312694095e-06	0.000407137174421363	0.0649569596057444	0.100177763898914
Glyma11g35430	14.8243370259976	2.67229425493932	26.9763797970559	10.0948388251759	3.33554597158193	5.23124917830592e-06	0.000407137174421363	0.0943363315996257	5.47735171767504
Glyma11g09060	191.884281232073	84.9193945150013	298.849167949144	3.51920983016844	1.81525153622981	5.23983939162989e-06	0.000407174454520788	2.98119257478713	6.24876535205763
Glyma06g19710	89.8832390509456	145.278783431006	34.487694670885	0.237389754074196	-2.07467042640012	5.30228144060125e-06	0.000411389839314903	5.06436743127499	0.249102325334374
Glyma13g07540	9.56368828793016	17.6309831853409	1.49639339051939	0.0848729407083517	-3.55855152443374	5.346449574703e-06	0.000414176577469932	9.47714080084889	0.0959231754541332
Glyma10g32890	45.6905229986236	71.326917615568	20.0541283816793	0.281157928199918	-1.83054736576274	5.41120713337085e-06	0.000418547283340652	2.94963532237754	1.81720450075154
Glyma13g01130	274.979904894074	414.571683440713	135.388126347435	0.326573501653055	-1.61452036027878	5.4220963299131e-06	0.000418744328715858	18.4524985163528	0.59200669927449
Glyma12g22880	20.1289019790086	4.54762891946504	35.7101750385521	7.85248217718539	2.97314876338944	5.48637249719663e-06	0.000423057470025766	0.0833264950382303	7.27590325106309
Glyma03g10840	4.15297697747719	8.30595395495438	0	0	-Inf	5.52164133826259e-06	0.000424473006951675	8.43740229532035	0
Glyma07g19320	4.15297697747719	8.30595395495438	0	0	-Inf	5.52164133826259e-06	0.000424473006951675	8.43740229532035	0
Glyma15g15680	247.728841724798	108.90794389445	386.549739555145	3.54932547372097	1.82754487583396	5.54023300939494e-06	0.000425251004340392	0.224185784782008	12.7150477354564
Glyma19g02160	116.999969774	189.480069456382	44.5198700916174	0.234958062973826	-2.08952481783674	5.57465029191179e-06	0.000427239496188825	11.0938987848472	0.255638444845693
Glyma10g11550	11.4368500718828	21.4982686293457	1.37543151441989	0.0639787109433728	-3.96626426475375	5.60503167772658e-06	0.000428913087180178	3.54070848932469	0.0581689761414587
Glyma12g28510	68.333926742274	25.1842158262596	111.483637658288	4.42672658253048	2.14624026789953	5.6703171713824e-06	0.000433214976495612	0.193121285179694	5.68870077099195
Glyma19g37760	251.950135407917	364.749698627817	139.150572188016	0.381496058013204	-1.39025994507313	5.67850862634939e-06	0.000433214976495612	0.964322743725882	0.558202375292551
Glyma01g05220	15.6270147632046	28.7369640550761	2.51706547133302	0.0875898186916652	-3.51309300689687	5.79595970610941e-06	0.000441504372210905	5.45480361381089	0.116357013512742
Glyma02g04930	43.3961563006415	17.1841218303612	69.6081907709217	4.05072726195043	2.0181809507173	5.81420961543903e-06	0.000442223497705188	0.0916709473205021	3.55956003070337
Glyma13g06530	29.8551517833778	51.6035909839643	8.10671258279135	0.157095900270012	-2.67028256376066	5.89399407781034e-06	0.000447613628913769	5.34706969394525	0.184702679116231
Glyma16g33620	27.1334757505681	8.98045649759563	45.2864950035407	5.0427831832007	2.334220197287	5.98580733871287e-06	0.000453899611172277	0.119130548072279	5.77450322551491
Glyma10g33710	106.962717940998	157.734359223331	56.1910766586653	0.356238659321562	-1.48908400746217	6.01984624285839e-06	0.000455792249691174	8.87439851465277	0.37384499041264
Glyma06g19890	373.077425733238	190.158870458791	555.995981007684	2.92384982970422	1.54786921570057	6.05920753785963e-06	0.000458081565049722	0.541984462597425	0.50507597168106
Glyma18g40280	12.7264093212778	22.8927238142921	2.5600948282636	0.111830066576233	-3.16061997228086	6.12631461325556e-06	0.000462458447023783	1.98140140950618	0.152919528312429
Glyma12g33150	82.9286741214682	34.5070116836659	131.350336559271	3.80648251327559	1.92845845057347	6.14812397274387e-06	0.000463407920882537	0.0397499729721029	5.04802749638605
Glyma15g11490	37.6465688355701	61.4285873754323	13.8645502957078	0.225701922965801	-2.14750938463671	6.22599202809066e-06	0.000468195101954165	9.78443332197973	0.263355271614092
Glyma10g12130	49.3401061067828	77.4373211215618	21.2428910920039	0.274323682487112	-1.86604891881178	6.23029000787629e-06	0.000468195101954165	1.75142948791034	0.452206401267494
Glyma01g42860	48.7771631424085	80.8342034735544	16.7201228112626	0.20684465353497	-2.27338042722618	6.39679847026094e-06	0.000479989366829042	4.12793585030668	0.0844169648893807
Glyma14g37780	11.5829391218062	20.6659759218612	2.49990232175113	0.120967058667026	-3.04731386365163	6.50492224079237e-06	0.000487374017261994	7.60491101050041	0.199605266888227
Glyma13g27650	23.8563081455155	4.85440725903004	42.8582090320009	8.82872135465711	3.14220451048184	6.58057714721544e-06	0.00049230758899116	0.0504730625281613	14.0906547557649
Glyma20g27660	27.8001379504094	7.36684668493333	48.2334292158854	6.54736433086525	2.71091426053757	6.74259766870795e-06	0.000503678066028974	0.0412155676209846	3.57046782939537
Glyma09g02650	29.5043459356233	10.1569033385097	48.8517885327369	4.80971285288462	2.26595076549526	6.7871243862918e-06	0.00050625090203189	1.25852360352668	6.27407226705439
Glyma11g10710	31.3116811365775	52.8534215709642	9.76994070219084	0.184849729909598	-2.43557515933282	6.99993216447441e-06	0.000521349547068918	5.00480631399276	0.10927088428047
Glyma03g32900	226.183615230714	331.148160011105	121.219070450323	0.366056904698664	-1.44986015745678	7.09829571322957e-06	0.000527892365197646	4.50665676153357	0.20491134794891
Glyma12g11340	9.04948602758203	1.02879564606281	17.0701764091013	16.5923878803614	4.05244962043688	7.11941176013098e-06	0.000528679513234933	0.192415040190547	1.5748045702534
Glyma17g36530	257.027018039211	116.804684166262	397.24935191216	3.40097107190246	1.76594673477249	7.22528768738164e-06	0.000535749212140135	0.324322411921253	8.08837628672201
Glyma17g36860	191.586470108878	275.645930121308	107.527010096448	0.390091049227998	-1.35811719927425	7.28166739912964e-06	0.00053835009494143	10.142355753233	1.81210814899453
Glyma19g39290	10.8223207811436	1.48545855345939	20.1591830088277	13.5710168162419	3.76245691444973	7.28181267485868e-06	0.00053835009494143	0.0914623608504915	4.37325145878762
Glyma11g03220	74.5637366892521	115.051644185936	34.075829192568	0.296178550369065	-1.75546093230483	7.30996301638311e-06	0.000539636519793258	3.13161868130008	0.520166434519506
Glyma13g40830	183.260420590775	87.0807450175491	279.440096164002	3.20897686518055	1.68211338868186	7.36730080073086e-06	0.000543070679729645	0.46388147077685	2.68032623452873
Glyma09g31430	31.0916274116813	10.6124199622226	51.5708348611401	4.85947927472891	2.28080172781966	7.55228843295001e-06	0.000555890508864601	0.325850417605864	1.68642702102784
Glyma13g01250	620.232927054203	862.930105005286	377.53574910312	0.437504436237982	-1.19263044912848	7.57622906424699e-06	0.00055674907227537	8.94045598213992	2.94023343391398
Glyma20g01350	9.03632783536006	16.0656378082566	2.00701786246348	0.124926124092752	-3.00085289529871	7.719275447098e-06	0.000565693296596894	2.19578486989166	0.216659630663097
Glyma10g40720	107.37096593588	54.2285171964355	160.513414675325	2.95994474814582	1.56557024601639	7.77240050233092e-06	0.000567928286486914	0.527414801186238	4.15825336440861
Glyma14g40490	21.7060838388361	38.4457785731362	4.9663891045359	0.129179048750131	-2.95255599324034	7.82665060170001e-06	0.000571061095283051	2.63633614439494	0.097653053732718
Glyma10g34010	13.2458601976913	23.9493655797755	2.54235481560715	0.106155413893472	-3.23575014476426	7.85291398978326e-06	0.000572145761064049	1.26445610308568	0.194006505330067
Glyma13g00440	160.266571815759	241.46059888769	79.0725447438281	0.327475973753411	-1.61053903195738	8.05801044951772e-06	0.000586237777616435	2.14640375060014	0.159483661738585
Glyma06g22220	23.5208991603642	39.089392757268	7.95240556346049	0.203441522175651	-2.29731393327635	8.08769547249286e-06	0.000587545911756395	11.2539117082029	1.50800828794999
Glyma04g41900	28.8953038058013	48.110854595966	9.6797530156366	0.201196862889404	-2.31332028442178	8.14112236984057e-06	0.000590572546016802	6.67031131273656	0.458463005641946
Glyma06g12120	293.775241589255	141.227398253168	446.323084925342	3.16031514030479	1.66006842823962	8.29902092708096e-06	0.000599654474580071	0.424659673956543	9.17364519000411
Glyma02g14450	268.263312778286	125.749079862464	410.777545694107	3.26664454438464	1.70780947835935	8.30215462127033e-06	0.000599654474580071	0.0685935405325756	7.16284034461263
Glyma09g21010	659.861959965553	954.046913203931	365.677006727174	0.383290382963599	-1.38349029456991	8.43390103580305e-06	0.000608295112207295	5.65072565624425	1.14987776214069
Glyma03g27770	356.826352853887	543.367276803137	170.285428904638	0.313389186604133	-1.67397269395923	8.48474724709498e-06	0.000610208921284987	3.92100500557743	0.0213663210050723
Glyma03g27780	356.826352853887	543.367276803137	170.285428904638	0.313389186604133	-1.67397269395923	8.48474724709498e-06	0.000610208921284987	3.92100500557743	0.0213663210050723
Glyma20g33580	120.305451604145	176.123733417581	64.4871697907081	0.36614696122647	-1.44950527239603	8.5068715290253e-06	0.000610924812425667	12.4109028632109	2.50777953677224
Glyma20g01120	14.7637343182726	25.7676118312025	3.75985680534265	0.145914057925608	-2.77680921010628	8.58480559152425e-06	0.00061564093698418	8.43254887462288	0.74571562465667
Glyma16g01070	181.656039448041	82.3299413731792	280.982137522902	3.41287911586487	1.77098931510163	8.60451462711528e-06	0.000616174079552867	0.398536985383205	13.4693106708042
Glyma06g07460	50.8201766309028	82.7634092580873	18.8769440037183	0.228083209390914	-2.13236784999123	8.68252158934826e-06	0.000620874503224634	5.09910443437119	0.148222413673472
Glyma14g03500	7.53095501647823	14.1540736335501	0.907836399406371	0.0641395843281811	-3.96264118569294	8.75291643721688e-06	0.000625017997484851	1.43135482691206	0.0835265629910419
Glyma11g34780	52.6926543767846	20.6057797300714	84.7795290234979	4.11435675495325	2.04066689505073	8.7826808961143e-06	0.000626252554409151	0.312292220305656	4.07698094677031
Glyma20g24160	8.07960587949213	15.1885415036443	0.970670255339941	0.0639080622130202	-3.96785824637949	8.85172856873598e-06	0.000630280741024082	2.6421259572458	0.0693914042565303
Glyma18g04770	190.591023621111	278.740219263047	102.441827979176	0.367517211007506	-1.44411628125465	9.17468828965402e-06	0.000652142090372742	13.100835491079	1.47204994400569
Glyma10g37440	345.076817230366	183.553290842226	506.600343618505	2.75996328528893	1.46464907552377	9.18473391688138e-06	0.000652142090372742	0.527871819457885	2.79660089638219
Glyma07g05090	346.396431773729	501.765547366555	191.027316180904	0.380710308197689	-1.39323446172385	9.23151424047576e-06	0.00065453782960119	7.6613687550259	1.47947728230575
Glyma13g06880	8.58762719610603	0.520738536998032	16.654515855214	31.9824915421556	4.99921042881178	9.25214968359026e-06	0.000654965695539555	0.0145171989093111	7.98019256145572
Glyma02g09750	16.8755582506449	3.55573127351827	30.1953852277715	8.49203241331965	3.08610987789028	9.26364357523226e-06	0.000654965695539555	0.0180818818602547	0.784218898196288
Glyma06g04590	24.8673739470272	5.88954361905947	43.8452042749948	7.44458435337926	2.89619130239259	9.42842115557281e-06	0.000665573073180405	0.114907219874375	5.20734132785469
Glyma01g41260	180.619614345744	93.6242916813062	267.614937010182	2.85839211388785	1.51520383874245	9.44018861141554e-06	0.000665573073180405	0.0362174179103113	0.35548034582136
Glyma20g12220	89.2351884328734	41.2842903584773	137.186086507269	3.32296099354169	1.7324693581054	9.48018937932634e-06	0.000667455857858069	0.480137642334828	2.61704540767322
Glyma07g32110	8.03612841150461	15.4235073253837	0.648749497625485	0.0420623846404757	-4.57132554675529	9.50458960734958e-06	0.000668236545797397	11.4797765017067	0.0239034221426384
Glyma01g38750	126.555492581952	191.29437707561	61.8166080882944	0.323149112029891	-1.62972806759716	9.56022296967409e-06	0.000671207878118419	18.3725729075483	0.486607602322995
Glyma05g31190	85.261944059806	39.4046576567786	131.119230462833	3.32750589041795	1.73444122002725	9.61847555151184e-06	0.000674354544986512	0.00448244595030257	3.47504556764218
Glyma03g42140	78.2824846350474	36.1509288919038	120.414040378191	3.33086988548055	1.73589899879212	9.70323871775897e-06	0.000679348508218664	0.138777587941964	0.0426556436461608
Glyma07g38390	14.3760479607338	25.5104129196868	3.24168300178088	0.127072933393376	-2.97627132668115	9.77217152236129e-06	0.000682513418936106	8.78181475702302	0.475520143426258
Glyma04g39670	171.325502703889	258.258568026439	84.3924373813394	0.326774976049196	-1.61363058665471	9.77563593328672e-06	0.000682513418936106	7.52808966985501	0.233702967378515
Glyma01g45020	810.624203643479	375.95129675601	1245.29711053095	3.312389453837	1.72787230752549	9.86263998317789e-06	0.000687631478493815	0.10129747962752	2.51073576872968
Glyma12g28870	92.4550223673009	39.1510882925007	145.758956442101	3.72298607265078	1.89646021920978	9.88602715142717e-06	0.000688306070699712	0.0786165031744849	8.78213313186163
Glyma16g28970	200.704046220995	89.7314966600465	311.676595781944	3.47343583226691	1.79636344544519	9.91064420844499e-06	0.000689064305567493	0.380002601567463	8.83314130508959
Glyma16g24920	32.1131119136157	12.7338369933759	51.4923868338555	4.04374477705674	2.01569194370627	9.99130311077719e-06	0.000693711514326285	0.0867242809489268	11.0544813848899
Glyma16g34700	20.9573105035148	35.0816056984871	6.83301530854252	0.194774873398603	-2.36012051788454	1.00651162356139e-05	0.000697871229159647	2.10229852011247	0.300395245553328
Glyma17g16380	514.723788669178	760.571654828352	268.875922510005	0.35351820016312	-1.50014360373058	1.02531164455242e-05	0.000709925782688094	2.40064228582739	0.505736985323462
Glyma10g41560	215.78884977404	316.976236322794	114.601463225286	0.361545914465909	-1.46774922124904	1.05898256576452e-05	0.00073122236339495	2.58510198028668	0.836385554821022
Glyma03g40170	17.8050014710513	4.13238995253222	31.4776129895704	7.61729007938415	2.92927783703785	1.06920054876658e-05	0.00073726371356502	0.0243884240050268	2.13755700908177
Glyma13g43250	56.377106059173	86.1184334280708	26.6357786902753	0.309292420101005	-1.69295661747922	1.07394020759967e-05	0.000739516110854539	14.6973785043196	0.77234758389201
Glyma02g07100	87.2532068811094	134.22955990201	40.2768538602091	0.300059494269459	-1.73667951557363	1.07936232978716e-05	0.00074223163826008	9.32361981826784	0.194352385837121
Glyma13g03430	53.8988628773483	84.3566443067953	23.4410814479014	0.277880677219081	-1.84746257646768	1.08265720884938e-05	0.000743478922394394	7.79616727399845	0.525584835512154
Glyma13g39710	9.043901180941	16.1915556944792	1.89624666740276	0.117113309133681	-3.09402305722	1.09700951778499e-05	0.000752305748405583	2.10859438611963	0.0693410164833502
Glyma08g39390	1275.31472597583	542.024104198895	2008.60534775276	3.70574912110497	1.88976521434166	1.11077763061912e-05	0.000760306985669203	0.0386863874064893	16.8263402609509
Glyma17g34210	15.6507730566089	4.25987272179991	27.0416733914178	6.34800031771652	2.66630220037978	1.11170606482439e-05	0.000760306985669203	0.591778366397503	14.4651105439099
Glyma09g03090	82.6338162222525	133.149091831091	32.1185406134143	0.241222378400891	-2.0515643414206	1.12153698588186e-05	0.000765986872847395	2.94285389721559	0.242226271412973
Glyma01g42800	70.6927596038634	107.377431853289	34.0080873544379	0.316715410002574	-1.65874103051011	1.13665685195621e-05	0.000775258659121602	1.74708115404419	0.528814108532036
Glyma02g03100	91.3349579501858	150.306101571569	32.3638143288029	0.215319364885482	-2.21545001984148	1.1388015365152e-05	0.00077566754859602	15.0795863037161	0.810236986945515
Glyma07g32090	9.76127888252111	18.4664056589157	1.05615210612654	0.0571931606850963	-4.12801355388357	1.1440789984084e-05	0.000778206255299502	15.719760184353	0.000516355815140024
Glyma03g36620	21.9845084506902	37.1363763094834	6.83264059189689	0.183987811168104	-2.44231790115831	1.14895502821257e-05	0.000780465405429534	9.1525073763334	0.42010642536757
Glyma18g16720	194.08693516077	281.682587947083	106.491282374457	0.378054189116092	-1.40333505418211	1.16113400362121e-05	0.000787672511456499	9.14139507490205	1.27940226601879
Glyma17g11670	246.471435300416	369.725526165336	123.217344435497	0.333267074398308	-1.5852493035379	1.16281024876681e-05	0.000787745096867005	0.904470408040916	0.00210523750986793
Glyma08g11080	133.448413410811	70.1116704739176	196.785156347704	2.8067389497004	1.48889488733233	1.18950547995808e-05	0.00080474374108377	0.110297236753873	2.00633018332025
Glyma15g39450	42.0023757329043	68.5662499770581	15.4385014887505	0.225161817861063	-2.15096589381382	1.19439003106529e-05	0.000806960769440731	12.8487754566439	0.805579371420094
Glyma10g04630	27.6871869758962	46.149960883784	9.2244130680084	0.199879109133755	-2.32280040181488	1.20010462216416e-05	0.000809731880752939	2.61314591492928	0.174890625837829
Glyma04g04400	193.428144939093	96.9623960031657	289.89389387502	2.98975588294616	1.58002769150004	1.22370972392722e-05	0.000823915900609095	0.530838354647603	0.996003607012912
Glyma08g44750	83.4754558280234	38.5726148398678	128.378296816179	3.32822385386976	1.73475247134161	1.22440937439866e-05	0.000823915900609095	0.0211754192797686	0.0713761044802849
Glyma20g36320	254.54487150812	137.607694519234	371.482048497005	2.69957323095099	1.43273135310754	1.23982614670558e-05	0.000833173129029097	0.364913084218805	2.73155137018293
Glyma11g05630	12.4251563635081	2.46467477147291	22.3856379555433	9.08259305229366	3.18310424130632	1.2510605446939e-05	0.000839598773838087	0.013419673649136	0.0267538122169139
Glyma16g07540	14.4575226085026	2.41509534342362	26.4999498735816	10.9726309339057	3.45583758053895	1.26157133119448e-05	0.000845522286443683	0.11218020742281	11.4523363891014
Glyma04g39370	128.692548376877	195.435818908838	61.9492778449169	0.316980163568755	-1.65753553470064	1.26358843297745e-05	0.000845745009960469	19.5366727207445	1.31245019647172
Glyma14g08120	183.192988262364	87.4924639516446	278.893512573083	3.18762896799	1.67248371301954	1.26966905128889e-05	0.000848683311659801	0.0668026619160908	12.3155651662515
Glyma03g00410	215.226991704051	104.381401781077	326.072581627024	3.12385708625476	1.64332845294604	1.28973587256941e-05	0.000860950147169039	0.191271301047431	7.57915663199041
Glyma20g01110	129.630195292084	198.707198157913	60.5531924262555	0.304735777000559	-1.71436920769112	1.32133307209908e-05	0.000880871167148761	10.4410509347192	0.280330962813305
Glyma01g06150	196.990811214073	280.460031390943	113.521591037203	0.404769230304198	-1.30482847129478	1.33026178322867e-05	0.000885199451892738	6.21703821645572	1.17279681506312
Glyma13g25560	6.89200645100428	13.316417786995	0.46759511501352	0.0351141817937087	-4.83180237089046	1.33172700081859e-05	0.000885199451892738	3.29812608703119	0.0644714928019821
Glyma08g21840	105.023589346135	47.564606481713	162.482572210558	3.4160394509524	1.77232463636494	1.33311577049525e-05	0.000885199451892738	0.124017979644387	2.84090320751939
Glyma18g02120	283.960936696693	134.189026009441	433.732847383946	3.23225274288399	1.69254001264695	1.34401940844541e-05	0.000890158083909289	0.0346393256922952	15.3212357203988
Glyma10g26380	251.911850379085	341.580538547365	162.243162210805	0.474977769227646	-1.07406810349761	1.34413001773589e-05	0.000890158083909289	4.88863036207124	5.11181633380331
Glyma19g26260	56.0866460595832	24.8015768222698	87.3717152968965	3.52282904925802	1.81673446751762	1.36555011336849e-05	0.000903152175770553	0.24668387123817	0.386321822897924
Glyma03g38260	170.722097683716	254.174548207829	87.2696471596026	0.343345341911439	-1.542267703857	1.40755320890359e-05	0.00092848572317676	7.67477170524872	0.106571848385979
Glyma01g41990	1482.52538136233	2238.63096503931	726.419797685343	0.32449287489981	-1.62374129450444	1.42615634708182e-05	0.000938952395104138	0.513014955536743	0.314148750129724
Glyma13g07490	710.798003442324	325.095233078393	1096.50077380625	3.37286020291121	1.75397252329338	1.4290089391443e-05	0.000938952395104138	0.667157861491776	11.4779793335486
Glyma11g01470	36.5250763148929	59.4826084641638	13.5675441656219	0.228092622632644	-2.13230830962889	1.43065935891309e-05	0.000938952395104138	6.04930544484542	1.12216893506792
Glyma16g26340	13.8271564891647	24.3573454522327	3.29696752609678	0.13535824470538	-2.88514532973341	1.43090217385738e-05	0.000938952395104138	3.391251425558	0.0714778696332059
Glyma17g13540	181.486497357005	82.1667288748783	280.806265839132	3.41751788934835	1.77294888978645	1.43969715004417e-05	0.000943490303329859	0.0313337546949269	13.1643420899855
Glyma05g02280	224.174082725311	117.84042982184	330.507735628782	2.80470578839935	1.4878494411089	1.47226653925278e-05	0.000962475120137153	0.341361535646312	0.083114674095717
Glyma06g34340	211.434432374283	125.743782262996	297.12508248557	2.36294055370567	1.24058333479089	1.47441854894614e-05	0.000962475120137153	0.586743157778285	13.3455262731551
Glyma13g10000	99.8655273939686	47.3292220606122	152.401832727325	3.22003671499505	1.68707713810365	1.48967880296895e-05	0.000971173847145951	1.01026688940033	0.166990232617698
Glyma18g50390	98.8652073659306	47.966995311925	149.763419419936	3.12221806777845	1.64257130423307	1.49598451780934e-05	0.0009740198029768	0.856984591544604	3.22088054252343
Glyma16g29350	130.252182824635	60.0804351310566	200.423930518214	3.33592674688555	1.73808760920666	1.50144442151658e-05	0.000975202150720098	0.0248862424281914	4.1305423738286
Glyma16g17260	57.633160733971	92.2517385137761	23.0145829541658	0.249475872486989	-2.00302779967167	1.51044679151019e-05	0.000979624269858142	2.39640631807104	0.0439194526709955
Glyma06g05790	10.8719445818933	19.2364375104177	2.5074516533688	0.130349065517504	-2.93954785476875	1.51418658631942e-05	0.000980782612214821	7.9542423946648	0.379369932723701
Glyma10g33060	32.0526859553524	10.7674989603371	53.3378729503677	4.95359908060747	2.30847710882946	1.53242001404484e-05	0.000991313818106146	0.0676776551899114	1.82271230951958
Glyma08g14590	339.254870602914	164.267089552788	514.242651653039	3.1305275636955	1.64640580392829	1.57106698627619e-05	0.00101500632746562	0.00239421035032532	17.1944531004644
Glyma06g06530	110.892643946868	57.3835276919722	164.401760201763	2.86496433408995	1.51851717899899	1.57355325994464e-05	0.00101530591382983	1.16915679090986	6.16776753292704
Glyma12g23150	201.709025871513	102.7458679636	300.672183779426	2.92636764610278	1.54911102986264	1.58300939763731e-05	0.00102009613288826	0.826200870836571	13.6056168545009
Glyma05g33080	143.537453971192	77.8991192648542	209.175788677529	2.68521378228088	1.42503695240386	1.6292791285646e-05	0.00104856644839505	0.0854983872832926	2.07310125378418
Glyma16g27230	10.1286537248159	18.3863501265032	1.87095732312864	0.101757951428964	-3.29678656291252	1.67022386212517e-05	0.00107309624854231	1.57773954781082	0.0460925785208566
Glyma09g41230	6.90185408662974	0.582999392980573	13.2207087802789	22.6770541092475	4.50316133225658	1.67166928895016e-05	0.00107309624854231	0.0257910910590482	1.69956539754052
Glyma06g07550	99.3006680695727	43.5619326714288	155.039403467717	3.5590570472876	1.83149505765223	1.67977142265399e-05	0.00107594818009623	0.255307866242797	6.9378889830811
Glyma19g43400	29.0919209446061	49.3041997202001	8.87964216901199	0.180099103512555	-2.47313709499359	1.68039875932876e-05	0.00107594818009623	13.0951264496833	0.319948990323058
Glyma15g12750	104.137754592541	153.165671830388	55.1098373546936	0.359805410025041	-1.47471121580875	1.68394308923721e-05	0.00107684406543463	2.25338905770294	0.565922477074141
Glyma06g09430	394.279496397812	192.42740169666	596.131591098964	3.09795583083691	1.63131657502263	1.68883474818598e-05	0.00107859816188534	0.814974108851528	4.50846409336775
Glyma08g18580	90.0023250059012	136.9542851279	43.0503648839019	0.314341131010961	-1.66959703616739	1.69501904007877e-05	0.00108117230994808	3.58813160063034	0.10724073792545
Glyma12g36750	46.6280700756899	16.1437910400489	77.1123491113309	4.77659484813906	2.25598251227724	1.70380248035724e-05	0.00108438758810332	0.428245644630289	9.64248716850454
Glyma07g05620	464.565536747948	213.307837174507	715.823236321389	3.35582248548972	1.74666640288231	1.70438018090703e-05	0.00108438758810332	0.710884199916498	14.5796380682164
Glyma05g32860	51.5823860674304	21.2331641208183	81.9316080140425	3.85866221105086	1.94810075526254	1.71751010333886e-05	0.00109135809718364	0.3044014589004	0.814649580443495
Glyma12g07490	107.22829650783	60.2805676168727	154.176025398788	2.55764057131462	1.35481353458068	1.74424738939083e-05	0.00110694658280696	0.0125443224597391	19.0017801969955
Glyma03g33890	20.8517693609076	5.86870670354069	35.8348320182746	6.10608671185678	2.61024807724163	1.75617236981331e-05	0.00111310728273054	0.03878784555509	1.06137076959259
Glyma08g07880	65.3502303855307	104.728773207599	25.9716875634628	0.247989991365414	-2.01164619886739	1.76101369540573e-05	0.00111476830385463	8.73577391062437	0.0012135501620171
Glyma12g05650	11.8733368682546	21.4532151416441	2.29345859486504	0.106905122599226	-3.22559711019721	1.78828206039501e-05	0.001130604170652	5.09078081717956	0.0148392211704182
Glyma02g39150	6.2119253151618	11.6794286008727	0.744422029450856	0.0637378809264034	-3.97170513469707	1.79959349955913e-05	0.00113616932801198	6.03094480422798	0.0209586873737089
Glyma08g21510	6.02613610273605	0.257198911515704	11.7950732939564	45.8597325488146	5.51915603612042	1.80161115778708e-05	0.00113616932801198	0.0264409246738545	2.22163916747578
Glyma09g09070	237.866577888122	126.988624758084	348.744531018159	2.74626590911214	1.45747132220184	1.83291953648495e-05	0.00115413347577209	0.00636159900557899	0.392875238486307
Glyma05g34960	833.311620586641	382.733063741586	1283.8901774317	3.35453165420418	1.7461113573874	1.83599522226606e-05	0.00115413347577209	0.0492959715090057	8.27907856158011
Glyma13g41980	94.3986745959605	133.314537702372	55.4828114895492	0.416179753879625	-1.26472131166881	1.83699405793322e-05	0.00115413347577209	6.14647620167576	4.06303651169452
Glyma07g09200	50.3464999600993	17.5148668515352	83.1781330686634	4.74900173513866	2.24762428331259	1.86053445978907e-05	0.00116737084156595	0.272373563739022	9.14201244048984
Glyma16g26130	91.6331569097818	140.535026197526	42.7312876220375	0.30406147690169	-1.71756504932896	1.86271448454018e-05	0.00116737084156595	16.2124214725636	0.198123397175568
Glyma19g01140	157.5245658909	216.605916259319	98.4432155224813	0.454480732671337	-1.13770896101521	1.88227483597729e-05	0.00117815853480329	2.46389853677735	5.29546729630878
Glyma08g01310	177.272169021528	283.13584567872	71.4084923643352	0.252205764314857	-1.98732684517911	1.8933600466989e-05	0.00118362118286722	7.34626818060369	1.46704544375509
Glyma06g23380	73.1909309056949	113.255440328099	33.1264214832908	0.292492982123633	-1.77352608481318	1.90763783615852e-05	0.00119056257653632	1.89697423159313	0.338991295648679
Glyma05g32850	412.359786805196	220.005466225837	604.714107384556	2.74863219427381	1.45871386683683	1.90920710394975e-05	0.00119056257653632	0.791564449785019	1.03098176074951
Glyma02g40010	53.6642946989319	81.9186410384451	25.4099483594186	0.31018517931094	-1.68879833902726	1.95076862327487e-05	0.00121410080371446	3.75064167470427	0.640940697126638
Glyma07g27370	176.528124280241	90.495246991969	262.561001568513	2.90137891542319	1.53673872149385	1.95179057072365e-05	0.00121410080371446	1.10849998364347	0.315062656451034
Glyma15g12580	131.236064512879	196.60302994068	65.8690990850783	0.335036032277593	-1.57761183277145	2.00768799410183e-05	0.00124578404964052	6.25303519251764	0.294941020793459
Glyma03g08050	3.5140574424807	7.0281148849614	0	0	-Inf	2.02505328219727e-05	0.0012550080211484	7.26444508856749	0
Glyma16g33000	19.8621516642	34.8235915756477	4.9007117527523	0.140729647087275	-2.82900180611264	2.05016469550467e-05	0.00126900391553192	4.46335201017462	0.0960077386871019
Glyma18g02170	352.401883173895	526.869576581198	177.934189766592	0.337719613497497	-1.56610212675344	2.05630846691814e-05	0.00126977444849037	3.83657830746437	0.045013891420531
Glyma07g19010	11.9210580636623	2.61003339895678	21.2320827283678	8.13479349990468	3.02410572383945	2.0564685085812e-05	0.00126977444849037	0.200528522704008	2.21656532223129
Glyma15g16710	8.08032200682388	14.5159349164082	1.64470909723955	0.1133036973995	-3.14173315400354	2.07788145351365e-05	0.00128141979219818	4.57281608456521	0.0242362481159151
Glyma02g40580	52.4508477956705	19.1280580648361	85.7736375265049	4.4841790648987	2.16484388984791	2.09704011666726e-05	0.00129164805909914	0.077463049513796	4.88428541514069
Glyma04g01530	16.7842813817512	3.41671336000102	30.1518494035014	8.82481092984994	3.14156536920649	2.10954873010343e-05	0.00129776025370665	0.0320315549694645	5.04559064713863
Glyma12g04420	137.584408611569	204.223770717036	70.9450465061013	0.347388779753753	-1.5253769374281	2.11394574768328e-05	0.00129887347108877	0.247959210735609	0.483183838961478
Glyma06g47560	56.1022977125107	24.4712504004572	87.7333450245642	3.58515987490876	1.84203745521594	2.11693490132111e-05	0.00129911998913714	0.0692918383904777	0.859231397561149
Glyma04g38450	224.629860439008	335.051987866308	114.207733011708	0.34086570785331	-1.55272462770185	2.12352092159807e-05	0.00130137627378319	2.83710852287834	0.214996857935786
Glyma13g34520	350.453453719963	174.86150850021	526.045398939716	3.00835445977572	1.58897456277117	2.12838885391342e-05	0.00130137627378319	0.898684686775783	11.4973131150996
Glyma13g34530	350.453453719963	174.86150850021	526.045398939716	3.00835445977572	1.58897456277117	2.12838885391342e-05	0.00130137627378319	0.898684686775783	11.4973131150996
Glyma01g03090	21.369239058793	35.311795689305	7.42668242828104	0.210317325508609	-2.2493603936727	2.15328837711347e-05	0.00131499906621313	9.50588599019663	1.13806083296391
Glyma03g32270	23.6775845530009	7.73432099743577	39.620848108566	5.12273128070349	2.35691321539888	2.18374323532436e-05	0.00133197723778915	0.209021088137263	2.22741548705832
Glyma08g11120	7.50320968649043	13.8470454034113	1.15937396956958	0.0837271732556004	-3.57816027119405	2.20424734287545e-05	0.00134285209180831	7.12221049856915	0.0477270438803738
Glyma09g41050	327.143770571663	172.401081868492	481.886459274835	2.79514753650108	1.48292443496861	2.21575894527005e-05	0.0013464750978943	1.99876770763436	0.476623667914191
Glyma01g33090	56.5940360307449	85.1366464195018	28.051425641988	0.329487087191191	-1.6017061686837	2.21691177882773e-05	0.0013464750978943	4.08737302036189	1.68977066164183
Glyma03g03460	125.80937483285	188.746232437231	62.8725172284693	0.333106078021335	-1.58594641649432	2.21824121189383e-05	0.0013464750978943	7.7082349089423	0.286722459559681
Glyma08g17110	154.142154705036	224.381842596436	83.9024668136368	0.373927167380207	-1.41917080202546	2.22450365192457e-05	0.00134864563795847	8.80274334006334	1.27755017029292
Glyma03g00970	215.527143838852	299.514284581174	131.540003096531	0.439177728302575	-1.18712320102271	2.23532968232541e-05	0.00135357436336614	5.30226658012759	1.58991613983842
Glyma03g39220	4.75720630608822	9.35854757383859	0.15586503833784	0.0166548320781692	-5.90791538161739	2.24738957436282e-05	0.00135865156401107	1.56129887808936	0.0138395164270716
Glyma16g29490	24.621826915834	6.98331128783363	42.2603425438343	6.05161946846915	2.59732127238402	2.24912737244407e-05	0.00135865156401107	0.279081655985559	3.9346292735769
Glyma04g22190	46.628155285581	19.6621465197026	73.5941640514595	3.74293640715748	1.90417053692131	2.25193823773025e-05	0.00135871451437284	0.369154267249757	1.20279830041208
Glyma10g07230	79.3327478412225	120.299785006445	38.3657106759999	0.318917533177174	-1.64874467985466	2.26060144597203e-05	0.00136230410547839	3.70170117550032	0.168835248900438
Glyma11g37010	164.700425438758	96.1081792908657	233.29267158665	2.42739664103513	1.27940986675026	2.27653296658041e-05	0.00137025993272626	0.156376506726259	12.2272045956371
Glyma09g14870	110.147984550627	155.010205663406	65.2857634378485	0.421170742651695	-1.24752287432941	2.32854656740196e-05	0.00139988873217977	10.1690596811624	2.69453173519438
Glyma19g36160	7.05108929744998	13.0131878128816	1.08899078201834	0.0836836290751413	-3.57891077204286	2.33499920278557e-05	0.00140208881555781	7.59396654066263	0.239021424643909
Glyma05g01300	257.250858926666	125.036473841636	389.465244011696	3.11481307850195	1.63914558899257	2.33818085743242e-05	0.00140232187410095	0.170407620217516	14.0600122282229
Glyma17g10890	67.7957153066515	108.48603314119	27.1053974721126	0.249851494125847	-2.00085724939109	2.34098166097052e-05	0.00140232623387899	5.6952898183894	0.156024178494484
Glyma12g00730	65.0602734630289	107.206210588791	22.9143363372668	0.213740754490044	-2.22606607835007	2.37710432134697e-05	0.00142226769758399	3.90955089803807	0.367699937932508
Glyma18g44560	206.827132945737	119.419302699954	294.23496319152	2.46388110246129	1.30093263873242	2.38214201245953e-05	0.00142358508194591	1.3548639259967	13.1025365324744
Glyma05g35270	64.7020505979727	24.9788889101606	104.425212285785	4.18053872057167	2.06368886561187	2.38898741772058e-05	0.00142597835174976	0.132185023588862	12.0315805776577
Glyma19g39730	135.530577827944	193.508349667891	77.5528059879977	0.400772401403339	-1.31914493198661	2.40020312424379e-05	0.00143097145645979	3.04174474502967	2.28459657259528
Glyma17g07280	45.4982954671368	73.3996080595787	17.5969828746948	0.239742191271802	-2.0604442694121	2.42849620877694e-05	0.00144612195948272	6.8936298376495	0.185303576146718
Glyma18g04490	44.0844922239709	72.2412210052572	15.9277634426846	0.220480263498391	-2.18127857755076	2.43418267559132e-05	0.00144779071246456	2.18095338755839	0.0172371565802851
Glyma16g25080	257.355625145797	151.409649227956	363.301601063638	2.3994613481778	1.26271057352865	2.43731945486649e-05	0.001447940820294	0.142574640335726	12.1565911352658
Glyma19g05580	31.4138146750583	9.42262320344005	53.4050061466766	5.66774294096566	2.50277432667442	2.44186209177251e-05	0.00144892476530601	0.0933606475057147	7.73589675887794
Glyma01g42050	69.0812223850741	109.807110925266	28.3553338448821	0.258228575599084	-1.95327943663585	2.44613639684937e-05	0.00144922481343842	5.99888556372733	0.0281727429928371
Glyma04g33410	180.378566422806	267.795295748664	92.9618370969477	0.347137677818642	-1.52642013320092	2.44814167970632e-05	0.00144922481343842	5.25509629050674	0.0911110282266736
Glyma09g07500	8.33854927556803	1.1533173580279	15.5237811931082	13.4601123316594	3.75061854492859	2.46596034660978e-05	0.0014551199621277	0.0689341808344167	0.949587943537014
Glyma06g01820	119.263835269594	171.129096421748	67.3985741174411	0.393846374034123	-1.34429510134706	2.46679632616321e-05	0.0014551199621277	3.00031525824677	1.0110734092652
Glyma15g19100	19.5258259064684	33.9090163079855	5.14263550495129	0.151659825759682	-2.72108912435323	2.49339415210219e-05	0.00146908325165936	5.26027544164133	0.00885720995604874
Glyma06g05620	99.9651814812477	42.4957984384894	157.434564524006	3.70470894321199	1.88936020307659	2.49652097769878e-05	0.00146920113199884	0.708510787313299	19.0009252509614
Glyma07g29000	38.1656293732041	60.5100671303562	15.821191616052	0.26146379216484	-1.93531692080892	2.50581502211582e-05	0.0014729438910444	8.39494411993067	0.850143587722102
Glyma08g21540	1349.36497008548	609.157026805453	2089.57291336551	3.43026973574231	1.77832202570343	2.54706335819216e-05	0.00149543898851331	0.0264602904502301	2.12742549284435
Glyma17g12150	215.231774024298	115.269668172153	315.193879876443	2.73440433094427	1.45122658717163	2.56541434320935e-05	0.00150422537656195	1.05956043030396	0.536562912986499
Glyma01g28760	195.602868905593	96.5319420247321	294.673795786453	3.05260403557359	1.61004046443412	2.56802156958025e-05	0.00150422537656195	0.791076734563404	3.07478306954781
Glyma10g25800	43.7360636802267	70.5106576600664	16.9614697003871	0.240551857878829	-2.05558015290966	2.6034160516151e-05	0.00152318044726138	4.69378790187531	0.144699411495273
Glyma19g06370	16.9523878090093	29.3629522715656	4.54182334645296	0.154678702074898	-2.69265353110758	2.64681828883366e-05	0.0015455066717746	11.211572729941	0.185284862834384
Glyma19g40210	31.1034525388524	50.5276835312223	11.6792215464824	0.231145002704617	-2.11312992267129	2.64929143690532e-05	0.0015455066717746	16.7787636823752	0.532304291483598
Glyma01g44230	4.48918017155816	0	8.97836034311632	Inf	Inf	2.65081225601692e-05	0.0015455066717746	0	2.70063211506997
Glyma12g01420	115.507830143617	63.2454750821849	167.770185205049	2.65268282018657	1.40745218363297	2.65892739201202e-05	0.00154843963052914	1.62203309022063	14.0978784270855
Glyma10g12410	154.654397298374	220.360477716612	88.9483168801363	0.403649138002531	-1.30882628407677	2.68482682329836e-05	0.00156171056434246	4.49362879853104	1.28816152814095
Glyma06g15460	92.7619380036752	43.4131943872809	142.110681620069	3.27344448216196	1.71080951092923	2.72592078393119e-05	0.00158194794719725	0.181446298134321	2.07344122090742
Glyma01g01000	96.2845871109206	144.169932252531	48.3992419693103	0.335709681020958	-1.57471395356372	2.72927746980514e-05	0.00158206697120956	1.5209939248856	0.190911782157541
Glyma08g10530	49.6681855703923	19.116941519948	80.2194296208367	4.19624810470494	2.06909998030926	2.77649418649353e-05	0.00160572847543535	0.0442589522755388	4.2391234234456
Glyma06g20100	37.6317873677696	60.1596534647463	15.1039212707929	0.251063967308984	-1.99387310695833	2.80914536432701e-05	0.0016227420960167	1.03650683993834	0.110945917475743
Glyma09g08330	87.0505809517052	130.499105502499	43.6020564009117	0.334117664891403	-1.58157183452064	2.84006004187042e-05	0.00163871464415923	9.71328158747648	1.24670620669431
Glyma06g14810	347.674189800922	520.376100252264	174.97227934958	0.336241958969212	-1.57242832801796	2.90053631236434e-05	0.00167168797180686	1.50966870206747	0.137400608578761
Glyma10g42520	140.060880419466	210.73158088395	69.3901799549826	0.329282301513203	-1.60260312381446	2.90636707079604e-05	0.00167243780953862	4.52629944290902	0.0105739764179455
Glyma17g14650	94.7810424691385	143.513620998282	46.0484639399951	0.320864762659332	-1.63996273321397	2.90850058313355e-05	0.00167243780953862	14.0836493163924	0.726501619195964
Glyma03g26520	14.9780588515987	3.17219587641857	26.7839218267788	8.44333794955247	3.0778134599803	2.93265411050894e-05	0.00168439706743064	0.110219761512482	4.47383291962849
Glyma05g03730	19.7808110504933	33.7749429341774	5.78667916680913	0.171330538680304	-2.54514576847506	2.94674542041059e-05	0.00169055626696218	11.087558543296	0.325193464308085
Glyma15g18580	11.3121216106629	2.47735619940616	20.1468870219196	8.13241431601519	3.02368371695762	2.9835962126937e-05	0.00170779414231484	0.156798190564662	0.349579681645511
Glyma13g09550	51.6931760271498	75.5332439445056	27.8531081097941	0.36875297094691	-1.43927342205947	2.99659908529183e-05	0.00171328334262602	1.92083405924951	1.99072007572409
Glyma17g12570	77.2595548694945	124.536300342184	29.9828093968047	0.240755581420212	-2.05435885053027	3.02936275678789e-05	0.00172920814518235	1.81626233378314	0.90405604848268
Glyma10g26920	43.9099520754692	68.6011644947677	19.2187396561707	0.280151799137995	-1.83571933728578	3.03134159596898e-05	0.00172920814518235	7.68474765210405	1.18721844707447
Glyma19g00700	173.064005939476	249.010046385609	97.117965493343	0.390016253974545	-1.35839384516931	3.03970689866525e-05	0.00173201187975139	0.604315460311028	0.20570840906256
Glyma12g31030	2.77462346802122	5.54924693604244	0	0	-Inf	3.15937550208919e-05	0.00179719780884981	0.143941252700536	0
Glyma09g31110	191.57316198846	270.440721459079	112.70560251784	0.416747899169074	-1.26275316829954	3.1612694779067e-05	0.00179719780884981	5.82393270477848	0.776029630341356
Glyma16g29340	421.312005448203	212.000580756833	630.623430139572	2.97463067265322	1.5727105558801	3.21963713670636e-05	0.001826243668085	0.0574610855180686	4.83405520259826
Glyma06g38410	57.8036569790833	25.0997810748879	90.5075328832788	3.60590925527358	1.85036309099818	3.24163619939637e-05	0.00183654418238799	0.476476807241741	8.42818914967718
Glyma20g22150	273.04828777342	408.826088316664	137.270487230176	0.335767435476991	-1.5744657781145	3.24511382652671e-05	0.00183654418238799	1.08663264120656	0.104854260577198
Glyma20g24710	37.3838689340831	57.8749207661068	16.8928171020595	0.291884928366976	-1.77652837644728	3.25782550151337e-05	0.00184166196340619	5.58600058486332	0.591312324686752
Glyma18g20870	32.3175022451698	52.176457752168	12.4585467381716	0.238777166463623	-2.06626321224072	3.29469957527964e-05	0.00186041196827292	4.45607996797369	0.403539616800823
Glyma03g29790	55.3229765059542	20.1579999945826	90.4879530173258	4.48893506506816	2.16637322702162	3.33698528869066e-05	0.00188217218547171	0.326892102924309	6.70912495876655
Glyma09g22270	221.449144746869	109.843443604632	333.054845889106	3.03208671323065	1.60031101306012	3.35635509198555e-05	0.00189097271899644	0.0612460677208537	6.20799956896607
Glyma10g00570	15.4012299677593	26.4165016274034	4.38595830811512	0.166031004785482	-2.59047541793266	3.43438254837644e-05	0.0019306281443474	5.1398685870989	0.233735103803472
Glyma06g48030	15.394215322518	26.654009907084	4.1344207379519	0.155114399385477	-2.68859547583921	3.43443282316826e-05	0.0019306281443474	6.63675164601556	0.266074086836561
Glyma08g04770	357.879320439615	174.945649808804	540.812991070426	3.09132002802855	1.62822301652227	3.47831412374679e-05	0.00195310839706896	0.0691684805472754	9.08528054332067
Glyma10g44160	7.66268456041448	0.902459160478818	14.4229099603501	15.9817868685579	3.998356814936	3.48628897738646e-05	0.00195539911034439	0.073078028290615	1.18277374817151
Glyma16g34620	33.0627778357672	54.76903389227	11.3565217792645	0.207352968861978	-2.26983939111207	3.50167040036236e-05	0.00196183429048873	5.71105739398741	0.0174815938470219
Glyma11g00580	4.72194548589165	0	9.4438909717833	Inf	Inf	3.59577372961431e-05	0.00201231042868348	0	4.23503879563748
Glyma13g43110	32.3755241480529	12.5642617937092	52.1867865023965	4.15358955100139	2.05435865913116	3.61410573398759e-05	0.0020203173022321	0.332406037504057	0.054225615172576
Glyma11g07670	501.750272578377	257.925002746731	745.575542410023	2.89066796343951	1.53140290317335	3.65463923262167e-05	0.00204070339086068	0.189047030890271	1.52458774226786
Glyma18g40480	72.2439546033205	104.452302263609	40.0356069430319	0.383290804275361	-1.38348870876426	3.65898457677695e-05	0.00204085963077362	10.4446709913815	3.08997880037519
Glyma04g42520	270.661009692134	145.281413838544	396.040605545724	2.72602389446634	1.44679820787937	3.67559428764159e-05	0.00204784858651853	1.39226057661988	0.045983007228272
Glyma08g22730	20.3172073625946	4.48355328986359	36.1508614353256	8.0629935897172	3.01131557513062	3.68311467706599e-05	0.002049763566231	0.119592910163768	15.0441882407045
Glyma11g13130	48.6664983109707	75.786703794383	21.5462928275584	0.284301754117921	-1.81450509453735	3.69536132131299e-05	0.00205430169400433	12.3092991005487	0.890175482223054
Glyma11g03000	3.82862386756823	7.32022831418665	0.337019420949805	0.0460394685090163	-4.44098501103595	3.73060322286169e-05	0.00207159901752692	2.53425891708529	0.0816757674195062
Glyma11g29890	7.57338378816719	0.514397823031407	14.632369753303	28.4456292351175	4.83013508959003	3.76984934157217e-05	0.00209107919444841	0.0689766569503151	6.05428545571537
Glyma10g29550	79.7689792419861	39.5355200827103	120.002438401262	3.03530693791838	1.60184241283105	3.77878130946795e-05	0.00209166245760862	0.0222086872712195	0.0984513834219597
Glyma08g41310	20.8186387842753	5.37967173637578	36.2576058321749	6.73974316815866	2.7526936155787	3.77923434540732e-05	0.00209166245760862	0.101328682304674	3.67247834677406
Glyma01g04350	120.771374452926	57.4052610006009	184.13748790525	3.20767617280449	1.68152850355397	3.82836226106934e-05	0.00211651935179977	0.670306763254585	9.33323115556345
Glyma03g28050	212.234889382961	318.096616722899	106.373162043022	0.334405197826063	-1.58033082276879	3.83879883380422e-05	0.00211995448468799	5.27432286494269	0.580671848364638
Glyma16g34720	53.6741531890543	21.3984632707111	85.9498431073975	4.01663624252123	2.00598781292103	3.88117320062185e-05	0.00214100014832985	0.277584859468428	2.77845005058218
Glyma18g00310	79.7868749126489	123.293941110651	36.2798087146473	0.294254595058226	-1.76486315042754	3.89721464889178e-05	0.00214748933215937	6.44691230040854	0.15052479193446
Glyma20g27580	166.065362527716	90.0279453334327	242.102779721999	2.68919588051614	1.42717484467039	3.90634264326427e-05	0.0021501589292678	1.22357444370639	0.679950577444642
Glyma08g17100	8.1641800541054	14.7766821933755	1.55167791483528	0.105008546203349	-3.25142134734405	3.94701447664107e-05	0.00217016626191572	4.89737255160132	0.285242452007353
Glyma15g05710	60.1134517015114	23.71867580781	96.5082275952127	4.06887080784817	2.02462847361985	3.95415660436581e-05	0.00217171452278511	0.0910308688568705	6.2021697965803
Glyma15g20700	83.13057645686	42.7820709348957	123.479081978824	2.88623433322643	1.5291884369252	3.96161312122548e-05	0.00217343188057265	1.79553922773513	4.66723196798216
Glyma09g27780	227.872561802525	128.628156402147	327.116967202903	2.54312101139189	1.34660011259084	4.02426808351112e-05	0.00220539556249099	0.527002297361038	1.8524336473624
Glyma15g17180	3.24335798337568	0	6.48671596675136	Inf	Inf	4.05067698499452e-05	0.00221744748058604	0	2.94505818779296
Glyma07g00890	58.9438774920684	22.4741051906952	95.4136497934416	4.24549271189426	2.0859319958883	4.08280440438674e-05	0.0022323195777758	0.392615496470643	10.0800805807641
Glyma19g31350	13.6861655566769	23.4164234085927	3.95590770476104	0.168937315307914	-2.56544006536455	4.08673816605103e-05	0.0022323195777758	1.32671858004576	0.0868157881419257
Glyma01g39740	355.777112398213	526.076780996999	185.477443799426	0.352567249685335	-1.50402962735059	4.1077964408195e-05	0.00224138340796411	2.37697963546049	0.132463200349764
Glyma13g34050	26.9695094275505	9.7946234562902	44.1443953988107	4.5070028057547	2.17216834817777	4.25236978413966e-05	0.00231774930286674	0.151612792539112	0.175579454289181
Glyma01g37820	647.583830616291	944.602434064436	350.565227168146	0.371124628230878	-1.43002435187513	4.28120058064132e-05	0.00233093262416067	7.38809177522975	0.404848231983188
Glyma09g38930	15.147080997441	3.40065227540377	26.8935097194781	7.90833861903303	2.98337464566762	4.29227920491919e-05	0.00233443254396249	0.303092718029152	1.14422908161688
Glyma14g23860	48.8693995994139	74.8636267471863	22.8751724516414	0.305557898348828	-1.71048232123792	4.3248929508729e-05	0.00234962447230377	2.6154258432512	0.763710839205028
Glyma02g11110	48.238566943747	72.0896903725943	24.3874435148996	0.338293081699388	-1.56365442145053	4.33906978160198e-05	0.00235477798882851	4.2275565566819	2.3454494501538
Glyma16g01920	155.640742466309	85.3600115573894	225.92147337523	2.64668981708534	1.40418912585922	4.34880126585232e-05	0.00235655188726929	0.192477374029357	2.31763748588378
Glyma10g04790	63.988540085768	97.472201923652	30.5048782478839	0.312959773616049	-1.6759508630784	4.35172732424676e-05	0.00235655188726929	7.36216120178886	0.893533140677585
Glyma03g26760	46.3115981996628	19.2580240976579	73.3651723016676	3.80958980680629	1.92963566555455	4.39083848794092e-05	0.00237516919457054	0.759501132711824	4.9204366387773
Glyma09g12480	9.32005683936128	1.03513636002944	17.6049773186931	17.0073992166524	4.08809063482381	4.39647073697656e-05	0.00237565591523667	0.080280273357473	3.04556257350099
Glyma07g04860	44.2559653764731	74.1686839009886	14.3432468519575	0.193386832522269	-2.37043852810539	4.51296523721424e-05	0.00243350664422199	19.6280715895606	0.0567460538308132
Glyma18g50080	7.85239114050466	0.846539018462901	14.8582432625464	17.5517524160023	4.13354317531238	4.51560684881742e-05	0.00243350664422199	0.0487714371293477	2.06499023591213
Glyma06g01270	11.8356192903757	20.5478761056489	3.12336247510249	0.152004151623429	-2.71781736697681	4.51807444852467e-05	0.00243350664422199	1.41288760569227	0.0957373325931122
Glyma13g17130	187.006254754237	91.2375422384509	282.774967270024	3.09932688159209	1.63195492193994	4.565565184438e-05	0.0024564502325145	0.222189698379845	18.6351953311323
Glyma13g34720	963.201154926418	458.903984536029	1467.49832531681	3.19783304300683	1.67709461852	4.5764827343525e-05	0.00245968797410879	0.0649005225554135	13.5435681065109
Glyma15g09370	16.1845622428464	3.9229556954469	28.4461687902458	7.25120827218654	2.85822141210013	4.61693477492265e-05	0.00247877549482719	0.364773135838016	2.59789208025819
Glyma13g36040	4.29382969492806	8.258189300524	0.329470089332131	0.0398961657746481	-4.64760608702888	4.66351324350493e-05	0.00250110791998615	4.38544160002676	0.0667300639401107
Glyma12g33310	10.7755832965167	1.79857760699101	19.7525889860424	10.9823389934717	3.45711344384932	4.74227811770282e-05	0.00254063627780751	0.133184091822774	6.79316799731641
Glyma12g07100	162.656383368158	82.3401835123566	242.972583223959	2.95083849536838	1.56112496166884	4.76198242758366e-05	0.00254847287720972	0.281737745198681	6.0637494424544
Glyma20g34340	103.634394711983	157.601548415418	49.6672410085486	0.315144372044061	-1.66591519606647	4.92282906749561e-05	0.00262894783360864	6.79284044901283	0.654166173177604
Glyma15g18070	501.34904492295	261.252571064041	741.445518781859	2.83804104113528	1.50489545247606	4.95191763669359e-05	0.0026416717688032	0.0934549279447602	5.12566062767927
Glyma04g03920	28.3297467044133	46.6455644680902	10.0139289407364	0.214681268303374	-2.21973177842179	4.99869654563841e-05	0.00266379583752126	7.18591297177541	0.0804077168441484
Glyma02g42180	50.309672372534	18.6088844108832	82.0104603341849	4.40705947349655	2.13981636599125	5.02290163121847e-05	0.00267385619284768	0.0579972820980856	9.94067368049999
Glyma12g34880	13.9852554717026	24.7645101133662	3.20600083003905	0.129459489219158	-2.94942737802573	5.02861081932512e-05	0.00267405968770447	3.24852066493569	0.208901099707637
Glyma20g16530	189.413498949845	281.006869765099	97.8201281345907	0.348105824659593	-1.52240214081656	5.35281921412484e-05	0.00284345155269686	8.35256127354798	0.644272434897881
Glyma07g12210	55.4254055469962	76.9083306956032	33.9424803983893	0.441336849875611	-1.18004788323337	5.38847160437582e-05	0.00285936454617402	4.43993762850329	3.08643484455727
Glyma12g03420	87.5265058938505	48.2910685467723	126.761943240929	2.62495627153401	1.39229338949628	5.3942899888921e-05	0.00285942938914883	1.31110624623541	1.47318405028502
Glyma11g13570	269.551550340787	371.113147200383	167.989953481191	0.452665055788186	-1.14348415518239	5.40730373156495e-05	0.002863304219629	4.58785208017864	2.78919694388688
Glyma16g06750	158.614504443951	75.455590493861	241.773418394041	3.20418164925383	1.67995593833625	5.42462274449603e-05	0.00286818772403117	0.289733225597737	11.4757157939259
Glyma01g42150	15.5573690536036	26.8648403384269	4.24989776878027	0.158195534209124	-2.66021922115306	5.42795342104347e-05	0.00286818772403117	1.9445626379004	0.0110469874814817
Glyma13g17190	34.5642346575367	12.3448792628186	56.7835900522547	4.59976876592716	2.2015613375533	5.46555727664036e-05	0.0028850211328083	0.88871468677505	1.99161327568
Glyma19g41550	32.8040077461791	11.0217368145502	54.5862786778079	4.95260226190002	2.30818676435512	5.47148497485905e-05	0.00288511632618644	0.0944209433514863	12.6000059962183
Glyma20g36810	5.6585337450579	0.576658679013949	10.7404088111019	18.6252443637323	4.21918744878603	5.50040416163369e-05	0.00289732202004039	0.0339699070484982	0.990532507149304
Glyma07g17830	79.7124152338968	36.239221093688	123.185609374106	3.39923446631587	1.76520987695014	5.5682888692876e-05	0.00293000558647136	0.195366894837815	4.09344291053816
Glyma04g32120	136.973162959728	82.9758701120775	190.970455807378	2.30151796599939	1.20258570450273	5.57865436756364e-05	0.00293238607955317	0.345302521811605	11.0395452296083
Glyma01g37930	13.5581359390062	24.040846742037	3.07542513597534	0.127924992367168	-2.96662994761992	5.60238109655755e-05	0.00294177749650724	2.5340715212737	0.110582033374726
Glyma02g17470	276.860292323708	382.213951811178	171.506632836238	0.448718923062667	-1.15611606925729	5.70406230698415e-05	0.0029920399555726	3.75984889582345	1.21893704860753
Glyma13g29870	34.0620501674549	11.3955518410192	56.7285484938905	4.97813087819857	2.31560416017953	5.72762800358287e-05	0.00300126511640769	0.0827828400534331	4.64054764417623
Glyma06g03500	124.524811692312	67.4439021593259	181.605721225298	2.69269297017071	1.42904973831916	5.73465532735808e-05	0.0030018140018566	0.100714375846329	0.226087072744501
Glyma14g01130	566.328198822749	806.494164375471	326.162233270027	0.404419830517433	-1.30607435410607	5.80483926066827e-05	0.00303538672964882	14.5462276309319	1.24707079626824
Glyma18g02610	250.708302322498	137.994528391211	363.422076253785	2.63359772659602	1.39703499549321	5.82744666725416e-05	0.00304403741154518	0.0877788869791827	0.392468529019133
Glyma06g41610	26.6879181754099	43.6840303142269	9.69180603659299	0.221861535368375	-2.17226852894535	5.8869393333773e-05	0.00307191754258012	3.48369837335403	0.194208266559698
Glyma13g32630	159.08110274463	77.3172661555573	240.844939333704	3.11502140866103	1.63924207851828	5.90323780761606e-05	0.00307722362102304	0.0568019421324223	7.9333886602854
Glyma17g04610	102.051813614948	149.491075849347	54.612551380549	0.365323154377361	-1.45275489950452	5.92174718406955e-05	0.00308366998851771	0.51516740689656	0.0796895527895956
Glyma15g39740	75.5770629423153	107.187525864466	43.9666000201644	0.410183924533888	-1.28565714243988	5.93179448521736e-05	0.0030857010503982	8.73745544157993	2.33599034768274
Glyma19g35730	150.044351603034	214.150608798717	85.9380944073518	0.401297455512377	-1.31725608636804	5.96510864347664e-05	0.00309981872457437	2.77330539284218	0.311378744422301
Glyma04g10940	462.190700748209	255.253214618155	669.128186878263	2.62142903030328	1.39035348843849	5.97837494336776e-05	0.00310349993569926	0.0514767284605327	4.55114124647873
Glyma03g06360	253.896144683398	374.799578536261	132.992710830534	0.354836874016568	-1.49477215515643	6.02167080504646e-05	0.00312274641262942	9.74051707210309	0.476598380358032
Glyma17g06910	83.40742761415	123.086799420933	43.7280558073672	0.355261945335226	-1.49304493539493	6.13134120931793e-05	0.00317633846611508	7.29528608040862	2.42439266007518
Glyma14g37130	174.444639482884	98.7525682319974	250.13671073377	2.53296410627144	1.34082663327975	6.14800757714067e-05	0.00318168899345242	0.56150136633322	0.300838913638141
Glyma18g47710	84.9801187022168	126.582062624688	43.3781747797453	0.34268816513411	-1.54503172619093	6.15500074851701e-05	0.003182027626929	12.0591508604611	0.673334759882979
Glyma18g51610	31.0082231049948	50.6250212684868	11.3914249415028	0.225015706780429	-2.15190238543019	6.2067602971771e-05	0.00320548518681063	2.1924389752958	0.0126364534865611
Glyma05g30690	49.8694161767436	77.1839204660715	22.5549118874156	0.292222936477168	-1.77485867566721	6.26518363992788e-05	0.00323233251326556	0.96725684165245	0.109890049531677
Glyma12g35050	262.731050477006	377.778328932779	147.683772021233	0.390927061481897	-1.35502863787745	6.40746228970198e-05	0.00330234291047998	10.6554307368083	0.763562598860781
Glyma13g37000	241.921046578862	352.193240107125	131.648853050599	0.373797217148621	-1.41967226636296	6.44446462740667e-05	0.00331800697262757	11.1789036467243	0.759040587452683
Glyma09g11740	25.9172126421196	43.2566972275098	8.57772805672946	0.198298266083854	-2.33425603216256	6.45680195862039e-05	0.00332095288443427	4.44543856196211	0.0175208205020428
Glyma09g06830	30.5085830481205	9.87657494410782	51.1405911521331	5.17796821687083	2.37238610979122	6.53455008410374e-05	0.00335750132724589	0.0994309894035544	7.64057660604808
Glyma01g37550	55.7536543009951	84.3143239732217	27.1929846287685	0.322519156263472	-1.63254324186915	6.57855753536719e-05	0.00337070512864755	4.01999212594661	0.317177234699295
Glyma01g41300	73.4508715417544	33.6235746650869	113.278168418422	3.36901027171404	1.752324827073	6.58018806201152e-05	0.00337070512864755	0.0915961698377096	6.75227044488312
Glyma02g15390	35.6145392106613	54.5653530410023	16.6637253803204	0.30539022386236	-1.71127421549994	6.59222303027919e-05	0.00337070512864755	2.07385811710928	0.402245695269495
Glyma13g18930	112.298487981272	167.746797798309	56.8501781642358	0.338904699883392	-1.56104845083192	6.59321224083764e-05	0.00337070512864755	3.7173499397005	0.564159056898808
Glyma20g08160	4.72870970156154	9.04246746300436	0.414951940118725	0.0458892378453588	-4.44570034392783	6.59584345862188e-05	0.00337070512864755	3.4224982504305	0.0483409210245453
Glyma06g08950	30.4151033277363	50.3922888197278	10.4379178357448	0.207133235663995	-2.27136903442123	6.60053614904787e-05	0.00337070512864755	2.83169518157021	0.136817721944364
Glyma05g26920	80.0072451679062	122.28209659708	37.7323937387326	0.308568423250552	-1.6963376608163	6.83235983915455e-05	0.00348554503623699	1.54177673316367	0.0358261391549501
Glyma19g40900	44.9029980683509	71.297756503676	18.5082396330258	0.259590771724655	-1.94568899746602	6.89612314494447e-05	0.0035141217458593	1.57196508195179	0.00317869439140798
Glyma05g31800	18.2506049248529	5.82208833279401	30.6791215169117	5.26943594175749	2.39764853917146	6.9148899261949e-05	0.0035141217458593	0.615815745825885	2.19378569300399
Glyma02g18090	27.1914629952488	8.97230101001009	45.4106249804874	5.06120168391858	2.33947996547323	6.91633352944336e-05	0.0035141217458593	0.02766397106346	4.3116040648203
Glyma09g24170	252.283522720871	144.603599708	359.963445733742	2.48931179072044	1.31574694175113	6.92201750652687e-05	0.0035141217458593	1.7473411901674	2.12176006087692
Glyma07g17140	25.1129161210293	43.8793057873352	6.34652645472343	0.1446359813777	-2.7895015958643	6.92337776978595e-05	0.0035141217458593	7.5304330153021	0.114148524011883
Glyma10g15980	284.195113108184	154.62279125109	413.767434965278	2.67597959923882	1.42006711740345	6.94101349850592e-05	0.00351951451122726	0.205141212532964	0.731028545209224
Glyma19g13520	98.8292449348987	138.98369288303	58.674796986767	0.422170369556579	-1.24410276962222	7.06179801171136e-05	0.00357714630060442	1.55208996837778	1.47980710447342
Glyma06g08860	7.04520666188945	0.514397823031407	13.5760155007475	26.3920547344902	4.72203176991162	7.12122907191973e-05	0.00360073564671128	0.0770648559221444	11.7540251604901
Glyma11g29920	16.5764486637303	26.7423832906545	6.41051403680612	0.239713639847738	-2.06061609336452	7.12271259822765e-05	0.00360073564671128	0.725867896599529	0.591338887666018
Glyma16g23420	226.850400242468	337.690742212991	116.010058271945	0.343539350565833	-1.54145273350145	7.25727014522955e-05	0.00366506744487302	0.28110235584168	0.327225869798858
Glyma04g00270	58.1706390133062	87.9085181299011	28.4327598967114	0.323435777346363	-1.62844882131608	7.28203903739228e-05	0.00367388017726688	5.09295509103671	0.633438152109863
Glyma17g05920	107.563774601581	59.4922413077931	155.635307895368	2.6160605899879	1.38739595515664	7.53144059017113e-05	0.00379589142757028	0.152280212882201	2.40396371082785
Glyma02g40720	168.255671736289	246.653266498159	89.8580769744193	0.364309292352672	-1.45676430084937	7.55777750482238e-05	0.0038053447639376	2.94286230365354	0.0107478456049243
Glyma20g21100	84.3405642852827	123.209675068066	45.4714535024989	0.369057490634388	-1.43808252252415	7.60237284835107e-05	0.00382396307228833	11.9996277678022	1.53518381056585
Glyma11g37580	16.4334308896133	28.1842720576712	4.68258972155544	0.166141942994797	-2.58951176323745	7.63104485063178e-05	0.00383454274731596	11.0762708204616	0.0473972075286452
Glyma14g16070	19.506786658643	32.7115638427651	6.30200947452087	0.19265387325451	-2.37591690360103	7.67072611089337e-05	0.00385062780040736	1.50960276351437	0.0222321371440644
Glyma09g03440	73.111210197843	112.298904131837	33.9235162638487	0.302082344668502	-1.72698622728468	7.8327182299775e-05	0.00392780416539063	5.76403714825631	0.2264565921975
Glyma02g36600	8.71385955943465	15.730366846735	1.69735227213435	0.107902904533129	-3.21219439503693	7.84011588621569e-05	0.00392780416539063	0.996459330744266	0.0206153309035118
Glyma15g15610	61.8755430764128	29.7918722287269	93.9592139240987	3.15385395059188	1.6571158530151	7.89376688692526e-05	0.00395073982010729	0.307437973756457	0.294834479535183
Glyma03g16410	6.19011999438569	1.05415850192931	11.3260814868421	10.7441921362994	3.42548510443101	7.90999515693149e-05	0.00395491879365343	0.33869483523848	7.11523220391084
Glyma08g08390	61.5582260012304	94.6071154591585	28.5093365433023	0.301344527892404	-1.73051422771959	7.92600661945933e-05	0.0039589811571168	1.63193611048971	0.0969741819931617
Glyma05g10390	30.9646935671136	50.0043150092817	11.9250721249456	0.238480861556289	-2.06805460243315	7.97370595410806e-05	0.00397717806810975	3.02492553062268	0.190136590784832
Glyma09g03250	48.2073539405229	22.1213769703188	74.2933309107271	3.35844061653168	1.7477915196091	7.97828306258395e-05	0.00397717806810975	0.0411028186209581	0.143599685402399
Glyma01g40810	10.347824399198	18.0398814383071	2.65576736008897	0.147216453121999	-2.76398917681421	8.00537832956068e-05	0.00398645770296624	7.58508686082764	0.191273139580611
Glyma07g03080	3.85177149933153	7.62561047949413	0.0779325191689199	0.0102198400217906	-6.61248357682363	8.0201468615565e-05	0.00398645770296624	3.78028998859113	0.0050219436524311
Glyma03g28610	12.3092851409959	20.8034289523333	3.81514132965855	0.183390023750418	-2.44701293511069	8.02072208608916e-05	0.00398645770296624	2.74888316910896	0.263153919353308
Glyma16g34630	87.1701841570931	136.579133121561	37.7612351926253	0.276478802651473	-1.8547592201485	8.04895508865041e-05	0.00399653310084235	6.24304898095205	0.188810430098623
Glyma15g02400	363.425697562122	531.71278992961	195.138605194633	0.367000021234145	-1.44614794834641	8.06915843633465e-05	0.00400260557653718	5.25596681441107	0.0583543928782468
Glyma10g17040	22.3680533475503	35.6573679843912	9.07873871070934	0.254610455675907	-1.97363642960703	8.11947872285867e-05	0.00402359044826044	0.211649324703454	0.241125865818778
Glyma15g38080	10.2081511270299	18.3894798925934	2.02682236146648	0.110216404884991	-3.1815891206626	8.15823963341256e-05	0.0040388113546122	4.33877938101451	0.0432376584833024
Glyma13g33710	81.3638153448201	121.165705571782	41.561925117858	0.343017233479778	-1.54364703443318	8.17900975574708e-05	0.00404510453919948	4.98805224477807	0.5163756526914
Glyma14g36400	91.753008024049	133.496765997357	50.0092500507405	0.374610198809838	-1.41653791721756	8.21123556375109e-05	0.00405680653521807	4.3608925711883	0.234246301595771
Glyma01g44490	151.763834924328	213.556212108502	89.9714577401544	0.421301056297264	-1.24707656181911	8.22640650573278e-05	0.00405680653521807	5.61812600075497	1.85357011547806
Glyma02g47960	214.595384345794	309.912200590017	119.278568101571	0.384878581335248	-1.37752470812734	8.22691498406739e-05	0.00405680653521807	12.6243158758364	0.766867000277282
Glyma02g11750	526.691502992982	760.704399674068	292.678606311896	0.384746829960885	-1.37801865506175	8.34881585710213e-05	0.0041128774014786	6.89580413569226	0.185775563260218
Glyma08g44670	27.9201570287425	11.4082332689525	44.4320807885326	3.89473810195085	1.96152631885943	8.40680944309695e-05	0.00413738654151004	0.0891531946725617	4.49481846643408
Glyma16g32810	11.6531643544481	20.6130168371479	2.69331187174841	0.13066073214934	-2.93610246596049	8.45655743745174e-05	0.00415779360237649	5.23211354393442	0.0425442317080468
Glyma14g09670	101.508309127239	154.660850754478	48.3557674999991	0.31265680528787	-1.67734817559702	8.46914005414847e-05	0.00415990569058903	2.30247038375466	0.302254998481429
Glyma17g03110	39.0013258091682	13.9270134088224	64.075638209514	4.60081686780912	2.2018900321504	8.49440042501332e-05	0.00416823467189876	0.0466359889320634	11.2817912138387
Glyma12g01600	49.6701161689294	77.9826136483178	21.357618689541	0.273876671867636	-1.86840170877899	8.57189161856299e-05	0.00420215222031488	3.95760479548314	0.179911984620294
Glyma06g38060	32.1568952276514	49.795380533344	14.5184099219588	0.291561381125243	-1.77812845529393	8.60418251675432e-05	0.00421101745325805	0.359841412108202	1.62573216759867
Glyma13g42070	148.082151865303	218.583214818888	77.5810889117175	0.354927019332198	-1.49440568906331	8.60675293739468e-05	0.00421101745325805	4.7806648340438	0.0679153578447211
Glyma11g13380	196.424681103316	100.576795792417	292.272566414215	2.90596418499397	1.53901692236167	8.61877004305802e-05	0.00421279101647001	0.230940848182133	11.4311700769092
Glyma17g06090	239.019186157873	116.882968899854	361.155403415893	3.08988903015745	1.62755502631207	8.65582738728862e-05	0.00422678870636675	0.7457284748082	8.61684436235428
Glyma01g44000	37.5751379375081	56.5370542131116	18.6132216619047	0.329221639170371	-1.60286893015521	8.67394734390147e-05	0.00423152072610797	5.41672681931329	3.0693789621481
Glyma11g33180	388.135557081856	560.37918415192	215.891930011793	0.385260438141585	-1.3760940496305	8.69080344636101e-05	0.00423562759421239	8.17100796519547	0.345423172217637
Glyma02g16710	63.6550606184141	24.8654837430837	102.444637493745	4.11995352884455	2.04262806457266	8.71778498160049e-05	0.00424465653046909	0.622421344306193	13.1423591659448
Glyma20g16480	83.8243464829081	115.948849721745	51.6998432440712	0.445884917083187	-1.16525669635087	8.73837372977457e-05	0.00424726581148292	3.39585837114179	2.94013656583826
Glyma12g35320	204.310696550614	291.037940215229	117.583452886	0.404014173543986	-1.3075221886852	8.74006570501775e-05	0.00424726581148292	2.17297313808596	0.423453487141538
Glyma16g24330	268.204909907826	169.758051472034	366.651768343617	2.15984906261733	1.11093049561927	8.77385331550757e-05	0.00425956153370566	0.968253620310833	17.1870640403738
Glyma12g02040	460.037222147846	625.966114595653	294.108329700039	0.469847045778221	-1.08973691726996	8.80000298267774e-05	0.00426812898287382	2.45504481556504	1.51409547560976
Glyma14g05390	37.3308896555168	13.2672569583071	61.3945223527264	4.62752191697659	2.21023982303773	8.82085453868301e-05	0.00427411271223309	0.101726709626942	4.50431835229246
Glyma13g01620	96.8569978648456	46.2810732002895	147.432922529402	3.18559861158275	1.67156449738429	8.84965227703702e-05	0.00428393148172596	0.255916137441391	7.31140050421824
Glyma08g19410	69.796089277759	101.370382071381	38.2217964841367	0.377050926544031	-1.4071687000126	9.30414234223154e-05	0.00449094847536232	13.6991874819774	1.70973020561991
Glyma19g35270	428.951154895949	636.155418326546	221.746891465353	0.348573454029008	-1.52046539116952	9.46974980822133e-05	0.0045664934738031	2.71281785041487	0.535035942459936
Glyma18g43610	14.2384659990358	4.07012909654968	24.406802901522	5.99656726422071	2.58413686603557	9.51610155792947e-05	0.00458444128701057	0.0825768219750698	2.48296129381739
Glyma15g38090	10.0484212432808	18.0700201250952	2.02682236146648	0.112164919985434	-3.1563065568767	9.54835658450444e-05	0.00459557001136662	4.16882837451056	0.0441531411720499
Glyma03g42050	37.9512234678469	58.0942441026103	17.8082028330835	0.306539883738385	-1.7058533004879	9.59670958873217e-05	0.00461441786058205	10.8505165262467	0.693339340509862
Glyma10g00470	147.568992724772	72.9071714483507	222.230814001193	3.04813380613218	1.60792623524798	9.64074733501927e-05	0.00463115670306825	0.549894616810965	10.507763992427
Glyma10g36650	53.9755008584184	85.5378077842439	22.4131939325929	0.262026751832673	-1.93221398249073	9.67900371513593e-05	0.00464508898179836	5.88124227523905	0.198857340489867
Glyma17g13160	62.8104230644667	93.723200646831	31.8976454821024	0.340338840990925	-1.55495628737713	9.69572757817851e-05	0.00464867076119373	0.601392754290726	0.167527695516151
Glyma09g17800	45.3420557730422	66.726748210751	23.9573633353333	0.359036877680086	-1.47779605999291	9.70873126558389e-05	0.00465046374810158	4.17631926200045	0.953902617444586
Glyma05g05230	22.2884740532895	5.97716733090851	38.5997807756706	6.45787187119011	2.69105881713146	9.77836974050866e-05	0.0046748988819409	0.0790740574570822	7.36873373090318
Glyma13g43370	11.0793507876126	19.3546185084162	2.80408306680913	0.144879273419407	-2.78707687869404	9.83604955238234e-05	0.00469106876852373	8.93669758502243	0.0665334114227195
Glyma17g03860	44.9410003530057	68.5409683029779	21.3410324030336	0.311361699891632	-1.68333660318302	9.83647226678205e-05	0.00469106876852373	3.72554003708082	0.386285270065443
Glyma13g01120	308.033935034656	437.212321591986	178.855548477325	0.409081674153356	-1.28953918538141	9.84022672414886e-05	0.00469106876852373	12.3302243551826	0.525580425827013
Glyma02g00440	17.0494036853888	27.0970949934375	7.00171237734024	0.258393469079839	-1.95235848865274	9.87950503721305e-05	0.00470532517422256	2.73181383154139	1.27913177328465
Glyma12g34870	9.28829202407093	16.9045211202816	1.67206292786022	0.0989121736110063	-3.33770809824015	9.92719999349115e-05	0.00472355935993613	1.3691767140501	0.126495428872732
Glyma14g38390	261.226909355986	382.443052183541	140.01076652843	0.366095725178023	-1.44970716718993	0.000100559773470653	0.00478030309512626	1.13047172930736	0.527964146902779
Glyma16g33020	362.322734058249	516.959302758723	207.686165357774	0.40174567756005	-1.31564559306846	0.000101648659794644	0.00482749391961336	8.2967910198152	0.423449607006385
Glyma17g06610	41.7632599869438	14.8279076862561	68.6986122876315	4.63306177386764	2.2119659183432	0.000102762673120768	0.00487578773912045	0.291283108839069	11.4824234282421
Glyma19g31820	27.3798309162744	9.49147466396303	45.2681871685857	4.76935236844268	2.25379337560815	0.000103109670592496	0.00488763206239162	0.38944025924645	4.83701242453852
Glyma15g24000	163.897859552657	240.935509464347	86.8602096409672	0.360512279132605	-1.47187969605365	0.000103272224379594	0.00489071923738796	5.73889412531281	0.0680830938577335
Glyma15g08690	8.87413643455615	15.4923587859067	2.25591408320559	0.145614629404128	-2.77977278942947	0.000103678201117425	0.00490437167283581	3.72342196651866	0.579592632557184
Glyma10g03360	126.572275388819	74.0172784249102	179.127272352728	2.42007374716501	1.27505101156935	0.000103844432459174	0.00490437167283581	1.3315564631969	1.42920436138994
Glyma15g11430	49.5505687877748	74.033289189494	25.0678483860556	0.338602386311547	-1.56233595417683	0.000103853604418902	0.00490437167283581	2.04554073142349	0.262412720176214
Glyma01g38130	7.43537927842547	13.0675430718525	1.80321548499849	0.137991929705794	-2.85734419972367	0.000105648754578015	0.0049810859647931	2.9696005742055	0.517083646818973
Glyma01g30670	28.7791693033855	45.0088251725417	12.5495134342293	0.278823394881352	-1.84257647821729	0.000105676538427153	0.0049810859647931	9.51899158081214	1.14396434856463
Glyma05g36090	14.153255848804	3.27769544648378	25.0288162511241	7.63610184648923	2.93283634481166	0.00010594272293779	0.00498894816956296	0.231702458944922	3.04246491498911
Glyma08g21590	19.7091272589726	5.90041027337381	33.5178442445713	5.6805955334706	2.50604218468538	0.000106274002093431	0.00499985813597766	0.0947366502396127	1.67028606018201
Glyma04g01750	8.29395098677035	14.2287660268921	2.35913594664864	0.165800459589392	-2.59248008898001	0.000108429588352978	0.00509649523008533	7.73577793626151	0.941677385591117
Glyma02g41150	98.0434443344372	146.565989811871	49.5208988570038	0.337874420392943	-1.56544096299811	0.000108574155773871	0.00509851641318295	18.9781017867828	0.292286750682156
Glyma11g07750	94.4603111478691	56.056424624106	132.864197671632	2.3701867995073	1.24500076549603	0.000108685735798826	0.00509898621622922	0.872217365225767	5.52236488280719
Glyma06g43590	15.4527225423613	4.93569025691245	25.9697548278102	5.26162572528522	2.3955086290665	0.000109016721624089	0.00510973894379798	0.0758167157887083	1.67489091951967
Glyma18g46240	54.702698963752	22.8578904783688	86.5475074491352	3.78632960600796	1.92080000540377	0.000109548942852675	0.00512989494613939	0.0219928765038793	5.65980297882656
Glyma13g35190	326.15444586272	458.4506133357	193.85827838974	0.422855314728935	-1.24176398338595	0.000110018123883689	0.00514706412007205	2.46579999323489	0.780395132193497
Glyma19g42740	68.7961927509001	31.6989104630857	105.893475038714	3.34060298892703	1.74010853701597	0.000110508767475503	0.00516520448650165	0.383294296362479	1.74875033488797
Glyma08g18520	109.053807913634	50.30598010035	167.801635726917	3.33562004740168	1.73795496415795	0.000112242168543732	0.00524134383137379	0.143583818913147	9.41401768243649
Glyma07g05470	731.731213200552	1029.77009657283	433.692329828277	0.421154519121934	-1.24757844812494	0.000113326478958729	0.00528705940264797	18.8640883710239	1.62032967509122
Glyma04g43140	11.4055126898722	19.1266618905786	3.68436348916591	0.192629718151747	-2.37609780124521	0.000113581577623705	0.00529404049687312	1.01870853831868	0.989458906250966
Glyma20g01670	97.3541393428584	45.0702708172006	149.638007868516	3.32010447586236	1.731228640499	0.000114435558550394	0.00532889666388797	0.0433591693582182	8.5271272773205
Glyma05g33880	396.185326584461	218.112430757098	574.258222411824	2.63285416800178	1.39662761370177	0.000115241038608246	0.00536143178600124	0.0132558006159884	7.21776976210284
Glyma16g34100	126.346977463836	65.9030232449983	186.790931682674	2.83433023987789	1.50300786258807	0.000116240878398468	0.00540294060622657	0.701126773730182	0.881913411624895
Glyma17g15530	51.6808802255427	20.2121053629796	83.1496550881058	4.11385422720001	2.0404906734395	0.000118522031512567	0.00550387369093371	0.398713168891952	11.8321523635647
Glyma11g05480	215.345927090035	105.69428687058	324.997567309489	3.0748830133784	1.6205315228976	0.000119349208696761	0.00553716351882503	0.197864477077096	11.8825345991924
Glyma08g23700	50.1878706480075	77.0735638832985	23.3021774127165	0.302336835597737	-1.72577133260481	0.000120607943083682	0.00559039532304502	6.09742637512008	0.149732388274272
Glyma17g11860	34.761635972838	12.1714246253403	57.3518473203357	4.71200776291481	2.23634191597429	0.000121517184599705	0.0056273442340596	0.708368317280734	6.49926567008802
Glyma15g35130	51.5157872332139	84.0469049099277	18.9846695565	0.225881840346717	-2.14635980421315	0.000122791920810074	0.00568113514538701	8.79909381456338	0.336634065903699
Glyma16g01610	327.384003927704	459.343588903096	195.424418952312	0.425442792004525	-1.23296294473911	0.000124410541099706	0.00575072260834636	3.68008303476708	0.339812881921733
Glyma08g18510	636.968906491713	913.412844140612	360.524968842813	0.394701006402	-1.34116789709206	0.000125288124233907	0.0057794426536273	18.3773986797063	0.863593628601052
Glyma08g00990	30.8012169270916	50.3264859435087	11.2759479106744	0.224055935940603	-2.15806914639904	0.000125328006903235	0.0057794426536273	5.0652592608583	0.10024200643429
Glyma15g05810	3.29942151719507	0	6.59884303439013	Inf	Inf	0.00012537725950318	0.0057794426536273	0	1.95150146888242
Glyma15g15200	70.2865504243381	102.833491675449	37.7396091732274	0.366997255060995	-1.44615882234939	0.000125845417585009	0.00579570102509162	4.05541008978547	0.227786947205968
Glyma03g05190	67.1892098201327	99.5287501012793	34.8496695389861	0.350146761649508	-1.51396835018789	0.000127752736477298	0.00587814813787705	0.102367714854405	0.316020978188401
Glyma13g02740	21.2719674692088	36.9616350121481	5.58229992626958	0.151029572269594	-2.727097031499	0.000129664234118668	0.00596063634480129	9.08659066772734	0.0808809139446831
Glyma18g14900	9.28303044165203	1.36093684149431	17.2051240418097	12.6421179273232	3.66016627258645	0.000129830350673936	0.00596281223557265	0.00678526891119995	3.14701808053036
Glyma07g18950	23.5212253385993	37.304973934254	9.73747674294467	0.261023550374433	-1.93774811768742	0.000130101512929476	0.0059698042482146	1.22745560135769	0.668530605360981
Glyma13g38590	32.5364348117119	11.2087692730716	53.8641003503522	4.80553208279141	2.26469617932486	0.000130396733003576	0.00597496976526348	0.265351468544617	8.0484650997823
Glyma06g12010	288.635118182159	144.610724771517	432.659511592801	2.99189090073643	1.58105756832841	0.000130452137746345	0.00597496976526348	0.226840519217968	19.3587468307314
Glyma08g14370	58.1333064519212	28.3125044986603	87.9541084051821	3.1065463816295	1.6353115942916	0.000136347064007379	0.00623927645041604	0.0856668823795742	0.531289919014701
Glyma02g03280	499.814907266794	263.386201026348	736.243613507241	2.79530062941145	1.4830034505953	0.000136564864997826	0.00624355160111646	1.27646321583461	13.4848394630595
Glyma16g34650	3.78772681835175	0.263539625482328	7.31191401122117	27.7450269493211	4.79415729919675	0.000137017063399991	0.00625852553741232	0.0559359268619753	1.81227621078919
Glyma03g16600	197.148158419955	113.799521031569	280.49679580834	2.46483283291261	1.30148980509973	0.00013736480561828	0.0062687053429382	0.175609821468773	0.18690273026982
Glyma15g18860	21.2907570096716	7.31726725688404	35.2642467624592	4.81931922457565	2.26882936622814	0.000140756008889897	0.0064176302363887	0.0704844984123712	2.71713129911316
Glyma06g40370	15.3124048356607	25.6304898730904	4.99431979823112	0.194858538520354	-2.35950094443725	0.000141808582790165	0.00645975412657302	0.647395253404493	0.0239255544873728
Glyma01g45170	55.415709331476	80.9751173424768	29.8563013204751	0.368709577711393	-1.4394432020866	0.000144009497280225	0.00654812749453807	0.135870801290995	0.388393738503313
Glyma01g38180	83.280168522582	44.8531808536773	121.707156191487	2.713456523597	1.44013179325982	0.000145293592140793	0.00659683587256279	0.155936137361435	3.04010875755715
Glyma10g03000	5.81271986346478	10.3805839065734	1.24485582035618	0.119921560440149	-3.05983703376866	0.000145343542203121	0.00659683587256279	2.86681313097324	0.26132685596261
Glyma10g32410	96.9054080555366	50.4796846284021	143.331131482671	2.83938246718021	1.50557719437392	0.000146034764274025	0.00662222143793295	1.42295487040925	3.68165052752734
Glyma18g01890	159.951691737047	79.2609744868575	240.642408987237	3.03607684040193	1.60220830454256	0.000146676502399346	0.0066412181514826	0.140493410386448	15.4082038334444
Glyma15g02010	777.798422441773	388.405458202735	1167.19138668081	3.00508492357895	1.58740576201633	0.000146718279846097	0.0066412181514826	0.0570679678571251	14.1855745937805
Glyma06g08050	33.599475760647	54.3966150400584	12.8023364812356	0.235351712083698	-2.08710974682864	0.000147202924505882	0.00665715279934306	4.23845836213165	0.00942437320349142
Glyma15g36790	280.268662657807	402.461446956457	158.075878359156	0.392772722839855	-1.34823335360063	0.000147674603836215	0.00667247294147087	0.816723910505603	0.112066954845681
Glyma07g03910	59.273455327867	25.8799518963819	92.6669587593521	3.58064648382546	1.84022008883216	0.000148053247747964	0.00668356563282378	0.197863358373442	11.1774210452541
Glyma17g09620	140.716744415639	202.112726904265	79.3207619270139	0.392458026478392	-1.34938972936602	0.000148750217022102	0.00670899563727989	4.17134807854867	0.337109729500939
Glyma11g11900	28.0465597771847	45.1509728521491	10.9421467022203	0.242345757156802	-2.04486126999569	0.000149368152307538	0.00672786841918302	16.0882786641603	0.166813637899399
Glyma10g42410	4.16746005224867	7.6684305942154	0.666489510281936	0.0869134175622187	-3.52427727445876	0.00014957073160438	0.00672786841918302	1.65725699436673	0.06137089515506
Glyma19g16680	46.8644956914551	18.8448278075187	74.8841635753916	3.97372501039858	1.99049203870206	0.000153896888398673	0.00691626669715756	0.386392212950019	6.99763935729501
Glyma17g05450	63.1557867531219	34.0100119251022	92.3015615811416	2.71395263795881	1.44039554405147	0.000156208755703789	0.00701077725731817	0.739258605892647	3.72826381402354
Glyma12g03280	28.564583214616	45.4627769132095	11.6663895160225	0.256614098568906	-1.96232765954672	0.000156279203787706	0.00701077725731817	7.54256337014725	0.992681593538622
Glyma10g41840	43.1238604044334	66.28652143511	19.9611993737567	0.301135116786863	-1.73151713753839	0.000156617499423055	0.00701968022637314	11.725176780658	0.844639494974249
Glyma20g28870	142.349382916864	211.246278917568	73.4524869161596	0.347710204849677	-1.52404268594671	0.000156880677073235	0.00702520348652927	2.78302107774134	0.140600626472221
Glyma15g11320	131.489937614511	72.2997055926135	190.680169636408	2.63735748401013	1.39909313641055	0.000157515368541376	0.00704693885863412	0.418435130713842	0.0582393057667602
Glyma14g01670	11.4437083718825	20.7477587008912	2.13965804287374	0.103127189482006	-3.27750334550418	0.000157646812451366	0.00704693885863412	0.111123658876291	0.189416885589868
Glyma17g01560	23.6449397302842	39.7258510161095	7.56402844445894	0.190405699336475	-2.39285143199041	0.000157974511575052	0.00705530472113527	4.58337588133283	0.0594945763374628
Glyma20g28350	391.82068583994	222.089432626555	561.551939053325	2.52849463575145	1.33827871776399	0.000158996625964448	0.00708959599430892	0.153713265573042	6.22734644630532
Glyma08g00930	27.880380229252	47.180967915428	8.579792543076	0.181848591119523	-2.45919034639793	0.00015902478315488	0.00708959599430892	12.539960520915	0.0333998596487062
Glyma06g11430	7.35368411257115	1.35459612752768	13.3527720976146	9.85738245242527	3.30120460154772	0.000159523619808004	0.00710552457031232	0.0532559331438951	0.586961956406645
Glyma14g40500	137.336542567367	189.296932077856	85.3761530568787	0.45101709847978	-1.14874596645241	0.000159866582655114	0.00711448810523412	0.675284977863128	0.777711337300424
Glyma14g28700	14.7448257520196	24.8876356510738	4.60201585296542	0.184911733580722	-2.43509132097476	0.00016048052370369	0.00713548433073654	0.657861750784131	0.230997451730736
Glyma12g01540	2.46228685601215	4.9245737120243	0	0	-Inf	0.000160968471431197	0.00715084628086252	3.17424847564728	0
Glyma19g31410	123.612079350639	62.1839763039937	185.040182397284	2.97568913079301	1.57322381646972	0.000162161119710056	0.00719745892866941	0.0442849056792174	17.2975486876312
Glyma02g37350	45.4090978432668	18.2733635587877	72.5448321277459	3.96997695002128	1.98913063099883	0.000162490477322949	0.00720570624658546	0.0515449006297516	5.57599474604743
Glyma13g34230	13.5431768582136	3.39431156143714	23.69204215499	6.97992559791974	2.80321165819935	0.000163069082917379	0.00722498225363591	0.28022037560447	1.51690683957122
Glyma16g27900	1474.69751779076	729.509794151796	2219.88524142973	3.04298209458696	1.60548584481978	0.000163387363979246	0.00723270042715535	1.25927086684653	0.0363273873828557
Glyma19g31440	13.5052033622378	22.0987252811811	4.91168144329456	0.222260849021788	-2.16967425311949	0.000163868992674294	0.00724762957115142	1.32521775210682	0.740114979498314
Glyma18g06250	5.81272187023918	0.514397823031407	11.1110459174469	21.6001029163931	4.43296628119352	0.000164366182858085	0.00726322008212414	0.102609959954139	1.77121711267183
Glyma09g33140	66.006037472311	34.9919985042316	97.0200764403905	2.77263604788557	1.47125825237773	0.000164611075329042	0.00726764412527931	0.526180941768828	1.03480104844154
Glyma01g04360	157.159194554095	82.6368228819295	231.681566226261	2.80361173320137	1.4872865671195	0.000167310269495577	0.00738032356626404	0.708204770408282	8.21270712492038
Glyma12g31070	81.6419357748288	39.1286864939368	124.155185055721	3.17299649388842	1.66584592710094	0.000167630728520515	0.00738255362239063	0.203009193513987	3.55340511196124
Glyma17g04160	346.193542541335	194.055919542426	498.331165540244	2.56797714140998	1.3606323605127	0.000167654955866159	0.00738255362239063	0.056599974715628	4.88172519751079
Glyma03g37400	15.3401361620618	27.1904721111041	3.4898002130195	0.128346436897443	-2.96188484994203	0.000167922020586132	0.00738783305118599	4.29141960829914	0.286333365118711
Glyma19g44710	93.8094671811426	134.130438252899	53.4884961093861	0.398779701357086	-1.32633611919534	0.000168475863133269	0.00740312212176126	11.4888098577774	1.40843142927435
Glyma18g46040	132.19628835935	180.19218177147	84.2003949472307	0.467281066911207	-1.09763751098374	0.000168564485052952	0.00740312212176126	2.09969745948808	1.07237651318909
Glyma05g28280	136.407675163342	201.065396207019	71.7499541196647	0.356848843576197	-1.48661499767173	0.000169895524707574	0.0074550572069891	6.31044047342569	0.566879982553195
Glyma17g06160	20.5087604081936	33.6791637347428	7.33835708164441	0.217890121602821	-2.1983273038382	0.000170463113551397	0.00747156638021962	12.2688848055727	0.178221749988042
Glyma16g34090	23.1260014376536	8.09520470539777	38.1567981699094	4.71350627421033	2.23680064847937	0.000170569435083003	0.00747156638021962	0.0339819279418369	1.80136879967954
Glyma12g06760	217.99443504	298.557691719684	137.431178360316	0.460316991227779	-1.11930039856142	0.000171067817462707	0.00748686431456882	2.2619963430006	1.09313510016189
Glyma14g36050	125.788298690226	186.022344410063	65.5542529703886	0.352399886036714	-1.50471463718492	0.000172199219567228	0.00752981587374153	2.848810947112	0.125639967903854
Glyma10g04190	5.73347966020474	0.527079250964656	10.9398800694448	20.7556644459495	4.37543321220747	0.000172715505901078	0.00754581869515075	0.109431660327258	2.45647390051493
Glyma12g08680	33.2440780262449	52.0282784435548	14.459877608935	0.277923430132759	-1.84724062986508	0.000174317327869281	0.00760917873192177	3.44506282056657	0.0951175872844467
Glyma12g28890	71.6960906891722	112.616608320104	30.7755730582406	0.273277392360845	-1.87156198108545	0.000174763788101486	0.00761023839083872	5.95066827080652	0.213450274737734
Glyma18g53900	309.013138284457	433.405027685369	184.621248883546	0.425978558369591	-1.23114728066247	0.000174779297889098	0.00761023839083872	2.2111310861353	0.420860028708281
Glyma05g30290	134.501883208474	180.861408702042	88.1423577149055	0.487347512924189	-1.03697721297156	0.00017493702221308	0.00761023839083872	2.29446609930859	1.61968796875054
Glyma19g24400	18.0393070202965	29.8998330749471	6.1787809656459	0.206649346508328	-2.27474329343325	0.000174948008984798	0.00761023839083872	1.51348244724269	0.620557327619219
Glyma17g14230	7.87332156863131	14.3008284352915	1.44581470197114	0.10110006623135	-3.30614415252667	0.000175511962490018	0.00762816017752069	0.998694092639845	0.0407701157613893
Glyma08g28370	21.0533335319184	34.6679316145994	7.43873544923743	0.214571077730661	-2.22047246812456	0.000176305629630717	0.00765602621265777	4.45835163185968	0.119383816781249
Glyma20g27570	22.4162476311836	9.35064197682687	35.4818532855404	3.79459007985473	1.92394404329482	0.000177843021913932	0.00771611223600474	0.145702708422744	7.13350460770373
Glyma03g19880	6.53739287088425	11.2640209251523	1.81076481661617	0.160756521019307	-2.63705083384175	0.000178572326533106	0.00774106409294937	1.56507625847905	0.283659250688501
Glyma08g05560	77.1675170076466	116.333362693741	38.0016713215523	0.326661848687341	-1.614130124726	0.000179707947110351	0.00778357138653367	1.26448567534992	0.0162065120885341
Glyma13g25280	178.414971054559	247.534285792786	109.295656316331	0.441537445878605	-1.17939229983919	0.00018171746138495	0.00786382314143371	10.5379198212712	1.56781624202237
Glyma06g14170	80.35461075945	117.950580066242	42.7586414526581	0.362513193480223	-1.4638945926643	0.000184276599449552	0.00796770113330584	2.77232434813882	0.161119881209393
Glyma08g44230	65.9796039124789	29.6413191709601	102.317888653998	3.45186690456879	1.78737683884469	0.000185754474435647	0.00802468921015063	0.453486915273348	3.77930096758042
Glyma13g28040	42.6584729523389	16.9232933716077	68.39365253307	4.04139141426304	2.01485208526791	0.000186000772209422	0.00802842026151398	0.30793542157729	8.98052120586823
Glyma11g10640	67.2010330025005	35.4425113938482	98.9595546111528	2.79211463068978	1.48135817282723	0.000186268917322581	0.00803308709680091	0.316630358919824	0.857546569139244
Glyma18g43200	6.50930956533911	0.576658679013949	12.4419604516643	21.5759528200274	4.43135236684665	0.000187166703838885	0.0080648767090199	0.0277620653779107	3.71212539516343
Glyma15g05530	45.1158705893805	67.7876004864061	22.4441406923549	0.331095075372313	-1.5946825422883	0.0001892900004863	0.00814893546808511	2.57856917525428	0.157441276605451
Glyma02g44410	44.9519223876292	68.8928593246315	21.0109854506269	0.304980598230371	-1.71321062836642	0.000189442173972695	0.00814893546808511	3.89055399633718	0.267814054793444
Glyma01g04240	8.04498145938032	14.5484756849641	1.54148723379651	0.105955240066122	-3.23847315625262	0.000190560149146927	0.0081900076430022	1.68885659885715	0.0157025616021556
Glyma11g13650	21.7130884302374	36.5335459084945	6.89263095198043	0.188665807837115	-2.40609510985855	0.000190952820763402	0.00819986368648591	3.01003839455044	0.0330588265773934
Glyma20g27750	5.53552032938923	0.846539018462901	10.2245016403156	12.0780039872003	3.59431014924412	0.000191949612144558	0.0082356227179869	0.0788327919500627	0.06049554909774
Glyma19g41800	51.2867853547976	27.2780366285661	75.2955340810292	2.76029888464107	1.46482449020762	0.000192168914125673	0.00823799087975632	0.0671319939264791	7.40332519590424
Glyma10g41720	5.84364999301666	10.5279260164637	1.15937396956958	0.11012368131734	-3.18280335127698	0.000192414573477954	0.00824148393687699	3.53551150587297	0.0657677061203195
Glyma08g33530	11.5593929396686	20.7651347779598	2.35365110137751	0.113346295439203	-3.1411908554525	0.000193449978845198	0.00827876853201203	8.65080149860906	0.05179722750495
Glyma01g01340	145.625558195068	201.06853866354	90.1825777265959	0.4485166019807	-1.15676670695145	0.000193647540533141	0.00828016429916791	3.43849789119311	0.954955096447275
Glyma01g31550	75.5136921841315	38.4820300707162	112.545354297547	2.9246210267683	1.54824969196988	0.000195076838092481	0.00833418059183358	0.14077044546098	2.77301369481809
Glyma17g06770	4.06685183448245	7.45966482706529	0.674038841899611	0.0903577918747838	-3.46820717457962	0.000197055604049463	0.00841155975142772	0.782749577029819	0.257685026714719
Glyma02g14940	5.78130494227239	0.514397823031407	11.0482120615134	21.4779526017528	4.4247845690264	0.000197697113524694	0.00843177349348014	0.10341889422424	2.3766881833882
Glyma09g06170	189.163613809141	266.944524655226	111.382702963057	0.417250374799461	-1.26101474938318	0.000200008607266514	0.00852311721236989	0.699866445992815	0.0759990095144628
Glyma16g26060	122.362651402448	67.1480780010766	177.57722480382	2.64456154353327	1.40302854978542	0.000200652812588874	0.00854331682709829	1.98940002781346	2.66401188384476
Glyma02g44100	26.7344309622237	42.2953568677124	11.1735050567349	0.264178053673418	-1.92041747376677	0.000204533026762873	0.0086928509057414	4.95157894261738	0.997562773492009
Glyma03g30380	6.06019646465985	1.04147707399606	11.0789158553236	10.6376953770233	3.41111372427207	0.000204669430411511	0.0086928509057414	0.08522083646803	1.56196515930542
Glyma19g38370	57.5248166759615	89.1878062233236	25.8618271285995	0.289970436808842	-1.7860222734174	0.000205204815883879	0.00870758795651296	10.3352470196406	0.309247661683437
Glyma0048s00300	27.2969351161042	43.5133963578778	11.0804738743306	0.254645116257963	-1.97344004628723	0.000207318655905927	0.00878985574984936	12.9544473754998	0.678883655853529
Glyma07g02690	68.0718687009333	34.7436235702366	101.40011383163	2.91852442007503	1.54523913968623	0.000207656367507935	0.00879147859324619	0.129843498562146	1.5143872481571
Glyma01g38190	7.39293880369289	1.35459612752768	13.4312814798581	9.91534023087158	3.30966227734264	0.00020770719758541	0.00879147859324619	0.0528916236738437	0.42416937954607
Glyma16g25200	151.531655080926	212.673752664819	90.3895574970338	0.425015105834385	-1.23441397663687	0.000212701913010559	0.0089953018797111	3.79094845928575	0.775314765375234
Glyma03g30420	713.901231589976	357.257911631557	1070.5445515484	2.99655939503015	1.58330696995914	0.000212996068584291	0.00900015963540641	0.146825090075283	9.99666670625304
Glyma13g32340	123.626771154459	171.03818945461	76.2153528543073	0.445604300988777	-1.16616493719767	0.000213248901959186	0.00900326461686223	6.03709617104177	0.95890102986798
Glyma14g36420	4.49202804957228	8.4911716398569	0.492884459287645	0.0580466960500579	-4.10664223685871	0.000213728304630349	0.00901592198667132	3.57204569409395	0.04596922729538
Glyma02g07960	255.398319767326	350.779975041269	160.016664493382	0.456173886421413	-1.13234423264903	0.000214293715636439	0.00903073568077041	2.27175530485167	0.64482556472382
Glyma18g41540	190.999070569222	284.543510405362	97.4546307330833	0.342494652555067	-1.54584663175584	0.000214439270333639	0.00903073568077041	5.63569355235439	0.320726816645568
Glyma12g16450	714.787664514178	412.810459217592	1016.76486981076	2.46303078593953	1.30043466049814	0.000215793616751344	0.0090801540379721	0.422585313222131	1.16120399878237
Glyma06g40790	71.2883891522363	40.3291000164599	102.247678288013	2.5353325079479	1.34217496857354	0.000216673511053716	0.00910835817334362	0.195865214364501	5.41849770992691
Glyma11g10880	3.53008536998256	6.72315131901531	0.337019420949805	0.0501281921167834	-4.31823398579976	0.000216826789719828	0.00910835817334362	3.56191408179064	0.0912434357447668
Glyma15g17190	3.52885665220641	0.319459767498245	6.73825353691457	21.0926514774715	4.39866855715784	0.000218128796058366	0.00915539083054674	0.0872627589947583	2.56896696431123
Glyma06g41330	33.6908011881222	15.6968485032829	51.6847538729615	3.29268348752629	1.71926383810315	0.00021925096800434	0.00918849976032393	0.111879691055393	3.28548453013659
Glyma11g37370	136.830566441696	192.823221487136	80.8379113962565	0.419233278921489	-1.25417485170148	0.00021928370511102	0.00918849976032393	2.80786954914658	0.301763995461932
Glyma12g07440	110.421453125307	70.8714009918551	149.971505258759	2.11610752941083	1.08141293945865	0.000219717850918198	0.00919901284257101	0.983130294989527	12.2268804245994
Glyma09g06350	66.2559177372425	93.4126020638415	39.0992334106435	0.418564867553113	-1.25647687152592	0.000220013201913831	0.00920370226906035	4.28449002331477	1.06877935369492
Glyma07g05920	163.54010944647	225.733302612658	101.346916280282	0.448967498846129	-1.15531708410947	0.000222077322654211	0.00928231433798398	1.19638945303431	1.16482762041678
Glyma03g00790	250.153802950358	372.820883802434	127.486722098283	0.341951665362826	-1.54813567933589	0.000222776791148257	0.00930380377608266	1.93224593531667	0.638250111914899
Glyma17g00970	41.5451478794771	65.6359415992795	17.4543541596747	0.265926773264518	-1.91089906116119	0.000223324491563324	0.00931892448211746	2.35782742798285	0.181866651214402
Glyma18g49410	138.538625734378	195.860647167197	81.2166043015588	0.414665250402385	-1.26998094268257	0.000223646007515549	0.00932458964391447	0.750385980069165	0.130311971081982
Glyma17g04150	29.2275462271893	12.0679897194678	46.3871027349108	3.84381357734174	1.94253836796222	0.000224457231555232	0.00935064611356106	0.237554325534908	1.29307076337225
Glyma08g21640	65.9850129883202	91.196999048913	40.7730269277274	0.447087375165262	-1.1613712871943	0.000225711298635318	0.00939509243797207	13.1597161542694	1.93833027484029
Glyma08g26020	38.3064776421429	59.1627300973042	17.4502251869816	0.294953007717552	-1.76144297408473	0.000225950319149709	0.0093972494374451	3.97554938101857	0.551628925320944
Glyma19g37860	81.0637847703113	122.597617732379	39.5299518082433	0.322436541096043	-1.63291284397823	0.000226218122070196	0.00940059893195511	1.48766159506198	0.41506796018903
Glyma17g06060	82.3245978934891	117.191105784093	47.4580900028848	0.404963240899178	-1.3041371364686	0.000226444421809175	0.0094022196281214	6.51759802625421	1.92387656589201
Glyma03g20160	77.6709433287938	33.3976015296559	121.944285127932	3.65128870166469	1.86840574491445	0.00022746594272791	0.00943682880908955	0.0882667262151791	10.6034994635662
Glyma08g39330	23.3768706056309	39.0489463917004	7.70479481956143	0.197311208919046	-2.34145517941085	0.000228899772484811	0.00948847207181256	3.55743985601941	0.017385557756168
Glyma20g31820	6.69079470357845	0.902459160478818	12.4791302466781	13.8279168666835	3.78951193015629	0.000229571856075515	0.00950847987057325	0.0883339345014971	4.52586693117729
Glyma19g04900	232.239189210626	124.880057863651	339.5983205576	2.71939592571606	1.44328621332798	0.000230065491244568	0.00952106974030181	0.0214962850157215	9.83705216515831
Glyma04g41250	21.7357943265607	34.9889562651427	8.48263238797865	0.242437422931342	-2.04431568275027	0.000230626780553387	0.00953643637314617	7.36588358034222	0.15681597664232
Glyma02g39960	43.68385105624	65.3811384243165	21.9865636881635	0.33628297423445	-1.57225235678801	0.000231912907530765	0.00958172514003033	2.09832914983207	0.417725665359084
Glyma06g45860	739.629327496898	1009.33313726775	469.92551772605	0.46558019386754	-1.10289840867049	0.000235824859398222	0.00973533891195011	4.82633490756648	2.135599508764
Glyma02g18620	29.426751439082	13.2516144730713	45.6018884050926	3.44123265114305	1.78292543154136	0.00023623197506957	0.00974413222392549	0.423090406483533	0.719369989302047
Glyma11g20280	262.367662389754	356.410300743387	168.325024036121	0.472278785672117	-1.08228936247535	0.000239506645138765	0.00987109530321909	5.29336498952286	1.19681208409413
Glyma16g33030	457.377688526075	635.091948756378	279.663428295771	0.44035108434834	-1.18327387641088	0.000239707711887021	0.00987127762839752	7.59179262780232	1.06198621005339
Glyma08g23000	3.08194222441974	0	6.16388444883948	Inf	Inf	0.000241628645634899	0.00994222654280844	0	0.338855142436449
Glyma08g01350	5.79895682849174	0.784278162480359	10.8136354945031	13.788010443009	3.78534239139967	0.000242345365917044	0.00996355038793585	0.07451753020465	0.328203514838966
Glyma17g04170	70.7658274837276	34.464022860157	107.067632107298	3.10664928878852	1.63535938407833	0.000242568308982982	0.00996455527220678	0.30818493468854	4.34470535825621
Glyma11g32520	57.9604624909027	29.7300891664929	86.1908358153125	2.8991112449287	1.53561069367103	0.000244844621353042	0.0100498406764524	1.52200003708034	1.02520848568531
Glyma20g24700	33.6583199270597	12.7564886825136	54.5601511716059	4.27705088206571	2.09661637038171	0.000247755352898787	0.0101610056864103	0.0974655685145284	2.51202007042922
Glyma09g35620	17.5943242282474	28.7179419131763	6.47070654331859	0.225319299094679	-2.14995720601105	0.000248044196685029	0.0101645474525647	4.87228030450993	0.376843631713718
Glyma09g36710	49.1234526710358	77.0255493382943	21.2213560037772	0.275510608961366	-1.85982022182136	0.000249300326742625	0.0102051963904903	7.94417361469044	0.0286090967295414
Glyma17g16620	17.923367113429	6.6656662939543	29.1810679329037	4.37781710725162	2.13021168408198	0.000249442737328067	0.0102051963904903	0.00366648999147874	2.22588030855844
Glyma11g11280	21.3757242764227	5.86351227325777	36.8879362795877	6.2910990137815	2.65331206849288	0.000249704506457865	0.0102075867424091	0.360328357556887	18.537061133288
Glyma16g22830	1.83843666440967	3.67687332881934	0	0	-Inf	0.000250844854805132	0.010245859126414	2.56687565712814	0
Glyma19g40860	33.6548224178044	49.7831768991592	17.5264679364496	0.352056036358452	-1.50612301562072	0.000251583466041527	0.0102676735055436	1.39940392885225	0.582822757069307
Glyma07g08780	122.569538720624	64.5499108187294	180.589166622518	2.7976671746248	1.48422434203137	0.00025212101403955	0.0102812532768248	0.0833151330450996	5.27700194357292
Glyma08g28770	65.3769553846392	96.4975336333853	34.2563771358932	0.354997437199177	-1.49411948535	0.000256742285313445	0.0104612061529623	3.2002343076452	0.362193945707894
Glyma03g31640	99.4862314392508	57.5790310682552	141.393431810246	2.45564104131304	1.29609968702489	0.000257529749239085	0.0104847817372691	0.337157876421184	0.317040560882358
Glyma18g49350	229.659103222871	126.244521083198	333.073685362543	2.63832190501986	1.39962060039043	0.000258949690334852	0.0105320665822577	0.866936575229685	11.3672274335674
Glyma09g09120	25.137132626644	9.14936320732708	41.1249020459608	4.49483763121643	2.1682690016419	0.000259110783662787	0.0105320665822577	0.108049319217703	1.57994495199177
Glyma08g06870	33.3340016280524	52.8600933572909	13.8079098988139	0.261216146658761	-1.93668401735775	0.000260020015113212	0.0105589909052699	0.760007878327954	0.0129896964266463
Glyma06g20240	109.774528326824	156.170782115909	63.3782745377396	0.405826708933944	-1.30106427765251	0.000260239565714017	0.0105589909052699	7.55467339645047	0.381679374474565
Glyma06g22430	167.504038433589	109.995620739831	225.012456127346	2.04564922325008	1.03255878082927	0.000260404206074306	0.0105589909052699	0.469559444536803	14.2468288671654
Glyma20g29440	18.8999151384176	5.74080533491159	32.0590249419236	5.58441247728134	2.48140550618775	0.000260718682429376	0.0105632099590575	0.438777595582109	7.28322009263429
Glyma04g37320	19.1479534702919	5.51868964989302	32.7772172906907	5.93931157033374	2.57029571694789	0.000264017088104051	0.0106882208110768	0.0711601188613918	3.17704627594184
Glyma07g03450	3.96375675896499	7.52011090942892	0.407402608501051	0.054175079783762	-4.20622681679398	0.000264316082848845	0.0106917026937383	2.62191860143677	0.0588494071691919
Glyma11g21070	37.2405269190368	17.7499138550608	56.7311399830128	3.19613607402594	1.67632883165243	0.000265167782258005	0.0107175181172058	0.317610769868535	3.5941547496804
Glyma01g37100	117.642546222205	68.461412551713	166.823679892697	2.43675486196966	1.28496112294914	0.000266878297610955	0.0107775952080788	0.420696556078957	1.12199444077988
Glyma06g02200	152.907640904599	215.307980648559	90.5073011606376	0.420362036223682	-1.25029571251628	0.000267083576143948	0.0107775952080788	6.28753539143391	0.806780004402028
Glyma17g03880	556.5713849737	743.387580788845	369.755189158555	0.497392206587834	-1.0075441920876	0.000268105623039717	0.0108101479284906	7.03761864515722	2.98316116615848
Glyma19g27930	26.6985970566621	43.5123532433795	9.88484086994464	0.227173207908461	-2.13813539691451	0.000270575431483184	0.0109009759911913	0.88051061725915	0.0756856452945338
Glyma10g07330	2.37694183465206	0	4.75388366930412	Inf	Inf	0.000271242208734565	0.0109117030867954	0	5.59294786923558
Glyma06g04170	49.6384541210731	76.4534977814143	22.8234104607318	0.298526700844812	-1.7440681200015	0.000271329235562654	0.0109117030867954	2.88554078957077	0.452079751366877
Glyma07g16240	4.21279819278343	7.67362502449833	0.751971361068531	0.0979942802349392	-3.35115864582757	0.000271493797792934	0.0109117030867954	0.289603184726844	0.214909416083892
Glyma08g22240	4.9022267094596	9.15570392129371	0.648749497625485	0.0708574133897742	-3.81893738813244	0.000273150589561074	0.0109695091563011	0.587383263581278	0.0479029140108033
Glyma16g28690	31.4992686681051	13.5280854170607	49.4704519191495	3.65687016262928	1.870609404624	0.000274048348933176	0.0109967650424433	0.173002576840443	0.250905451289918
Glyma13g37880	79.7385043545778	112.551614309993	46.9253943991623	0.416923335012493	-1.26214597348544	0.000274813555811685	0.0110186626902482	9.29805964490511	1.83809858857747
Glyma07g15150	196.788803143184	109.13014710647	284.447459179898	2.60649753273387	1.38211249430404	0.0002758314160376	0.0110336597472089	1.37883885951462	6.96595185492532
Glyma17g33600	58.4653345380872	88.4268173781433	28.5038516980311	0.322343973730717	-1.63332708255012	0.000275855256670106	0.0110336597472089	1.23532213595573	0.0324534852842472
Glyma20g37520	30.5322587539101	46.234204938969	14.8303125688512	0.320764952883429	-1.64041157486329	0.000276066787037477	0.0110336597472089	2.05716103424846	0.390772779094571
Glyma11g20810	147.209713801913	95.9859281588689	198.433499444957	2.06731865025595	1.04776077856145	0.000276450179581994	0.0110401929712303	0.440446482108762	10.5640253231725
Glyma14g39940	16.1612862247064	24.9307931833702	7.3917792660427	0.29649194117792	-1.75393520286703	0.000277541112076503	0.0110749493522483	10.4616605284229	1.96649613342872
Glyma18g42520	972.489836637041	1314.50895009746	630.470723176619	0.479624519201541	-1.06002268128478	0.000278127033127478	0.011089514643341	16.3581275102015	4.08454092566078
Glyma14g01110	43.9207902709647	67.0974334711299	20.7441470707994	0.309164538755794	-1.69355324359053	0.000280325955147459	0.0111683195416248	0.889057381913303	0.0589088325660951
Glyma09g37660	10.8940699503832	17.3038677114048	4.48427218936159	0.259148547836277	-1.94814878542202	0.000280764197048488	0.0111769087451523	0.393017145235555	0.41353492397523
Glyma01g02760	174.403323520001	98.6640197944242	250.142627245577	2.53529734311224	1.34215495838328	0.000282150522004951	0.0112231965563602	1.50004032372666	5.68115835909113
Glyma02g46910	7.90334547862221	13.133183584499	2.67350737274542	0.203568872356352	-2.2964111185934	0.00028334704460851	0.0112618672148081	5.86821517992831	0.369566561424911
Glyma08g01900	156.064401351841	88.1772458404512	223.95155686323	2.53978852172872	1.34470837441671	0.00028483960496638	0.0113072023534111	0.64003319059543	0.252462620107838
Glyma05g33640	63.8080496072955	99.9078250976335	27.7082741169575	0.277338377548305	-1.85028082734644	0.000285023332003042	0.0113072023534111	9.52891876329998	0.127967334434403
Glyma08g00890	33.6765095127251	53.4794317748528	13.8735872505975	0.25941912227125	-1.94664326761421	0.000285163413203818	0.0113072023534111	2.73450262730825	0.0644404230114779
Glyma03g36240	6.96321883436261	1.1533173580279	12.7731203106973	11.0751132130176	3.46924954138994	0.000286110519979077	0.0113358026775293	0.0880270227024733	4.19326610445062
Glyma13g36930	115.474840383714	155.890887963053	75.0587928043756	0.481482874240636	-1.05444361081137	0.000287832072927464	0.011395017530667	0.0205995655163677	1.91758540679251
Glyma12g09430	416.968136669671	565.029352006742	268.9069213326	0.475916729595653	-1.07121892536381	0.000288977258511483	0.0114313391647107	1.53616065199427	0.858090235298621
Glyma09g01230	57.3931874735812	26.5112157249405	88.2751592222219	3.32972882639919	1.73540468878626	0.000290690495585786	0.0114900568408747	0.235053722777682	1.56655130024773
Glyma07g06160	63.6914422100161	28.1286018062291	99.2542826138031	3.52858927356365	1.81909151074161	0.000291893127524494	0.0115285154276964	1.38535206050748	11.3061054709811
Glyma01g38720	43.0211024152786	64.5055258209631	21.5366790095942	0.333873396666354	-1.58262695214994	0.000298552371414363	0.0117822566765956	0.360035517786344	1.07193930873097
Glyma15g18210	37.8590534972123	53.8975286299028	21.8205783645218	0.404853040931743	-1.30452978095124	0.000299647509372388	0.0118161864281104	17.6045908569922	4.61895467794681
Glyma13g25470	18.1592063436051	28.4516911209651	7.86672156624496	0.276493988803647	-1.85467997940908	0.000301635853823094	0.0118834297975703	2.47057304094331	0.37265748146163
Glyma13g40150	37.2648002202683	60.7045273921409	13.8250730483958	0.227743689677183	-2.13451701450464	0.000304107842303006	0.0119638789778751	6.31816058248186	0.0933131573039144
Glyma03g30390	32.3839203811272	12.3759143427165	52.3919264195379	4.2333782352309	2.08180939338445	0.000305260700533154	0.011982917738873	0.45353757153708	12.5672557539845
Glyma03g30400	32.3839203811272	12.3759143427165	52.3919264195379	4.2333782352309	2.08180939338445	0.000305260700533154	0.011982917738873	0.45353757153708	12.5672557539845
Glyma13g33590	530.526960866741	744.469695744261	316.584225989221	0.425247968854832	-1.23362374983953	0.000305307910277467	0.011982917738873	2.83658650734162	0.241643048101325
Glyma03g00440	302.229905294381	449.022170764245	155.437639824518	0.346169187058092	-1.5304507805146	0.000305964859361054	0.01199932029302	8.60281444909768	0.416341020059154
Glyma03g36280	9.73162991745858	16.5736949173214	2.88956491759573	0.174346452737935	-2.51997108362306	0.000306996834865581	0.012030393531161	1.7471458468165	0.155882873452188
Glyma10g04350	89.470066317458	129.701343391192	49.2387892437242	0.379632068229358	-1.39732623023809	0.000307492952735679	0.0120404358302483	1.97255201213401	0.46702274705792
Glyma15g07040	2000.46738747365	2958.03827027402	1042.89650467328	0.352563560503452	-1.50404472345568	0.000310489820473448	0.0121483074808625	1.18682694272365	0.131490618607017
Glyma01g08650	58.9293589498861	84.2602997866109	33.5984181131613	0.398745532572864	-1.3264597394483	0.000311585234681275	0.0121816722708453	0.488833998396684	0.523332719488539
Glyma08g41450	255.05572251121	363.143566938431	146.967878083988	0.404710124216258	-1.30503915501298	0.000315393040219757	0.0123209457011607	0.749876674795399	0.263708634354659
Glyma08g03850	404.755569532623	595.032850419895	214.478288645352	0.360447811400667	-1.47213770555691	0.000319305866957041	0.0124641020337298	3.43280086481376	0.561213764776279
Glyma02g12200	104.801902872849	144.720809476317	64.8829962693801	0.448332181834555	-1.15736003336017	0.000319825466275695	0.0124746842125669	0.996716055690793	0.832607611634108
Glyma07g15480	155.405880354685	218.187204332226	92.6245563771445	0.424518736837144	-1.23609986397011	0.000322057942135152	0.0125520082587286	0.0840123077312064	1.14056333393114
Glyma13g25810	35.0137238300645	14.8681853430362	55.1592623170927	3.70988530506365	1.8913745851281	0.000323008750279054	0.0125792988791763	0.0379957651536383	1.66360048190757
Glyma10g05560	91.139517700042	130.051588348014	52.2274470520699	0.401590228273959	-1.31620392966296	0.000325289877023148	0.012658315144717	3.89445071950258	0.927581301568288
Glyma07g09480	35.1076161379276	13.5785612382198	56.6366710376354	4.17103624191192	2.06040584778203	0.000326318224484644	0.0126884961664637	0.430607268154803	5.65432964340297
Glyma02g17310	114.345893626535	160.020294870883	68.6714923821865	0.429142393704473	-1.22047166719621	0.000328294130336425	0.0127535151067047	0.852808072933568	0.374125393542122
Glyma15g41850	1138.05241748893	1713.87412947539	562.230705502465	0.328046672642501	-1.60802700687427	0.00032849847672203	0.0127535151067047	0.877961991880094	0.441869707576686
Glyma03g36060	2.87314557964983	0	5.74629115929966	Inf	Inf	0.0003295440699182	0.0127601352172279	0	0.284569616860935
Glyma17g30770	28.8453994503843	44.9758066102373	12.7149922905314	0.282707376450637	-1.82261856817418	0.000329635006009189	0.0127601352172279	3.22061979368365	0.803440082040427
Glyma15g16560	146.583008382765	202.984997057942	90.1810197075889	0.444274310981943	-1.17047737125366	0.000329661076094303	0.0127601352172279	4.21791825753037	0.433145287779683
Glyma15g03110	39.950669919415	16.1057467562491	63.795593082581	3.96104533667946	1.985881213898	0.000329685758217187	0.0127601352172279	0.186678261513201	10.9007643776904
Glyma19g44430	88.4143979282355	50.1080809875142	126.720714868957	2.52894767413928	1.33853718684665	0.000332493037372146	0.012858873638709	0.0729898233277272	0.25936065894741
Glyma06g15930	52.0983030901245	80.6793523786146	23.5172538016344	0.291490364117846	-1.77847990226492	0.000333634013076869	0.0128930668379105	7.38670787897946	0.498270597648489
Glyma12g30050	12.7915508385026	20.70896474537	4.87413693163512	0.235363621096745	-2.08703674697987	0.000336659252919052	0.0129999675671412	16.0040865845419	1.76609979115354
Glyma17g37990	43.0406408137466	16.0516413878521	70.0296402396411	4.3627712922019	2.12524484587702	0.00033789729566475	0.0130377450769214	0.330214872445589	7.90841351436034
Glyma18g51380	304.397742462751	185.683928462863	423.111556462639	2.27866547183303	1.1881891398062	0.000339405952255649	0.013085898154594	0.183539289061397	0.665644475223102
Glyma05g33630	152.685913442414	223.720243462283	81.6515834225456	0.364971815509004	-1.45414303690942	0.000340860372789982	0.0131318878385912	1.85642171982457	0.61577184480349
Glyma12g05980	87.9811356213281	122.476416482691	53.485854759965	0.436703295997592	-1.19527467505512	0.000341596262930367	0.0131501463211975	2.20287556723204	1.32001813562792
Glyma16g32620	61.5174091006907	33.0430585356605	89.9917596657209	2.72346942607025	1.44544567143596	0.000342850138658264	0.0131883020003879	0.213508991651775	1.08485313660974
Glyma09g33560	376.217773776518	519.730743179331	232.704804373704	0.447741080218167	-1.15926340338678	0.00034367037275588	0.0132097312725669	2.37492332959479	0.653124053904105
Glyma19g38900	294.408243147038	415.187588084654	173.628898209423	0.418193855482071	-1.25775623030724	0.000344711539639145	0.0132396132963622	11.3635727022503	0.562002063557431
Glyma17g35530	582.346463670585	839.675373167635	325.017554173534	0.387075249030373	-1.36931403536555	0.000345695569517873	0.0132672567998683	3.47761790653474	0.472591109460638
Glyma15g11700	4.89547984860062	8.63158572763166	1.15937396956958	0.134317610477778	-2.89627962494442	0.000349798243100299	0.0134144553135156	3.02913705733014	0.0808016798816535
Glyma20g20630	51.2942861238346	78.3014049258808	24.2871673217883	0.310175370988276	-1.68884395900893	0.000350232067532561	0.0134208393573031	5.06861870315169	0.0733534984427376
Glyma17g16600	177.173418018376	252.415745947312	101.931090089439	0.403822232669732	-1.30820775361025	0.000350974453513141	0.0134390286742229	2.96333021900928	0.0156147422103727
Glyma04g39510	11.0970947510572	2.45199334353966	19.7421961585747	8.05148848001158	3.00925551915542	0.000351628079388809	0.0134436869884409	0.058247943605886	3.53195505082211
Glyma05g34640	7.90426308938306	1.04781778796269	14.7607083908034	14.0870946841848	3.81630219646294	0.000351631726046792	0.0134436869884409	0.107295092921749	3.85817670433055
Glyma03g07350	2.23621837248772	4.47243674497543	0	0	-Inf	0.000353154569104715	0.0134916333443589	4.81383291831267	0
Glyma05g03610	90.430394130491	130.392444006566	50.4683442544161	0.387049607352055	-1.36940960941115	0.000354428449723506	0.0135300028499394	2.88727659798035	0.161281953593038
Glyma10g42820	165.536881271091	91.9916597267441	239.082102815439	2.59895411742345	1.3779311643411	0.000356926374363582	0.0136147727838887	0.0817890206889134	2.84966471618778
Glyma19g38330	31.4400776455343	47.9596550356631	14.9205002554054	0.311105245530028	-1.68452537460086	0.000357568126029646	0.0136147727838887	1.37215833221875	0.346539908342571
Glyma04g36250	69.4590469855965	103.444762132427	35.4733318387664	0.342920522098109	-1.54405384986365	0.000357953380733778	0.0136147727838887	12.0129271252376	0.740153101052641
Glyma13g10790	39.2375150954569	21.368324583923	57.1067056069907	2.67249336197168	1.41818636453607	0.000358100589163262	0.0136147727838887	0.699652878581902	17.3219040539275
Glyma08g16030	136.661963849499	78.2550584331071	195.068869265892	2.49273175653735	1.31772764242235	0.000358364032025527	0.0136147727838887	0.01276255032161	1.15971251678686
Glyma04g17650	70.9979070959634	105.424150295342	36.571663896585	0.346900248132244	-1.52740722232582	0.000358547573065219	0.0136147727838887	9.08724717936018	0.286601423358056
Glyma15g05790	59.2131918500721	89.2877274415738	29.1386562585704	0.326345591869135	-1.61552754273568	0.000359650146565259	0.0136430519763797	13.5328527803866	0.0915614257092606
Glyma02g38280	5.73367980652007	10.7482269278634	0.71913268517673	0.0669070991897715	-3.90169689336994	0.000359847773997012	0.0136430519763797	2.98781880261733	0.0475986058789865
Glyma14g40160	5.70999564123806	10.1826847937376	1.2373064887385	0.121510830768271	-3.04084318188535	0.000360107648931316	0.0136430519763797	0.964819606720395	0.0511655781011401
Glyma10g08300	134.241825936529	193.856692324093	74.6269595489645	0.384959418497669	-1.37722172652913	0.000363095679609807	0.0137458823685767	5.94043904060137	0.191546881090147
Glyma07g32010	45.4107042522366	21.3253357604142	69.496072744059	3.25885010791076	1.70436299627809	0.000367757465442827	0.0139118741580742	0.966791675880479	1.79844402172914
Glyma01g31940	6.2875814480123	10.5983423600318	1.97682053599278	0.186521671865188	-2.42258482861071	0.000368086889144277	0.0139138507139711	2.10043858386744	0.957368392648695
Glyma14g35380	143.294636849956	74.7631528986165	211.826120801296	2.83329571571902	1.50248118602122	0.000369688658743615	0.0139533841956923	0.108650003105196	9.41162003099045
Glyma14g24840	17.7629763907129	26.7964886590515	8.72946412237421	0.325768955531624	-1.61807896749584	0.000371370921723625	0.014006347783324	0.652828496939997	0.7846042424031
Glyma11g07510	45.8101273276642	20.2154850196436	71.4047696356848	3.53218186782558	1.82055962754332	0.000374582569315243	0.0141168696674594	0.19845966349057	13.1958608032567
Glyma06g41630	151.083803660762	209.888287491193	92.2793198303313	0.439659215544381	-1.18554238599127	0.000375607585531055	0.0141448801095825	14.7530023061615	2.07873169283799
Glyma11g05550	277.309127757202	385.225453130679	169.392802383725	0.439723805909216	-1.18533045513309	0.000379955012571245	0.0142978723208875	0.625635722677518	0.0906133527890359
Glyma16g01960	86.1681689095274	43.4777478106309	128.858590008424	2.96378254388136	1.56743959933984	0.000381860762887967	0.0143588227986615	0.0817856208421955	7.84567088448696
Glyma18g06510	30.5123390493053	47.9375906546744	13.0870874439362	0.273002611629171	-1.8730133424	0.000383271552957878	0.0144010843465064	12.2691776929935	0.414692159000379
Glyma14g31370	85.5147746112782	120.247744302241	50.7818049203155	0.422309833876602	-1.24362625286341	0.000385157607759338	0.0144611269647801	1.40390774289903	0.444121048778426
Glyma03g34040	355.918067954229	481.917547243281	229.918588665177	0.477091133079471	-1.06766322135313	0.000386879918363	0.0145149364887177	9.41211594959095	1.60156757933375
Glyma01g29670	11.6753346267019	3.24261221998665	20.1080570334171	6.20119078978242	2.63254527704114	0.000390349876479495	0.0146341848016387	0.0444382299040762	1.45304615136139
Glyma16g29680	4.85698852423399	0.777937448513735	8.93603959995424	11.4868356280145	3.5219095166727	0.000392372865400716	0.0146990488583959	0.0892259767627668	1.90298930917802
Glyma13g36250	123.141690083021	61.3814912109371	184.901888955106	3.01233947412081	1.59088436298231	0.000392796554115968	0.0147039479642562	1.7600267858434	12.5563933257463
Glyma09g05080	9.15876258569806	2.6405906851062	15.6769344862899	5.9369044110899	2.56971088474937	0.000394925508239492	0.0147726271148392	0.448986068960606	3.75003304701766
Glyma09g37290	296.25594028387	187.165610747696	405.346269820044	2.16570911825496	1.11483948402096	0.000395271477288672	0.0147745591127431	0.815957166373736	4.7880438545262
Glyma14g08800	46.9593590178266	20.4441101274164	73.4746079082368	3.59392546069806	1.84556048714601	0.000396314969718234	0.0148025410453018	1.18377397787003	9.66983160667212
Glyma06g01730	55.0186456135158	87.4697902751078	22.5675009519238	0.258003373289739	-1.95453816646146	0.000398067706492624	0.0148475374326786	4.95433659930094	0.440818758856629
Glyma19g34410	26.0917423502308	41.0503676512363	11.1331170492254	0.271206268938011	-1.88253756810466	0.000398111225012158	0.0148475374326786	5.1238328353509	0.579148554835258
Glyma11g05140	175.644489997327	250.42677186732	100.862208127335	0.402761283768707	-1.31200308681432	0.000399009029474219	0.0148699734748154	0.201894292999777	0.282311368454388
Glyma20g30230	55.2840571329238	80.7072796798214	29.8608345860261	0.369989357892978	-1.43444432018856	0.000399921844257505	0.0148840960066399	1.40762466977411	0.618509506945106
Glyma15g09040	28.8534909341962	10.9098965305183	46.797085337874	4.28941605513564	2.10078125805078	0.000399980985935122	0.0148840960066399	0.0318703615647268	6.98547719171332
Glyma07g06420	113.329116350909	162.376868419963	64.2813642818555	0.395877595789086	-1.33687367277974	0.000400647627108906	0.0148978594320296	2.3970661347405	0.416057665890642
Glyma05g06090	443.587911456498	611.693667161355	275.482155751641	0.450359666187247	-1.15085046817361	0.00040872851864774	0.0151786375987653	0.248553754214698	0.19171650792804
Glyma03g37310	11.7250755511212	3.13077193595481	20.3193791662876	6.49021378176198	2.69826600007468	0.000408803323443309	0.0151786375987653	0.27214257330366	1.69279290753984
Glyma04g42010	37.5120675218787	57.5110760008422	17.5130590429152	0.304516282092492	-1.71540872565201	0.0004093721697689	0.0151885244273681	4.99025323626245	0.383399819923846
Glyma02g23860	4.89168316344391	8.81269607154788	0.970670255339941	0.110144528695797	-3.18253026230418	0.00041173240379184	0.0152648116232988	0.811122213281958	0.133593553952972
Glyma14g39020	44.2732483055635	19.1667708385711	69.3797257725559	3.61979210566533	1.8559068418559	0.000412347718939011	0.0152763418029664	0.238759881054224	2.89373897287781
Glyma07g30710	45.6144557489816	62.6603953828276	28.5685161151356	0.455926202517467	-1.13312777023015	0.00041834043400689	0.0154869258456577	16.5324066273165	6.89531480007837
Glyma05g02490	121.34748758682	67.0854205331318	175.609554640509	2.61770073504689	1.38830017262986	0.00042175582568671	0.0156018575487451	0.280830708444988	5.29480484520669
Glyma04g04270	54.3935898414291	26.8385810894505	81.9485985934077	3.05338789410218	1.61041087724539	0.000423813880075705	0.0156664454830046	0.0070027099793793	1.34917192900407
Glyma13g01100	36.5081357802482	56.693360676696	16.3229108838004	0.287915739849763	-1.79628143421635	0.000425370243898872	0.0157124068237524	1.06747954007426	0.0768577660777257
Glyma17g33060	24.0845573095173	37.6345726717443	10.5345419472903	0.279916608570916	-1.83693100457522	0.000425823544555514	0.0157175853773105	1.06012136184353	0.671813083157799
Glyma08g21790	29.1659694939399	13.6650386663852	44.6669003214945	3.26869915350999	1.70871659958534	0.00042791220818123	0.0157830748996984	0.51584759456741	0.476408738314956
Glyma15g03400	47.7299003974507	68.4445206136081	27.0152801812934	0.394703329632529	-1.34115940533946	0.000428719595268349	0.0157961096923951	5.03075344339657	2.88696953429331
Glyma13g24460	19.0002372626432	31.4318288173669	6.56864570791943	0.208980703798249	-2.25855835746048	0.000428894948320375	0.0157961096923951	15.8353571814713	0.0810924423788153
Glyma16g08900	78.44264873382	39.4177576840732	117.467539783567	2.98006651532666	1.57534453211729	0.000429622601859899	0.0158102290363359	0.17757864605111	7.79821786416417
Glyma08g14460	755.06701823035	389.253480922457	1120.88055553824	2.87956462940799	1.52585070247509	0.000429908217984392	0.0158102290363359	0.179889957127716	11.6417638530402
Glyma02g40200	116.984051664894	159.752766293189	74.2153370365992	0.464563705271897	-1.10605164902654	0.000430627233060454	0.0158250779446572	2.42024348264647	0.781125788593526
Glyma15g40370	101.419049435766	145.386156969077	57.4519419024543	0.395167897000496	-1.33946234614143	0.000436324715354214	0.01601711826192	3.75342870248796	0.213629294292537
Glyma05g05390	2.646168987865	4.96286788639786	0.329470089332131	0.0663870360593592	-3.91295464758354	0.000436491120984612	0.01601711826192	1.60286651153874	0.127482409218282
Glyma01g42290	15.9389953719425	26.7278059073161	5.15018483656896	0.192690146524868	-2.3756452955587	0.000437064785108842	0.0160264537236514	6.86188692003132	0.0142602149554388
Glyma13g39730	248.380861896444	353.749276522534	143.012447270354	0.404276296127616	-1.30658647812333	0.000437732398045339	0.0160392179923197	1.60286967705367	0.0755429024848492
Glyma03g31210	203.816695449828	280.260251964887	127.373138934769	0.454481639981996	-1.13770608086829	0.000438908814221915	0.0160705934100116	2.59134250620626	0.408696778335468
Glyma10g29810	49.0172252099402	72.0559221385685	25.978528281312	0.360532868226341	-1.47179730514223	0.000439869123324829	0.0160940161237486	7.44364383888046	0.583775351997219
Glyma12g03020	129.121356015824	186.524170319562	71.718541712086	0.384499990479595	-1.37894453242208	0.000440438896421768	0.0161031261190651	2.93364217680648	0.0184960514295548
Glyma20g38570	737.52227144662	393.715529229461	1081.32901366378	2.74647285510948	1.45758003298422	0.000443357584246173	0.0161789260787763	0.311359074312073	5.9383816916452
Glyma07g02320	194.044678170788	279.309109769468	108.780246572109	0.38946186417583	-1.36044602733983	0.000443446006385351	0.0161789260787763	3.60087590422029	0.096697881368346
Glyma15g39070	58.7860896911958	86.4416039245931	31.1305754577985	0.360134172023869	-1.47339359596915	0.000443478999270827	0.0161789260787763	4.71360536781057	0.156899395187211
Glyma01g44030	36.4524431627264	60.1640982233078	12.7407881021451	0.211767291098685	-2.23944832243087	0.000444495726932277	0.016204241827359	7.68858629229999	0.395419947620424
Glyma10g07290	15.991110705445	25.2120399582811	6.77018145260895	0.268529697073768	-1.89684644819665	0.000445380754032034	0.0162247231289217	1.98187828237087	0.296871724027083
Glyma03g42310	216.085429991771	288.690799516623	143.48006046692	0.497002539419888	-1.008674871673	0.000446087028290292	0.0162386676817581	13.6022272489304	2.8018225539947
Glyma03g37390	89.8311070455847	46.485335014491	133.176879076678	2.86492243274492	1.51849607880447	0.000447466568187947	0.0162770827945411	0.660380644630532	1.88116735046427
Glyma05g36990	84.8060244770754	118.307768687364	51.304280266787	0.433650983667539	-1.20539371282577	0.000448383103234742	0.0162937335617195	0.765506913205554	0.499022713669076
Glyma02g45270	5.60693173270426	10.2356438784509	0.978219586957616	0.0955699122179368	-3.38729969631907	0.000448573473222502	0.0162937335617195	1.49740828662416	0.000175302806963922
Glyma19g30640	409.423005337195	599.24888824509	219.597122429301	0.366453950498589	-1.44829617773254	0.000449145953963232	0.0163027315567609	1.66265955210343	0.642389063245697
Glyma08g00580	2.68816062883114	5.29838873849336	0.0779325191689199	0.0147087205215298	-6.08718443451623	0.000449985043073985	0.0163193718207804	0.0173897110320686	0.00891683383751843
Glyma18g40100	5.84439927744382	10.1924051643682	1.49639339051939	0.146814551265156	-2.76793312944669	0.000450254586182609	0.0163193718207804	1.28919548474425	0.179015434845194
Glyma19g37180	45.8182101478705	73.1144378720579	18.5219824236831	0.25332865796075	-1.98091780283815	0.000450911831123449	0.0163314018835252	5.22391881669467	0.248339285577617
Glyma07g40130	61.9840331567478	90.818592542494	33.1494737710017	0.365007569958663	-1.45400171026848	0.000454435127932423	0.0164471441867914	0.661646252462782	0.136583502512307
Glyma15g07670	337.619507824277	477.94788860184	197.291127046714	0.412787945614442	-1.27652725362278	0.000455320076819359	0.0164673000981664	0.242214178183713	0.163597494543236
Glyma04g06320	44.0912567612048	64.5602776918961	23.6222358305133	0.365894272376689	-1.45050126264415	0.000455994259224025	0.0164749534697007	3.66245816738236	0.757209817000138
Glyma05g00910	201.320156819148	282.586274573032	120.054039065265	0.424840304953447	-1.23500745257272	0.000456188077907607	0.0164749534697007	6.00997503642534	0.108911838325366
Glyma10g29190	194.517841867928	282.257447072067	106.778236663789	0.378300866005232	-1.40239401588304	0.000457078482600374	0.01649524280953	16.9243401071131	0.537549690089232
Glyma04g34330	19.8364459228358	32.8806392612841	6.79225258438742	0.206573008827875	-2.27527633329836	0.000458418831418031	0.0165317291080127	8.88097331564121	0.141481531139836
Glyma06g11920	82.6691698645446	116.208591091202	49.1297486378872	0.422772087472686	-1.24204796555098	0.000459312468856912	0.0165520650568185	2.0034880688835	0.674206391752553
Glyma08g05730	19.9688120685188	31.6134981368179	8.3241260002197	0.263309234688116	-1.92516997492716	0.000460582744656353	0.0165859348629873	3.31464815619	0.255256070529687
Glyma08g47100	84.0761485674461	126.533711084704	41.6185860501882	0.328913027946583	-1.60422194174083	0.000463494803999423	0.0166716210611785	8.50209198707658	1.26179004685265
Glyma06g29530	681.093992377731	955.641294958918	406.546689796543	0.425417666587985	-1.23304814863708	0.000463626426849242	0.0166716210611785	3.93212821007943	0.173069144706973
Glyma08g08770	1125.78593655296	1587.7910192426	663.780853863318	0.41805303457375	-1.25824211941588	0.000464637313142693	0.016696011798461	14.587819386056	2.23110429936497
Glyma08g00480	91.2570531192392	51.2247502359999	131.289356002479	2.56300626938364	1.35783700761803	0.000466027734934081	0.0167321841224994	0.204805280158032	0.00455099234746556
Glyma11g05430	111.641965607646	62.4037994216449	160.880131793647	2.57805026752659	1.36628039403483	0.000466310595577135	0.0167321841224994	0.0841063708240993	5.51797080942449
Glyma09g00770	92.2294965107557	47.7736221394369	136.685370882075	2.86110545445206	1.51657267340777	0.000466982421703842	0.0167443218479365	0.433041413164837	1.93863774867517
Glyma01g01700	151.679383347793	88.7824411162202	214.576325579365	2.41687796462451	1.27314462896785	0.000469824118014818	0.0168341905069421	2.49745279722429	3.58337623851419
Glyma18g22150	9.0627718466404	14.8661206788435	3.25942301443733	0.219251752683263	-2.18933971936743	0.000473757654442242	0.0169630246043838	3.29518627877675	0.805309457991508
Glyma02g12680	12.6012124768879	20.8240159772783	4.37840897649744	0.210257665057252	-2.24976969921782	0.000475017803732897	0.0169913613375625	6.27742847145658	0.181216165564589
Glyma17g04600	49.848930887914	71.4436149123075	28.2542468635205	0.395476165339629	-1.33833734628915	0.000475661380029712	0.0169913613375625	0.26788182845748	0.58437574605936
Glyma09g03690	114.187265412952	62.6108096095632	165.76372121634	2.64752559901448	1.40464463375215	0.000475890092016623	0.0169913613375625	0.807032544983216	5.08154359686282
Glyma13g43730	216.230522301134	120.785918110695	311.675126491574	2.58039290810323	1.36759075689423	0.000475902986924298	0.0169913613375625	1.20854345399261	6.23369129986991
Glyma06g46420	47.2230836840437	19.9456046801947	74.5005626878927	3.73518696887988	1.90118046050438	0.000477020231722911	0.0169952088624694	0.140915728287213	8.77417480924123
Glyma18g00490	12.3418590770894	3.16132922210423	21.5223889320745	6.80801884902986	2.76723503134883	0.000477025053229925	0.0169952088624694	0.342209719021721	3.7568219739254
Glyma17g20290	33.547142095453	49.1351243016811	17.9591598892248	0.365505534878852	-1.45203484170059	0.000477169495257468	0.0169952088624694	4.51560010089956	0.701572436991743
Glyma19g30290	4.02103049423358	7.29008962739863	0.751971361068531	0.10314981015355	-3.2771869289299	0.000477364977311936	0.0169952088624694	1.04074182503311	0.226925141231819
Glyma16g00330	539.493002169596	795.1862362463	283.799768092893	0.356897233826101	-1.48641937523434	0.000478964854169777	0.017040082717554	16.3202103175882	0.730388357676965
Glyma13g43850	7.32096925645484	12.748333194928	1.89360531798166	0.148537482432216	-2.75110106355369	0.000479834100279451	0.0170589178469746	0.00868188079037037	0.288774167283083
Glyma13g27490	9.62427682894511	16.1853836893002	3.06316996859002	0.189255319947405	-2.40159424009847	0.000480965807246841	0.0170870506425932	6.67850642329557	0.165632090937458
Glyma04g08000	90.076713019221	131.159433618979	48.993992419463	0.373545318606602	-1.42064481315041	0.000481586669761412	0.0170970079457943	4.122832061991	0.212580939692256
Glyma02g13320	34.980060752908	15.8544107649515	54.1057107408645	3.4126598296843	1.77089661529057	0.000482104962807217	0.0171033123872505	1.02787187391154	2.31022917925898
Glyma20g30940	41.4462318181104	62.5830730045431	20.3093906316777	0.324518909932777	-1.62362554741371	0.00048339073331508	0.0171368159757653	2.35970864335257	0.10038822157868
Glyma20g25080	8.55540249816326	1.55587489702747	15.5549300992991	9.99754551539912	3.32157394414654	0.00048424517825593	0.0171549920277131	0.143990771905923	1.85552317678366
Glyma15g01020	188.53434542911	105.008645795651	272.060045062569	2.59083471652423	1.37341698106922	0.000489564840644058	0.0173312168092321	0.623660689102887	6.46419575844764
Glyma19g07830	11.2972824125682	20.0576948548003	2.53686997033601	0.126478640177781	-2.98303433298387	0.000490615733022341	0.0173561798322681	0.739501978195285	0.266664906629372
Glyma04g42360	19.2965415312786	6.44989132290235	32.1431917396549	4.98352454800603	2.31716643494429	0.000493739342346659	0.0174543811594788	0.328577273961524	3.92785138640992
Glyma11g11850	148.369175883311	211.091706045816	85.6466457208064	0.40573193198892	-1.3014012446252	0.000495256016464047	0.0174863538888066	8.19570233075361	0.860493768295496
Glyma08g11610	75.1733793388896	38.4854909091664	111.861267768613	2.90658284787449	1.53932403105878	0.00049534044960822	0.0174863538888066	1.39634403031973	0.447917405457868
Glyma10g05130	816.882879804231	503.509246262061	1130.2565133464	2.24475820799156	1.16656005480255	0.000498198163259303	0.0175748767374939	0.0633514101195722	1.89273920025995
Glyma07g03480	51.3041111861625	28.1653310975575	74.4428912747675	2.64306821094758	1.40221365779294	0.000500243264798631	0.0176346289674343	0.274318099700129	1.74349195444298
Glyma16g05920	31.1572722389814	15.5433343882135	46.7712100897493	3.00908472542518	1.58932472854892	0.000502063310371262	0.0176863692051417	0.257975390903594	3.29539632110388
Glyma11g20720	915.639510142983	601.778394663101	1229.50062562286	2.04311194374332	1.03076825265601	0.000510471093732295	0.0179699428010291	0.320847118578529	18.2107445173005
Glyma07g14060	2.77644080465119	0	5.55288160930237	Inf	Inf	0.000511224767666898	0.0179838627274776	0	1.6202786261118
Glyma15g07430	61.4625769734385	90.1883654832186	32.7367884636584	0.36298239011494	-1.46202853650135	0.000512071242916382	0.0180010254363862	2.22748407425817	0.328201611480758
Glyma11g15560	273.135065410735	162.307033039328	383.963097782141	2.36565902655065	1.24224214630908	0.000516743097179541	0.0181525449512357	0.103033451275156	0.998797022401201
Glyma08g25480	60.7908714126424	91.8985105122521	29.6832323130327	0.323000146004273	-1.6303932778332	0.000517345657309046	0.0181610032526271	4.39826908778985	0.23099089300252
Glyma08g02110	97.1065446514854	136.294837762346	57.9182515406248	0.424948240824905	-1.23464096481974	0.000519908431483721	0.0182270776361974	3.08620803454306	0.703536179790663
Glyma18g07240	84.0478726045556	130.841207662166	37.2545375469453	0.284730920881877	-1.81232892115866	0.000519954086237469	0.0182270776361974	12.4819240238774	0.655569166317454
Glyma13g42100	23.230748891549	37.0538658461311	9.40763193696691	0.253890699988843	-1.97772054482399	0.000532217995114584	0.0186364248806479	2.51650842715038	0.0623509417436355
Glyma05g07680	23.2661816273792	38.4201658266959	8.11219742806248	0.211144258581669	-2.24369907686664	0.000532373817782207	0.0186364248806479	5.77342109122223	0.015244202558166
Glyma17g32010	5.38971736289172	0.520738536998032	10.2586961887854	19.7002823104375	4.30014439893195	0.000532912482996169	0.0186422813476827	0.0292397027029931	3.45725277641691
Glyma19g11360	81.0171762809393	41.8487454033065	120.185607158572	2.87190466524896	1.52200785875171	0.000534800584474934	0.0186953026044967	0.113531217572526	2.42235961231932
Glyma13g27450	14.0328654463287	3.45657241741968	24.6091584752378	7.11952636988534	2.83178126836222	0.000537886255090338	0.0187885704760023	0.191521867167172	4.2403095930682
Glyma03g07310	7.11221077328286	12.1394711649333	2.0849503816324	0.17174968771746	-2.54162061901069	0.000538217182503462	0.0187885704760023	11.1213385492821	0.254804824282142
Glyma04g40860	16.2505670398419	4.77427054483132	27.7268635348524	5.80756018631366	2.53793220039806	0.000539855993447445	0.0188326831237445	0.480668236099367	7.16065958942574
Glyma06g13090	36.3412018954061	15.2743724292736	57.4080313615385	3.75845434091387	1.91013947755178	0.000540484384273561	0.0188415108376031	0.903019562196044	5.11981650743986
Glyma18g38670	94.7929893096513	51.4984288314742	138.087549787828	2.68139345065676	1.422982926767	0.000542226757540102	0.0188786290302066	0.0322905404524612	1.86976303467184
Glyma16g03010	158.989115711233	224.102566613501	93.8756648089648	0.418895982440342	-1.25533604725774	0.000542301302049005	0.0188786290302066	0.733591737795287	0.000456924857820107
Glyma05g02550	71.4695179747922	38.869591627016	104.069444322568	2.67739999229207	1.42083268764822	0.000542790407671671	0.0188825611051353	1.12112173343913	4.3782397969749
Glyma07g03670	60.5177058697959	32.0459664594308	88.989445280161	2.77693123697233	1.47349145324345	0.000543286887339731	0.0188867440841878	0.0799465323931829	0.74638459678668
Glyma15g03290	31.2479691453181	49.067500306628	13.4284379840081	0.273672754880365	-1.86947627858226	0.000545499722611204	0.0189505471109757	1.7353695171824	0.0129392049177107
Glyma07g16040	11.276855678108	17.6393885635003	4.91432279271566	0.278599384271429	-1.84373602542464	0.000546313066640299	0.0189656774773696	1.48015204537011	0.55399306728549
Glyma13g19160	49.859764201311	74.9596558371947	24.7598725654273	0.330309314909388	-1.59811043987461	0.000547507489050074	0.0189940072168795	0.882860772818711	0.167392976094696
Glyma19g44010	64.0051736771332	93.311260154776	34.6990871994904	0.371863879471083	-1.42715347449521	0.000550333124412304	0.0190788484201473	5.06137108646727	0.22650323694138
Glyma02g35630	41.6684816370077	62.9449342874012	20.3920289866143	0.323966165307379	-1.62608494749402	0.000552454961989594	0.0191391902256146	1.65393327146986	0.134717790571897
Glyma13g39810	73.3741827109062	37.4659158525866	109.282449569226	2.91684981088434	1.54441110352418	0.000553497908696816	0.0191620975990838	0.060441601394778	6.36420239474602
Glyma03g35960	2.41790670523609	0	4.83581341047218	Inf	Inf	0.000555484748855767	0.0192165842590819	0	0.765439237269928
Glyma13g33420	7.35334874767436	12.9061233597713	1.80057413557739	0.139513166377273	-2.84152681390205	0.000556245012619738	0.0192165842590819	2.18877478628036	0.00839446727248107
Glyma10g42090	5.54426472982937	9.59968540075704	1.48884405890171	0.15509300531706	-2.68879447248462	0.000556249276108778	0.0192165842590819	0.851918109178537	0.080916936526922
Glyma14g08970	22.3223282742354	33.5085234331787	11.1361331152921	0.332337327172872	-1.58927975339866	0.000556602990352498	0.0192165842590819	1.32198835257851	0.653922059547306
Glyma03g34210	67.7537509637648	36.340672517154	99.1668294103757	2.72881106874303	1.44827251200924	0.000559358421384091	0.0192984421959175	0.151636305527494	1.65986097662461
Glyma15g05520	28.8957545360525	12.5298470571473	45.2616620149577	3.61230762103673	1.85292075672981	0.000561172560444763	0.0193477344517628	0.213998370075936	5.80795854426231
Glyma18g06840	230.726415128319	137.778334820798	323.674495435839	2.34924087199071	1.23219464311202	0.000562602630912522	0.0193837264716388	0.21781643994405	2.33159279257927
Glyma17g04730	2.18004605038322	0	4.36009210076643	Inf	Inf	0.000565552814496298	0.0194720066768859	0	1.3134258222043
Glyma18g46610	220.132405794923	130.684916840765	309.579894749081	2.3689030244117	1.24421914029872	0.000569923018624142	0.0196007219495437	0.263784709037981	1.3974723929787
Glyma11g03500	156.575924576207	225.237692683137	87.9141564692772	0.390317248512017	-1.35728087655603	0.000570072193596164	0.0196007219495437	1.96220104012251	0.500136709070611
Glyma19g33800	195.431846831707	276.721638003489	114.142055659924	0.412479690722577	-1.27760500780803	0.000572675789998465	0.0196767638481403	4.1823232249728	0.213402642556489
Glyma06g10660	514.298318634374	302.171451774209	726.425185494538	2.40401659795891	1.26544685682711	0.000575741310092823	0.0197685622608411	0.01279890871173	4.40451748254107
Glyma14g05260	3.59215170879346	0.263539625482328	6.92076379210459	26.2608090887215	4.71483946086319	0.000577964310873846	0.0198177803562542	0.0603352076686198	1.10669766227352
Glyma03g24050	152.543818289	211.776656643411	93.3109799345889	0.440610317555942	-1.18242481657006	0.000582400503602495	0.0199460108074527	5.41140898895084	0.393441114616933
Glyma13g37860	4.38747023564258	0.319459767498245	8.45548070378691	26.4680612835961	4.72618061994452	0.000582498692080034	0.0199460108074527	0.0643419876615434	5.31669072931618
Glyma09g38490	9.02177490624696	16.6230244547969	1.42052535769701	0.0854552889313165	-3.5486864049669	0.000583164172925948	0.0199551863099589	8.27417797661535	0.160804342941928
Glyma14g37980	129.284740434587	174.134884071578	84.4345967975953	0.48488042615797	-1.04429907925335	0.000584332550518982	0.019981546119552	7.24504893818484	1.20930617017735
Glyma09g37460	237.632331393119	322.750187483158	152.514475303079	0.472546511877822	-1.08147175676427	0.000585492428330256	0.0200075795845817	4.0681855481559	0.738189916269879
Glyma20g34570	53.0361535939705	27.3156623130044	78.7566448749365	2.88320466011333	1.52767324808878	0.000589688566168016	0.020137262811611	0.638430398417152	0.0783468422473316
Glyma04g02080	217.353100427091	296.702098007006	138.004102847176	0.465126818361484	-1.10430396946974	0.000591315347033522	0.0201790884471351	3.24338009576156	1.07233440482978
Glyma08g43080	19.8322237907622	6.01406533102456	33.6503822504999	5.59528046310185	2.48421044801761	0.000595978148993855	0.0203243934112381	0.0343336388178464	13.6347270576189
Glyma07g04480	543.601262735429	302.970616404989	784.23190906587	2.5884751411588	1.37210246310935	0.000597121121916437	0.0203495473177754	0.121986128933356	5.94679432031799
Glyma02g06150	178.779807344537	95.5563553539564	262.003259335118	2.74187162501767	1.45516102542567	0.000599350919074898	0.0204091277511984	0.926482208195455	6.22554943921542
Glyma10g13700	103.960629803121	149.949656276953	57.971603329288	0.38660711047057	-1.37105992307465	0.000599734465295135	0.0204091277511984	5.79749815509121	0.152657070709862
Glyma03g37730	35.1310922677683	54.8101424025577	15.4520421329789	0.28191939403277	-1.82664536649135	0.000600089096610866	0.0204091277511984	1.52720551266033	0.114417120127898
Glyma06g41260	25.9474532402935	11.5886751229335	40.3062313576535	3.4780706966139	1.79828725772147	0.000601058038631117	0.020428241354938	0.0101950410800373	0.606780641878577
Glyma06g32860	142.116357719183	206.616448619712	77.6162668186542	0.375653861718972	-1.41252416165128	0.00060323194665615	0.020488254729494	4.251402808185	0.97173590173498
Glyma09g01920	12.723812898343	4.09549195241617	21.3521338442698	5.21356996725947	2.3822715894542	0.000605332143836119	0.0205456851172612	0.106042176752859	0.24928138915865
Glyma08g22360	221.913720695141	315.683791536848	128.143649853434	0.405924071139636	-1.30071820105993	0.000605891222410276	0.0205507658606577	1.25922367595302	0.239012263963874
Glyma09g08630	7.14499787251074	11.8680259424393	2.42196980258221	0.204075202930035	-2.29282720297855	0.000607258942730416	0.0205738724558402	4.85939646034755	0.394535010556738
Glyma15g24060	711.212649940486	378.887827036385	1043.53747284459	2.75421219258219	1.46163971321042	0.000607392158799084	0.0205738724558402	0.449736128870734	11.8327060002765
Glyma06g21160	147.108022488869	211.884492755642	82.331552222097	0.388568087977287	-1.36376067365376	0.000609139793573205	0.020619156100864	1.9970933034844	0.099844322451397
Glyma16g32080	8.05858551366028	2.13887429000804	13.9782967373125	6.53535217222137	2.70826498099816	0.000614298867543362	0.0207657837385921	0.0699465477394637	0.831211220138583
Glyma07g21150	5.06733459752813	9.24193145888523	0.892737736171021	0.0965964463318692	-3.37188607476848	0.000617003444218276	0.0208431735506819	5.09443684573908	0.134675116155061
Glyma06g05810	247.643974762543	344.331588561834	150.956360963253	0.438404044176575	-1.18966698799728	0.000618510101920408	0.0208740068084259	9.91838211599505	0.729268215345857
Glyma08g22600	972.672935352954	532.469538248037	1412.87633245787	2.6534406777646	1.4078642951782	0.0006187478262702	0.0208740068084259	0.0730486766391144	5.66741786936768
Glyma19g41660	420.418677229151	590.318357890088	250.518996568214	0.424379477988144	-1.23657320234954	0.00062059869224026	0.0209093665419269	2.1166668340467	0.0583657716882824
Glyma08g40460	92.1010032516534	136.230012461023	47.9719940422835	0.352139687691865	-1.50578026044535	0.000620629019452003	0.0209093665419269	8.23446507451912	0.0600961108356376
Glyma05g29690	3.93378521352095	7.03766654680445	0.829903880237451	0.117923160285888	-3.08408100126709	0.000622017452534792	0.0209420885981181	1.13196065333628	0.206312822284767
Glyma14g00870	1150.52356755962	625.922000214487	1675.12513490474	2.6762522076724	1.42021408070764	0.000625652648636274	0.0210503601266034	0.923775703991214	1.34662024895179
Glyma16g32490	21.8230486528958	34.8368383243308	8.80925898146075	0.252871942609906	-1.98352112314164	0.000627867782181589	0.0211107399850861	5.60564354523461	0.339335593979884
Glyma16g04150	147.844199490223	206.903332940825	88.7850660396215	0.429113754610296	-1.22056794959218	0.000629962267369353	0.0211669851805048	6.92023098451799	0.328663130441432
Glyma12g33530	36.4947726013441	52.5286206517946	20.4609245508936	0.389519547572482	-1.36023236485909	0.000631188287092669	0.0211939938620501	0.360670485043392	0.539437753051681
Glyma02g03290	52.3910954157581	24.7201251155998	80.0620657159163	3.23874031144739	1.69543279465154	0.000633027226858722	0.0212415332627547	0.629063683893036	9.07036955116729
Glyma08g26160	18.8236437324579	31.2097943141346	6.43749315078116	0.206265157853529	-2.27742795198184	0.000637057247391184	0.0213590781085776	3.21324958780345	0.157015623137934
Glyma09g07390	2.06550018951366	0	4.13100037902731	Inf	Inf	0.000637381202945263	0.0213590781085776	0	1.41718038531187
Glyma19g36940	32.8717556971146	50.5216738896157	15.2218375046134	0.301293214034662	-1.73075991511393	0.00064149381025571	0.0214825535563885	2.03272587384131	0.810236804996241
Glyma16g02510	132.598370779005	190.57844424729	74.6182973107205	0.391535871779379	-1.35278360431247	0.00064240550323875	0.021498742571388	7.73095220784108	0.0146566540154075
Glyma13g27460	109.924470170614	56.2260810055589	163.622859335669	2.91008827948532	1.54106291892183	0.000645542863935686	0.0215893445880796	0.0641410083929733	8.76064550088395
Glyma13g11270	79.9916195481936	112.767851855205	47.2153872411823	0.418695456767301	-1.25602683129887	0.000653527204923697	0.0218272868662439	1.76198434594783	1.04220535975151
Glyma04g16410	18.9294825519932	30.4755141790649	7.38345092492153	0.242274859795264	-2.04528338688075	0.000656010727244118	0.0218956665538082	7.01405223745494	0.0627671297236023
Glyma08g47420	105.043627005613	68.5448477407895	141.542406270436	2.06496054678968	1.04611421772481	0.000656495300471312	0.0218972807896076	0.387858043319293	7.09598307527914
Glyma13g40590	18.0459915511845	7.28852474435353	28.8034583580154	3.95189141401073	1.98254330658341	0.000658732826754041	0.0219573234862059	0.270201011707611	1.66752487496669
Glyma02g40800	192.719952457945	266.878809306008	118.561095609883	0.444250691608634	-1.17055407264676	0.000662857238842153	0.0220801397031435	5.26069524152891	0.425795617388919
Glyma17g16360	71.8922901894913	101.473354825689	42.3112255532932	0.416968825224862	-1.26198857062932	0.000665398807883332	0.0221501026239625	0.317994091564772	0.246590878163752
Glyma17g13390	193.774159954054	107.457818458061	280.090501450047	2.60651579819071	1.38212260418957	0.000668296983593565	0.0222318358379148	0.240989854661095	13.7141489772128
Glyma02g44890	18.5815193609637	5.83180870342464	31.3312300185029	5.37247218004666	2.42558610705043	0.000668942864101583	0.0222385846589638	0.0251732002083416	6.23826825091501
Glyma02g06730	93.0326461547084	59.7958086994817	126.269483609935	2.11167783087495	1.07838974603499	0.000671524726471941	0.0223096424514659	0.254359377864735	6.7014316143493
Glyma06g13100	26.7961499382469	38.5777872827516	15.0145125937421	0.389200979405452	-1.36141275429143	0.000672365170148235	0.0223227904604969	3.35204308874175	1.9831122052144
Glyma05g26830	36.7195409628076	53.5816108826411	19.8574710429741	0.370602352483721	-1.43205605565433	0.000673048697877571	0.0223307148610418	1.4915378799047	0.421938123922332
Glyma04g15410	52.9695871217404	26.3923662370068	79.5468080064741	3.01400819055531	1.59168333745912	0.000674644094791946	0.0223688632195911	0.494468004074591	0.539193101772737
Glyma13g22650	1089.72792595473	602.697268390531	1576.75858351893	2.61617011759415	1.38745635575563	0.000675690270131537	0.0223887629507149	0.127406887194517	3.4730455413876
Glyma14g10600	109.644547293309	158.986385976324	60.3027086102942	0.37929479458244	-1.39860852257404	0.000679087134201853	0.0224829333935071	0.524955434148172	0.576732563457628
Glyma03g20170	33.1323101389306	12.0967322319983	54.1678880458629	4.4778942781405	2.16282046695716	0.000679428075418839	0.0224829333935071	0.0194093725459273	7.16015744721395
Glyma11g14470	8.85976678795852	15.0035737093156	2.71595986660144	0.181020863377044	-2.46577211163419	0.000680417803880141	0.0225008520006451	0.41699381118326	0.220890406631344
Glyma05g28970	29.7889205416291	12.0344713760157	47.5433697072425	3.95059892717803	1.98207138842089	0.000684080194336148	0.0226001381911218	0.0501487876863274	3.88423596951175
Glyma17g08900	16.8971716074041	26.2372872388923	7.55705597591582	0.288027337091228	-1.79572234844798	0.000684320605002193	0.0226001381911218	2.37313134594463	0.108189087097242
Glyma06g05040	27.5434993442014	45.011389617882	10.0756090705208	0.223845767839125	-2.15942305283632	0.000686402418428942	0.0226539875100029	0.355879362283024	0.196429437187313
Glyma07g31050	139.868510301551	72.9664932344297	206.770527368673	2.8337736706676	1.50272453692756	0.000691309160434795	0.0227908700558209	1.66703246953009	5.01875900463022
Glyma04g39800	205.736364138114	278.510157822275	132.962570453953	0.477406538754686	-1.06670976859261	0.000691457899460452	0.0227908700558209	1.62282574136131	1.92919113690617
Glyma17g07270	621.736971970384	895.153022444553	348.320921496215	0.389118857628379	-1.36171719643805	0.000692156299205464	0.02279891998938	7.9545518046519	1.36506427474109
Glyma12g07840	50.9610632100918	74.2190941825455	27.703032237638	0.373260177084633	-1.42174649834705	0.000693255521204437	0.0228201533829125	1.74565965923876	0.190020245299878
Glyma01g36000	52.373356531729	78.9357985205296	25.8109145429284	0.326986171378446	-1.61269847110773	0.000694741207498894	0.0228540720021212	4.27279925447017	0.0612111239301782
Glyma12g15560	2.68091252805506	5.2838925369412	0.0779325191689199	0.0147490734575072	-6.08323186311348	0.000697944754946622	0.0229444196159564	0.97069994122603	0.00895529158056866
Glyma18g52590	317.351944391933	433.978975197654	200.724913586213	0.462522207429043	-1.11240545838578	0.000702580582246935	0.0230594758089591	1.81343137319005	0.153027756446048
Glyma09g38370	109.271317276291	67.0262239036373	151.516410648946	2.2605541805067	1.17667649629507	0.00070281910185614	0.0230594758089591	2.36890488760765	7.23505338891228
Glyma07g04140	82.5443997957155	42.9537983257564	122.135001265675	2.84340398349449	1.50761908796338	0.000702822725307425	0.0230594758089591	0.1768967786358	4.85392096819719
Glyma14g39130	162.430879280797	223.116428718587	101.745329843007	0.456018996123932	-1.13283417171889	0.000704968355204881	0.0231147658151077	2.36612517434857	1.28330835935966
Glyma11g05470	341.68733431727	185.651497208707	497.723171425833	2.68095425519946	1.42274660299823	0.00070642310370933	0.0231473455503294	0.205119194206687	8.92235299655503
Glyma19g41780	31.1160137650036	48.9368065894839	13.2952209405232	0.271681416649289	-1.88001220810854	0.000711044681508922	0.0232835824964556	4.1054882185307	0.0205653532657421
Glyma13g27820	28.7051235622015	10.4912779069215	46.9189692174815	4.47218819611357	2.16098090014151	0.000718555301980919	0.0235141835750588	0.0121524001796786	4.34512396134685
Glyma05g33340	8.07842605484384	14.2783454549414	1.87850665474631	0.131563328585541	-2.92617068058967	0.00072044159739066	0.0235605522784454	8.44213927718467	0.00275536458242212
Glyma14g07680	22.9869415107274	35.3612064085667	10.6126766128882	0.300122017622032	-1.73637893273582	0.000722096222534161	0.0235992892415315	2.64620664132833	0.187268433710483
Glyma14g37230	75.7724667694996	110.467058071968	41.0778754670311	0.371856336033402	-1.42718274055496	0.000725594658690263	0.0236981953621291	4.15894527623073	0.103257768604899
Glyma01g40320	24.8294012985256	8.97978800766042	40.6790145893907	4.5300640231917	2.17953143995991	0.000726337719574262	0.0237070397821251	0.527010058187992	4.06158835865302
Glyma13g40340	182.141424553415	264.544718737279	99.7381303695507	0.377018036291253	-1.40729455217452	0.000726876810554689	0.0237092196316016	3.76963003442995	0.622539916647347
Glyma14g38210	278.892233058426	407.703606890569	150.080859226283	0.368112660005398	-1.44178072763502	0.000727716975679133	0.0237170044537021	1.64851847128542	1.78283050194816
Glyma12g06300	26.4416111686104	39.3955026068978	13.4877197303231	0.342366992113499	-1.54638447787274	0.000728060396883501	0.0237170044537021	12.3636149184013	0.665472904318376
Glyma06g20970	26.7109986120445	12.3125072030502	41.1094900210388	3.33883987583411	1.73934690625537	0.000730391551082157	0.023777513276766	0.322741420829298	1.97169409223846
Glyma02g05260	629.494325306959	877.268773473458	381.71987714046	0.435123064541644	-1.20050460313434	0.000731182877889824	0.0237878478854124	3.23869752987397	0.146603430888192
Glyma14g28050	6.25030545359677	11.2961430943468	1.2044678128467	0.106626465580936	-3.22936252336193	0.000732875475609788	0.0238274715026786	1.16790231368291	0.106958693523463
Glyma06g18890	46.3506418829056	67.1526039414243	25.5486798243868	0.380457023627443	-1.39419459858637	0.00073622109423126	0.0238903622651991	7.16595101975007	1.07113421266743
Glyma03g02980	260.26605647753	169.527449649665	351.004663305394	2.07048866735598	1.04997130626052	0.000736237582905296	0.0238903622651991	2.51638471568326	11.1407635698673
Glyma17g05770	12.3694977338857	3.11809050802156	21.6209049597499	6.93402096704	2.79369219895766	0.000736786471934178	0.023892728749757	0.247110758148368	6.43729328582046
Glyma15g17120	6.48985249570602	1.7426574649751	11.237047526437	6.44822505414025	2.68890209728182	0.000739486529646557	0.0239648058758732	0.0923069098476435	1.26400230195908
Glyma08g20190	70.1930727308881	29.9261143113226	110.460031150454	3.6910916666739	1.88404756673922	0.000740911848698266	0.0239955057372931	0.0476567320279031	12.4934342252421
Glyma07g06990	171.803090929543	103.375845132301	240.230336726784	2.32385366638923	1.21651922475733	0.00074406015055106	0.0240819313330191	0.288142812319539	1.69129623350563
Glyma08g12320	72.7586760393229	102.710975433289	42.8063766453564	0.416765359931364	-1.26269272401771	0.000744600652749584	0.0240838970150621	0.608559983237349	0.130762736916215
Glyma17g35660	278.513373582764	183.362812764843	373.663934400685	2.03783923668261	1.02704024306949	0.000746331808970915	0.024124346734405	0.675378385589211	2.32138891292629
Glyma13g24440	21.8683241765288	34.668100323387	9.06854802967056	0.261581913778903	-1.93466530100671	0.000748767590350008	0.0241875059639511	12.9706436809755	0.258508698058292
Glyma20g27670	26.0025628355104	9.68912388622499	42.3160017847959	4.36737132084321	2.1267651965556	0.0007492802298613	0.0241885004879791	0.307504984915675	3.05536805887433
Glyma18g14530	22.0951123860857	34.1359078239256	10.0543169482459	0.2945378514644	-1.76347504619343	0.000759595889234456	0.0245057545267869	1.93545107207325	0.337820325578113
Glyma06g21490	4.80530666768078	8.71032626757286	0.900287067788696	0.103358593023125	-3.27426975840752	0.000761508234376827	0.0245516710709585	3.35785412870198	0.00424953682221003
Glyma16g17150	91.5749523910063	60.0208854418029	123.12901934021	2.05143623646801	1.03663431252388	0.000765750815019608	0.024672609218979	0.179852670222333	12.8575467810265
Glyma15g13550	1320.20994308883	1884.96701115843	755.452875019222	0.400777769874577	-1.31912560676628	0.000770181136225873	0.0247835402932068	1.86898366042474	0.0364144981389226
Glyma05g05070	8.54335111743516	15.3995406437747	1.68716159109557	0.109559215441767	-3.1902172548954	0.000779085636101338	0.0250406816284961	3.24193401567243	0.14191133452841
Glyma17g04640	102.621163190999	146.376901986125	58.8654243958732	0.402149680702034	-1.31419552031328	0.000779560080198683	0.0250406816284961	1.27115378472183	0.0640794543753888
Glyma20g04830	20.6480151993682	33.2670481886851	8.02898221005136	0.24134940270361	-2.05080483851133	0.000779668626573028	0.0250406816284961	4.98174281136479	0.368513043287293
Glyma04g42680	68.5541727892103	95.5049083031162	41.6034372753044	0.435615697815888	-1.19887215104128	0.000783895752160976	0.0251524574022946	5.03393061259884	0.820934101215178
Glyma05g29180	20.1486652989913	6.2567680409881	34.0405625569946	5.44059845818077	2.44376535463037	0.000784315406894591	0.0251524574022946	0.0623224216883643	6.22443192887626
Glyma15g22100	79.6535207180494	47.0331699991882	112.273871436911	2.3871210772918	1.2552717432854	0.000784652050678167	0.0251524574022946	0.97004892782035	0.517384244821101
Glyma02g15380	59.8922466965044	84.2347462345577	35.5497471584511	0.422031866273571	-1.24457615856353	0.000789302279314375	0.0252853765917692	3.148721044916	0.499718007212505
Glyma16g24810	3.52360525673761	0	7.04721051347521	Inf	Inf	0.000796837152822985	0.0255104771904088	0	4.33087304056378
Glyma12g35410	839.38053720482	461.59559479824	1217.1654796114	2.63686545826637	1.39882396193296	0.000797639987937843	0.0255168062921265	0.179275238492031	10.1670125888486
Glyma07g32630	527.257260617003	797.570163721128	256.944357512877	0.32215893873723	-1.63415547003966	0.00079805147271138	0.0255168062921265	11.5666676060753	2.03057369068203
Glyma01g06120	4.26519171350055	7.95956644854454	0.570816978456565	0.0717145817107844	-3.80158969814223	0.00080019116406037	0.0255689345924039	1.8634061440151	0.0499438051798024
Glyma06g22160	43.2504151645003	62.0335919550145	24.4672383739861	0.394419178430443	-1.34219839115887	0.000801703657005688	0.0256009681157942	1.75205634328794	1.05673449259464
Glyma18g19660	26.7174184986595	42.526105834065	10.9087311632539	0.256518459644984	-1.96286544574113	0.00080617428559793	0.0257069758368042	4.78354152801928	0.00709621840126391
Glyma10g27200	8.84436504673924	14.9954182217301	2.69331187174841	0.179608986686713	-2.47706855814907	0.000806559631525858	0.0257069758368042	1.39349575736506	0.059953864324016
Glyma11g04620	94.0239558691551	54.7466320937061	133.301279644604	2.43487634849284	1.28384850908554	0.000808149278345516	0.02574129798456	1.55290046527624	6.72109003044391
Glyma20g38720	10.1404711479177	17.4091173908962	2.87182490493928	0.164960970763575	-2.59980336706097	0.000810208818936559	0.0257905342433712	4.92148868825229	0.176011906068554
Glyma08g41570	162.074516987288	89.5455073160234	234.603526658553	2.61993631719112	1.38953174459129	0.000814422631217754	0.0258829536295754	0.615132318729919	8.43922450104546
Glyma19g34060	202.936037229944	286.080613051063	119.791461408825	0.418733237919352	-1.25589665500783	0.000814446777807279	0.0258829536295754	4.21301007633516	0.145350029755663
Glyma19g42000	8.94685069633705	2.07027272005888	15.8234286726152	7.6431614633676	2.93416950790719	0.000814658991906794	0.0258829536295754	0.293686605627058	1.84966415851957
Glyma19g44360	61.6079223308794	86.4161315543261	36.7997131074328	0.42584309718028	-1.23160613067274	0.000815746592930576	0.0259011152552321	1.60113573901547	0.569447983284228
Glyma03g42400	17.5918252753693	6.78566206557167	28.397988485167	4.18499893020749	2.065227253986	0.000819643974681802	0.026008412063876	0.134036681848434	0.314021547343703
Glyma15g11360	61.8496774606241	91.2548963281203	32.4444585931279	0.355536633086176	-1.4919298778024	0.000821776871110603	0.0260596191742774	1.33608995910687	0.0949650489618882
Glyma13g05010	41.1774568459474	20.8435379003258	61.511375791569	2.95110053224734	1.56125306848399	0.000825646286183857	0.0261495764378061	0.0229386916637823	0.391010141235453
Glyma18g20500	22.5107873564127	8.94174372386067	36.0798309889648	4.03498826439045	2.01256447748563	0.000825655464330419	0.0261495764378061	0.0729423948568797	4.65610940719041
Glyma10g08540	233.176058633192	142.234291881815	324.117825384569	2.27876007323103	1.18824903369429	0.000828168552740615	0.02621263126042	0.415865764636685	0.541372117422392
Glyma01g37300	775.749775729587	1110.33415497473	441.165396484446	0.397326691706144	-1.33160238049833	0.000837756788690219	0.0264994032989668	2.28246764809144	0.10796600857539
Glyma17g34900	302.240090704147	405.973566997893	198.506614410402	0.488964382283125	-1.0321987163663	0.000838286951341664	0.0264994752332495	6.23303745233517	0.314655668054087
Glyma20g16230	14.091959839822	3.89421318291639	24.2897064967277	6.23738489800321	2.64094128782671	0.000839734914437012	0.0265159294828444	0.0657706717272117	9.37180717386416
Glyma12g05780	13.9441455273842	4.15775280839872	23.7305382463697	5.70753946661612	2.51286893046303	0.000839863899235496	0.0265159294828444	0.10355228404361	1.7597196334048
Glyma12g33750	7.67434692942653	1.68039660899255	13.6682972498605	8.13397097846743	3.02395984335773	0.000843215433348187	0.0266050103951261	0.00287781506143824	0.801918650418754
Glyma20g29110	40.9887271679859	19.4364012874462	62.5410530485256	3.21772802092331	1.68604238714035	0.000844302833642882	0.026622586649522	0.0749266576090556	4.8159896421932
Glyma18g08040	95.9771160376559	55.0004513485578	136.953780726754	2.49004830630986	1.31617373048519	0.000847327782263056	0.0267011973269448	1.17236463430343	7.75412593990238
Glyma01g36640	142.751181337425	79.5711916774736	205.931170997377	2.58801164914155	1.37184411119477	0.000849936844090822	0.0267666120680773	0.0362602902397983	4.11339451650017
Glyma15g42260	61.0105382165781	28.6650640102492	93.356012422907	3.25678716047965	1.70344943893739	0.000856330895727078	0.0269306353476194	0.994521021484147	6.59178862974496
Glyma05g24980	6.84016128464565	1.56221561099409	12.1181069582972	7.75700029689629	2.95549885686391	0.000856962392163327	0.0269306353476194	0.146613361004697	0.103980908386766
Glyma09g39210	22.9688409465743	33.9039030594888	12.0337788336597	0.354937861064105	-1.49436162064045	0.000857061140637194	0.0269306353476194	3.03096124912407	0.396427827008937
Glyma07g11760	694.302522990287	956.644104079167	431.960941901406	0.451537766301499	-1.14708143613523	0.000857291087182929	0.0269306353476194	0.0190216385288886	0.271017954429528
Glyma07g38460	218.685941866985	130.684960815564	306.686922918406	2.34676523606442	1.23067352583807	0.00086377924951282	0.0271009519819077	0.352145612016847	4.35849206050331
Glyma07g05110	497.929281630316	679.236377223583	316.622186037049	0.466144330095011	-1.10115137590215	0.000863792568996439	0.0271009519819077	4.03395914224871	0.284558393598924
Glyma06g20360	177.639962652291	105.232848132262	250.04707717232	2.37613142293791	1.24861463326715	0.000871046922887007	0.0273114831243003	0.346845238374152	4.21494734562303
Glyma06g24470	42.6413409149394	62.266743003135	23.0159388267439	0.369634538706884	-1.43582852619329	0.000872278073054952	0.0273251777104196	5.28468164135744	0.704620997792666
Glyma16g07240	31.4070148499413	47.7755836344443	15.0384460654382	0.314772629058917	-1.66761799761802	0.000872572359405617	0.0273251777104196	2.37094422633213	0.348508337814941
Glyma05g31780	2.39790800545738	4.46634592158262	0.329470089332131	0.0737672574217863	-3.76087559079492	0.000873911968021771	0.0273500666351153	1.13930393130903	0.143783267793924
Glyma08g44310	131.347412250232	181.257456818287	81.4373676821768	0.449291130481979	-1.15427751318619	0.00087697595674197	0.0274214099289654	2.28974054919754	0.0889085024266439
Glyma06g45380	169.302000328761	234.810715455145	103.793285202377	0.44202959392713	-1.17778513345468	0.000877284096215432	0.0274214099289654	5.10401977835497	0.947088110758671
Glyma08g41040	52.8085690553496	23.9561840874906	81.6609540232086	3.40876300353069	1.76924829865164	0.000878370450142069	0.0274382814105051	0.499684943104278	6.75188340425528
Glyma18g00540	11.1080784781969	18.9697681188452	3.24638883754853	0.171134871929376	-2.54679432901987	0.000889045133156154	0.0277544630841454	1.1059106163608	0.00668678325867775
Glyma20g32730	10.7617671474725	2.60369268499016	18.9198416099549	7.26654175395758	2.86126892928379	0.000890684409455249	0.0277704863210463	0.200991509110292	3.58324187375379
Glyma20g35320	85.831078124713	49.4096337506631	122.252522498763	2.47426489974988	1.30699996640031	0.000891051388836255	0.0277704863210463	0.549928069266844	0.929726690916827
Glyma17g32830	7.61254543826982	2.20747585995721	13.0176150165824	5.89705883208832	2.55999558729849	0.00089121802153839	0.0277704863210463	0.0453051738933333	1.31134797923758
Glyma10g04640	129.782940354612	74.7185991920625	184.847281517161	2.47391256682979	1.30679451339833	0.000892187643256654	0.0277834537865017	0.0457663202897994	3.23111885369581
Glyma09g30390	834.820390421608	1177.62781824509	492.012962598125	0.417800051064798	-1.25911542615174	0.000897747039866989	0.0279392459109008	1.47158005281857	0.204651639170582
Glyma07g01840	14.6456249857506	5.15937082497612	24.131879146525	4.67729108163818	2.22567321472404	0.000898839102519419	0.0279559009339358	0.105774662803063	0.691708657160835
Glyma13g06710	8.31365080611874	13.989274264805	2.63802734743252	0.188574996636489	-2.40678969469548	0.000903019176141891	0.0280685198904934	0.257139890855433	0.248696064144163
Glyma08g21650	58.7711558479603	30.6865945009816	86.855717194939	2.83041238714712	1.50101226703184	0.000907792613993953	0.0281954632915687	0.0330139703030559	1.11435465639075
Glyma10g29640	79.5655434779366	116.044129140032	43.0869578158411	0.371298040970668	-1.42935039157017	0.000908226541215296	0.0281954632915687	6.6416444357599	0.0781719449676567
Glyma07g10440	6.80024546713579	1.95661766240813	11.6438732718634	5.95102124220458	2.57313726751947	0.000913228133632711	0.0283332132757902	0.291694539469544	2.758882490153
Glyma01g45130	159.660993872245	219.316592215633	100.005395528857	0.455986455555225	-1.13293712311471	0.000913892595323726	0.0283363152517948	1.10266447893067	0.195507530087516
Glyma13g02550	86.2006782492652	51.5346583416551	120.866698156875	2.34534781147816	1.2298018880651	0.000916619211352173	0.0284033134510295	0.0721900693894325	0.574649699472053
Glyma15g05820	459.559052584177	254.074072252696	665.044032915659	2.61752026493369	1.38820070659493	0.000917255916768785	0.0284055088006639	0.918203888961019	8.2007828827164
Glyma07g16810	40.2047743673172	23.363633032667	57.0459157019675	2.44165432756994	1.28785896805661	0.000921972693038539	0.0284988344937448	2.40335727379569	2.94772704301133
Glyma13g05530	41.0437262645851	62.5940208406436	19.4934316885265	0.311426417838763	-1.68303676360979	0.000922623216199963	0.0285013925107827	0.654882694731731	0.0530765303450807
Glyma10g12400	335.993536938562	450.784906598643	221.20216727848	0.490704466898727	-1.02707369052155	0.000925197244139792	0.0285633311553342	11.2236549601729	5.83798343449513
Glyma04g42840	165.875137282834	226.671747737959	105.078526827708	0.463571344361726	-1.10913670590484	0.000927792237272884	0.0286258405155879	8.09251633280951	0.799213396264623
Glyma17g06560	77.3250431489716	110.398097097045	44.2519892008986	0.400840144572412	-1.31890109165552	0.000929864308937454	0.0286721489215917	2.70484479267554	0.146696727734836
Glyma13g38900	9.06899546979426	1.83843666440967	16.2995542751788	8.86598629733741	3.14828113277403	0.000932028618465698	0.0287212428596437	0.348447273418682	3.50609269987072
Glyma17g36350	342.627458198975	466.4445074164	218.81040898155	0.469102766786824	-1.0920240849555	0.000934213903432876	0.0287709225389122	0.321303068801197	0.0351337038148778
Glyma05g08440	32.9958474101588	54.264606330443	11.7270884898746	0.216109344246648	-2.2101666413533	0.00093501339619434	0.0287760503241838	4.09812190005187	0.569411492042641
Glyma08g13900	72.696942159361	41.731460798418	103.662423520304	2.48403534256903	1.31268570020346	0.000935757083918011	0.0287760503241838	0.196296024174333	2.04084102226608
Glyma16g34000	6.84893578605333	1.86265323659247	11.8352183355142	6.3539568734573	2.66765529800538	0.000936100125089986	0.0287760503241838	0.450124159137443	1.97933203510489
Glyma01g08080	45.9164225357431	68.6342642388583	23.1985808326278	0.338002907001276	-1.5648924403968	0.000939600016362614	0.0288591863451453	5.32301550480225	0.379249451592771
Glyma02g06400	169.821257614565	235.433006055636	104.209509173494	0.442629140745319	-1.17582965995986	0.000939954375073458	0.0288591863451453	0.529841116305319	1.22112965142632
Glyma04g43470	9.45883813571123	2.20113514599058	16.7165411254319	7.59450920398115	2.92495673340919	0.000941759503657596	0.0288969347946868	0.00298934142654941	6.77120348690442
Glyma13g33580	506.354030415555	295.642320130218	717.065740700892	2.42545025483853	1.27825259065056	0.000943439103287016	0.0289307877494838	0.0335954330318974	9.69461240470892
Glyma10g30120	1158.2585327559	1592.65376336932	723.863302142474	0.454501360428215	-1.13764348213992	0.000944676104365678	0.0289510352643789	4.08845475472461	0.816029919341174
Glyma20g28300	83.5673098574237	120.54347163652	46.5911480783275	0.386509094568106	-1.37142573368953	0.000945698294028659	0.0289646788663482	15.4306012677051	0.488391414681189
Glyma12g09940	450.32624987905	607.976071350343	292.676428407757	0.481394650545554	-1.05470798480383	0.000947755223369862	0.0290051899640081	4.56357497096388	0.776216910430121
Glyma10g30110	1157.97020341639	1592.07710469031	723.863302142474	0.454665983205179	-1.13712102504068	0.000948379312547464	0.0290051899640081	4.08879754588297	0.816498383610021
Glyma09g38850	28.5110731264261	10.9515703615559	46.0705758912963	4.20675522964461	2.07270787723409	0.000948754395922256	0.0290051899640081	0.276903706112823	3.79344413801556
Glyma13g21440	154.68178193492	213.894840739288	95.4687231305525	0.446334856888471	-1.16380161543976	0.000949952553168976	0.0290241437714726	11.0233076486797	0.486434176268489
Glyma20g04460	19.1913707135288	30.368281017167	8.01446040989057	0.26390892541333	-1.92188795137816	0.000954062306812786	0.0291319791603984	0.211737560770815	0.0483944342320336
Glyma02g02300	20.1296216454872	31.4271341682316	8.8321091227427	0.281034505897477	-1.83118081700017	0.00095918281434292	0.0292527448950184	3.91134593102819	0.54704370723337
Glyma15g42760	4.08250905616662	7.69742299731973	0.46759511501352	0.060746968846111	-4.04104376689639	0.000959969638751793	0.0292589653282946	1.67477737986189	0.135167616432722
Glyma07g08310	37.727063346667	15.8718680238063	59.5822586695277	3.75395376147029	1.90841088018788	0.000960918548738521	0.0292701154296875	1.30132501421527	5.62264059696241
Glyma03g42390	33.3044747837039	16.5821002954808	50.0268492719269	3.01691874855932	1.59307584244782	0.000962435841438278	0.029298554763105	0.127620508780037	4.35264025748094
Glyma02g40320	45.1604384975922	22.420249712872	67.9006272823124	3.02854018808403	1.59862255577385	0.000963937334961202	0.0293264789561924	0.0876247215409828	0.565581509187212
Glyma17g11970	230.101724102286	130.502741394952	329.70070680962	2.52638912627757	1.33707686688267	0.000968593935100884	0.0294503009982612	0.183780308182022	14.0655731989458
Glyma11g07420	16.8609644070136	26.5900154592688	7.13191335475832	0.268217721260191	-1.89852353501415	0.00097057188354135	0.0294867247720998	2.09281668629577	0.06185541827633
Glyma09g05970	396.25127514757	255.780043978546	536.722506316594	2.09837522102238	1.06927267653597	0.000970966673604674	0.0294867247720998	0.0755597055876531	0.660192158249413
Glyma08g13160	25.9463109990375	38.7873902486245	13.1052317494506	0.337873511608977	-1.56544484343358	0.000975045884014273	0.0295927015306121	7.13409473995931	1.0292594554122
Glyma07g15930	320.00507954511	198.281708600024	441.728450490196	2.22778214697179	1.15560815958536	0.000981284529405736	0.0297460761422938	0.140198237809656	0.13083069441325
Glyma04g41920	12.8425279085862	20.2252053902743	5.4598504268981	0.269952780282943	-1.88922101949764	0.000982802985921767	0.0297533569965203	0.707674233985514	0.305377786142494
Glyma04g00210	49.7970145928578	67.4476192335651	32.1464099521506	0.476612967476738	-1.0691098906108	0.000983302839841971	0.0297533569965203	3.90139219233976	1.86526363844169
Glyma13g20250	241.893085872153	325.53207342956	158.254098314746	0.486139803821789	-1.04055683192864	0.000988685913227067	0.0298802192402682	0.94316785224865	0.270483025605839
Glyma02g33570	33.833458708856	50.5588217803056	17.1080956374063	0.338380030130974	-1.56328366614916	0.000990660930188343	0.0299218941242627	0.565929272822658	0.133373641241272
Glyma18g43800	46.5303530825546	68.3125119039927	24.7481942611166	0.362279084333746	-1.46482657863251	0.000992495301393044	0.0299592733822185	4.52509767741674	0.463569163855816
Glyma14g36690	90.6754783549503	125.45278678484	55.8981699250602	0.445571368780585	-1.16627156293955	0.000994822646241895	0.0300114795785438	4.52127717611983	0.269955052424501
Glyma10g27190	6.97568928997792	12.0804212568272	1.87095732312864	0.154875172260344	-2.69082220787899	0.000998462408833813	0.0301031918684976	0.922543145136171	0.0737998410701531
Glyma16g00660	288.410234501854	180.539656367176	396.280812636532	2.19497932260704	1.13420734918533	0.00100286470132581	0.0302177701931899	0.443847332495738	6.53628180792972
Glyma17g31770	15.6230148296399	22.8433942768166	8.40263538246318	0.367836551811868	-1.44286324782486	0.00100543715817327	0.0302498762668283	0.0633697027306394	0.802469721812639
Glyma01g44600	382.341829443932	238.84147640105	525.842182486813	2.20163679445628	1.13857648613377	0.0010057380324177	0.0302498762668283	0.026332380038518	0.593442253199114
Glyma13g41430	324.53652061258	455.502466306693	193.570574918467	0.424960541899973	-1.23459920339696	0.00100964191641246	0.030349110516161	2.33236561570601	0.0612768822651537
Glyma05g02410	109.961146169309	161.685276897815	58.2370154408025	0.360187498566171	-1.47317998601846	0.00101239974993995	0.0304034699629605	2.36003787479035	0.368297689828553
Glyma05g01000	296.416225839784	410.077608520699	182.75484315887	0.445659161489296	-1.16598733096681	0.00101269739980954	0.0304034699629605	5.40093736503261	0.210893572993907
Glyma04g05980	62.4719921709046	30.0938747373704	94.8501096044387	3.15180781578301	1.65617956789397	0.00101326730110227	0.0304034699629605	0.0107340409693951	4.92913397633681
Glyma08g22850	99.6832040922912	137.550406535575	61.8160016490076	0.449406171933197	-1.1539081569377	0.00101636585503332	0.0304604777013286	1.88393540185967	0.320716195731757
Glyma01g44910	90.018810304318	134.39456518653	45.6430554221056	0.339619800538483	-1.55800752143243	0.00101638080738113	0.0304604777013286	18.4089382812236	0.100198607434714
Glyma10g37710	704.554704560308	955.85147931032	453.257929810296	0.474192842320375	-1.07645420858966	0.00102890011910607	0.0307989010608263	0.837333154595385	0.34957960960634
Glyma09g25950	7.70530712539181	13.1875388434698	2.22307540731379	0.168573941938727	-2.56854655232765	0.00103552725695051	0.0309788037971744	1.99929532102109	0.162293736372984
Glyma06g11730	43.9582591930755	66.8963234104177	21.0201949757333	0.314220481845791	-1.67015087194373	0.00103808947237115	0.0310369585607857	4.12782836216436	0.323534993353785
Glyma14g06960	159.318733081389	218.403919248591	100.233546914187	0.458936576133962	-1.12363330425337	0.00103871374605577	0.0310371377013415	4.27632312703438	0.969177476706542
Glyma01g02290	228.186733262878	323.150055842828	133.223410682929	0.412264854280964	-1.27835661866209	0.0010400955692927	0.0310599390142321	2.2786234508102	0.273411640689166
Glyma13g25030	68.8033521003695	38.2323181568508	99.3743860438881	2.59922470921584	1.37808136365142	0.00105217728816969	0.0314020497555473	0.00121969691196819	0.669310798356272
Glyma01g27040	2.66732371331236	5.25671490745579	0.0779325191689199	0.0148253273272221	-6.07579223150282	0.00105704792829513	0.0314912456691319	3.36467513649339	0.0090281237741067
Glyma13g24500	510.451055143118	296.240749324848	724.661360961388	2.44619068312829	1.29053686783963	0.00105911112752927	0.0315339973255289	0.386186434836891	13.8363362293129
Glyma19g06090	67.2011231771099	95.7325275033786	38.6697188508412	0.403935003695337	-1.30780492416316	0.00106204225504777	0.0316025246954019	1.84201946434732	0.660869671255994
Glyma09g35000	72.2086580273431	108.046408893287	36.370907161399	0.336623007964299	-1.570794307579	0.00106486749384977	0.0316581400983265	3.55365559458171	0.253508310304494
Glyma20g04470	17.3297253032112	29.2056618878699	5.45378871855241	0.186737377823906	-2.42091736494528	0.00106517258563066	0.0316581400983265	0.183162978550594	0.213770812813455
Glyma08g25610	130.216187904848	175.674138908473	84.7582369012229	0.482474184463669	-1.05147634409757	0.00106732199107779	0.0317032524438544	9.60015716256013	1.91229399206165
Glyma13g19920	61.2034170596629	88.0023138469292	34.4045202723967	0.390950178108268	-1.35494332974838	0.00107443756760986	0.0318957371120328	2.45462168771642	0.17540393240515
Glyma17g36910	191.195046051838	116.014880501139	266.375211602538	2.29604349417852	1.199149971387	0.00107523503496176	0.0319005458156296	0.216154822206656	1.64494221463122
Glyma05g32360	35.2328173548715	54.8905662143182	15.5750684954249	0.283747637701762	-1.81731971337417	0.00108311153979936	0.0321152487810916	5.06765586884361	0.169573701326402
Glyma05g26390	111.067458388955	151.333207600597	70.8017091773127	0.467853092522658	-1.09587250516611	0.00108376024272551	0.0321155138279682	1.53570017015706	0.425007983801055
Glyma13g41330	40.0291171653478	58.0437399488369	22.0144943818587	0.379274223219654	-1.39868677043913	0.00109014010563017	0.0322630017967691	4.19840189498719	0.379632312197726
Glyma18g40070	122.901863205354	175.689362794348	70.1143636163604	0.399081438404625	-1.32524491537253	0.00109066543256075	0.0322630017967691	8.84178371218353	0.937979402494197
Glyma17g36260	3.21800276375459	0	6.43600552750917	Inf	Inf	0.00109165153743575	0.0322731540210468	0	2.47367535488103
Glyma02g15290	235.32487607234	316.76092645506	153.88882568962	0.485820102282887	-1.04150590778758	0.00109363112755539	0.0323126480118616	1.08923049778723	0.105521663482284
Glyma15g03970	81.148303869748	115.476772232287	46.8198355072088	0.405448079316144	-1.30241091659533	0.00109439403517706	0.0323161683363843	5.74687082417076	0.138610187354176
Glyma01g43030	2.73143595123695	5.12585248152409	0.337019420949805	0.0657489504749849	-3.9268883243678	0.00109970721786238	0.0324539697998081	2.17255257268361	0.12739750731549
Glyma13g35180	270.761594763092	366.18811768201	175.335071844173	0.478811472513236	-1.06247037464508	0.00110703172459501	0.0326509315763483	2.98485909369205	0.682155099457512
Glyma02g11810	2.15305083556786	4.22816915196679	0.0779325191689199	0.018431741107772	-5.7616638318335	0.00111139021147094	0.0327602332505164	0.699417967440449	0.0127029594891225
Glyma19g01940	563.868357456138	767.152888900093	360.583826012184	0.470028636050855	-1.08917944058634	0.00111933676382829	0.0329550187055952	1.44255441511109	0.551608514546171
Glyma18g40650	378.925836321223	508.415455315658	249.436217326787	0.4906149384698	-1.02733693247944	0.00111969859370113	0.0329550187055952	6.2627068245049	0.620668448388401
Glyma06g04470	409.276378592301	567.114355176743	251.438402007858	0.443364551986162	-1.17343466685202	0.00111996776652414	0.0329550187055952	4.02772243745429	0.470157370907394
Glyma10g03340	41.7271577821857	60.7657823406131	22.6885332237583	0.373376797760642	-1.42129581594589	0.00112140026272467	0.0329778393605833	2.4680913851648	0.45696010100383
Glyma10g00950	397.801704090617	559.583200849504	236.020207331731	0.421778579080694	-1.24544226822138	0.00112696322073552	0.033121942652833	13.0659946636874	0.307579730297417
Glyma01g04050	190.233092940026	259.517303772746	120.948882107306	0.466053247120732	-1.1014333010196	0.00112762007198732	0.033121942652833	9.66000121275251	0.445837232225673
Glyma13g38630	95.7608425386188	50.7288747737207	140.792810303517	2.77539785637927	1.47269459823127	0.00113212860132859	0.0332155018457592	0.447776256530303	10.2771239946296
Glyma12g10760	23.9486521969769	36.1328031431138	11.7645012508401	0.325590605418671	-1.61886902216106	0.00113379714283884	0.0332326859633793	2.30093510630471	0.227764847265869
Glyma19g04570	20.131429263867	28.2309716102041	12.0318869175299	0.426194573947323	-1.23041586917435	0.00113413125256631	0.0332326859633793	0.877202212676738	4.30638323149978
Glyma15g09520	9.6185771796002	16.1917244032668	3.04542995593357	0.188085584962101	-2.41053881115439	0.00113470036736254	0.0332326859633793	6.76320530883763	0.133148180748796
Glyma05g28960	313.381443337196	193.747488792814	433.015397881578	2.23494714991959	1.16024071621825	0.00113879224211619	0.0333330797446011	0.232652295308639	1.71842127008203
Glyma12g02430	28.5909113307356	43.8209243691643	13.3608982923068	0.304897682662956	-1.71360290952286	0.00114077132722519	0.0333581450868679	1.5972051593953	0.206286830889631
Glyma07g00630	172.621134362366	111.072121845937	234.170146878795	2.10827112138545	1.07606040792709	0.00114097761138971	0.0333581450868679	0.180747500655138	0.865441791576042
Glyma07g30360	71.4235770392365	102.88013837881	39.9670156996632	0.388481356357655	-1.36408273109545	0.00114494721026151	0.0334547176996027	6.52981817642048	0.243153044224302
Glyma10g33110	164.385860434837	97.3511630375363	231.420557832138	2.37717301582631	1.24924690958697	0.00114568498673636	0.0334568008430358	0.0582731880687428	4.61613744662723
Glyma11g03910	35.7777093007901	18.3612371612105	53.1941814403697	2.89709135464719	1.53460517815973	0.00114794296164652	0.0335032492626127	0.839285046971356	2.22335367194462
Glyma07g00240	38.7321770418713	56.5105450735614	20.9538090101812	0.370794671736134	-1.4313075820865	0.00115266903155935	0.0336216343493596	5.68182397995463	0.476245413242631
Glyma16g28530	32.5054388022163	15.9187142977277	49.092163306705	3.08392765826023	1.6247689233939	0.0011609329351814	0.0338430153386591	0.284907281413009	2.6675053887746
Glyma15g43110	2.82799759219407	5.31897576343834	0.337019420949805	0.0633617139725312	-3.98024482805944	0.00116312890050363	0.0338873521046906	4.07976277061177	0.121955306081408
Glyma05g38340	65.5808431380881	101.658191118218	29.5034951579577	0.290222507733273	-1.78476868528287	0.00117091264151491	0.0340943408882871	3.40373729799618	1.28738696689372
Glyma18g53130	4.24823783106909	7.8477261645127	0.648749497625485	0.0826671935316908	-3.59654128020038	0.00117283037351594	0.0341303837218125	1.04157787708423	0.0574469633418003
Glyma02g12360	6.26867011142001	1.15965807199452	11.3776821508455	9.8112386966589	3.29443529227646	0.00118769052407669	0.0345028221169709	0.0418744818985521	2.22870704123293
Glyma03g06780	13.4998747147353	22.3273503889539	4.67239904051667	0.209267958764524	-2.25657665892766	0.00118943252992141	0.0345334433600491	6.79462898542777	0.119090923338118
Glyma13g21940	6.79052692791316	11.9540847712432	1.6269690845831	0.136101518076645	-2.87724493613192	0.00119189450025003	0.0345849202416482	1.89107888795654	0.024847810531188
Glyma05g32760	118.45369079106	65.8989159040119	171.008465678108	2.59501181972702	1.37574110976725	0.00119734961178672	0.0346976868138353	0.526402590324578	4.8650932079185
Glyma19g44970	46.0991742331999	22.6119768205288	69.586371645871	3.07741212536073	1.62171766154602	0.00119762072939758	0.0346976868138353	0.394690356848805	4.18490240951025
Glyma16g04750	150.325812281875	200.986587175722	99.6650373880283	0.495879047395792	-1.01193982710162	0.00119785436459644	0.0346976868138353	3.49180535568513	1.7279545000083
Glyma15g01770	21.1099280070656	31.6447239129025	10.5751321012287	0.334183105225858	-1.58128929572818	0.00120869844883399	0.0349714429008747	1.62663972672271	0.402467742548304
Glyma02g40140	7.32129236475349	12.4270586538109	2.21552607569612	0.178282418826172	-2.48776365509266	0.00121279332810094	0.0350697075330295	0.413905783215909	0.0352371349861868
Glyma09g38340	100.676697824488	139.177322291307	62.1760733576683	0.446739974113956	-1.16249274269588	0.00121929713382288	0.0352374765807569	6.57176905730136	0.517722400653871
Glyma17g16570	232.421508546114	314.924216614673	149.918800477556	0.476047228406666	-1.07082338520268	0.00122376649809598	0.0353259657492353	3.15787226917472	0.102074403607495
Glyma01g40620	16.7098010699257	5.20895025302541	28.2106518868259	5.41580366801178	2.43717543974013	0.00122595052359041	0.0353686726055832	0.191050429090176	9.80128501091789
Glyma09g02840	61.6541042181213	88.0805546057227	35.2276538305199	0.399948138249247	-1.32211515874101	0.00122724275308689	0.0353856168651401	8.59496198419008	0.663780604287468
Glyma15g07850	1350.8556346405	770.607729832243	1931.10353944876	2.50594883063158	1.32535695634064	0.00122878786270088	0.0354098288861776	0.782912453520468	8.95615911788939
Glyma18g38130	2.27440219054963	4.47087186193034	0.0779325191689199	0.017431168142509	-5.84218693546118	0.00123341951043488	0.035522906485554	0.126038069422573	0.0116393141186309
Glyma01g05450	5.98332686388556	9.86660468290337	2.10004904486775	0.212844145717794	-2.2321306855761	0.00123443838518631	0.0355271829344389	1.02828726365456	0.992758154186925
Glyma02g43920	14.8042388324789	23.7918033181069	5.8166743468509	0.244482281106623	-2.0321981854805	0.0012349834502798	0.0355271829344389	1.44467219381845	0.0381497428727441
Glyma03g36430	320.096866975945	445.851930460214	194.341803491676	0.4358886666501	-1.19796840158833	0.0012402174800547	0.0356573180305073	0.357871009835463	0.070779220337918
Glyma11g04110	80.1471264601158	44.129767372922	116.16448554731	2.63233849763251	1.39634502002131	0.00124323239236367	0.0357031023250939	0.0381852204414646	3.53604891154481
Glyma18g38600	19.5956160680747	6.52664838043705	32.6645837557124	5.00480213605823	2.32331303350278	0.00124422710738766	0.0357112387442842	0.0595256549467572	4.99285989863146
Glyma05g36760	21.7695213517746	33.7691020013584	9.76994070219084	0.289315975941493	-1.78928210423239	0.00124562842171315	0.0357185337471622	2.03904472057605	0.173893484990133
Glyma01g02410	89.1426085655807	127.982624275211	50.3025928559502	0.393042361342587	-1.34724328315321	0.00124590435250266	0.0357185337471622	2.05300050397443	0.276587701142359
Glyma11g03300	101.042973022074	144.354231556924	57.7317144872234	0.399930877429509	-1.32217742340492	0.00125058090568934	0.0358146841406225	2.51727788223724	0.237057630630733
Glyma19g30780	183.828946091411	104.382738760948	263.275153421874	2.52220967323739	1.33468821300401	0.00125068509927511	0.0358146841406225	0.0104015177820299	8.04774539496777
Glyma04g41540	1098.49696071706	650.923930235342	1546.06999119877	2.37519304389345	1.24804477329612	0.00125636305398789	0.0359567667885623	0.0145221898539271	0.25252058155893
Glyma09g29350	8.66142386506752	1.68673732295918	15.6361104071759	9.27003285831382	3.21257445259864	0.00126164061891103	0.0360822321598626	0.0396568259432184	12.0608866758924
Glyma06g07560	42.4300948454381	18.4601461267353	66.400043564141	3.59694030092079	1.84677021499727	0.00126265696331502	0.0360822321598626	0.104125781827654	8.67216699803155
Glyma12g32970	9.88899007342298	16.4987526334056	3.27922751344033	0.198756086978403	-2.33092905074655	0.00126290328303111	0.0360822321598626	1.39111392619606	0.105437004034589
Glyma16g05710	2.3055326185409	4.53313271791288	0.0779325191689199	0.0171917576692529	-5.86213913762412	0.00126456307131313	0.0361091021711308	0.29182175967115	0.0113897234898838
Glyma17g01330	64.5036479504953	36.6271137223479	92.3801821786428	2.52218023180673	1.33467137251119	0.00126691001908792	0.0361555520455911	0.290005967934099	0.223850121197407
Glyma14g11150	87.9181843845172	45.8273713501955	130.008997418839	2.83692897036051	1.50433002957192	0.00126790550745572	0.036163402595892	0.101159080735825	12.969391298833
Glyma09g12970	114.994649993842	163.122824075455	66.8664759122293	0.409914898734828	-1.28660366788068	0.00127172203765577	0.0362516607429198	0.0796328738507693	0.0859048445531556
Glyma17g07530	76.953854738939	44.4687270760686	109.438982401809	2.46103249626647	1.29926370773226	0.0012732356988784	0.0362694569026763	0.648726869958444	4.59079448703015
Glyma15g12570	147.511202752566	201.447085546132	93.5753199589997	0.464515630520605	-1.10620095211116	0.00127379136077249	0.0362694569026763	7.93921557613046	0.439965816494191
Glyma02g47570	28.1783660702627	40.9229660637548	15.4337660767706	0.377141922037763	-1.40682056956179	0.0012749307577482	0.0362813203561236	0.979679483527956	0.78259605027066
Glyma08g20010	217.890925682549	129.624248916082	306.157602449016	2.36188525687984	1.23993887864218	0.00127633818221638	0.0363007934329065	0.156869301136659	3.11911843289337
Glyma20g30650	221.999793987125	311.573172099933	132.426415874318	0.425025091158504	-1.23438008229248	0.00127731420894928	0.0363079818658239	3.40163114292211	0.045061791164745
Glyma14g40400	525.915641971465	733.765479189601	318.06580475333	0.433470657552075	-1.20599375688858	0.00127964084551079	0.0363370572829326	1.87806413493673	0.0785951757966955
Glyma06g45340	1.33931748445297	2.67863496890595	0	0	-Inf	0.00127978480201249	0.0363370572829326	0.86111952420891	0
Glyma03g04750	114.645131052543	162.3081070156	66.9821550894866	0.412685209143921	-1.27688636256884	0.00128088071326831	0.0363476149945484	3.47795052026976	0.124284287860837
Glyma15g40260	19.4108282683305	30.7641667698399	8.05748976682114	0.261911522814927	-1.93284856233798	0.00128999864223695	0.036585673356866	12.3594422830679	0.129392528136251
Glyma03g40610	19.3500724475348	7.82713913956773	30.8730057555019	3.94435376770457	1.97978895233055	0.00129512017024582	0.0367101848820836	0.170159129598655	3.80418594879633
Glyma08g45240	101.428162896963	58.9198806659522	143.936445127974	2.4429181373266	1.28860551941698	0.00132028145203885	0.0374022621957666	0.215180746354072	0.436723830414157
Glyma05g00990	133.845125489482	86.9673901704856	180.722860808479	2.07805316974789	1.05523256798143	0.00133135534695471	0.0376947022345062	0.735187759430744	1.34600755933231
Glyma11g12770	51.0897468980044	77.2403995836221	24.9390942123867	0.322876297207488	-1.63094656027293	0.00133845623403043	0.0378743881015185	3.78171945564816	0.32211150670127
Glyma18g42730	19.9140236319496	8.50748261502798	31.3205646488712	3.68153143134789	1.8803060186791	0.00133963530975131	0.0378863960080035	0.120390716104002	0.480947696137566
Glyma12g34990	16.0302016728417	24.7295955956566	7.33080775002674	0.29643864258396	-1.75419457089258	0.00135683835093173	0.0383513110238863	0.455400045038963	0.179770140264837
Glyma02g28840	113.833130171872	61.0824717469954	166.583788596748	2.72719462445366	1.44741766091138	0.00135900309868215	0.0383908815704812	0.103943115632164	10.7271376120117
Glyma08g08780	9.90848786541196	2.63243519752067	17.1845405333033	6.52800135383707	2.70664135650883	0.00136770902586067	0.0386150873954893	0.17808491867555	1.87548085472125
Glyma04g06840	5.21486771525269	8.95599003483902	1.47374539566636	0.164554157601053	-2.60336561704469	0.00137086616262154	0.0386824679580882	2.57935942511167	0.517221419635587
Glyma19g01060	102.887254662476	145.079628520086	60.694880804866	0.418355639754501	-1.25719821103458	0.00137614566678844	0.0388096271500633	2.54636139345995	0.335276603226058
Glyma11g07560	35.9825791626188	51.7506612158817	20.2144971093559	0.390613310717511	-1.35618698289013	0.00137892579753712	0.0388661965808904	2.4811968309622	0.597542368931672
Glyma18g07850	66.4504342960995	93.020792790382	39.8800758018169	0.428722166362146	-1.22188508367134	0.0013858350548039	0.0390390201549387	3.69924731225837	2.59850700073408
Glyma04g41210	15.1648171829814	23.7507979770045	6.57883638895821	0.276994330688503	-1.85207164630706	0.0013941302219471	0.0392506691034898	2.00959555072024	0.12397157805185
Glyma11g13890	52.363663324724	27.3169992928749	77.4103273565732	2.83377857599331	1.50272703426283	0.00140282461253093	0.0394631318458327	1.17318156888917	0.596192593910454
Glyma08g26840	4.62508850451234	0.777937448513735	8.47223956051094	10.8906436843956	3.44501732101211	0.00140324887636828	0.0394631318458327	0.0946468491574938	1.34858779566709
Glyma07g30440	265.799748691577	145.968700555709	385.630796827446	2.64187319171394	1.40156121977323	0.00140820556477435	0.0395671810185188	0.354943301191905	19.7113141028963
Glyma11g05880	3.17780407750026	0.257198911515704	6.09840924348481	23.7108672332482	4.56747652574716	0.00140852511962575	0.0395671810185188	0.0685514385701459	1.19843045977974
Glyma06g13370	152.866022835961	205.313864863774	100.418180808148	0.489095954989573	-1.03181056180155	0.00141457328504644	0.0396958273252989	3.49263623359919	0.49265697037354
Glyma14g05980	437.063124487207	284.6340448545	589.492204119914	2.07105304083091	1.05036450226139	0.00141468625042251	0.0396958273252989	2.08888067940104	3.83812755566509
Glyma09g31230	10.4456143076768	17.0862779667339	3.80495064861977	0.222690433576453	-2.16688851129354	0.00141564432149828	0.0397005191591576	2.92479687500541	0.529536050418696
Glyma05g34730	90.5926819893156	129.979438412613	51.2059255660178	0.393954045281125	-1.34390074569237	0.00142052350417402	0.0398151085349144	2.20775720299471	0.0213868328247589
Glyma04g19030	722.025264891522	997.684846915958	446.365682867087	0.447401485796734	-1.16035804736825	0.0014251345698786	0.0399220593043169	3.90886541460189	0.108619793257546
Glyma01g33960	12.8196432895749	3.5124925594356	22.1267940197142	6.29945648148777	2.6552273579318	0.00142778335240242	0.0399739523185995	0.0999110846012226	3.15396295008138
Glyma18g41290	259.002558480492	364.276062600529	153.729054360454	0.422012506841646	-1.24464233934105	0.00143722971094837	0.0402159945707342	2.8622895995542	0.144875932741866
Glyma05g34810	7.974495112919	13.8468766946237	2.1021135312143	0.151811385164604	-2.71964810449903	0.0014404128939658	0.0402826110664006	1.28386021834546	0.203466968650489
Glyma02g41950	644.095834892481	909.309329867266	378.882339917696	0.416670463474737	-1.26302125956687	0.00144337947603108	0.0403423730696442	3.77071178780143	0.585353488987102
Glyma03g38910	28.3330935232087	12.3663626808734	44.299824365544	3.58228409668599	1.84087975625944	0.00144415714269509	0.0403423730696442	0.714662603949274	5.88699972106436
Glyma17g15680	40.2079707325907	18.4365980444877	61.9793434206937	3.36175596339069	1.74921500024794	0.00145232027164505	0.0404979517047824	0.0257517406292024	9.91563713887369
Glyma09g06770	470.839179114434	275.17248774196	666.505870486908	2.42213847741899	1.2762813485065	0.00145354341084611	0.0404979517047824	0.163260206727863	5.01735563845791
Glyma03g41100	9.15434169770969	3.12443122198819	15.1842521734312	4.85984523089259	2.28091036976128	0.00145376021378948	0.0404979517047824	0.3319769277642	2.79702538469383
Glyma01g39170	19.1664855260353	30.5351450501049	7.7978260019657	0.255372161788336	-1.96932682998328	0.0014576087510943	0.0405733722526295	0.539030607498134	0.0907865617273438
Glyma06g13150	168.939033911566	243.27129894708	94.6067688760524	0.388894083624031	-1.36255080815123	0.00145808409617211	0.0405733722526295	1.6309556061684	0.660081563452122
Glyma02g46030	68.5432009066021	34.6966741271299	102.389727686074	2.95099545595969	1.56120169926213	0.00146310806519583	0.0406906159361581	1.9317015553387	11.8720143015948
Glyma13g41180	15.5971082453031	26.6229748271861	4.57124166342017	0.171702887941442	-2.54201379006241	0.00146615123068568	0.0407526719984443	5.5086202289008	0.161436025659633
Glyma16g33190	19.4510144740892	30.8677640392849	8.03426490889356	0.260280106413554	-1.9418630462083	0.00147320074847737	0.0409259570408497	1.68926126527021	0.0151974528967928
Glyma07g01130	78.1864527296051	108.081014326036	48.2918911331742	0.446811971874149	-1.16226025299614	0.00147475227510734	0.0409275391952364	2.53490161608679	0.386328779504432
Glyma09g15150	217.116920955803	301.245716409455	132.98812550215	0.441460635813296	-1.17964329359079	0.00147549813031751	0.0409275391952364	0.338490283710119	0.193448642995768
Glyma19g44840	87.9185089042332	121.429554282225	54.4074635262409	0.448057837713771	-1.15824311975399	0.00147570361846606	0.0409275391952364	2.69774093887155	0.251006533353089
Glyma01g22880	9.06634888528806	2.79047525293778	15.3422225176383	5.49806793716813	2.45892473369881	0.00149478915581289	0.04141110421228	0.0694357521815234	1.99503637005912
Glyma18g18810	131.96291871477	185.528121780426	78.3977156491144	0.422565134044201	-1.24275435983562	0.00150447366539655	0.0416564112130398	0.794946540702115	0.276373250809645
Glyma14g12120	98.7181524121203	53.2872860678346	144.149018756406	2.70512967338784	1.43569775289482	0.00150785779416791	0.0417270966975938	0.00119750467069416	10.5706781276445
Glyma12g33460	215.970249705205	300.449262522809	131.491236887602	0.437648725723263	-1.19215472502486	0.00151373503586285	0.0418666584381704	8.96398786330426	0.35008482107185
Glyma10g34670	65.0991762075835	94.7067740964047	35.4915783187624	0.374752267273242	-1.41599088829804	0.00151619447290255	0.0418921715546527	0.520542536647799	0.0560147586120969
Glyma03g07520	272.370265308619	373.988263120469	170.752267496769	0.456571193095882	-1.13108825785818	0.00151702653853369	0.0418921715546527	6.4681942723649	1.47047390095108
Glyma11g04660	108.192179329905	149.466484230006	66.9178744298038	0.447711570754734	-1.15935849084121	0.00151716105672142	0.0418921715546527	4.54079103906184	0.159478063696449
Glyma16g17680	267.709732707258	156.898053469672	378.521411944844	2.41253096245716	1.27054745806849	0.00152550547205936	0.0420762907647846	0.88049324379603	3.39697675443898
Glyma01g03850	133.408552918674	77.3655305911353	189.451575246213	2.44878531561342	1.29206629873807	0.00152690925172916	0.0420918822227086	0.0520416346509209	2.8059378224342
Glyma12g36640	11.0120912938031	17.7489954745518	4.27518711305439	0.240869243512067	-2.05367790664693	0.00153775719730204	0.042367658368477	1.79559104259356	0.0924527359989164
Glyma11g35800	305.34767633517	194.594843022601	416.10050964774	2.13829155585286	1.09645857780377	0.00154111782708331	0.0424369576531843	0.0403842448176253	1.51140938899391
Glyma02g01970	14.7554444248775	24.9800351938443	4.53085365591069	0.18137899409474	-2.46292071107237	0.00156127930961181	0.0429685636311421	2.10876836785138	0.440956870795949
Glyma02g00340	1392.10499509077	807.90439945096	1976.30559073057	2.44621219054339	1.29054955225746	0.00156355391300241	0.0430075851390728	0.165655918489504	0.272897056994985
Glyma17g08800	11.9955466684072	19.5274046559593	4.46368868085511	0.228585864813986	-2.12919190127929	0.00156623177077319	0.0430576498691365	1.09708268440852	0.758991382392168
Glyma19g44870	183.756075163429	101.798186606632	265.713963720226	2.6102033108605	1.38416218386283	0.00157573624759633	0.0432478862182002	1.58362501821356	9.07236500973905
Glyma01g42420	194.484418546739	120.530887032557	268.437950060922	2.22712996369481	1.15518574874411	0.00158230443084086	0.0433696494593769	0.423537509378479	0.350297378503528
Glyma10g26220	50.3803004249754	23.3786290153668	77.381971834584	3.30994481257736	1.72680716286793	0.00158276455326956	0.0433696494593769	0.0327153134926937	5.22326295412436
Glyma08g27420	5.43821204823703	9.05810994824022	1.81831414823384	0.200738802975901	-2.31660857709076	0.00158368283987861	0.0433711374135659	1.96202427080563	0.155830522538855
Glyma06g41400	51.9239539026253	30.467271164478	73.3806366407725	2.40850702528054	1.26813913207212	0.00158688606945581	0.0434351656491889	1.19572261257162	5.49087846601524
Glyma18g05110	81.197663225809	48.4014843239324	113.993842127686	2.35517244398476	1.23583269676949	0.00159172175177094	0.0435437821346864	1.14113863338407	0.211193631302113
Glyma13g08060	53.7180902532439	76.6177098420105	30.8184706644772	0.402236907472521	-1.31388263187989	0.00159480466924877	0.0435978747961929	1.93597880887259	0.262338588470391
Glyma01g00500	13.5864013380756	21.4389688306658	5.73383384548541	0.267449143229495	-1.90266351285422	0.00159543608439623	0.0435978747961929	1.95217624583866	0.316894731238858
Glyma07g29730	44.4219495858702	63.4043303489257	25.4395688228148	0.401227624088389	-1.31750715752308	0.00159807565218591	0.0436435043180049	0.199532531298046	0.273950859572134
Glyma20g08460	43.9972535999606	60.1293460691707	27.8651611307505	0.463420325554437	-1.10960677288248	0.00159884468696211	0.0436435043180049	0.597451548095314	1.01547662689256
Glyma05g31720	12.397760826815	20.5380745532321	4.25744710039794	0.207295337708663	-2.27024042581211	0.00160283183669927	0.0437285627013407	4.45241408549004	0.0767654804168206
Glyma12g02710	77.3930120376215	109.314468398262	45.4715556769806	0.415970148720984	-1.2654480949764	0.00160534256099227	0.0437532369634399	2.67428378828233	0.116438023620311
Glyma03g12230	48.8323352965626	25.0393349925243	72.625335600601	2.90044985708622	1.53627667825905	0.00161386908903118	0.0439341726682627	0.290570606507031	1.51728079687847
Glyma08g16370	10.0446422133793	16.8100569133183	3.27922751344033	0.195075336767138	-2.35789670429522	0.00161482605273359	0.043936397301449	2.89182902769186	0.103528728800652
Glyma06g23950	199.287963785341	267.866961545102	130.708966025581	0.487962252872207	-1.03515854484582	0.00162762017375395	0.0442365485123306	2.18701108004369	0.149837141959517
Glyma12g34470	1.538208338492	3.07641667698399	0	0	-Inf	0.00163284919990469	0.044346013641492	1.8940991991744	0
Glyma01g19820	181.469095170802	107.584345639832	255.353844701771	2.37352231110498	1.24702961116158	0.00163372032915032	0.044346013641492	0.0145731708643254	7.99430203727633
Glyma08g08800	90.0767526596924	50.6779211588131	129.475584160572	2.55487165219001	1.35325081703375	0.00163429799870037	0.044346013641492	0.204772885275474	4.41871595449801
Glyma08g17190	1313.64240142821	800.513600906936	1826.77120194948	2.28199895651973	1.19029813193152	0.00164062951356675	0.0444937660462115	0.697651414924126	0.768111393743953
Glyma01g05550	258.971658606484	351.65519695528	166.288120257688	0.472872636882529	-1.08047643326933	0.00164396636640713	0.0445361401118573	0.764358384338962	0.097118427810553
Glyma11g07090	39.5452611105024	56.0715673281942	23.0189548928106	0.410528115935794	-1.28444706330549	0.00164783567682362	0.044616884110501	6.80016921677408	0.694383190394524
Glyma07g39510	11.6732160740194	18.9331200093029	4.41331213873578	0.233100098481775	-2.10097848090047	0.00165507792547714	0.0447888176717126	0.268986746540976	0.0762456243480573
Glyma06g12700	728.473868583276	982.842533506904	474.105203659648	0.482381650667866	-1.05175306533171	0.0016658399742258	0.0450557655528885	2.03555402932829	0.749927898600944
Glyma01g03320	4.12200971276359	7.52488674035045	0.71913268517673	0.0955672437327926	-3.38733997954151	0.00167171141521205	0.0451902215036239	0.354947553455713	0.0723122966647713
Glyma20g33760	131.176512628604	80.6174073754033	181.735617881806	2.25429747493038	1.17267790472463	0.00167327320348016	0.0452080955551672	1.9048282310045	1.084482969002
Glyma14g39350	276.105229333888	183.603641506801	368.606817160974	2.00762258382179	1.005488080232	0.00169004224887663	0.0456365954014835	0.359995397818331	2.03677412745358
Glyma18g02800	249.707818114375	340.671710340305	158.743925888445	0.465973314103104	-1.1016807595647	0.00170092772672172	0.0459058445987655	2.31705250663319	0.355925815769065
Glyma09g27390	8.73234663108895	14.9600851046591	2.50460815751877	0.167419378967219	-2.57846156388225	0.00170768701057239	0.0460635036237096	4.43408097543134	0.318475422047003
Glyma18g43040	155.428423767867	83.9426767801307	226.914170755604	2.70320389412831	1.4346703339051	0.00170897497384565	0.046073488030117	0.269264668362318	17.3217308253533
Glyma13g41240	67.4254905499521	38.2210329031751	96.6299481967291	2.52818777664959	1.33810362110222	0.00172072081662848	0.0463652518915368	0.388495372784406	0.0933205401304283
Glyma06g11250	32.5425943470459	17.4078023984249	47.677386295667	2.73885153360777	1.45357106321996	0.00172342760447181	0.0464132737751504	0.00625960102599206	3.14600342163692
Glyma20g04520	26.1477039359232	13.6936124701281	38.6017954017183	2.81896362161015	1.49516486022076	0.00174594390214443	0.0469944439376666	0.916623501675042	7.98612899236817
Glyma20g05520	11.5817259025878	18.9359998848193	4.22745192035617	0.223249469057362	-2.16327135062361	0.00175058624768366	0.0470941473995026	7.47018588725409	0.883777362931695
Glyma01g35250	14.6589537155088	23.3555587268677	5.96234870414996	0.255286065894498	-1.96981330063439	0.00175170831426831	0.047099092484175	2.03264317436314	0.0940452006047462
Glyma14g07290	51.6250647564156	29.3453482913224	73.9047812215088	2.51844961892523	1.33253587046255	0.00175264765770608	0.0470991219321132	0.343993931669332	0.30563155112618
Glyma13g35560	9.77659881437022	16.3771919787432	3.17600564999728	0.193928583979451	-2.36640263065807	0.00176097827266647	0.0472976716477175	0.534141491661742	0.0489272844033261
Glyma10g38030	9.83016633452699	17.2540383927817	2.4062942762723	0.139462670795898	-2.84204907938834	0.00176849053256877	0.0474740407724171	3.92269466197235	0.123126714539076
Glyma14g05610	11.9618347308005	4.57933248929816	19.3443369723029	4.22427002571015	2.07870205825264	0.00176967213552524	0.0474803696051479	0.717457225946418	0.851823043680491
Glyma03g08290	20.4946834897153	30.7588036307694	10.2305633486612	0.332606023025783	-1.58811380085403	0.00177174254845971	0.0475105257425903	4.42969629211538	0.310391074262209
Glyma12g28860	117.007625088738	67.2976471387322	166.717603038744	2.4773169661498	1.30877846940663	0.00178596262991275	0.0478662776609665	0.151695854171992	4.39429210756743
Glyma01g28780	47.7373637388094	25.5718585643456	69.9028689132732	2.73358577896788	1.45079464751478	0.0017878673058407	0.047891756075719	0.424699039572732	0.0297702389278068
Glyma15g13500	834.093697252935	534.50453957457	1133.6828549313	2.12099761740777	1.08474300023861	0.00180427786172295	0.0483055703363361	0.36280456924224	2.05923327720407
Glyma09g22310	19.5424238810913	6.88596720535396	32.1988805568287	4.6760142179872	2.22527931656513	0.00180671038004821	0.0483348367239725	0.131040909291418	8.22448260699585
Glyma13g19500	970.46757555126	619.120885514676	1321.81426558784	2.13498574594042	1.09422643784121	0.00180825959416762	0.0483348367239725	0.0587231153276136	1.04865747862498
Glyma03g28700	29.3459582870576	41.3013070305716	17.3906095435437	0.421066808628382	-1.24787893800894	0.00181140898947224	0.0483932516564752	1.66590716476483	1.01351466804477
Glyma08g12470	2.1666762586337	3.99633309631759	0.337019420949805	0.0843321647187897	-3.56777320238168	0.00181978562216499	0.0485911800250321	2.02703760851441	0.168065504725492
Glyma02g09680	25.8166600657069	40.5638159476255	11.0695041837884	0.272891095800279	-1.87360277339497	0.0018237154878955	0.0486702252933897	2.820928775055	0.0729391609058077
Glyma02g40550	256.80302875761	157.675469149639	355.93058836558	2.25736184763015	1.17463769630513	0.00182754350636692	0.0487403520248035	0.0455973166876161	2.09996180149162
Glyma16g24940	24.1692360716264	36.8713813153565	11.4670908278963	0.311002474515929	-1.68500203556796	0.00182828508262525	0.0487403520248035	0.000959171417986293	0.246162842226919
Glyma17g31700	112.842765508782	155.433893983296	70.2516370342688	0.451971157859678	-1.14569738361957	0.00184372417800061	0.0490997931095239	1.5405933086026	0.261579039921219
Glyma01g22160	142.014031934986	86.1180304708934	197.910033399078	2.29812540204306	1.20045752381931	0.00184577390140888	0.0491077685444742	0.520725325687784	0.889513964081267
Glyma13g20730	96.6847811454483	135.968978086494	57.4005842044026	0.422159414685666	-1.24414020650585	0.00184598018373718	0.0491077685444742	2.33111833731961	0.0174630867309399
Glyma19g41740	7.99685764996706	2.67229425493932	13.3214210449948	4.9850127920502	2.31759720673054	0.00184786162880256	0.0491317827882731	0.204780848760786	1.8259870362888
Glyma14g39840	602.813690855469	348.660512737313	856.966868973625	2.45788334975369	1.29741644755544	0.00185345335128862	0.0492543699213008	0.123661247388637	9.35753447860783
Glyma07g38120	123.303499105877	169.492725405547	77.1142728062075	0.454970988410831	-1.1361535412469	0.00185933060087874	0.0493844110230222	2.23037017818947	0.285523121652486
Glyma13g27800	686.090024850686	954.510594612198	417.669455089173	0.437574456948658	-1.19239957044302	0.00186473336673864	0.0494874481597054	2.59663552363448	0.00671916598868631
Glyma13g22300	114.979931397938	163.227889403975	66.7319733919014	0.408827030941664	-1.29043750693805	0.00186518161553343	0.0494874481597054	7.8009519842647	0.149665113473791
Glyma03g05210	512.240178527496	699.385463607081	325.094893447912	0.464829354289457	-1.10522691609628	0.00186728400439782	0.0494963335140414	0.617580982615348	0.135717797094968
Glyma06g01290	47.3116529143394	71.9072870236059	22.7160188050729	0.315907048441636	-1.66242796838076	0.00186748850924509	0.0494963335140414	0.0507574981960745	0.375506943953294
Glyma05g27550	172.948929451325	101.193504225036	244.704354677613	2.41818243721885	1.27392309129596	0.00187218976408328	0.0495685938645658	0.11043309922887	5.35924413704064
Glyma12g03820	2.20674461573305	4.0764698105163	0.337019420949805	0.0826743326003243	-3.59641669566119	0.00188044763309993	0.0497609861539185	0.140452643965808	0.164577585931168
