# Supplementary material for: Comprehensive characterization and RNA-Seq profiling of the HD-Zip transcription factor family in soybean (Glycine max) during dehydration and salt stress
Source: BMC Genomics. 2014 Nov 3;15:950. doi: 10.1186/1471-2164-15-950 (PMC4226900; doi:10.1186/1471-2164-15-950)
Supplement: Supplementary file 26 — Additional file 26: Table S6: Soybean genes differentially expressed under salt stress at 6 hr. The table includes mean expression values under control and stress conditions; fold change and log2 fold change values, P-values and adjusted P-values, and residual variance quotients of control and treatment samples. See Methods for the criteria of differential expression. (TXT 741 KB) [file 12864_2014_6641_MOESM26_ESM.txt]

Genemodel	baseMean	baseMean_Control_0hr	baseMean_Treatment_Salt_6hr	FoldChange	Log2FoldChange	pvalue	padjusted	ResidualVarianceQuotient_Control_0hr	ResidualVarianceOuotient_Treatment_Salt_6hr
Glyma10g44170	560.093759015263	5.66404827737689	1114.52346975315	196.771534276064	7.62037771975525	5.89433309468135e-58	2.94557507740511e-53	0.000582161514512292	16.4701544438057
Glyma13g36110	543.381681151599	10.520020419452	1076.24334188375	102.30430160513	6.6767229973596	8.12173543132348e-53	8.11734969419057e-49	0.000591246014649976	7.87483467135944
Glyma17g33890	231.081514770586	5.2055705963614	456.957458944811	87.782395894163	6.45585974190716	7.43521344490969e-50	4.12844357202747e-46	0.00293408194870898	0.280769971916021
Glyma12g11340	162.591087972382	1.02879564606281	324.153380298701	315.080435594018	8.2995763651147	1.00584878668555e-46	4.56957103791247e-43	0.0019729820845585	19.9229375232604
Glyma12g12880	132.08296542644	0.319459767498245	263.846471085382	825.914553033133	9.68984872167134	2.14377531842887e-45	8.24083722983432e-42	0.000278664990124819	16.0968467169563
Glyma09g29360	169.085999374397	2.79047525293778	335.381523495856	120.187958356832	6.90914854930863	3.3363088886406e-45	1.1642764034684e-41	0.000839545999072552	7.59093621973662
Glyma01g41290	535.391003106487	14.514310838976	1056.267695374	72.7742231162328	6.18535562817267	5.16118783288881e-45	1.61200024733095e-41	0.0120960501799059	18.8624822685048
Glyma07g10440	168.92794270063	1.95661766240813	335.899267738853	171.673431244324	7.42352297006999	8.14699963695358e-45	2.35502211821217e-41	0.00225804687281174	17.3680875180285
Glyma09g31450	329.478988389429	9.77560131439033	649.182375464467	66.4084340785081	6.05329457487117	5.86024157046313e-44	1.46426926000377e-40	0.000500923839446555	19.5517594747468
Glyma07g18280	159.306486643259	1.61179503904339	317.001178247475	196.675861737121	7.61967609457435	6.48426068072883e-44	1.54303789999077e-40	0.00105599256219524	19.2590482041247
Glyma14g11960	95.9113682955565	0.846539018462901	190.97619757265	225.596450260986	7.81760055701869	1.6219465514504e-43	3.68425159161959e-40	0.00101155097333059	5.82928982447561
Glyma01g17590	182.617662125238	4.59539357389542	360.639930676581	78.4785731357661	6.29422690621174	2.94570926724434e-43	6.1335803838334e-40	0.00364690976828436	16.7223138953639
Glyma18g06250	118.548253379216	0.514397823031407	236.582108935401	459.92050965767	8.845240724352	6.65649181322169e-43	1.2794033283928e-39	0.000876035398639482	18.2731396410572
Glyma05g21680	173.213727629385	3.72349169956602	342.703963559204	92.0383315475491	6.52416292579949	3.35359386701813e-42	5.98532665416061e-39	0.00372081385241491	12.522545629443
Glyma01g33150	136.932649737947	2.26339600197313	271.601903473921	119.997518435639	6.90686076079505	8.18194222339237e-41	1.23901878402905e-37	0.000384134967697051	13.7590821426727
Glyma15g09980	129.814312132376	1.29233527154514	258.336288993207	199.898814712636	7.64312610751374	1.62496377662106e-40	2.32012328025954e-37	0.00240793239732405	18.5739316975274
Glyma11g06690	205.803727231746	8.43368661479589	403.173767848696	47.8051635380162	5.5790945500884	2.08836683526079e-40	2.89894321829131e-37	0.00670739583042608	5.619410368679
Glyma02g06070	87.9706859904017	0.833857590529652	175.107514390274	209.996906401066	7.71422426455795	2.47633489851181e-40	3.34459145630623e-37	0.00112102310978471	3.89795163558973
Glyma03g29950	453.374455440501	23.1293357008628	883.619575180139	38.2034134749135	5.25562964370642	2.56221300962834e-40	3.36951238763571e-37	0.00193590919048434	3.51869115253544
Glyma05g31800	188.389201960628	5.82208833279401	370.956315588463	63.7153362134651	5.99356876432512	7.3001488416512e-40	9.12025845159589e-37	0.0173587671997851	14.833276300636
Glyma13g16950	296.144200627438	13.6396758105187	578.648725444357	42.4239353986781	5.40680655160713	3.74673564386957e-39	4.45799096026414e-36	0.0132430870606514	16.6794463797312
Glyma15g42490	247.45385470448	10.1170442810911	484.79066512787	47.918211254047	5.58250214944392	5.34164924456501e-39	6.20786599299179e-36	0.0234006806092632	17.9211554229202
Glyma07g37240	249.37783083994	11.1924582979006	487.563203381979	43.5617618940278	5.44499040120048	1.16175064426576e-37	1.31945829422483e-34	0.000783700045485418	16.2850054219211
Glyma03g31680	86.2191294238778	0.257198911515704	172.18105993624	669.447078611478	9.38682620134746	1.26654765183377e-37	1.40651524011309e-34	0.000380215835548974	12.0240661823429
Glyma18g53170	111.292859019391	1.11007864394523	221.475639394836	199.513467449216	7.64034232352273	2.16888751037529e-37	2.16771631111969e-34	0.00175290543484052	17.5672264782356
Glyma08g18660	135.9757304965	4.07465503689739	267.876805956102	65.7422048076184	6.0387479360284	2.78082237902724e-37	2.67242378359862e-34	0.00783663667841387	6.78664384835114
Glyma12g05800	261.738021298667	13.1977589952481	510.278283602086	38.6640098357467	5.27291936177322	1.23755756975282e-36	1.16687668741995e-33	0.0275639612039909	13.5891976527255
Glyma17g18040	153.97956062873	6.37042309863885	301.588698158821	47.3420200650819	5.56504936149428	4.47482998913571e-36	4.0658305281287e-33	0.0100439969344678	5.13959083838544
Glyma04g41700	119.834363861394	2.3338123455412	237.334915377246	101.694086857788	6.66809198392629	1.54156175112313e-35	1.32821492049787e-32	0.00577370775174243	16.6034620926227
Glyma07g35680	116.940540006064	2.67229425493932	231.20878575719	86.5207060673935	6.43497353360116	3.22474453698244e-35	2.73135862282412e-32	0.00413284908313874	13.0799503463361
Glyma12g11390	279.982893787877	15.5270454004416	544.438742175313	35.0638983872508	5.13191449803831	7.34177844653041e-35	6.11484490514107e-32	0.0667942095808083	12.9935442836825
Glyma11g06660	77.4067868351409	0.896118446512194	153.91745522377	171.760168338054	7.42425170003582	1.03558488062897e-34	8.48381692453631e-32	0.00212602950666519	0.692396162895121
Glyma02g13680	107.44185259839	2.42143605739024	212.462269139391	87.742258768698	6.45519994134542	5.16723149646542e-34	4.09876285036296e-31	0.00948598831855178	15.7500554373154
Glyma11g00580	76.2145228059248	0	152.42904561185	Inf	Inf	1.49263342521359e-33	1.16549015872185e-30	0	16.3799631890219
Glyma13g25800	101.991533520017	4.89312003276499	199.089947007269	40.6877300524278	5.34652189032836	1.87376137321413e-33	1.4187496530853e-30	0.0860194591584863	14.7326903024907
Glyma18g48910	133.042421434633	6.25338838432409	259.831454484941	41.5505064640288	5.37679415717034	7.63906063002497e-33	5.61392318917997e-30	0.0154159926260948	4.73155995681233
Glyma12g05810	91.9087278985539	2.68497568287257	181.132480114235	67.4614974242326	6.07599243670231	8.04133220880388e-33	5.82390571696458e-30	0.0169190243735911	2.72485324554046
Glyma02g00290	90.4583271286601	1.29233527154514	179.624318985775	138.992042499167	7.11885847865434	2.00017564571018e-32	1.4279253934725e-29	0.00451877865046779	12.5344187507175
Glyma05g21360	96.2744634238512	1.83209595044305	190.716830897259	104.097621552594	6.70179329574656	2.12546291644514e-32	1.47839961692817e-29	0.00626305270514005	13.0471994518335
Glyma06g44660	68.3374223080648	0	136.67484461613	Inf	Inf	2.13004567304e-32	1.47839961692817e-29	0	9.98045675374595
Glyma11g13780	81.4822370309873	1.04781778796269	161.916656274012	154.527493362021	7.27171973345972	5.80565168415236e-32	3.97432646044036e-29	0.0030706407523339	9.81984721415565
Glyma13g28040	238.918391444441	16.9232933716077	460.913489517274	27.2354487626239	4.76741373376677	1.50399861785317e-31	1.01566652608076e-28	0.0192371657128125	16.7360662170405
Glyma10g39740	64.4960775259895	1.22191892797706	127.770236124002	104.565231946714	6.70825942342258	1.95260890223352e-31	1.28391742988573e-28	0.00675402070069856	10.1039678819255
Glyma03g22230	239.65373693657	16.864662062863	462.442811810277	27.4208169773295	4.77719965038026	2.86672319647553e-31	1.86050335451262e-28	0.00724141608565273	12.3632183116367
Glyma05g05420	101.019635515027	2.41509534342362	199.624175686631	82.6568508900544	6.36906249499172	3.10586653845944e-31	1.98986498110812e-28	0.0060206501145593	17.838096411981
Glyma03g24020	364.622803507268	33.649106229741	695.596500784795	20.6720646912751	4.36961058481685	4.28029920775055e-31	2.67374240386148e-28	0.0454842908609948	4.57620380137596
Glyma03g31690	463.159677625797	43.2230913570564	883.096263894537	20.4311222582271	4.35269654672703	5.44787262482055e-31	3.28007877927901e-28	0.0485913253203682	2.63569716309164
Glyma02g09750	105.937384187155	3.55573127351827	208.319037100792	58.5868337836081	5.87250457917157	7.97229729197537e-31	4.74285253061768e-28	0.00117844968339735	14.2858250434353
Glyma15g12860	131.6073402581	6.51874278342533	256.695937732775	39.3781356714141	5.29932290441849	8.71434849427186e-31	5.12331926240291e-28	0.0302893592604427	12.0590351392703
Glyma12g33510	116.851536709522	5.31741088039324	228.38566253865	42.9505388385109	5.42460432578012	9.67144967559231e-31	5.61989947253924e-28	0.00468947885115235	8.0724701707727
Glyma14g25480	71.4642512975496	0.784278162480359	142.144224432619	181.242104182875	7.5017743352232	2.50356032265497e-30	1.4380508046441e-27	0.0016292212954469	8.62259339191456
Glyma15g35410	98.9269657916462	4.43397386181429	193.419957721478	43.6222593433004	5.44699258882206	4.20310047234157e-30	2.38683568073097e-27	0.0238227204419413	3.52140730084129
Glyma18g50080	72.569496941588	0.846539018462901	144.292454864713	170.449857263179	7.4132035811224	4.47103432947305e-30	2.51046065782873e-27	0.00161205936910802	9.71868521660428
Glyma07g16810	259.787496555037	23.363633032667	496.211360077406	21.2386215527185	4.40861822903361	5.1470476079361e-30	2.85792677901546e-27	0.127725193493505	9.96825125733374
Glyma13g34250	81.1136566548912	2.26973671593975	159.957576593843	70.4740666485692	6.13902056090197	8.73411564552215e-30	4.79637319949097e-27	0.00357854693792361	4.78003823871709
Glyma08g45520	623.654055340975	57.4586166972765	1189.84949398467	20.7079383803034	4.37211202524139	1.79124834539407e-29	9.72978843091064e-27	0.00910748024789627	6.82635052091012
Glyma09g29340	264.177551545956	22.9885030137266	505.366600078185	21.9834497172968	4.45834589152578	2.14921967930345e-29	1.15487048423475e-26	0.0279025475759686	17.5741742178334
Glyma18g05890	92.9121891162935	6.2325514688053	179.591826763782	28.8151373739409	4.84875499256548	2.83301412370616e-29	1.50610866812732e-26	0.0285040842079511	13.3586492538545
Glyma06g45550	235.666232172318	19.1658744454612	452.166589899175	23.592275488701	4.56024266895197	2.86837151190114e-29	1.50885399541301e-26	0.127306377087284	8.46963654523877
Glyma08g43260	310.927329344906	32.0018093648391	589.852849324972	18.4318593552105	4.20412970829962	4.55364314668707e-29	2.37040842676451e-26	0.0354253832446458	7.97606033299511
Glyma15g02150	62.8559783750798	0.257198911515704	125.454757838644	487.773284495351	8.93006693318652	7.93610480464209e-29	4.08856665363277e-26	0.000637728772195875	14.9821547533077
Glyma11g32520	259.279211963628	29.7300891664929	488.828334760762	16.4422088350712	4.03933221758979	1.02139965532499e-28	5.15579848237938e-26	0.13131142591662	2.25361392259319
Glyma08g09990	125.846845976136	8.83624415379546	242.857447798476	27.4842391825673	4.78053263819866	1.06987751429381e-28	5.34328639241065e-26	0.0167025203973011	6.45367547039524
Glyma05g34760	294.531816308192	26.990280430901	562.073352185484	20.825028240239	4.38024654687795	1.07992701185335e-28	5.34328639241065e-26	0.00132632493253456	14.9422696911822
Glyma08g45510	224.319839521995	21.6199104657944	427.019768578195	19.7512274277822	4.30387040635182	1.91107548992095e-28	9.36295837821759e-26	0.0238793175397233	6.21230190218795
Glyma13g25570	127.710137573814	8.2804223903003	247.139852757328	29.846285745861	4.89947949976312	2.11888427082104e-28	1.0280291618033e-25	0.0362575528146627	9.90621147588918
Glyma10g05190	83.4482684542126	2.0766134340255	164.8199234744	79.3695739292688	6.31051415573305	3.30635103310144e-28	1.5887334632421e-25	0.00759411738048595	15.98311337119
Glyma09g41850	667.025476497959	71.6163790724515	1262.43457392347	17.6277353068397	4.13977523367135	4.57158457139675e-28	2.17576948368009e-25	0.030324891824462	1.37555746988269
Glyma19g38210	140.466486849661	8.41309958985092	272.519874109471	32.39232713211	5.01758021295416	4.90849254812238e-28	2.31407639723887e-25	0.0400303526694771	14.2615457361972
Glyma07g08010	209.018941845917	22.7378947067514	395.299988985084	17.3850743036342	4.1197773280303	5.6899358129658e-28	2.65741273253589e-25	0.00558006935214007	2.40806915210625
Glyma01g33070	111.681475131728	8.26930584541215	215.093644418044	26.0110882870996	4.70105485685784	5.79307797277873e-28	2.68053227345992e-25	0.0112541045934729	2.04254402328889
Glyma19g01780	142.466273466952	9.89040265572477	275.042144278179	27.8089936125076	4.79747963042001	6.95878619076767e-28	3.19038002120397e-25	0.0273116645903328	19.4284228087211
Glyma13g29070	80.6652968741421	2.18845371805734	159.142140030227	72.7189881682741	6.18426022050892	8.95134437388718e-28	4.05776037718337e-25	0.00510485245845204	12.8894706297952
Glyma12g11490	105.950908461304	10.3090212793216	201.592795643286	19.5549887987574	4.28946480457204	9.01309510870577e-28	4.05776037718337e-25	0.0137792437449176	10.6946133886205
Glyma13g44730	517.620772320749	49.1621771971772	986.079367444321	20.057683033227	4.32608305729155	9.34217225208616e-28	4.16836048172769e-25	0.132478884363063	7.69209841368391
Glyma02g34670	304.42595301817	31.7452789432586	577.106627093081	18.179289844156	4.18422393807585	2.05428082323679e-27	9.0051382087379e-25	0.00557677132777319	19.6111885257911
Glyma13g19570	290.386446334927	30.8956101587055	549.877282511148	17.7979097899838	4.15363591401768	9.58587423788133e-27	4.12961114904865e-24	0.0241361661297276	8.67664267089986
Glyma11g36200	100.113325124423	6.09534832890697	194.131301919939	31.8490907237045	4.99318027970401	1.05090648417895e-26	4.48862818238245e-24	0.00402877460311446	5.63806365102124
Glyma13g32070	73.6874314385309	1.7426574649751	145.632205412087	83.5690365657533	6.38489659858617	1.54049378749759e-26	6.52399119005229e-24	0.00277460232907321	14.3915888087869
Glyma08g08360	71.0913228727637	1.30501669947839	140.877629046049	107.95082476903	6.75423045569784	1.73069851380163e-26	7.26791570001754e-24	0.00379493592924689	14.5501090761093
Glyma01g44930	303.240487209943	32.1702382808221	574.310736139064	17.8522375596277	4.15803300465253	3.70629033926163e-26	1.53069791011505e-23	0.0090948098946976	16.0099612316515
Glyma16g01050	449.821657133186	45.9075892461805	853.735725020192	18.5968320061856	4.21698497222958	4.27786566115395e-26	1.7522768908594e-23	0.0349657027127702	17.8470017601081
Glyma10g35980	122.160534455454	6.90680412087274	237.414264790034	34.3739681385426	5.10324450124835	4.47508147170433e-26	1.8181564746787e-23	0.0254301803222396	18.7879006687198
Glyma15g17120	65.7107483983464	1.7426574649751	129.678839331718	74.4144170257641	6.21751025058374	6.377373212894e-26	2.57013283522542e-23	0.00333305832181355	12.3215732669846
Glyma06g13090	178.282223180758	15.2743724292736	341.290073932243	22.3439670279451	4.48181344469488	6.88076284812006e-26	2.75081889447283e-23	0.0796731227565912	16.3773204235996
Glyma13g27820	140.072698248316	10.4912779069215	269.65411858971	25.702695227605	4.68384774565364	1.29675887014589e-25	5.14308976331752e-23	0.0011650807113924	16.2414251207811
Glyma09g26440	67.629565262128	2.78413453897116	132.474995985285	47.5821100348977	5.5723473445694	1.47420675525747e-25	5.73352378053232e-23	0.000521821994118034	2.20475101620618
Glyma11g13850	123.442583962549	10.3063101125928	236.578857812505	22.9547583206758	4.52072133759336	1.48004836149255e-25	5.73352378053232e-23	0.0502205105608054	4.78556960258818
Glyma18g03730	80.8312428662929	2.61003339895678	159.052452333629	60.9388571032086	5.92929053769162	2.29501252031131e-25	8.82220466750133e-23	0.0122202975859874	15.9453445585377
Glyma03g29790	184.503684019822	20.1579999945826	348.849368045062	17.305752958568	4.11317980818847	2.40888552413408e-25	9.18925467920246e-23	0.0476928531415328	4.75117147274568
Glyma08g14900	117.252661561253	11.6137880882262	222.89153503428	19.1919753779771	4.26243130675113	2.91129130853959e-25	1.10216636789128e-22	0.135011114177066	16.0992476245549
Glyma05g26660	61.7160929474923	1.30501669947839	122.127169195506	93.5828401616009	6.54817210884823	3.24822470891535e-25	1.22047769457614e-22	0.00475178974871656	12.7681529363512
Glyma11g13800	170.750081240941	16.2669385651556	325.233223916726	19.9935115396199	4.32145997546823	4.38973566911187e-25	1.62495007846317e-22	0.261136968254602	9.21439340284898
Glyma05g17470	391.110299843528	42.8156987927482	739.404900894308	17.2694810955542	4.11015282905023	4.7322151423588e-25	1.73884549491983e-22	0.0100626132713137	16.6533592777044
Glyma03g36100	311.201412479293	36.4466718683669	585.956153090219	16.0770825716679	4.00693372645064	6.81926856835332e-25	2.48744020559358e-22	0.0303407208563062	12.1110268334078
Glyma08g22530	54.1832957184023	0.582999392980573	107.783592043824	184.877708864811	7.53042747590744	7.95229698119328e-25	2.87971113797951e-22	0.00105912808836347	18.9550653892697
Glyma10g02710	97.3084466054944	5.79829035997261	188.818602851016	32.5645304268461	5.0252295183758	9.37358708517949e-25	3.3699731468178e-22	0.016400970828659	13.0220872441892
Glyma20g27790	75.4694674983968	3.49981113150235	147.439123865291	42.1277372764972	5.39669852425436	9.60261926482298e-25	3.42765494657856e-22	0.00467814790279778	6.00237287976974
Glyma02g00870	58.410942485968	0.784278162480359	116.037606809456	147.954657366048	7.20901130065699	9.89467791097836e-25	3.50298358827048e-22	0.00224484147735242	11.2385118718906
Glyma11g05530	62.239903028026	1.82575523647642	122.654050819576	67.1798981424746	6.06995770306087	1.12474982293846e-24	3.93056803508416e-22	0.00863526779307695	4.91718159250789
Glyma08g18690	444.056826250592	59.8154993313168	828.298153169868	13.8475505918949	3.79155890427089	1.13337949519112e-24	3.93322038286013e-22	0.00763705890514988	2.77664359378596
Glyma01g31920	238.271662818415	28.071388659141	448.47193697769	15.9761222511396	3.99784537249383	1.20473056943846e-24	4.15200005148606e-22	0.194864375910356	8.20186717745344
Glyma17g34160	242.563136896153	41.4675025735742	443.658771218731	10.6989508334042	3.41939742406915	1.37524351747389e-24	4.70719481498101e-22	0.108615205377046	16.4763589416042
Glyma13g21930	63.5608737951565	1.57489703892734	125.546850551386	79.7174973653485	6.31682451410504	2.22507894109298e-24	7.56420883831561e-22	0.0137178113895738	10.3123733774974
Glyma05g25450	200.119196871516	29.8215111343673	370.416882608665	12.4211305369359	3.63472458453298	2.6153376252095e-24	8.83082886112125e-22	0.0658089985004436	4.87433188762566
Glyma10g05210	704.143917842821	79.9650064207387	1328.3228292649	16.6113014769971	4.05409320616793	3.04284995194977e-24	1.02053919898514e-21	0.0445385381285056	7.61271488139092
Glyma10g01300	210.775978004357	30.5643653563839	390.98759065233	12.7922692355418	3.67720030316264	3.06387359633265e-24	1.02073970153021e-21	0.0507527438867585	0.775784654030109
Glyma16g06520	434.862340053415	61.4507329382073	808.273947168622	13.1532027125111	3.71734222329294	3.29501935843319e-24	1.09047683707935e-21	0.129756983487698	5.36001286044035
Glyma03g32520	382.998512881239	53.4736500364209	712.523375726057	13.3247566837266	3.73603728382784	3.34939962611118e-24	1.10118123365562e-21	0.0122984722939114	2.15431391428082
Glyma14g35220	267.659569069977	40.8837754962713	494.435362643682	12.0936815800873	3.59618159413114	3.42887162738285e-24	1.11994118846538e-21	0.000924631229560336	1.43270894610074
Glyma10g01340	85.6356929459388	4.22816915196679	167.043216739911	39.5072218580016	5.30404449466784	3.63650876956773e-24	1.17243388865554e-21	0.0156497811110087	15.5919354778969
Glyma10g28990	99.2027461157634	6.47435778565896	191.931134445868	29.6448143275315	4.88970785570385	7.05176713907785e-24	2.25896127718678e-21	0.0720199081857383	12.4943948002606
Glyma14g33940	92.4639953972404	5.95633041538973	178.971660379091	30.0473022646076	4.90916356222366	7.51598955202906e-24	2.39233468715636e-21	0.0103860855618888	18.4069597991225
Glyma09g29310	53.8345226000453	0.520738536998032	107.148306663093	205.762199357828	7.68483415836229	9.38889049465664e-24	2.96956344740175e-21	0.000831452615574444	14.281596478298
Glyma18g53070	47.5290265400915	0.263539625482328	94.7945134547007	359.697382438063	8.49063985061759	1.04858741695005e-23	3.29566408724809e-21	0.00103428775717364	15.5475117719535
Glyma04g09110	112.388681894558	9.01850078139537	215.758863007721	23.9240277555688	4.5803883913554	1.07839265290256e-23	3.36815725271874e-21	0.00808767643579157	14.8313866625666
Glyma13g30770	215.121493925178	27.4834227390522	402.759565111303	14.6546363215164	3.87328526055009	1.26780907305455e-23	3.93516911849412e-21	0.0469332391690077	5.51692241264559
Glyma06g45570	52.9528707435442	1.1037379299786	104.80200355711	94.9518909431166	6.56912482645847	1.5703850559122e-23	4.8442501480926e-21	0.000748812657906248	7.99624672965311
Glyma06g20730	943.803597016006	109.205839062107	1778.4013549699	16.2848559220217	4.02545905063565	1.73602884423557e-23	5.28991277030391e-21	0.0125378955583325	7.1838460008233
Glyma16g26440	103.924722966907	8.29014276093093	199.559303172884	24.0718777622684	4.58927678064031	1.91031098443575e-23	5.78569520152774e-21	0.00145571384607918	8.65678013450293
Glyma04g04270	195.493459444883	26.8385810894505	364.148337800316	13.5680920159916	3.76214595399343	1.96824886242666e-23	5.9252590603643e-21	0.000941140231108587	1.84261814383155
Glyma12g09240	183.777882434713	22.3500832598778	345.205681609548	15.4453868290169	3.94910409853765	2.17257576445211e-23	6.50120530999792e-21	0.0783911619632908	5.03320471373364
Glyma18g44560	830.816108530751	119.419302699954	1542.21291436155	12.9142682924253	3.69089399921867	2.23770080361926e-23	6.65622751543246e-21	0.0787500341126144	2.7113698781015
Glyma04g09160	87.9253707974023	6.1784461004083	169.672295494396	27.4619690350918	4.77936316594118	2.60276817552547e-23	7.69633929204345e-21	0.0197139129412446	9.89037500859246
Glyma04g40860	83.1292135508347	4.77427054483132	161.484156556838	33.8238386451858	5.07996849443744	2.75464231390824e-23	8.09751413840802e-21	0.0474899850666855	9.45283521976027
Glyma14g35400	47.3097258115185	0.257198911515704	94.3622527115213	366.884339266575	8.51918151315471	2.93525514594722e-23	8.57798277242225e-21	0.000992191387822577	16.9526218816804
Glyma13g27010	125.573008926957	11.0310385858194	240.114979268095	21.7672141566767	4.44408487312883	3.04166370252712e-23	8.81196228019774e-21	0.0118837202151198	13.8846974938226
Glyma15g42500	296.950862953506	40.1402527843195	553.761473122692	13.7956648180107	3.78614307724265	3.0505862655318e-23	8.81196228019774e-21	0.0410106534040224	11.6207126064378
Glyma17g15690	436.497623700546	59.7472068463285	813.248040554763	13.6114821676344	3.76675226676013	3.98805397785507e-23	1.13882869391629e-20	0.0478991554005657	6.87700452545115
Glyma11g06750	58.7437513277287	1.57489703892734	115.91260561653	73.6001165482397	6.20163614572718	5.82822467895222e-23	1.65485154478e-20	0.0155159243518515	10.4879570149661
Glyma16g25110	376.785916137975	51.7491183202357	701.822713955714	13.5620226341378	3.76150045231674	9.45565648507572e-23	2.65464899735218e-20	0.0320561876072907	7.86114826599766
Glyma03g30390	110.06225084943	12.3759143427165	207.748587356144	16.7865243410002	4.06923164528885	1.1985291079798e-22	3.32744972850413e-20	0.0787174165557237	0.654831969249108
Glyma03g30400	110.06225084943	12.3759143427165	207.748587356144	16.7865243410002	4.06923164528885	1.1985291079798e-22	3.32744972850413e-20	0.0787174165557237	0.654831969249108
Glyma05g34530	131.706050862254	16.7256441493457	246.686457575162	14.748995935371	3.88254483862513	2.03321790052086e-22	5.59419005374492e-20	0.0114114084680312	3.00678602631436
Glyma15g18580	60.9798844193246	2.47735619940616	119.482412639243	48.2298075133014	5.59185314715678	2.03738536766169e-22	5.59419005374492e-20	0.0138321039859439	7.00637680332166
Glyma19g26400	89.0989395038786	7.27584331642028	170.922035691337	23.4917147412447	4.55408011936563	2.10864436887193e-22	5.75821229757578e-20	0.0184870949900149	8.69711838618659
Glyma09g07240	488.638234924526	80.822690316704	896.453779532347	11.0916102398917	3.47139692084412	2.41694183899029e-22	6.564230136949e-20	0.0295551538433225	1.58351443212935
Glyma12g10370	83.9240744283848	5.56826907794232	162.279879778827	29.1436849597785	4.86511139978074	2.45234275157044e-22	6.6243742877962e-20	0.00145158812415273	11.5590439705019
Glyma04g40640	1191.40673999937	143.439693918845	2239.37378607989	15.6119531832442	3.9645791364636	3.49701160797144e-22	9.34524925589074e-20	0.00788614936087353	0.637889293040212
Glyma03g35930	97.0322816891398	8.31732039041634	185.747242987863	22.3325824026078	4.48107818008374	3.9873750973666e-22	1.05989944542926e-19	0.0254586169635135	6.4785334459531
Glyma19g41730	256.266907847924	34.3059828047399	478.227832891109	13.9400709087114	3.80116599464364	4.25407537387336e-22	1.12480904052155e-19	0.0229132793460591	11.7569492081701
Glyma18g49810	64.8802692368841	2.589196483438	127.17134199033	49.1161419397067	5.61812533672227	4.39775206840849e-22	1.15667823218199e-19	0.00777477091259783	12.0170830878582
Glyma10g39910	84.9623417680058	6.17210538644168	163.75257814957	26.5310729316591	4.72961111504063	5.354588728377e-22	1.40096786661353e-19	0.0170204251839927	7.17779971199352
Glyma06g14150	333.935219559468	53.5300699595844	614.340369159351	11.4765471000352	3.52061674465712	5.4920483425642e-22	1.42944860324459e-19	0.107535988704905	1.43117578787226
Glyma01g24120	56.0179287312811	2.31297543002242	109.72288203254	47.4379799319685	5.56797067129359	5.5440203277897e-22	1.43549910798256e-19	0.00874173246054594	9.00034652076658
Glyma02g09130	43.7841283357977	0.263539625482328	87.3047170461132	331.277381480409	8.37189589412933	6.01650936606023e-22	1.54980939458829e-19	0.00117218905081757	8.77604918883753
Glyma12g16750	67.6142385992384	3.48078898960248	131.747688208874	37.8499497103731	5.24221947825178	6.73926042251283e-22	1.72708236458581e-19	0.0252254059468598	10.9534382672398
Glyma07g16850	293.915690078443	47.0610533255968	540.770326831289	11.490824973464	3.52241047358507	7.46555166008973e-22	1.90344904647788e-19	0.147027107492599	5.07145720899421
Glyma16g01550	115.401446412295	11.5345697545365	219.268323070054	19.0096663972938	4.24866130908356	8.7036600373714e-22	2.20234475978513e-19	0.0316767664970117	10.2897588028969
Glyma02g00840	565.628307432549	97.0632753380715	1034.19333952703	10.6548366096748	3.41343656466501	8.72599728728425e-22	2.20234475978513e-19	0.173706384948338	0.890820725670083
Glyma04g14800	266.276369705675	38.0054266409107	494.54731277044	13.0125446937645	3.70183121359835	1.07619182423339e-21	2.70004315445716e-19	0.0292773328545986	12.0228515712212
Glyma08g26840	45.7903673919549	0.777937448513735	90.802797335396	116.722491646181	6.86693877532635	1.08060078620742e-21	2.70004315445716e-19	0.00310795770322198	5.71636197725862
Glyma02g03290	200.240707299113	24.7201251155998	375.761289482627	15.2006224776549	3.92605849928238	2.79359337535709e-21	6.91110107657028e-19	0.076041573689987	15.5781331925194
Glyma02g43580	187.870875175593	24.7282806031854	351.013469748001	14.1948190972399	3.82729255795615	2.92198797896593e-21	7.19312833856475e-19	0.114354291116546	15.8958374965079
Glyma08g44700	71.4781472449516	7.21333256986392	135.742961920039	18.8183423688449	4.2340676474187	3.65127675286152e-21	8.90074405710971e-19	0.137803694036244	1.58183814326683
Glyma08g45300	509.505555534488	85.0212294374041	933.989881631571	10.9853725688501	3.45751189447264	3.68277454244966e-21	8.93394622377849e-19	0.350909079638105	1.28238580375784
Glyma20g27990	54.220765615717	3.48531492995019	104.956216301484	30.1138400434258	4.91235478363304	4.4109357153882e-21	1.06486807007292e-18	0.017665382158367	9.55031225659835
Glyma13g40280	74.3200449124869	4.14688615408438	144.493203670889	34.8437835768831	5.12282938504779	4.59634198156933e-21	1.10429325887002e-18	0.0432083295001983	19.8302541733672
Glyma06g15030	181.807060181197	28.0009503281738	335.613170034221	11.9857778432804	3.58325163376418	4.99123628835863e-21	1.19343086621122e-18	0.0324193031469763	11.6614532724908
Glyma02g06020	107.966470540747	11.0887735014543	204.84416758004	18.4731131493646	4.20735510937675	5.07916054778186e-21	1.20867090502049e-18	0.0181229338151152	15.597664107609
Glyma10g08120	500.026708334073	90.6374602111786	909.415956456968	10.0335551585194	3.32676097708722	6.11372794018148e-21	1.44796837134924e-18	0.131295304812517	6.28418826085111
Glyma06g15990	124.984773496221	14.2337917483874	235.735755244055	16.5616976425668	4.04977865751823	6.23502315127093e-21	1.46973024499275e-18	0.00261970226944406	15.2783264761472
Glyma06g16440	629.410823875344	97.2543779305913	1161.5672698201	11.943598782248	3.57816570226219	6.63966255770155e-21	1.54913049540248e-18	0.0431451740865607	4.16277222269737
Glyma07g04460	341.922045971771	51.4152215455724	632.428870397969	12.3004209918148	3.62063578869656	6.66486015471422e-21	1.54913049540248e-18	0.179252897482379	14.283373106424
Glyma06g20500	54.369024364505	1.6930780369258	107.044970692084	63.2250660379781	5.98242473365787	8.19253182284701e-21	1.89539533695895e-18	0.0100932227519378	11.7029882538459
Glyma08g06040	241.574524339547	37.2189151054501	445.930133573644	11.9812770552344	3.58270978457178	1.00365767184183e-20	2.31132649008994e-18	0.0379404401520489	15.2560952569055
Glyma08g12340	53.7503954876839	2.1802982304718	105.320492744896	48.3055442934086	5.59411687950865	1.15514546121589e-20	2.62391291515189e-18	0.039124677802743	8.27331823099727
Glyma11g13910	136.885665770466	19.0433954102897	254.727936130642	13.3761826944477	3.74159455215666	1.24959594082966e-20	2.82561348194934e-18	0.0763597797575243	6.29611291478978
Glyma01g34490	46.9574483610589	1.21557821401044	92.6993185081074	76.2594438100972	6.25284410385146	1.32669709170409e-20	2.98644296233012e-18	0.0110634678921553	7.98680645253455
Glyma06g45520	69.0577868187342	7.70714336795036	130.408430269518	16.9204624909162	4.08069709740152	2.4504939702156e-20	5.46689889167786e-18	0.00259688023133667	1.50325306899258
Glyma04g40130	343.500529367195	62.4403600041858	624.560698730205	10.002515979862	3.3222910283996	2.49443889493656e-20	5.54020421762955e-18	0.187127263130168	2.6436314226759
Glyma05g38130	95.647715797262	16.172114953218	175.123316641306	10.8287207423331	3.43679091422306	2.67555180220861e-20	5.91616593857394e-18	0.539646172749133	17.7996835699922
Glyma07g08310	129.874570583263	15.8718680238063	243.87727314272	15.3653793477193	3.9416114801923	3.06306905617306e-20	6.74320484335403e-18	0.213397386198654	7.77743579367179
Glyma13g01330	66.6030824154715	4.5890528599288	128.617111971014	28.0269406121005	4.80874236495728	3.13610521482898e-20	6.87370990792319e-18	0.0137538132065693	6.65485324084309
Glyma07g13980	35.2017486808448	0	70.4034973616896	Inf	Inf	3.41856630722253e-20	7.46008795069133e-18	0	10.2753322241259
Glyma08g09070	45.763179354352	1.30501669947839	90.2213420092257	69.1342432976426	6.11132857248663	3.56818836648393e-20	7.75274248862181e-18	0.00751715422270886	8.52080437565523
Glyma08g46610	362.763186754929	60.7079882305911	664.818385279267	10.9510857575126	3.45300200940097	4.03776298438911e-20	8.73502725622845e-18	0.0381650370347592	8.45708869295755
Glyma01g00790	367.802459691301	64.5999900279264	671.004929354675	10.3870748132407	3.37671751750188	5.51403588113197e-20	1.18772808227503e-17	0.0166493880425405	3.44896137758123
Glyma15g15590	50.2343083467456	1.30501669947839	99.1635999940128	75.9864605821887	6.24767047408745	5.54129803442885e-20	1.1884776252125e-17	0.00652875202937869	11.7064381727656
Glyma07g14060	34.0182558276619	0	68.0365116553239	Inf	Inf	7.60332606023843e-20	1.61685537535445e-17	0	8.40122301999655
Glyma11g31500	205.893338991188	393.634295706402	18.1523822759739	0.0461148392657156	-4.43862512046135	7.70800734616004e-20	1.63016154890953e-17	18.854378839918	0.0331120173337469
Glyma07g37250	101.58323847754	10.9382204436875	192.228256511393	17.5739972970036	4.13537047204247	7.73114055773236e-20	1.63016154890953e-17	0.0682637169916567	9.06487714145409
Glyma18g50090	145.267067937586	22.3122668792527	268.221868995919	12.0212737884257	3.58751786871346	8.55866631448682e-20	1.7970682005624e-17	0.176590174996565	3.58377311542069
Glyma11g04360	75.3980496306199	5.60812813536097	145.187971125879	25.8888469773763	4.69425880763161	1.1412865530261e-19	2.38633945248423e-17	0.0422286789411398	9.83309841893018
Glyma02g16710	181.379802562151	24.8654837430837	337.894121381218	13.5888818762757	3.76435484768762	1.25664133235066e-19	2.61658905423164e-17	0.116031460409632	15.9556233876182
Glyma02g37280	316.563847332304	49.0383611821353	584.089333482474	11.9108656856024	3.57420636744611	1.2706887569056e-19	2.63486013480678e-17	0.0935877477440943	13.1371524046324
Glyma07g03910	132.402234402225	25.8799518963819	238.924516908068	9.23203095062436	3.20664806066423	1.30094454267731e-19	2.68645048062865e-17	0.0589943361466274	7.17065563198399
Glyma08g48000	60.7680254619961	3.18669207797073	118.349358846022	37.1386239869733	5.21484845825048	1.40779609678837e-19	2.89513556974508e-17	0.01296490996079	14.9627620685741
Glyma01g04250	44.2232749886667	2.65961282700607	85.7869371503272	32.2554231500295	5.01146983817956	1.55999753043413e-19	3.18194924850549e-17	0.0122866059066388	0.844634009047891
Glyma06g14720	386.332856463553	72.4052271500778	700.260485777028	9.67140789884636	3.27372592288046	1.86082039400633e-19	3.7801129085235e-17	0.174775195086658	1.80517461240034
Glyma06g17860	102.613521306129	14.5935291726657	190.633513439592	13.0628795258556	3.7074010484151	2.31679419026097e-19	4.68733425384257e-17	0.0948015158861929	9.38734302860044
Glyma05g01780	146.641673332891	19.9261639389334	273.357182726849	13.7185051555629	3.77805138090611	2.67741650807993e-19	5.39510222412412e-17	0.120821814617682	11.5082851618037
Glyma06g14190	127.886059202582	22.4788810216168	233.293237383548	10.3783296490249	3.37550236122454	2.84569254172866e-19	5.71115636095608e-17	0.05139116116584	6.39292931661263
Glyma12g15620	385.721015252901	65.5436672130934	705.898363292708	10.7698942294107	3.42893217620365	3.58843694640282e-19	7.14442069811109e-17	0.385025021293153	7.76631257010077
Glyma13g29390	31.449434629038	0	62.898869258076	Inf	Inf	3.8071192807519e-19	7.54972904035772e-17	0	8.80011340462636
Glyma06g11430	43.4586181946419	1.35459612752768	85.5626402617561	63.1646868929997	5.98104631970199	4.09210269888645e-19	8.05097040045088e-17	0.0039132997879132	5.48800809157922
Glyma19g22590	34.3320715436614	0.257198911515704	68.406944175807	265.969026745396	8.05511443714557	4.13366472411666e-19	8.10084812777575e-17	0.00161310694013176	8.7978430628339
Glyma19g44450	484.43989939809	87.1515799604786	881.728218835701	10.117179966623	3.3387353083258	4.35292634377542e-19	8.49721828818316e-17	0.0282998934780457	4.50008725300293
Glyma08g16610	33.0544362779006	0	66.1088725558011	Inf	Inf	4.59658880613986e-19	8.93795067740183e-17	0	9.74555145299429
Glyma15g26790	68.2058825676546	7.46600554103192	128.945759594277	17.2710506154346	4.11028394101854	4.64435752938463e-19	8.99583251224566e-17	0.0387502916028497	0.698101570409619
Glyma02g43830	91.1586459040779	9.87772122779153	172.439570580364	17.4574242989563	4.1257688116303	4.95088743165119e-19	9.55253658771833e-17	0.0334103713062541	11.5221164021637
Glyma20g04520	103.20284563895	13.6936124701281	192.712078807773	14.0731365976775	3.81487200481203	5.04786811520611e-19	9.70219666619981e-17	0.141959212336962	5.37566277181027
Glyma19g41760	599.932341979227	115.299953580329	1084.56473037812	9.40646285362563	3.2336523230742	5.56663651822784e-19	1.06582960431188e-16	0.0331234171574953	0.153917801097461
Glyma06g47560	146.222065887104	24.4712504004572	267.972881373751	10.9505185468064	3.45292728317893	6.22026470221958e-19	1.18643239680923e-16	0.0161022765368208	4.14984274813744
Glyma01g31660	85.9073327373636	10.6072255319397	161.207439942788	15.1978893497995	3.92579907408183	7.39624415739715e-19	1.40537075770954e-16	0.308522990451922	1.77652095008632
Glyma15g38060	194.007344430004	30.3859069848094	357.628781875198	11.7695608708993	3.55698858848424	8.1943832441113e-19	1.55112846158323e-16	0.0703761231975865	14.7350397586808
Glyma08g01430	37.4714182977529	0.576658679013949	74.3661779164918	128.960476314435	7.01078516734509	8.83248370150542e-19	1.66560644534087e-16	0.00182797303325382	11.0619537323605
Glyma02g03380	130.068807086122	17.4972408838928	242.640373288351	13.8673505667808	3.79362027409313	9.0738678405239e-19	1.70469322403948e-16	0.0121604635025688	11.540017515418
Glyma19g35770	214.929204944515	33.9281416190708	395.93026826996	11.6696715285876	3.54469204832792	9.16662219987589e-19	1.71566895578426e-16	0.27853139725139	9.97155379401141
Glyma03g26530	34.8956588737369	0.263539625482328	69.5277781219915	263.822861532653	8.04342577631532	9.72763032381443e-19	1.81387638123873e-16	0.00165228228845463	6.82689969373
Glyma19g38590	43.5023621046003	1.29867598551177	85.7060482236888	65.9949434499744	6.04428358391734	1.04914716439764e-18	1.94903461882689e-16	0.00783450528187735	6.85371491893487
Glyma16g25120	183.707042349052	30.6707833069581	336.743301391146	10.9792859876112	3.45671232995663	1.09304770409089e-18	2.02035549166033e-16	0.0749365820602429	6.11885252305198
Glyma13g21120	165.752643432152	30.9399951564719	300.565291707833	9.71445826632466	3.28013354513862	1.09562431360925e-18	2.02035549166033e-16	0.114927989164441	0.285627766333509
Glyma01g42660	147.633137234149	26.0267066981233	269.239567770176	10.3447420717885	3.37082576943371	1.1054286574807e-18	2.03094067280453e-16	0.0494267915299947	1.14579188252201
Glyma06g03430	59.8497469843512	3.47559455931956	116.223899409383	33.4400049907251	5.06350315761997	1.15585405615963e-18	2.10808374994398e-16	0.069080467816516	12.5970419975919
Glyma15g08560	140.756485379067	20.6694367603114	260.843533997822	12.6197698090488	3.65761368996436	1.18110461724573e-18	2.14630331045894e-16	0.00883865542584996	9.8144204301161
Glyma15g11140	77.4633372399809	7.11327732065545	147.813397159306	20.7799289267252	4.37711881471002	1.24167000270091e-18	2.24818750162944e-16	0.0831007749991907	17.300408472496
Glyma11g07510	129.441597781309	20.2154850196436	238.667710542975	11.8061827510474	3.56147067381913	2.28537200443524e-18	4.100720172455e-16	0.0430536875481033	5.40316886309303
Glyma20g30910	395.720826723779	73.5459002871604	717.895753160397	9.76119335486232	3.28705753527767	2.28943815283242e-18	4.100720172455e-16	0.191655679152443	10.4563024460748
Glyma02g18090	62.3003716600387	8.97230101001009	115.628442310067	12.8872674000866	3.68787448377891	2.48066855797663e-18	4.41161743230484e-16	0.00911522420984051	7.63474280748149
Glyma09g40740	82.4637613999125	8.19913939241788	156.728383407407	19.1152236724187	4.25665017652481	2.50672874162285e-18	4.44215444699003e-16	0.0620996900118332	15.4386787322764
Glyma07g09110	291.484638665333	67.3788269674292	515.590450363236	7.65211378067581	2.93585832553927	2.5260673418977e-18	4.46060647620686e-16	0.39096729467588	8.75027141975069
Glyma03g23330	40.8266294245993	1.04147707399606	80.6117817752025	77.4013982524854	6.27428772370803	2.69321125756022e-18	4.7390086681006e-16	0.00502948863293464	8.46637756011725
Glyma09g05910	85.7743048684663	12.0150306347545	159.533579102178	13.27783373608	3.73094788666693	2.71481296205833e-18	4.76025782992774e-16	0.241904166680329	4.0392084104103
Glyma16g06940	167.950320846896	35.3983542992565	300.502287394536	8.48915983082431	3.08562177782045	4.22442657603091e-18	7.38137305188785e-16	0.049940729786136	0.601280327706825
Glyma11g09270	279.766067882472	60.9131464379026	498.618989327041	8.18573688087766	3.03311229410157	4.30759631603826e-18	7.50047075614564e-16	0.00243617425851262	0.180577860696901
Glyma03g39200	717.699914911764	146.148467574539	1289.25136224899	8.82151817015419	3.14102696282043	4.58003761760033e-18	7.94716041195629e-16	0.0452393657846072	2.34251274850972
Glyma03g15800	31.2294251918778	0.319459767498245	62.1393906162573	194.513979343576	7.60373003241509	5.69187158467181e-18	9.80827236899326e-16	0.00286750700426195	5.10215477676814
Glyma09g23720	160.735721896097	28.4478928649397	293.023550927255	10.3003604631958	3.36462292058376	5.78547696956839e-18	9.93531410997393e-16	0.0784762484570333	7.15332613461365
Glyma15g37520	92.1638458632787	12.465521536972	171.862170189585	13.7870019862267	3.78523686864764	5.99923472315546e-18	1.02671149595975e-15	0.189827850871999	18.5981431768387
Glyma06g09220	194.955009764547	33.5094418136877	356.400577715406	10.635825559166	3.41086011538758	6.84302727965262e-18	1.16712150937229e-15	0.0233297500300459	17.1002905169624
Glyma09g29350	45.2144159567366	1.68673732295918	88.7420945905139	52.6116861129429	5.7173113815653	7.23409814463227e-18	1.22962444415547e-15	0.00357361884478472	10.132732533781
Glyma13g02220	85.8464322082709	9.93998208377407	161.752882332768	16.2729551189847	4.02440435870522	8.40086981144576e-18	1.42310734605891e-15	0.0384702699240438	10.0678220346218
Glyma09g04520	32.5449135795377	0.527079250964656	64.5627479081107	122.491537638692	6.9365382734646	1.02294230477421e-17	1.72700999312438e-15	0.00730058191547585	3.45244942573988
Glyma01g37750	81.9306396957413	10.8949817296048	152.966297661878	14.0400692225325	3.8114781435468	1.03490030959393e-17	1.74131559499453e-15	0.164097640525496	4.4667023361095
Glyma19g44380	353.240041823059	75.4913861850916	630.988697461027	8.35841980585644	3.06323022056716	1.04177367767588e-17	1.744750837059e-15	0.514504185511671	0.335050609735645
Glyma03g33340	307.030157802425	67.0773242399334	546.982991364916	8.15451417543694	3.0275989275115	1.04392471991003e-17	1.744750837059e-15	0.0842577894736772	2.25592563834255
Glyma15g37760	134.32057164825	29.7613149425775	238.879828353922	8.02652130172425	3.00477485845893	1.1841409319064e-17	1.97250249300528e-15	0.143487750302251	6.09585243809301
Glyma20g34820	115.776441466853	18.494810753871	213.058072179834	11.5198838752778	3.52605426883728	1.30588483197962e-17	2.15524307083148e-15	0.196764982737882	4.62892036501189
Glyma05g08380	66.5079865445194	5.0504915982469	127.965481490792	25.3372328220902	4.66318706562333	1.30885479170622e-17	2.15524307083148e-15	0.123079341690159	11.5509360043621
Glyma16g05350	61.7466320960015	9.32346434734146	114.169799844662	12.2454267631984	3.61417114877466	1.31109577878609e-17	2.15524307083148e-15	0.0356041781333479	4.9687569705608
Glyma10g33060	90.8390680496268	10.7674989603371	170.910637138916	15.8728259708665	3.9884871008929	1.3235937424946e-17	2.16865410143221e-15	0.0155815545666684	9.60634595211329
Glyma15g16990	82.6891327423239	10.2352252790895	155.143040205558	15.1577552985096	3.92198421650426	1.33710054939475e-17	2.18362502467005e-15	0.152597495204003	5.12821191901906
Glyma03g30380	35.401459906181	1.04147707399606	69.7614427383659	66.9831765673889	6.06572689000262	1.3558823191813e-17	2.20708492301131e-15	0.00622059704082832	2.55857743417433
Glyma17g04150	100.186922249414	12.0679897194678	188.305854779361	15.6037467015397	3.96382057902137	1.36709303699871e-17	2.2181084525304e-15	0.0425634029335954	13.673288483855
Glyma09g41050	883.21908199058	172.401081868492	1594.03708211267	9.24609674624088	3.20884445824676	1.41392711415742e-17	2.28667248141711e-15	0.24187054121634	0.459562316271289
Glyma01g21590	29.1525327521781	0.263539625482328	58.0415258788738	220.238325726717	7.78292173735378	1.49951293726813e-17	2.41726322626129e-15	0.00216903730934049	10.6385575913394
Glyma16g07540	46.3140840341852	2.41509534342362	90.2130727249468	37.3538348995619	5.22318445855974	1.55827145556128e-17	2.50390673468693e-15	0.0208600558812608	11.5277476925435
Glyma15g36790	217.242349080616	402.461446956457	32.0232512047754	0.0795684939438188	-3.65165889755814	1.69420213353941e-17	2.71360138523606e-15	1.21222566137873	0.0343540618620766
Glyma17g34210	55.7838333733827	4.25987272179991	107.307794024965	25.1903756362995	4.6548007304405	1.83949384614347e-17	2.92754859787668e-15	0.101669870129009	9.14165216586234
Glyma03g35950	54.5988352507583	4.14688615408438	105.050784347432	25.3324495643472	4.66291468253662	1.89215485741903e-17	3.00179856158098e-15	0.0695758511180466	4.20257399306538
Glyma15g41700	498.505453748474	104.971241669172	892.039665827776	8.49794335708756	3.08711372742135	2.22488587546516e-17	3.51848803337407e-15	0.0547643460985172	1.81277957756686
Glyma16g06530	276.534977024169	61.0008293441387	492.069124704199	8.06659729047569	3.01196023392429	2.50476525334612e-17	3.94860044181279e-15	0.162396347377041	4.2806187388335
Glyma08g16050	139.964008443637	24.5442092019665	255.383807685308	10.4050534113295	3.37921246563697	2.5199157539878e-17	3.95999213754819e-15	0.171956691964802	3.85302907556236
Glyma09g08290	335.80392720782	65.296416575383	606.311437840258	9.28552391753822	3.21498331370513	2.75519184525092e-17	4.3161505355086e-15	0.188641978640831	6.94313042932903
Glyma10g34490	1419.86367970682	182.800922165355	2656.92643724828	14.5345351969555	3.86141303084247	2.87704854335289e-17	4.49296083928043e-15	0.0109957662729744	18.2084094964882
Glyma04g42130	173.927363834863	35.3431618415629	312.511565828162	8.84220736189636	3.14440656786715	3.10055812574576e-17	4.82692184479417e-15	0.184912937011651	6.38260106661041
Glyma13g09420	811.787846668461	192.422187385542	1431.15350595138	7.43757009208033	2.8948313594115	3.53891585741336e-17	5.49224354479869e-15	0.321160971085941	10.9548101084287
Glyma02g11610	196.248641230553	38.4437950907297	354.053487370377	9.20963933281792	3.20314465871146	3.63705751346127e-17	5.62707972508359e-15	0.0948257005523903	5.87472637963292
Glyma02g07450	67.9713584584789	8.08252327746452	127.860193639493	15.8193412193429	3.98361761635569	3.78659521881193e-17	5.8403556441262e-15	0.000617921656936255	5.60720368114038
Glyma03g05220	223.572661526684	40.9775340063115	406.167789047056	9.91196271070136	3.30917075999794	4.10102666228847e-17	6.30586478137051e-15	0.744584021367732	7.42248389654281
Glyma08g09670	73.7022729195187	7.60979928547069	139.794746553567	18.3703592314814	4.19930793344383	4.87205559953483e-17	7.44560350078147e-15	0.0789207092758966	16.0200074174042
Glyma08g19250	27.9544287132836	0	55.9088574265672	Inf	Inf	5.18231307712239e-17	7.89560156716577e-15	0	8.66341768281107
Glyma15g02850	56.2466873925227	5.2838925369412	107.209482248104	20.2898680278927	4.34268757624	5.92750288121172e-17	9.00349852531287e-15	0.0530686806592245	6.24757412586044
Glyma16g06750	357.320495711962	75.455590493861	639.185400930064	8.47101449669348	3.08253475842448	6.43475358533719e-17	9.74436184606228e-15	0.0636061932821651	4.36105860293025
Glyma06g28650	102.247178036831	16.2395702394834	188.254785834178	11.5923502320568	3.53510118275014	8.56041212582146e-17	1.28305262683317e-14	0.216311020842194	3.31438082918089
Glyma06g07270	58.0577299622294	7.52488674035045	108.590573184108	14.430858155222	3.8510851895516	8.57542227527425e-17	1.28305262683317e-14	0.0272865984763145	1.04707653178718
Glyma15g14160	27.5444476547926	0	55.0888953095853	Inf	Inf	1.42503957449821e-16	2.11316031621362e-14	0	7.42007668212395
Glyma19g44870	427.400429126793	101.798186606632	753.002671646954	7.39701459080705	2.88694312154254	1.51639521792457e-16	2.24197687057232e-14	0.314505080162023	2.543229555516
Glyma17g34220	28.3812845803602	0.319459767498245	56.4431093932222	176.682997784791	7.46501940571551	1.60474978547438e-16	2.36560946989709e-14	0.00331480872890289	6.20621839105563
Glyma15g42260	158.93243416448	28.6650640102492	289.199804318711	10.0889293048607	3.33470117036926	1.77059050530543e-16	2.60240350945966e-14	0.227248998204129	7.92406285014678
Glyma19g00300	30.8081938790398	0.582999392980573	61.033388365099	104.688596763484	6.70996049461531	1.83418457658183e-16	2.68796791335847e-14	0.00248853077704266	5.35688906262488
Glyma08g05130	53.3755076542843	6.52030766647043	100.230707642098	15.3720825410613	3.94224072303486	1.84669523623885e-16	2.69838891931473e-14	0.0129689412612605	0.00143155211557975
Glyma18g04340	77.6272225220419	9.50119503459366	145.75325000949	15.3405176379187	3.93927525967466	2.41561640293487e-16	3.51237104062519e-14	0.0320800686322046	10.4416097643905
Glyma16g25910	44.2553640031499	2.408754629457	86.1019733768428	35.745431404216	5.15968695882973	2.41781689707455e-16	3.51237104062519e-14	0.0120847687650314	14.1874815709082
Glyma03g04760	77.7018568713272	10.7577785897065	144.645935152948	13.4457066527984	3.74907367439695	3.14525108127574e-16	4.54230115793774e-14	0.135436822075456	18.6896414779975
Glyma20g30980	326.568632395248	80.3513844863668	572.785880304129	7.12851289328205	2.83360114185063	3.15406019611469e-16	4.54230115793774e-14	0.198548899903697	0.173397510776905
Glyma20g00330	249.306860293005	53.0584922512743	445.555228334737	8.39743478244118	3.06994868600439	3.16679034400176e-16	4.54752913393103e-14	0.340159719053241	5.50911435421353
Glyma03g39170	162.124190443165	31.3105992350645	292.937781651266	9.35586634583495	3.22587125207315	3.38939039151226e-16	4.85323799527341e-14	0.0339733181352425	6.47096953195344
Glyma19g35740	34.5781550078233	1.04147707399606	68.1148329416505	65.4021434003337	6.03126601229819	3.45160172236913e-16	4.92819693919864e-14	0.00644205397181387	9.98866174331624
Glyma11g10280	137.29107779017	34.2742792349068	240.307876345433	7.01131815780653	2.80968570257478	3.59625189038589e-16	5.12009959311266e-14	0.0635173644484823	7.12782042656839
Glyma19g34480	115.494843550366	18.9523920417766	212.037295058956	11.187890931739	3.4838661893695	3.64356245250582e-16	5.17272006929186e-14	0.228816243717905	16.3924545537131
Glyma17g36960	53.8461197049088	4.34635014996525	103.345889259852	23.7776262137275	4.57153278891862	4.07431153761135e-16	5.75156978726135e-14	0.00718446253999634	8.09519567590153
Glyma13g19560	64.194844915709	7.13864017652195	121.251049654896	16.985174579001	4.086204141657	4.25741756899837e-16	5.99312473733959e-14	0.0635704237800264	5.3118853481996
Glyma18g45920	27.7068570211454	0.582999392980573	54.8307146493103	94.0493511819786	6.55534608595353	4.59271701136573e-16	6.44696200025223e-14	0.00292008270712586	2.52155857585343
Glyma16g34840	135.643116009664	31.3275567127717	239.958675306556	7.65966773300035	2.93728181116466	4.76009724004454e-16	6.66320278366235e-14	0.289525509998342	3.51615281667495
Glyma20g27660	57.586647350652	7.36684668493333	107.806448016371	14.6340018500529	3.87125244124298	4.9871371125353e-16	6.96151404817672e-14	0.0152978502261726	0.800304788968885
Glyma15g11410	65.448870217211	10.3952488169131	120.502491617509	11.5920738156311	3.53506678167071	5.27881867564644e-16	7.34797238833744e-14	0.444411758134261	14.0754206220261
Glyma16g27950	33.1728494241062	1.09739721601198	65.2483016322004	59.4573238205555	5.89378262376188	5.29339855482256e-16	7.34797238833744e-14	0.00131249614448195	7.4004141395358
Glyma07g21110	194.615538711971	38.3392139011735	350.891863522768	9.15229676923625	3.19413383320938	5.34289010995406e-16	7.3961287386353e-14	0.0579106101112915	8.52050283576073
Glyma01g00730	142.811995913007	30.0234583938023	255.600533432212	8.51336078874164	3.08972877187531	5.36957086386074e-16	7.41252941380422e-14	0.00299257589410226	1.70930177471495
Glyma15g06830	29.705667148513	0.638919534996491	58.7724147620294	91.9871932892962	6.52336111405576	5.48692607328391e-16	7.55366822755418e-14	0.0122724530705806	10.4677738811759
Glyma03g42260	1291.78777968898	2492.15937352773	91.4161858502301	0.0366815167686597	-4.7688028946427	5.54306136735819e-16	7.60998367337886e-14	6.63593021427689	0.00579918893531101
Glyma15g40250	83.8444081872133	15.1011676823691	152.587648692057	10.1043609276789	3.33690617309939	5.80517327160344e-16	7.94799791511887e-14	0.0155789311860492	4.14940410180805
Glyma03g05230	188.505906648273	36.5861303686446	340.425682927902	9.30477422722073	3.21797114488726	5.88319373524661e-16	8.03280985058686e-14	0.797398980641084	6.32313742687881
Glyma02g29020	50.8679685406412	5.01878802841378	96.7171490528686	19.2710169278531	4.26836079926932	6.0177729772556e-16	8.19417354202709e-14	0.0640163399892694	1.409925472277
Glyma10g39060	155.003275969029	33.2510746310892	276.755477306969	8.32320399799073	3.05713899738182	7.16938734642519e-16	9.73575526801376e-14	0.404499699202149	4.76069580626843
Glyma12g25460	669.933972492863	130.644051875836	1209.22389310989	9.25586642290559	3.21036804417723	7.59634312682477e-16	1.02597852723463e-13	0.0530965860919977	13.7407278233607
Glyma15g18320	32.1681659275444	1.03513636002944	63.3011954950594	61.1525185853381	5.93434001270383	8.48742967628962e-16	1.14324076337795e-13	0.0122016399216413	4.5520278365836
Glyma06g20920	185.74944005904	42.8428764222336	328.656003695847	7.67119369990034	2.93945109023534	8.53053063557404e-16	1.14595754691275e-13	0.0493397678839481	0.95569059303104
Glyma10g42340	63.1823482934623	11.4768348389017	114.887861748023	10.0104134424416	3.3234296553792	9.01097623839681e-16	1.20725339292602e-13	0.0229889585810482	6.93986847016956
Glyma03g01790	100.854948225947	16.0038767334217	185.706019718473	11.6038146763936	3.53652725455151	9.0611668680569e-16	1.21073179651713e-13	0.206764425234792	7.30307436737674
Glyma03g35980	59.0298764535045	6.07814096062601	111.981611946383	18.4236615556954	4.20348790893772	9.58827635507836e-16	1.27774649144622e-13	0.0831466354226549	6.73962667409583
Glyma12g05890	120.288094852794	22.8608515356714	217.715338169916	9.52350081230349	3.25149200169934	1.00353449207164e-15	1.33376673330575e-13	0.0770913225511526	7.86088567625478
Glyma16g02570	151.536102704246	27.4229766566886	275.649228751802	10.0517617836564	3.32937648124543	1.03170136289607e-15	1.36756531055717e-13	0.117060044458721	9.65380182180954
Glyma02g41540	23.3914981684594	0	46.7829963369188	Inf	Inf	1.04965716828602e-15	1.38768565266554e-13	0	9.74526503926343
Glyma09g41840	82.6277584970934	13.5210762131588	151.734440781028	11.2220683020305	3.48826669365818	1.07231616019588e-15	1.41390119982767e-13	0.0953387259049529	2.67031455349829
Glyma06g40000	70.9224170140018	10.3459192794376	131.498914748566	12.7102204450713	3.66791714743741	1.17105328356926e-15	1.53948468000167e-13	0.00312397443233587	4.09375537112808
Glyma15g06790	180.782317271292	52.5175633012935	309.047071241291	5.88464223803162	2.5569547080238	1.17372113557448e-15	1.53948468000167e-13	0.307648723796962	19.1620267781312
Glyma13g05100	125.218362202621	23.1146707905231	227.322053614719	9.83453563647208	3.29785693346212	1.18853626467026e-15	1.55483567419809e-13	0.194902947797946	5.99919332703882
Glyma11g13810	158.766638031045	30.6261704060171	286.907105656073	9.36803726526985	3.22774681477093	1.19250266831134e-15	1.55595132750711e-13	0.80182490400866	5.76805794617459
Glyma07g27370	372.824287631181	90.495246991969	655.153328270394	7.23964351772569	2.85591866030971	1.2171084464371e-15	1.58392084358858e-13	0.27055277875184	3.5496737949624
Glyma13g34290	429.346613274405	110.427926698872	748.265299849937	6.77605133247134	2.76044480395307	1.24273040108413e-15	1.6130640606072e-13	0.19251929723412	0.335970862242146
Glyma18g05700	217.884933599832	49.5429574527498	386.226909746913	7.79579842635083	2.96269678774002	1.25540159547912e-15	1.62528973914192e-13	0.00188964818743581	4.20186591722075
Glyma12g36030	26.4638738803083	0.257198911515704	52.670548849101	204.785271207826	7.67796814573978	1.36214479240039e-15	1.75892665918927e-13	0.00239504028134398	5.34998991261799
Glyma13g17800	60.0944841187421	8.28380204696431	111.90516619052	13.5089136070712	3.75583975202971	1.3740584652574e-15	1.76973772382238e-13	0.00095540854700428	0.574061761185894
Glyma13g27650	53.1346994832249	4.85440725903004	101.41499170742	20.8913233472058	4.38483197676016	1.91722785597628e-15	2.46297243307718e-13	0.0165467396630191	7.48179818006906
Glyma18g01840	85.2810211343375	13.051731877829	157.510310390846	12.0681540093854	3.59313310775068	1.94898748436712e-15	2.49735260400712e-13	0.0426266103726132	5.7678031643824
Glyma01g28760	424.169176085793	96.5319420247321	751.806410146854	7.78816207752493	2.96128290794218	2.20447647591787e-15	2.81750135373513e-13	0.176831245815288	6.7185659449715
Glyma20g04150	45.8877814977811	4.38958886404792	87.3859741315143	19.907553267057	4.31524401276173	2.54121737328609e-15	3.23959836212311e-13	0.0124050167626124	2.4540297221376
Glyma07g14070	23.4222700403466	0	46.8445400806931	Inf	Inf	2.58870903739374e-15	3.29174444594599e-13	0	6.25688281867696
Glyma12g05790	184.952984750448	45.015078359507	324.890891141389	7.21737922006245	2.85147505974218	2.6824646328178e-15	3.40230469786304e-13	0.18420231147662	2.19450853720323
Glyma01g37010	287.645451767731	57.7803910195413	517.51051251592	8.95650762108721	3.16293629702387	3.18900914905451e-15	4.02435237893185e-13	0.0478034997000128	18.4455581585407
Glyma01g43420	194.496533348319	41.1272278779563	347.865838818681	8.45828558761513	3.08036527269591	3.28064617422593e-15	4.12956501925925e-13	0.337808364094419	5.36666099993045
Glyma05g26340	47.8052402026549	5.35430888050928	90.2561715248006	16.8567360492314	4.07525331079688	3.3148514976274e-15	4.16213753494809e-13	0.00879275264777821	1.09103554455493
Glyma02g15430	286.246753169049	72.3892907994699	500.104215538627	6.90853868045202	2.78838057871477	3.33554773476044e-15	4.17762724183417e-13	0.261857765576264	3.92084550449827
Glyma10g32380	27.2192406324512	0.257198911515704	54.1812823533868	210.659065522829	7.71876619209031	3.53710864986734e-15	4.41899826399551e-13	0.00229405780761751	7.20408804569898
Glyma20g25080	33.7431164132066	1.55587489702747	65.9303579293857	42.3751023011856	5.40514494606814	3.59822586559172e-15	4.48414317160137e-13	0.0193454692935529	3.38125983286423
Glyma01g44660	38.5912501629035	1.81307380854317	75.3694265172638	41.5699714827517	5.37746985315259	3.70622171310646e-15	4.60723924549923e-13	0.0249570677209588	7.61537942806473
Glyma18g07290	279.806393401382	84.992537244887	474.620249557876	5.58425792361468	2.48136557774498	3.90152726400185e-15	4.83799061945322e-13	0.0329740312289726	12.2274363013065
Glyma17g10110	44.2461001840904	3.46291313138631	85.0292872367945	24.5542651550011	4.61790174197365	4.25807143496954e-15	5.26591750474511e-13	0.0554725473303396	6.2869196533277
Glyma13g34520	860.460478520452	174.86150850021	1546.05944854069	8.84162250343872	3.14431113917289	4.27823526089392e-15	5.26591750474511e-13	0.132232808723107	11.1628232418061
Glyma13g34530	860.460478520452	174.86150850021	1546.05944854069	8.84162250343872	3.14431113917289	4.27823526089392e-15	5.26591750474511e-13	0.132232808723107	11.1628232418061
Glyma14g11720	49.6198239298777	3.88787246894976	95.3517753908057	24.5254380518719	4.61620699971595	4.29536545416014e-15	5.27401223195933e-13	0.00307084031458072	11.0746918987668
Glyma09g05450	37.4795881641321	2.61003339895678	72.3491429293075	27.7196234186984	4.79283575295172	4.46946911255958e-15	5.47433284220441e-13	0.0395950883202016	1.61294194862714
Glyma13g07910	527.071017858649	127.55011874561	926.591916971688	7.26453198228462	2.86086985517585	5.85400876454481e-15	7.13517999977067e-13	0.00500967624924064	3.92103142355966
Glyma04g08390	43.4761296787036	3.19303279193735	83.7592265654698	26.2318717104842	4.71324884610804	5.87747225708781e-15	7.14634844533939e-13	0.0286148438607446	5.30484007126447
Glyma11g16120	174.80460748759	36.6121989214343	312.997016053746	8.54898163110615	3.09575257400368	5.94156696388321e-15	7.20674577393533e-13	0.186548369819931	13.4878119973816
Glyma08g37670	48.0037492536783	4.55396963343166	91.4535288739249	20.0821560606257	4.32784226312972	6.25627791764213e-15	7.57009628034698e-13	0.0313955547291992	4.7608351778678
Glyma09g03620	97.3191377640583	184.944607386709	9.69366814140793	0.052413899915119	-4.2539067314595	6.52664950556661e-15	7.878170428543e-13	9.0604566650056	0.0719415751754283
Glyma10g33650	1544.90694964309	284.476776458203	2805.33712282799	9.8613924052256	3.30179136610493	6.56481002665924e-15	7.90513858945161e-13	0.0709513754388693	1.30287974055183
Glyma03g26520	43.2895561057453	3.17219587641857	83.406916335072	26.2931166877497	4.71661325865599	7.0115341522149e-15	8.42277394684219e-13	0.0247089517565551	6.90452073667127
Glyma04g29480	60.1616979448998	11.1254216109965	109.197974278803	9.8151762779822	3.29501417834728	7.11149896398406e-15	8.52237260736632e-13	0.194957214502417	7.70275398276284
Glyma19g01150	990.279189446278	214.389029113692	1766.16934977886	8.23815172390307	3.04232069689163	7.14765479644643e-15	8.54520940533056e-13	0.152744387137933	0.905971127311607
Glyma05g26870	23.0403097826747	0	46.0806195653494	Inf	Inf	7.18485268890598e-15	8.56918003395461e-13	0	8.60216171922536
Glyma11g25860	718.113304167068	1333.46126812875	102.76534020539	0.0770666105282538	-3.69775024868653	7.32680146661971e-15	8.71767261169968e-13	0.620103707643167	0.0379545908590358
Glyma02g09410	28.047363264236	0.790618876446984	55.3041076520249	69.9504012610474	6.12826042812675	7.80858869356392e-15	9.26885042241021e-13	0.0204047218642994	6.53879604240343
Glyma07g03670	163.12376844148	32.0459664594308	294.201570423529	9.18061156919637	3.19859026240363	7.94350580530193e-15	9.40665439830221e-13	0.0175774940692244	11.282297523346
Glyma19g42220	172.377713791953	36.70090972258	308.054517861327	8.39364801008729	3.06929796468332	8.08624430196434e-15	9.55304696222374e-13	0.0596421289127715	7.54714117782698
Glyma16g33760	27.1991972045214	0.263539625482328	54.1348547835605	205.414478693606	7.68239406375452	8.42200675832627e-15	9.92624867296789e-13	0.00241083044945671	9.98110717693493
Glyma11g29720	238.883690266629	61.8181480563226	415.949232476935	6.72859420016859	2.75030511519229	8.60141345124606e-15	1.01138455152734e-12	0.0790029560418524	0.484973968093544
Glyma05g25460	28.6753893521737	1.48545855345939	55.865320150888	37.6081311866876	5.23297271302616	8.66197016647559e-15	1.01611416697015e-12	0.0214291441077323	0.665834063692232
Glyma10g05280	44.4511801180299	5.56826907794232	83.3340911581175	14.9658879611674	3.90360597473693	1.11754003717523e-14	1.30638887195913e-12	0.00380732794051836	1.53854778754553
Glyma09g00770	194.232616428113	47.7736221394369	340.69161071679	7.13137491903823	2.83418025305755	1.11887306585258e-14	1.30638887195913e-12	0.128891189563192	1.22058913477778
Glyma02g03420	22.9380378515734	0.638919534996491	45.2371561681503	70.8025873217334	6.14573017621303	1.14094497729699e-14	1.32905462355391e-12	0.0181731666349323	2.21528210091579
Glyma13g26760	98.4787940359414	24.4902725423571	172.467315529526	7.04227832627159	2.8160422467973	1.1894584891379e-14	1.38234439715554e-12	0.0300735991842229	2.48308391247247
Glyma08g08520	291.420257526104	62.5614208777006	520.279094174508	8.31629280274157	3.05594055396669	1.21632458088462e-14	1.41028743110318e-12	0.0174319288318766	15.3329890257963
Glyma18g53080	187.542536279247	40.9773213227256	334.107751235768	8.15347954553768	3.02741586938033	1.34122861908962e-14	1.55150967087421e-12	0.115454830342114	8.11103605133715
Glyma13g17930	387.890474920093	88.4487785899466	687.332171250239	7.77096283530097	2.95809336203785	1.3767554748586e-14	1.58892843753138e-12	0.0858284441110927	13.2267561726816
Glyma12g07860	511.099696489665	141.215370095582	880.984022883748	6.23858452721864	2.64121873306024	1.54205484044558e-14	1.77560153321629e-12	0.102500582327457	0.480245600766556
Glyma10g00980	67.1484131356074	8.36170538818271	125.935120883032	15.0609373371384	3.91273965570461	1.67434741509312e-14	1.92349800860801e-12	0.167057540856439	11.4982793503152
Glyma04g40600	51.9148836194499	7.12076431830578	96.709002920594	13.5812672063838	3.76354619207478	1.68702930653486e-14	1.93362191595106e-12	0.180297908982536	0.124692457383821
Glyma11g02880	31.6092326215497	1.87533466452572	61.3431305785736	32.7104978855002	5.03168181369281	1.71170481242408e-14	1.95471370514538e-12	0.0106246049267614	4.3290701629515
Glyma18g45260	386.191534434224	96.792858010487	675.590210857961	6.97975268779401	2.80317591861054	1.71325436306341e-14	1.95471370514538e-12	0.0401725491136711	5.46674237978159
Glyma16g05880	87.8481728792087	15.858268215364	159.838077543053	10.0791634604967	3.33330399945189	1.7212051051456e-14	1.95931167925833e-12	0.00555725339008776	3.64215922793653
Glyma18g32860	72.3319704021487	10.3667561949564	134.297184609341	12.9546004636126	3.69539261653788	2.08317849765896e-14	2.36596997871616e-12	0.0132058116333954	7.85253132491477
Glyma19g27780	26.7198124790461	1.4105162695436	52.0291086885486	36.8865711172432	5.20502378085519	2.14560094058564e-14	2.43134049441918e-12	0.0176069539220679	9.04971212786523
Glyma20g11610	79.1170020325967	20.9295155473435	137.30448851785	6.56032807865337	2.71376796508892	2.20904762296599e-14	2.49757323218279e-12	1.0870252291786	12.6787354392879
Glyma11g19240	287.753413442979	64.5797120879423	510.927114798017	7.91157312845023	2.98396458710793	2.270177877449e-14	2.5608938841932e-12	0.334110581423548	9.50845545734283
Glyma16g22630	67.0914597741957	7.9994255059632	126.183494042428	15.7740695189129	3.97948300088492	2.27573858352231e-14	2.56138478005316e-12	0.0252138478752207	11.9160524724531
Glyma10g42190	75.6154133280282	11.130197441918	140.100629214138	12.5874343150911	3.65391234473495	2.50379551564938e-14	2.80542989469835e-12	0.00210109940660512	8.53805817052891
Glyma04g42360	47.5413158386847	6.44989132290235	88.632740354467	13.7417416693129	3.78049296210309	2.60129258930095e-14	2.90815200369433e-12	0.100049432153644	1.20297481528678
Glyma04g37320	38.5325087303919	5.51868964989302	71.5463278108908	12.9643687813243	3.6964800597965	2.72726963776841e-14	3.04218405375448e-12	0.0281324763844027	7.57664974082496
Glyma09g28880	87.0364548588404	13.9143319808892	160.158577736792	11.5103317900395	3.52485751523375	2.90130035857596e-14	3.22910206724090e-12	0.00345306905790814	8.9237453062376
Glyma09g05700	109.376617704221	21.1976622949598	197.555573113483	9.3196867826532	3.22028146939605	2.9664601636994e-14	3.29428697245667e-12	0.153692568941951	8.10474291676297
Glyma08g15050	156.44067524204	34.5403613183303	278.34098916575	8.05842725849068	3.01049829932673	3.37202970686486e-14	3.73637340446026e-12	0.403020558025696	4.82311065467032
Glyma18g45180	24.22179502594	0.520738536998032	47.9228515148819	92.0286249432372	6.52401076736558	3.53813822505182e-14	3.90312100486787e-12	0.00278872469521881	2.43589691082302
Glyma12g29110	46.6278454970972	88.7574592301319	4.4982317640626	0.0506800420277861	-4.30243846890189	3.87783702689739e-14	4.26843942169919e-12	13.5322644839449	0.10138576857614
Glyma02g46810	60.953470379512	8.16562104896585	113.741319710058	13.9292919703227	3.8000500221112	3.88686583493304e-14	4.26897464547492e-12	0.0138725693135916	12.5347957321269
Glyma18g00320	57.9645280613351	6.96272426288866	108.966331859782	15.6499565034584	3.96808674231157	4.0072267915597e-14	4.39151632575905e-12	0.0577230151477779	15.2790109955108
Glyma06g02210	68.1196989729052	11.2081007831364	125.031297162674	11.1554401215588	3.47967552901306	4.01631640163192e-14	4.39184637940376e-12	0.175163379537109	3.5659608837337
Glyma09g07390	20.4324701803484	0	40.8649403606968	Inf	Inf	4.30276591477141e-14	4.68912972335277e-12	0	8.15978189477304
Glyma14g07160	64.084378468424	121.818724696369	6.3500322404795	0.0521268980307163	-4.26182817923376	4.30694683733e-14	4.68912972335277e-12	1.91119573029761	0.00206176861447228
Glyma17g05540	233.865449041665	50.2880670351459	417.442831048184	8.30103155001836	3.0532906279805	4.43320591430578e-14	4.81609998164354e-12	0.417610361023174	15.5933223700119
Glyma09g07330	27.3435717805227	1.56221561099409	53.1249279500512	34.0061433109389	5.08772349194508	4.53846061476019e-14	4.91975037530176e-12	0.0202562592076183	0.253059523792287
Glyma06g16600	341.532015021357	624.995044990852	58.0689850518632	0.0929111126836424	-3.42800502852984	4.7092735849802e-14	5.09386426108691e-12	2.45061194614339	0.104206910592635
Glyma08g26280	187.303151039535	337.270882588304	37.3354194907674	0.110698614728451	-3.17529092639841	4.82270918371674e-14	5.20529689066688e-12	12.8745545250585	0.049169991637015
Glyma15g14540	144.110126920965	265.574527481258	22.6457263606717	0.085270701883372	-3.55180605794039	5.39125552226315e-14	5.80640543564777e-12	11.816661904078	0.130127740148397
Glyma16g09850	85.2426688332304	14.3619430075903	156.12339465887	10.870631820246	3.44236388966338	5.94375828345685e-14	6.38768672471375e-12	0.0512856600004279	7.63342245611827
Glyma20g36320	473.935139430301	137.607694519234	810.262584341368	5.88820695799183	2.55782837995832	6.08884157825102e-14	6.52956395257378e-12	0.105824786010962	0.568494091851818
Glyma13g15590	151.364981889548	33.1596746506138	269.570289128483	8.12946121965322	3.02315974080073	6.23797795399321e-14	6.67517071295294e-12	0.117813738044967	6.45968323342814
Glyma19g24190	20.8861344189866	0	41.7722688379733	Inf	Inf	6.36574479312737e-14	6.79733684929389e-12	0	7.30609606726229
Glyma02g04930	88.0890607567221	17.1841218303612	158.993999683083	9.25237851853269	3.20982428841677	6.52084512238138e-14	6.94810646696726e-12	0.0342273773347729	2.9849115593212
Glyma05g04230	169.24123302072	43.7868187175633	294.695647323877	6.73023654046993	2.75065721059577	6.55760530258756e-14	6.97240871885549e-12	0.20094106173299	7.89436396912503
Glyma19g44970	93.6384089644589	22.6119768205288	164.664841108389	7.28219573261257	2.8643735184087	7.87115739048543e-14	8.33358788717644e-12	0.149367761280603	5.79986759222382
Glyma09g05960	32.0306156852305	2.13253357604142	61.9286977944196	29.0399637736896	4.85996774851197	8.23824407228417e-14	8.70380065590395e-12	0.0201709401590474	2.51828157226278
Glyma03g35500	31.741134081193	2.00619709045742	61.4760710719286	30.6430865463531	4.93748971593765	8.83162085117142e-14	9.29142292201241e-12	0.0106134385187183	6.24862761181747
Glyma03g40220	54.9112758097213	6.45466715382388	103.367884465619	16.0144407143258	4.00130150943717	9.01885750128693e-14	9.46847407377755e-12	0.0848386634575911	6.8616425267054
Glyma03g28870	195.181154236491	62.298109155393	328.06419931759	5.2660378262731	2.39671788438827	9.36703373901302e-14	9.81339155219492e-12	0.173717534821443	5.64907622843631
Glyma13g01620	149.286627340126	46.2810732002895	252.292181479963	5.45130361148118	2.4466012737293	9.40041660164961e-14	9.82776190029783e-12	0.129338557368084	12.4861606019355
Glyma06g06530	217.558693198381	57.3835276919722	377.73385870479	6.58261828607713	2.71866154095096	9.78286007207363e-14	1.01849763829528e-11	0.376894202496677	0.962105108872281
Glyma08g20220	488.004788825286	120.083944495791	855.925633154781	7.12772749719911	2.83344218170348	1.15042478225415e-13	1.1927422747632e-11	0.0502604545885508	7.82361141448455
Glyma11g13270	181.204882945649	51.9320434377709	310.477722453527	5.97853852651814	2.5797928559562	1.29004636198533e-13	1.33473057655265e-11	0.244861007207905	1.21477730568141
Glyma14g11920	15.74303538453	0	31.4860707690601	Inf	Inf	1.31300922160298e-13	1.35568202130508e-11	0	2.26297755480899
Glyma08g19220	22.2255297451649	0.319459767498245	44.1315997228315	138.144468295445	7.11003398339448	1.34734095139294e-13	1.38826122399916e-11	0.00483049067665692	4.16228514098326
Glyma13g10000	197.956493133936	47.3292220606122	348.58376420726	7.36508543835447	2.8807022612795	1.38856366797028e-13	1.42779202015388e-11	0.325425883465455	8.70240962852043
Glyma04g40120	30.2345142502418	1.53503798150868	58.9339905189749	38.3925291940026	5.26275369897569	1.48542948653631e-13	1.52113458464506e-11	0.0392543753723104	6.22326983069958
Glyma09g29000	58.4667677881494	8.23422261891502	108.699312957384	13.2009198667629	3.72256655787859	1.51253195404517e-13	1.54572104988751e-11	0.0113758548343716	7.96979921907448
Glyma03g16410	21.6898890927065	1.05415850192931	42.3256196834837	40.1510964489872	5.32736748038631	1.58797375191535e-13	1.61950637356053e-11	0.0530398603957167	0.569397185193709
Glyma13g42210	76.6260391398206	14.8768186243702	138.375259655271	9.30140127060458	3.21744807685136	1.60332649780986e-13	1.63183370824953e-11	0.408638431001716	3.07926833641972
Glyma03g37310	34.5126237055844	3.13077193595481	65.894475475214	21.0473572726458	4.39556719330975	1.64088803454078e-13	1.66666865345745e-11	0.0613638464299782	0.465648308733015
Glyma17g04590	68.0060292685715	10.251954853622	125.760103683521	12.266938889132	3.616703376452	1.70365614341814e-13	1.72691295040638e-11	0.0379924881678082	14.8632898290587
Glyma20g27510	63.0084193963165	12.8232754788438	113.193563313789	8.82719578944857	3.1419551974217	1.71637034878584e-13	1.7362788550582e-11	0.0188692367677593	4.17208483028497
Glyma03g37390	193.346415812983	46.485335014491	340.207496611475	7.31859836022308	2.87156737359396	1.74283299723194e-13	1.75948673476105e-11	0.19032978748418	6.19308663090385
Glyma17g16210	18.3733775744646	0	36.7467551489292	Inf	Inf	1.76317613865739e-13	1.77643550760334e-11	0	5.63692978379602
Glyma09g02680	739.918747425848	192.022612891244	1287.81488196045	6.70657930631241	2.74557710678916	1.7920583605535e-13	1.80190206140725e-11	0.312748747940183	5.02216641062178
Glyma08g44670	67.6447688844676	11.4082332689525	123.881304499983	10.8589385910547	3.44081118842951	1.8203613665977e-13	1.82668511190737e-11	0.0278381025521361	3.40903406632734
Glyma16g28970	336.195739086445	89.7314966600465	582.659981512843	6.49337192848001	2.69896784666776	1.93164004029949e-13	1.93446588645063e-11	0.142862569110815	2.8315516855355
Glyma18g38670	193.263197844635	51.4984288314742	335.027966857795	6.50559588825817	2.70168120846679	1.9877912655587e-13	1.98671785827529e-11	0.0101735375428004	13.4775742022187
Glyma18g20470	87.8385603848113	15.9771177032977	159.700003066325	9.9955452561611	3.32128526801079	2.07505317791075e-13	2.06979306306854e-11	0.122338694990416	7.31255229327924
Glyma14g09120	70.4395904043371	11.9226310919839	128.95654971669	10.8161150606592	3.43511049893513	2.10310327829517e-13	2.09155817908592e-11	0.0346303474599448	4.09866312083019
Glyma02g16170	84.2494501885627	155.339407788934	13.1594925881916	0.0847144506052966	-3.56124810406157	2.1052443601149e-13	2.09155817908592e-11	8.42333617952477	0.129292923327615
Glyma07g31690	59.0087082061021	7.78842636583277	110.228990046371	14.1529218957423	3.82302802563559	2.20140894199225e-13	2.1758559269879e-11	0.0345162342566192	7.42700184971172
Glyma11g04370	22.0486207465496	0.263539625482328	43.8337018676169	166.326797298102	7.37787681308774	2.203155902299e-13	2.1758559269879e-11	0.00333631267363257	12.7064197215461
Glyma09g21280	224.019326719394	65.2217394016298	382.816914037159	5.86946802629419	2.55322975195442	2.34881785893804e-13	2.31513757129607e-11	0.461844741122124	1.36570027698857
Glyma11g34470	196.034271886175	351.30212202036	40.7664217519904	0.116043767448771	-3.10725905529166	2.51207278765444e-13	2.47117742947747e-11	12.0586050332482	0.281960885850617
Glyma03g01840	108.079104540599	22.8968531426775	193.261355938521	8.44052039528087	3.07733195018203	2.51873915423859e-13	2.47286742150815e-11	0.338950591200075	4.79125762467463
Glyma12g32660	18.6881336356903	0	37.3762672713807	Inf	Inf	2.66008456110067e-13	2.60651776023301e-11	0	8.97156207964554
Glyma08g24280	197.079414676578	360.680478614807	33.4783507383494	0.0928199687072693	-3.42942097864752	2.66875181928952e-13	2.60772350978243e-11	11.1525122169973	0.141438290322099
Glyma11g28190	47.1789232337216	7.26768782883474	87.0901586386084	11.9832002542921	3.58294134311683	2.67290907440954e-13	2.60772350978243e-11	0.0480716511447915	2.90640004735675
Glyma03g31710	43.52481238692	4.98189002829773	82.0677347455423	16.4732128327578	4.04205005164278	2.67696988477456e-13	2.60772350978243e-11	0.201307167605708	2.58551127586497
Glyma06g14730	30.1752815117816	1.41685698351023	58.933706040053	41.5946752043006	5.3783269466181	2.72060358762665e-13	2.64507243354994e-11	0.00315968061769584	6.39233429660776
Glyma06g44870	42.9902933871369	5.81731250187248	80.1632742724014	13.7801217050998	3.78451672477054	2.76429850784974e-13	2.68233571519952e-11	0.0875229680044487	1.23878032851679
Glyma15g01490	38.750046864065	4.20733223644801	73.292761491682	17.4202457454509	4.12269307090466	2.80322598931449e-13	2.71483744891498e-11	0.00598101013972269	2.15273178658598
Glyma20g35240	55.4700140875079	6.91652449150338	104.023503683512	15.0398518520827	3.91071845091101	3.19589923386112e-13	3.08914259987895e-11	0.00189439117278603	8.12578196524905
Glyma01g37100	267.332153344769	68.461412551713	466.202894137825	6.80971771924329	2.76759499596298	3.47577436608644e-13	3.34672201149206e-11	0.102221799938135	8.02311094765829
Glyma02g42470	68.0737367485377	11.6636174068493	124.483856090226	10.6728343144319	3.41587144896684	3.51722932029038e-13	3.38012501582445e-11	0.0162200263266132	4.20048223668391
Glyma03g40860	1566.99399717863	336.821001404229	2797.16699295302	8.30460981141748	3.05391238536319	3.85522206692969e-13	3.69783133110705e-11	0.00725329988212996	0.456585976953619
Glyma13g42930	185.654835155625	52.2234071952747	319.086263115976	6.11002384281138	2.61117800980483	3.9268576076974e-13	3.75932672853376e-11	0.00402352034103559	3.62346706337636
Glyma04g16720	82.0923388440262	151.370855272435	12.8138224156178	0.0846518465695108	-3.56231465080184	4.02847974128085e-13	3.8418934754013e-11	0.311633251090974	0.0795580682959857
Glyma11g13290	291.877428585032	77.5768608036258	506.177996366438	6.52485794247014	2.70594649203887	4.52603365605552e-13	4.30818056941071e-11	0.399252125197668	3.7856176783124
Glyma16g04360	28.7121750955959	1.87533466452572	55.5490155266661	29.620854654609	4.88854136239386	4.57823841875518e-13	4.34958761407705e-11	0.0122232901548192	1.35227416126342
Glyma10g17050	54.47907388219	103.847672731185	5.11047503319472	0.0492112620224377	-4.34486767492898	4.70220678592811e-13	4.45044279759821e-11	0.766620985100647	0.0050210476999214
Glyma06g47750	252.721868758431	69.2081242241421	436.23561329272	6.30324283721226	2.65609424472374	4.76384511053925e-13	4.50025768826045e-11	0.235620863905648	7.17841343788393
Glyma19g34490	50.372608459768	6.66228663729029	94.0829302822457	14.1217175730091	3.81984366390477	4.81297834419797e-13	4.53809371310575e-11	0.15356480898145	12.009015537721
Glyma06g05300	145.4329857649	34.8421139364	256.0238575934	7.34811492955738	2.87737419136567	5.03947454024639e-13	4.74270548398744e-11	0.0920575757323357	14.1450580078319
Glyma10g44160	24.513359724618	0.902459160478818	48.1242602887572	53.3256931684575	5.73675890883711	5.14682967448514e-13	4.83009082091192e-11	0.0123265633017096	5.00540113795075
Glyma17g14680	254.259901528094	78.3838561948461	430.135946861341	5.48755786895852	2.45616424864695	5.15165871079593e-13	4.83009082091192e-11	0.108037676918375	3.13802442122176
Glyma07g04630	222.902616368985	58.1145156973793	387.690717040592	6.67115112959764	2.7379357247789	5.28757108545152e-13	4.94823576504249e-11	0.00316339616278152	6.16160089402228
Glyma08g24750	708.126488333552	233.621400306168	1182.63157636094	5.06217142269956	2.33975636293874	5.33071303583761e-13	4.97928453345631e-11	0.902089044111602	8.92060321038595
Glyma07g12680	87.7462858598058	17.8871169949592	157.605454724652	8.8111155514367	3.13932468641474	5.4654557147575e-13	5.09561974689508e-11	0.0530239706255529	3.82884333931285
Glyma06g12890	36.6176587931214	4.59539357389542	68.6399240123474	14.93668015777	3.90078762372775	5.49380241630262e-13	5.11251002141324e-11	0.0500340668983438	4.87526980208583
Glyma11g03240	167.271270350933	43.5932176419005	290.949323059966	6.67418783926411	2.73859229050005	5.5951880886306e-13	5.19718093593192e-11	0.0605413904919249	7.32347872972096
Glyma06g06510	16.8520343621401	0	33.7040687242801	Inf	Inf	5.69975541465669e-13	5.28448752016027e-11	0	5.14670285371652
Glyma13g25810	75.9554480682937	14.8681853430362	137.042710793551	9.21717799662336	3.20432511145046	5.79710185014089e-13	5.36478834735353e-11	0.0135301424981543	3.28645848548786
Glyma13g19910	189.744417697538	341.404850536906	38.0839848581687	0.111550801924098	-3.16422720992243	5.90065616689439e-13	5.45052662898731e-11	9.09210912635126	0.0509752839161464
Glyma09g29330	26.8217090164829	0.833857590529652	52.8095604424361	63.3316300555498	5.98485430744997	6.16523667212969e-13	5.68441646155603e-11	0.00705506184789946	7.04795297013193
Glyma13g24860	18.7808759697348	0	37.5617519394696	Inf	Inf	6.33606783528385e-13	5.83116607610754e-11	0	4.28854009390054
Glyma07g36430	101.239502790823	20.0866872579047	182.392318323741	9.08025877945425	3.18273341365224	6.3699705784541e-13	5.85159080362292e-11	0.238839442083396	9.99083740678113
Glyma17g33920	29.3160234697517	3.99337203901497	54.6386749004884	13.6823402294282	3.77424310498238	6.91424052127842e-13	6.33991452421737e-11	0.0269770754457583	5.9946706627767
Glyma10g05560	70.2900023982512	130.051588348014	10.5284164484885	0.0809556929079155	-3.62672365351826	6.97633999464534e-13	6.38513990022732e-11	5.01466598306423	0.0380759623051399
Glyma04g06150	29.7516504218048	2.34649377347445	57.1568070701352	24.3583885524244	4.60634678870941	7.03289949569283e-13	6.42513869283835e-11	0.0413832392646037	0.826627012118575
Glyma20g29630	24.6255747450894	1.36727755546093	47.883871934718	35.0213252192058	5.13016177177712	7.09354220656389e-13	6.46871504906236e-11	0.00994710673346686	2.36034072697402
Glyma08g15960	324.317436228249	103.951438709418	544.683433747081	5.2397873517621	2.38950826352162	7.35156749223029e-13	6.67214771949207e-11	0.00742602543850394	1.44540162934505
Glyma12g05320	505.451838144207	138.441324206589	872.462352081826	6.30203703324807	2.6558182322238	7.35667939375289e-13	6.67214771949207e-11	0.0922952953846304	3.27895646662924
Glyma03g33050	20.9059992726348	0.319459767498245	41.4925387777714	129.883456382342	7.02107387217624	7.47068879414158e-13	6.76327411430503e-11	0.00531889702758608	9.31001352094668
Glyma06g43070	179.844520621954	40.2145485656993	319.474492678209	7.94425162217791	2.98991131877757	7.78727032604852e-13	7.03528716274712e-11	0.0724015512164291	18.3615527845788
Glyma14g14380	23.816178944976	0.514397823031407	47.1179600669205	91.5982882455622	6.51724873291795	7.81046390523439e-13	7.03528716274712e-11	0.011168600345912	6.9991078724785
Glyma18g46500	153.059111179993	41.2170629753865	264.901159384599	6.42697805864502	2.68414054710021	7.81338798015859e-13	7.03528716274712e-11	0.0740569385281993	1.72073244774759
Glyma16g24920	66.9330977646604	12.7338369933759	121.132358535945	9.51263618334034	3.24984520245307	8.13297450747784e-13	7.3098765298955e-11	0.0329506075793426	2.95301130545511
Glyma16g32010	27.901532644004	2.5396170553887	53.2634482326192	20.973023519275	4.3904629535479	8.3240437618948e-13	7.46817664117e-11	0.0597334961713519	0.0631978804920745
Glyma18g43140	17.1897424818207	0	34.3794849636415	Inf	Inf	8.41430170010408e-13	7.53562542758604e-11	0	2.98504797464086
Glyma19g44430	185.343765154149	50.1080809875142	320.579449320784	6.39775946320246	2.67756675241477	1.00381486262583e-12	8.97381755456182e-11	0.0224201014250176	3.74751454520622
Glyma16g26940	23.5829161695868	0.790618876446984	46.3752134627267	58.6568507839522	5.87422771149303	1.00598354056224e-12	8.97714562009232e-11	0.0265227100679047	11.7130229344243
Glyma01g40340	64.1068673552887	9.40022140487616	118.813513305701	12.639437752399	3.65986038357114	1.01323474192583e-12	9.00967611356928e-11	0.0137793201927759	9.97685832039639
Glyma05g25700	109.641922783929	27.4663840795588	191.8174614883	6.9837172935718	2.80399515870717	1.01656377687004e-12	9.02322231288217e-11	0.0888788127887227	2.28945882389564
Glyma02g14910	26.5445967180894	3.29853236200257	49.7906610741762	15.0947923530294	3.91597900587502	1.01980901909934e-12	9.03597803394526e-11	0.00280902969026257	9.71448041069889
Glyma18g46560	443.403183257645	133.24343764928	753.56292886601	5.65553502792026	2.49966351327171	1.0630362818519e-12	9.40232072796198e-11	0.188960311425631	12.9641131275763
Glyma13g34230	36.4138187297352	3.39431156143714	69.4333258980333	20.4557904132511	4.35443737903321	1.11358109980201e-12	9.81197507425722e-11	0.0713815581461743	3.75352562835343
Glyma16g09120	123.512902610421	32.9991513316426	214.026653889199	6.48582297581607	2.69728964738336	1.125215507923e-12	9.88231890640356e-11	0.0479745627470676	0.431065598653749
Glyma09g28110	33.2272580695894	2.13887429000804	64.3156418491707	30.0698559749993	4.91024605276762	1.1837034222804e-12	1.03777563371261e-10	0.00962599995429453	7.23301331275368
Glyma05g25340	19.1445489453967	0	38.2890978907934	Inf	Inf	1.24164892194677e-12	1.08667113093601e-10	0	6.52517776648214
Glyma07g39860	51.9190915199271	6.561981497508	97.2762015423461	14.8242114945445	3.88988346420071	1.26809948287563e-12	1.10787999051999e-10	0.0972921038055254	6.23701568372994
Glyma17g05160	19.8004844696705	0.263539625482328	39.3374293138587	149.265710011782	7.22173897093536	1.41338135808776e-12	1.23265107517835e-10	0.00395704036822636	3.37763654318982
Glyma19g41740	32.3640957132917	2.67229425493932	62.055897171644	23.2219550885698	4.53741753469833	1.46323667790217e-12	1.27390812726141e-10	0.0310080653285317	2.67540547343851
Glyma19g34660	17.2636446470859	0	34.5272892941719	Inf	Inf	1.47023311825458e-12	1.27777321075715e-10	0	10.8120290577561
Glyma18g16780	61.2978839072326	11.219635927386	111.376131887079	9.92689358263593	3.31134232660891	1.51507676300755e-12	1.31446060898917e-10	0.024447230157937	1.65116323382764
Glyma03g28050	178.922217363087	318.096616722899	39.7478180032759	0.124955173722898	-3.00051745796982	1.5223344954451e-12	1.31846831439996e-10	6.71515860180949	0.0163617887635804
Glyma20g06680	100.496620815342	22.0348995421534	178.95834208853	8.12158647450046	3.02176157166319	1.57845336335562e-12	1.36470674614136e-10	0.0520485867694697	12.4640163461526
Glyma02g06140	87.6558238139825	20.6083221880126	154.703325439952	7.50683748189555	2.90820524993424	1.60814597723321e-12	1.38797718342444e-10	0.182089951349583	1.42286509297432
Glyma19g45280	42.0003494983038	4.65946920349687	79.3412297931107	17.0279545433128	4.08983323880269	1.6319207827027e-12	1.40606857368969e-10	0.0034824229344529	5.54824208412706
Glyma08g19500	269.062378364226	474.233190018022	63.8915667104294	0.134726054724262	-2.89189921374882	1.69841118676388e-12	1.46083824847076e-10	0.455351558020318	0.145215925503809
Glyma01g03910	198.730095542219	52.1928499091253	345.267341175312	6.6152230004008	2.72578979084252	1.71788516215949e-12	1.47504940220956e-10	0.0125529550197921	7.30932891202517
Glyma15g40190	538.740410135295	157.224081854312	920.256738416277	5.8531538398107	2.54921419785744	1.75487494919057e-12	1.5042258290892e-10	0.106616804114122	0.799275341997328
Glyma06g41710	26.1901417605415	2.26973671593975	50.1105468051432	22.0776914138236	4.46451741736776	1.76522786892129e-12	1.5105091146165e-10	0.0196711234662605	0.374768249832701
Glyma03g31570	17.5354126543946	0	35.0708253087893	Inf	Inf	1.77359504135732e-12	1.51507461541452e-10	0	3.93796107706026
Glyma11g07520	253.131420142762	79.6052470090613	426.657593276463	5.35966672181669	2.42214329289736	1.80579981747131e-12	1.53995280338727e-10	0.680350323331937	0.0458877510552776
Glyma19g33080	421.255710127811	140.953969548268	701.557450707355	4.9772096022249	2.31533714364003	1.81978082465318e-12	1.54923180835423e-10	0.234503579062891	8.57564660239924
Glyma04g05290	92.3762457104011	17.9982887890558	166.754202631746	9.26500316703133	3.21179146940523	1.92289694146149e-12	1.63423348393971e-10	0.126654995079044	11.311183516525
Glyma10g31210	14.9955442132073	0.514397823031407	29.4766906033833	57.3032957831618	5.8405462124609	2.0262538227834e-12	1.71667055526688e-10	0.0232281678981321	3.91218343810136
Glyma02g46170	118.298686860012	26.662915066391	209.934458653633	7.87364990402939	2.97703256556407	2.06095522258257e-12	1.74221604106237e-10	0.11705781727713	8.8310078649073
Glyma07g14410	307.538984645657	117.229936946602	497.848032344711	4.24676533410982	2.08636439108004	2.06389829769861e-12	1.74221604106237e-10	0.853073193487807	11.0666125093187
Glyma13g05010	89.0493823784445	20.8435379003258	157.255226856563	7.54455542089643	2.91543588935828	2.08500524085723e-12	1.75706520912915e-10	0.00813151267602305	1.32876568802429
Glyma17g13280	379.74533949579	103.659156571405	655.831522420176	6.32680743421263	2.66147768595324	2.14231958973527e-12	1.80232553632729e-10	0.0121635223506459	7.47969219420287
Glyma09g03460	25.0403359357782	0.771596734547111	49.3090751370093	63.9052408198063	5.99786234522558	2.23532159466709e-12	1.87740716050922e-10	0.0230748477454881	6.07678242808553
Glyma13g24200	1701.58194774399	377.883910529821	3025.27998495816	8.005844918659	3.00105366952903	2.30491891521726e-12	1.93261263339181e-10	0.0447801147827021	0.568077919958185
Glyma10g33030	430.836000007574	129.372156907848	732.2998431073	5.66041303329989	2.50090732856115	2.40715671429955e-12	2.01158599471056e-10	0.219524757275282	0.704282484600764
Glyma19g43570	46.5176279620532	6.37972486990809	86.6555310541983	13.5829573878547	3.76372572353322	2.49747741079904e-12	2.08357994407113e-10	0.0842251388146911	2.86943860826176
Glyma13g29870	63.7383904516225	11.3955518410192	116.081229062226	10.1865386320636	3.34859200441999	2.6059833013286e-12	2.17048005862157e-10	0.0357786683346477	3.18286458290198
Glyma15g01690	119.090502387688	28.9982922949773	209.182712480399	7.2136217661559	2.8507237798767	2.70999363601295e-12	2.25335294463353e-10	0.0312497672338803	4.28293357710519
Glyma12g36320	128.663517285418	42.1289926159222	215.198041954914	5.10807471512106	2.35277962730107	2.77617792361543e-12	2.30455048798728e-10	0.316120755341221	10.6004107537942
Glyma06g36520	94.7889838440334	27.8807046659826	161.697263022084	5.79961177306153	2.53595632923593	2.81457334358635e-12	2.3325484858879e-10	0.653026619135477	11.897283824107
Glyma18g44250	60.4459225287673	111.894812571565	8.99703248596911	0.0804061625306785	-3.63655011235386	2.89237932652717e-12	2.38910532371144e-10	6.08007182297817	0.121846514622962
Glyma15g05820	1110.54768307967	254.074072252696	1967.02129390665	7.74192060002996	2.95269151164334	2.91320294114162e-12	2.40233482801436e-10	0.13214730894536	8.46589677816865
Glyma10g23520	19.1277965489135	0.263539625482328	37.9920534723446	144.160687042079	7.171533981662	2.92906783683484e-12	2.41143833624625e-10	0.00418300127154466	12.814615419693
Glyma01g25910	32.2908340943348	2.408754629457	62.1729135592126	25.8112274280208	4.68992684392148	3.2805733589569e-12	2.6963830997887e-10	0.0191270561852818	4.98596310390128
Glyma11g36040	128.498414628556	29.6875189423454	227.309310314766	7.65672977779692	2.93672834244574	3.33694648583281e-12	2.73821390371959e-10	0.28765905408589	7.87535731227769
Glyma09g39060	29.4198637761953	1.54953418306085	57.2901933693298	36.9725263215314	5.20838172069602	3.42914842169374e-12	2.80925957503773e-10	0.0412640795140475	9.29019499315902
Glyma08g06340	121.284538483193	28.42797432993	214.141102636456	7.53275981437061	2.91317852904639	3.48620804440492e-12	2.85133018990257e-10	0.030767938178141	6.30778273962346
Glyma01g26750	89.928242106954	24.3383233103328	155.518160903575	6.38984694716214	2.67578137542663	3.58139134702746e-12	2.92439329714058e-10	0.473686222627702	0.215401646356579
Glyma02g08840	30.5717880592665	2.52059491348883	58.6229812050441	23.2575972010918	4.53963015106524	3.64700373762554e-12	2.97311121990801e-10	0.000872898585939272	3.9469141415102
Glyma18g01510	870.41160006636	198.391006426114	1542.4321937066	7.77470824657086	2.95878853773548	3.67556504104239e-12	2.9915148500979e-10	0.0120038634730723	18.3433389414301
Glyma10g02830	68.3321419505983	13.3935934438911	123.270690457305	9.20370556070071	3.20221483048599	3.71651809210275e-12	3.01858500186277e-10	0.00640102643743602	4.0874961534349
Glyma15g18850	76.0576096776125	18.4024112111005	133.712808144125	7.26604826999345	2.86117094993298	3.72090601154116e-12	3.01858500186277e-10	0.157423173403472	2.552811752183
Glyma15g40440	65.9567493192056	12.1977058617158	119.715792776695	9.81461548047656	3.29493174652217	3.77759269967192e-12	3.05960518607302e-10	0.127034324822333	3.67819979233222
Glyma07g38370	31.3085576569871	2.3591752014077	60.2579401125664	25.541952152011	4.67479688822857	4.16102833556498e-12	3.36107903151567e-10	0.0726187490118321	4.07344742409405
Glyma04g04510	175.747403565372	43.3369151234947	308.157892007248	7.11074821844399	2.83000137338123	4.16326400357833e-12	3.36107903151567e-10	0.032115139910348	11.521916569946
Glyma08g09250	52.2619948152951	8.58538595624638	95.9386036743439	11.1746407398893	3.48215654498842	4.55085772095157e-12	3.66806472401795e-10	0.108360129855328	4.89048849399478
Glyma08g01350	21.5955349771371	0.784278162480359	42.4067917917939	54.0711112721513	5.75678610195175	4.61483310860098e-12	3.71364017610494e-10	0.0101235861321752	4.38456705829492
Glyma12g33020	49.5154774133027	9.23584063549242	89.795114191113	9.72246249529678	3.28132176442897	4.6841298760326e-12	3.7633444098871e-10	0.00732753952887529	0.206134563969486
Glyma03g34900	30.681068471965	3.88153175498314	57.4806051889469	14.8087427380062	3.88837725593012	4.97856432830712e-12	3.99347985840276e-10	3.53379212196766e-05	0.376428215696163
Glyma09g42160	15.9651525276339	0	31.9303050552679	Inf	Inf	4.99624935373675e-12	4.00124309221613e-10	0	7.19691708750594
Glyma05g35050	186.365345859254	52.5933427839321	320.137348934577	6.08703177985451	2.60573889801859	5.15017448983876e-12	4.1179147164914e-10	0.0638002723257692	10.4823552755568
Glyma13g09440	167.610679723763	47.6429876166799	287.578371830845	6.03611121419605	2.59361938749001	5.19783389981981e-12	4.14938264338172e-10	0.147294098763929	2.39936390297689
Glyma08g05010	54.6459042546259	8.49480118709473	100.797007322157	11.8657288266249	3.56872881255065	5.26373831646229e-12	4.1952917845067e-10	0.0591776229747848	6.03125226364575
Glyma06g09770	27.8148609398667	1.29867598551177	54.3310458942216	41.8357207651079	5.38666338560494	5.3624383085629e-12	4.26715174512443e-10	0.0152046995480016	6.82368488886329
Glyma02g02790	262.448324081449	76.6842687351661	448.212379427733	5.84490648239292	2.54717994204225	5.41463706809255e-12	4.30183876317629e-10	0.0376347145409941	4.33927633713366
Glyma09g00870	16.0051277840247	0	32.0102555680494	Inf	Inf	5.72371857970281e-12	4.54018077116648e-10	0	12.8641814602606
Glyma10g08150	20.3977063421702	0.257198911515704	40.5382137728247	157.614250907705	7.30025417370847	5.83010439260317e-12	4.61723941064276e-10	0.00359511897628374	6.95805630624237
Glyma10g01380	28.0121281552275	1.7426574649751	54.2815988454799	31.1487483550048	4.9611022877255	5.97311265911869e-12	4.7230120081351e-10	0.011959883718291	5.88512950431591
Glyma12g32230	72.6177266167116	133.303421157484	11.9320320759395	0.0895103214331094	-3.48180214067373	6.01445483891191e-12	4.74818880987275e-10	9.3559347147903	0.166512477235845
Glyma07g33050	354.985338669503	100.122006853026	609.848670485979	6.09105520009408	2.60669217888245	6.07608935807959e-12	4.7892809698945e-10	0.181179464907168	15.8976835904905
Glyma12g06300	115.010089550809	39.3955026068978	190.624676494719	4.83874208680213	2.27463204316018	6.13136142462223e-12	4.82523660586845e-10	2.34383155376824	9.83300205780741
Glyma13g21490	211.904268651305	66.4984169683503	357.31012033426	5.37321242555774	2.42578487494075	6.18127600295019e-12	4.85686958640613e-10	0.877404555825194	0.0458425221660356
Glyma13g18400	29.7089956828104	2.08295414799213	57.3350372176287	27.525827811859	4.78271404694604	6.52198046914424e-12	5.11652951310118e-10	0.031470386169092	5.31619265016903
Glyma17g12570	66.4389990445908	124.536300342184	8.34169774699736	0.0669820584365937	-3.90008147735156	6.60655200682908e-12	5.1747527184525e-10	2.07916421753936	0.0259630379373612
Glyma19g03390	56.2371071550273	106.278057500086	6.19615680996901	0.0583013742979262	-4.10032629829691	6.74987047601612e-12	5.27873673392729e-10	12.4465569782038	0.0032291452076771
Glyma14g02970	26.2251230231236	2.14521500397467	50.3050310422725	23.4498784266691	4.5515085381527	7.05999095784366e-12	5.51263950213002e-10	0.014293931705371	0.890564199283282
Glyma15g16780	20.1953362082439	0.846539018462901	39.544133398025	46.7127120375704	5.54574330216573	7.17452779466643e-12	5.59333350207278e-10	0.0113671737829886	4.45775214758606
Glyma03g30420	1354.38967116845	357.257911631557	2351.52143070535	6.58213955281273	2.71855661443196	7.40140205164768e-12	5.76121907674438e-10	0.0339299555928421	3.48366621351776
Glyma03g40940	37.9721264308469	5.18473368084262	70.7595191808511	13.6476670812051	3.77058245423588	7.94480497311203e-12	6.17458380904087e-10	0.0943227069375474	3.92857715140571
Glyma08g25590	138.687258963164	39.727247190367	237.64727073596	5.98197175850594	2.58062109936405	8.05562479125651e-12	6.25098971573698e-10	0.182862772387852	3.38714797152789
Glyma12g12260	119.246834350999	28.9598294118162	209.533839290182	7.23532712539694	2.85505824571608	8.09123563945857e-12	6.26888866063043e-10	0.187591468707362	4.94490183323079
Glyma01g34380	53.3274437555795	9.02006566444047	97.6348218467185	10.8241808295943	3.43618594128967	8.47337994505306e-12	6.55480210517239e-10	0.114682121038639	4.3210061634852
Glyma03g38510	364.817865637793	99.7948321847028	629.840899090884	6.31135786595801	2.65795042925446	8.5280852849481e-12	6.58692435772352e-10	0.0159754398586613	10.7766817763558
Glyma03g32270	47.2227239237163	7.73432099743577	86.7111268499969	11.2112138711006	3.48687058632307	8.61885959642799e-12	6.64676343537494e-10	0.0848708744399297	0.82609346789222
Glyma11g04690	55.4826716623564	9.29086438439845	101.674478940314	10.9434897264295	3.45200096173766	8.7125935702442e-12	6.70462235623302e-10	0.590253431711506	3.99460477860914
Glyma11g15200	229.676889480889	66.5159989611944	392.837780000584	5.90591415803237	2.56216038717268	8.72071825095844e-12	6.70462235623302e-10	0.184068038064339	9.60990684079106
Glyma10g31240	424.052912967199	133.132531387941	714.973294546457	5.37038759116706	2.42502621403484	9.17243655473958e-12	7.04107791013826e-10	0.726993535738542	0.579284761606184
Glyma09g34250	104.482933710795	25.2245526774268	183.741314744163	7.28422490158137	2.86477546643709	9.80170992110888e-12	7.51258972220206e-10	0.196236349173726	8.4036155713021
Glyma08g00480	184.228591025471	51.2247502359999	317.232431814942	6.19295224190271	2.63062732048854	1.06818970213601e-11	8.17467748619342e-10	0.0666271132538375	5.62339842706641
Glyma15g14210	696.98473873349	225.063216495964	1168.90626097102	5.1936797099493	2.37675704691667	1.12057306683559e-11	8.54937372045419e-10	0.194739397759749	0.184527565033712
Glyma06g25110	34.5072236923687	5.30134979579598	63.7130975889415	12.0182783711927	3.58715833842096	1.18393434707013e-11	9.0190169399597e-10	0.244254827991861	5.66857568545119
Glyma02g40580	84.2480022251328	19.1280580648361	149.367946385429	7.80884007561743	2.96510826649363	1.25338758053685e-11	9.53356736106055e-10	0.039744460695995	3.12708101180383
Glyma11g15600	76.8515527632074	19.3159869164674	134.387118609947	6.95730014682183	2.79852756175592	1.30834851743058e-11	9.93648943184776e-10	0.257808879193486	0.0947581101550446
Glyma06g13110	372.186285753119	634.855610438161	109.516961068077	0.172506880725983	-2.53527418753988	1.33725460630467e-11	1.01406106890536e-09	11.3414306496854	0.0951700507926034
Glyma17g32010	21.5261235213977	0.520738536998032	42.5315085057975	81.6753619791313	6.35182903848202	1.38182884783858e-11	1.04627474262178e-09	0.00334725252314162	6.96691024574432
Glyma10g37380	104.429698424786	25.0925439678114	183.766852881762	7.32356404824864	2.87254591399856	1.40401239249802e-11	1.06146310575346e-09	0.0518482374330249	8.09008312672642
Glyma17g14620	276.683809452397	84.7928233584323	468.574795546362	5.52611385005573	2.46626528513608	1.40617122783286e-11	1.06148934695606e-09	0.0078437367129207	7.77172884765418
Glyma20g25070	58.2221418831189	11.5339012646013	104.910382501637	9.0958280372676	3.18520497937018	1.49435031802832e-11	1.12635246520105e-09	0.250529597902589	6.83247761394005
Glyma15g08840	42.3197178076202	5.4881323637436	79.1513032514967	14.4222657190989	3.85022592277658	1.50126031503582e-11	1.12985665245911e-09	0.180179386618508	19.0945131801249
Glyma07g33570	22.444479812678	2.31297543002242	42.5759841953335	18.4074519956837	4.20221803403583	1.55191025487454e-11	1.16272280609963e-09	0.0333614693662249	1.18511557932513
Glyma20g03250	20.9349301690558	1.11007864394523	40.7597816941664	36.7179225692567	5.19841253098618	1.55476684416737e-11	1.16311921412539e-09	0.0238551638236087	2.61616749220265
Glyma01g37370	243.172376224375	433.536005970916	52.8087464778337	0.121809367043383	-3.03730301527675	1.63194040507183e-11	1.21902777074222e-09	7.03737913720701	0.0714727662626479
Glyma05g34230	212.987956958199	377.586586605533	48.3893273108648	0.128154253957695	-2.96404672658318	1.68989082957928e-11	1.25855312111126e-09	7.31525699920552	0.142392334201183
Glyma18g08950	20.7266952056449	1.04147707399606	40.4119133372937	38.8024992064746	5.27807767195619	1.7204787476067e-11	1.27942685199627e-09	0.0138881491740499	5.03872739279169
Glyma13g40260	27.0423303928536	1.56855632496072	52.5161044607466	33.4805346961715	5.06525066331789	1.83927614183787e-11	1.36573769147198e-09	0.0281130527918653	5.52210277311988
Glyma10g37920	23.3978193776693	1.02879564606281	45.7668431092758	44.4858444769132	5.47527443429674	1.89520243892284e-11	1.4030955774858e-09	0.0450658767773154	4.38023929469447
Glyma20g32730	31.6195755908517	2.60369268499016	60.6354584967132	23.2882547338502	4.54153062017403	1.94741414655934e-11	1.43961726547352e-09	0.0444056164195822	7.22323650683443
Glyma06g19900	74.6970230690012	21.6344066673466	127.759639470656	5.90539141817497	2.56203268677655	2.00247723347616e-11	1.47794547995326e-09	0.280797922430612	4.3415534626821
Glyma10g31380	15.038437676198	0	30.076875352396	Inf	Inf	2.00517686632443e-11	1.47794547995326e-09	0	6.47842771996171
Glyma04g38450	187.9060885957	335.051987866308	40.7601893250927	0.12165332784522	-3.03915230892973	2.20237631860935e-11	1.62090356067548e-09	3.67183110435559	0.171543909548973
Glyma09g31430	57.090103563633	10.6124199622226	103.567787165043	9.75911126149525	3.28674977104491	2.30291271118468e-11	1.69240377817694e-09	0.14654159460967	2.95190063041356
Glyma09g03690	206.347281351812	62.6108096095632	350.08375309406	5.59142670853738	2.483216448133	2.38281509050896e-11	1.74598854131971e-09	0.30212803295636	3.49016756815899
Glyma05g08410	24.1407094274634	1.04147707399606	47.2399417809307	45.3585997814381	5.50330419990394	2.40568636139531e-11	1.76016639147888e-09	0.0110133215691659	6.01333029077948
Glyma13g27340	12.7576422507024	0.576658679013949	24.9386258223909	43.2467709755698	5.4345205126901	2.46300654093703e-11	1.79947113845389e-09	0.00973954015038892	7.21614281992806
Glyma03g00460	14.3800992146944	0.263539625482328	28.4966588039064	108.130451926355	6.75662906489471	2.53503627457053e-11	1.84939222991406e-09	0.00665375974042668	1.40639457899831
Glyma01g44230	15.2572963663921	0	30.5145927327841	Inf	Inf	2.54309741240393e-11	1.85126106242107e-09	0	11.0512660846165
Glyma02g07140	321.221979001193	113.286078796035	529.157879206352	4.67098768736689	2.22372764222692	2.68093146757461e-11	1.94729924751607e-09	0.253098690519169	6.10683128280055
Glyma15g04340	63.2830936815716	13.4812171557402	113.084970207403	8.38833533359801	3.06838453602307	2.73467580135359e-11	1.9834536113359e-09	0.0747054580829214	3.80988618556323
Glyma07g39540	194.164214327529	59.5644724249801	328.763956230077	5.51946391608096	2.46452815048728	2.81747153247058e-11	2.04054354916163e-09	0.0564102376481	14.8955347051478
Glyma01g40130	362.615299829088	113.076820015547	612.153779642628	5.41360978809328	2.43659090213154	2.87990416326959e-11	2.07973194726982e-09	0.793856143371213	1.58286254343173
Glyma06g06100	18.4485215077276	0.257198911515704	36.6398441039396	142.457228485209	7.15438501772066	2.89866202744918e-11	2.09025739534946e-09	0.0042246650101879	5.94096885309472
Glyma16g33790	47.066336381221	8.6413060982623	85.4913666641798	9.89333854072956	3.30645744549312	2.91197634489872e-11	2.09683276489372e-09	0.104548501078263	1.54143319936362
Glyma08g14810	698.421668494333	176.510195194154	1220.33314179451	6.91366943678351	2.78945162568391	2.91674073857283e-11	2.09724150976547e-09	0.121459440348982	19.4390705957167
Glyma11g09740	78.0259685633235	143.263652848628	12.7882842780195	0.08926398303924	-3.48577800739788	3.03472211268889e-11	2.17893919737646e-09	5.00145901252095	0.0209271826916825
Glyma05g03240	66.7224413400206	12.2849109742034	121.159971705838	9.86250302995737	3.30195383835082	3.06337069106188e-11	2.19635327897325e-09	0.403047386304411	7.6197460700209
Glyma16g06500	165.99513483888	56.1749958888516	275.815273788909	4.90992957675759	2.2957023320774	3.10655082946161e-11	2.22412126935079e-09	0.869194294815683	4.27551320395638
Glyma01g41990	1242.80380068194	2238.63096503931	246.976636324571	0.110324854869607	-3.18017024541199	3.17168145628732e-11	2.26750268118807e-09	0.772425028714283	0.205248089860069
Glyma17g34180	31.466779425132	3.18669207797073	59.7468667722933	18.7488672612322	4.22873153071091	3.26060307243037e-11	2.32774453340804e-09	0.034021455359812	3.71081672611982
Glyma04g07870	116.838602087804	204.945044697027	28.7321594785809	0.140194458085366	-2.83449877443173	3.35642640786326e-11	2.39273462025892e-09	6.76446791872698	0.549608770419416
Glyma06g39930	73.3455903462149	19.9806879066918	126.710492785738	6.34164816434077	2.66485783870931	3.52345613230309e-11	2.50822896438151e-09	0.163975048224189	0.551699192795817
Glyma04g14270	306.07609702958	103.614103083703	508.538090975457	4.90800070492953	2.29513545621318	3.74452303777708e-11	2.66180725130631e-09	0.0233689172598065	0.606206308880913
Glyma03g30700	19.77999275836	0.520738536998032	39.0392469797221	74.968999230932	6.2282222384736	3.77784701527509e-11	2.68168109224918e-09	0.00382339463523308	9.49661319035807
Glyma07g03260	51.6298859964203	97.7033102949789	5.55646169786173	0.0568707619126318	-4.13616905718825	4.13010809727429e-11	2.92757293539132e-09	10.2668242175629	0.0222940884896765
Glyma15g42680	148.407147088118	40.9531047505428	255.861189425694	6.24766280808789	2.64331659204797	4.25007480725445e-11	3.00834261108962e-09	0.280629096190197	9.50804049943614
Glyma13g32530	17.0762467100076	0.257198911515704	33.8952945084996	131.786306204605	7.04205665877711	4.35360254350267e-11	3.07726421366986e-09	0.00478818769582539	3.90117312608004
Glyma12g13290	442.794752480996	133.561223019332	752.02828194266	5.6305884667873	2.49328570982767	4.38304358767698e-11	3.09369826563534e-09	0.00277119694354758	6.04880362204799
Glyma01g31750	1452.64618037069	404.630028220867	2500.66233252051	6.18012050048725	2.62763496818799	4.5404599548044e-11	3.20028780425162e-09	0.173954202554707	0.338100964381826
Glyma06g41330	65.5975580824439	15.6968485032829	115.498267661605	7.35805455709463	2.87932437336961	4.5843935934173e-11	3.22670283160342e-09	0.0476645825014745	0.789593531365621
Glyma09g06830	56.2735467347631	9.87657494410782	102.670518525418	10.3953565994727	3.37786734374904	4.60520150543759e-11	3.23327644340737e-09	0.0442503753227088	5.39844381450672
Glyma18g50320	82.0707886834696	22.5429566512182	141.598620715721	6.28127990957517	2.65105856087732	4.60667325897194e-11	3.23327644340737e-09	0.0391667659165253	1.04407451946933
Glyma12g34660	1695.79534891837	340.073209260857	3051.51748857589	8.97311933277044	3.1656095975878	4.6469898181696e-11	3.25699890860294e-09	0.0250193939578533	17.013135156229
Glyma19g42740	117.702167984358	31.6989104630857	203.70542550563	6.42625953162808	2.68397924682736	4.65622988285499e-11	3.25890442487272e-09	0.172804006909518	3.29532224246937
Glyma03g26790	71.9385241035331	23.3507828959462	120.52626531112	5.16155136417478	2.36780474956666	4.808539537607e-11	3.36079924913056e-09	0.283038421517353	9.40038411447244
Glyma06g12250	370.102470768907	133.248309881576	606.956631656237	4.55507940172499	2.18747620254027	4.8454022243993e-11	3.38183359441209e-09	0.408746778310571	0.00425589855685529
Glyma17g18080	15.834918036807	0.257198911515704	31.4126371620982	122.133631814302	6.93231671827844	4.8753020274909e-11	3.39795632105722e-09	0.00541465725561162	2.08109657187396
Glyma14g00680	182.196780630757	62.5231858977141	301.8703753638	4.82813489155286	2.27146598360242	4.95201977638172e-11	3.44661955828863e-09	0.294669438465169	1.44988488158392
Glyma08g44090	109.942279877953	30.4987248437373	189.385834912168	6.20963125122448	2.63450759890869	4.96603449073729e-11	3.4515666426372e-09	0.304491966988154	4.18145610396336
Glyma11g14120	251.966544680795	97.5156621956942	406.417427165895	4.16771437546409	2.05925640928118	4.98975679271305e-11	3.46323772503124e-09	0.822698073317499	4.31175559820361
Glyma16g01220	215.401599709497	65.7758778933057	365.027321525688	5.5495621376243	2.47237394681444	5.09579325725463e-11	3.53192893820785e-09	0.117080303412681	5.95370564095902
Glyma08g25520	31.7032346037518	4.48355328986359	58.92291591764	13.1420130660324	3.71611437647895	5.23625864632049e-11	3.62425974144839e-09	0.0654351847339564	1.45996214389375
Glyma11g15560	463.5963590186	162.307033039328	764.885684997871	4.71258497352072	2.23651863212596	5.39677858812968e-11	3.73019663049246e-09	0.0359731809270579	0.0499516019523073
Glyma01g39890	257.518413453593	454.17495098468	60.8618759225063	0.134005355844821	-2.89963743229125	5.61281400265938e-11	3.87415958777482e-09	12.3585083989845	0.0204825120040151
Glyma19g45030	542.981848111966	962.812988798169	123.150707425763	0.127907193669547	-2.96683068931103	5.95758330922971e-11	4.10645945809843e-09	4.87470411611716	0.0488224805979333
Glyma12g36750	73.9733952828999	16.1437910400489	131.802999525751	8.16431525896113	3.02933189204216	6.01725122433257e-11	4.14187459274892e-09	0.227004780989397	6.85747144082221
Glyma04g40350	154.322849969294	53.1294739155922	255.516226022997	4.80931218007052	2.26583057687318	6.06666131367068e-11	4.17014120808893e-09	0.297517093064849	0.815884152724913
Glyma03g40870	448.548631548943	158.382299777251	738.714963320635	4.66412575369575	2.22160668686333	6.63320046277322e-11	4.55330943305173e-09	0.0712556210008838	0.285200054709507
Glyma16g34100	202.570113269031	65.9030232449983	339.237203293064	5.14752110888647	2.3638778410544	6.81904671092864e-11	4.67446119732835e-09	0.31774274913556	0.628801782608809
Glyma17g34580	14.8295680813821	0.319459767498245	29.3396763952659	91.8415380598029	6.5210748977532	6.93990116652122e-11	4.74429112167667e-09	0.0092560497761847	1.23318612657212
Glyma14g39130	126.428543301652	223.116428718587	29.7406578847164	0.133296584458277	-2.9072882810639	7.01679924866483e-11	4.79030749799901e-09	3.24971136642825	0.106330257325596
Glyma09g24170	448.278610856327	144.603599708	751.953622004655	5.20010306467535	2.37854021737344	7.07495061848158e-11	4.82341756149222e-09	0.561895551369229	1.19272422048921
Glyma10g42820	288.441731969287	91.9916597267441	484.891804211829	5.27104093623457	2.39808789644485	7.16240022073247e-11	4.87638455355128e-09	0.0300979510787854	5.26414806931257
Glyma03g40910	86.7122835891456	21.6948527497102	151.729714428581	6.99381167408973	2.80607894837837	7.33674408366073e-11	4.98828723935752e-09	0.13147717518724	4.46066053075857
Glyma12g35290	104.30165030339	26.3461664656216	182.257134141159	6.91778571956501	2.79031032650229	7.45633766075724e-11	5.06271143914431e-09	0.0815394454612578	13.0281569420045
Glyma02g03310	332.613724600088	101.101326240225	564.126122959951	5.57980932534496	2.48021582275709	8.22488495229933e-11	5.56940617508475e-09	0.413998274743179	5.95375037733338
Glyma08g01900	277.062156398227	88.1772458404512	465.947066956002	5.28420980395658	2.40168774840132	8.40971310088272e-11	5.6868551121842e-09	0.230633948269147	6.66516133947379
Glyma09g15090	55.4066187749653	11.4496572094163	99.3635803405143	8.67830176250143	3.11741275251732	8.52503021222538e-11	5.75704506480458e-09	0.00564465783101422	2.23302682804181
Glyma02g09940	89.2056187983487	19.5958375171208	158.815400079576	8.10454771023795	3.01873167563746	8.57070470197582e-11	5.78007862445125e-09	0.239425905282442	10.190892209966
Glyma07g09220	89.3776839949581	23.4789341551491	155.276433834767	6.61343623218578	2.72540006704461	1.0246532805717e-10	6.90094317924656e-09	0.0688449314075011	3.09706286457335
Glyma05g33080	246.659538583552	77.8991192648542	415.41995790225	5.33279402671854	2.41489160659388	1.0306359996159e-10	6.93189405232913e-09	0.0333139633677363	5.30600389124096
Glyma16g34720	86.2588045807711	21.3984632707111	151.119145890831	7.06214946274549	2.8201073544988	1.05361523720323e-10	7.0769239581663e-09	0.14283710927752	3.34605541021799
Glyma10g32620	65.4484795235881	12.5228378532454	118.374121193931	9.4526594196261	3.24072027554967	1.05749968926607e-10	7.09348080156956e-09	0.0645459685952876	14.3402788919341
Glyma19g02030	251.537422194859	74.0015264252738	429.073317964444	5.79816847964236	2.53559725496072	1.08113381206006e-10	7.24229222387097e-09	0.0112326301477416	13.0202029093973
Glyma19g22850	9.89661923327767	0.257198911515704	19.5360395550396	75.9569293661137	6.24710967918175	1.11424911289755e-10	7.45413265312309e-09	0.0117567884257641	7.37954095889293
Glyma05g33470	335.154951379224	120.201273075478	550.10862968297	4.57656242407301	2.19426435905712	1.14465482748193e-10	7.64730423713298e-09	0.968156450819373	0.736791702914264
Glyma16g29490	41.7681882813742	6.98331128783363	76.5530652749147	10.9622873905515	3.4544769573	1.15208973381266e-10	7.68669963522294e-09	0.139385460214657	3.2490194376862
Glyma14g01660	204.968243296342	80.667170731829	329.269315860855	4.08182551679521	2.02921451371939	1.19143387015456e-10	7.93860330576449e-09	0.469220339530058	5.10786604701351
Glyma02g00450	21.1961484129779	1.41685698351023	40.9754398424457	28.9199547444302	4.85399338956792	1.20539426480224e-10	8.02092777562749e-09	0.00534163252119165	4.57550300234666
Glyma03g07680	24.1688770353753	1.89435680642559	46.443397264325	24.5167104247683	4.61569351061055	1.23851061816634e-10	8.22550162067555e-09	0.0418428981781797	3.29872171879341
Glyma07g04140	134.720271002783	42.9537983257564	226.486743679809	5.27279897256492	2.39856899447762	1.23942983618528e-10	8.22550162067555e-09	0.084140777149814	1.71205383381435
Glyma07g17170	127.997103021325	44.5563507879177	211.437855254733	4.74540332670306	2.24653071163118	1.24563360421368e-10	8.25570929752918e-09	0.433846039852633	0.296635306215653
Glyma01g33440	315.940019592271	96.0448093581875	535.835229826353	5.57901289415882	2.4800098857322	1.26185032436515e-10	8.35211208735093e-09	0.120430416330941	9.77578776578001
Glyma02g13910	389.398860484257	129.203007075353	649.594713893161	5.02770584522316	2.3299002448157	1.27514461482292e-10	8.42894204187112e-09	1.40732864681769	1.81961347699601
Glyma08g21510	13.8718650414159	0.257198911515704	27.486531171316	106.868769425713	6.7396965014163	1.30664219495644e-10	8.62573717418203e-09	0.00672709108696335	0.763686129532328
Glyma17g36360	361.998037506043	117.586538259575	606.40953675251	5.15713402000018	2.36656953777628	1.33570072802346e-10	8.80593304505491e-09	0.553834158261921	5.83918663707513
Glyma09g21820	176.086726961932	52.0459263985963	300.127527525267	5.76659016935784	2.52771849393224	1.34607764919774e-10	8.85866557333941e-09	0.0565909729996805	6.48216249848944
Glyma20g31190	16.3185167816412	0.257198911515704	32.3798346517667	125.894135635911	6.97606727119513	1.3472446792744e-10	8.85866557333941e-09	0.00515527691264116	9.230222753567
Glyma15g12600	131.489283994389	222.402641736246	40.5759262525324	0.18244354444608	-2.45447799115815	1.40581837410647e-10	9.23166381198721e-09	3.39994735828098	0.329070037283084
Glyma01g04310	275.733050644452	88.2055697536203	463.260531535283	5.25205531611306	2.39288211117782	1.41296131045162e-10	9.26639311905495e-09	0.357216704375927	3.59634370419272
Glyma11g11080	102.793570917567	183.564126212173	22.0230156229619	0.11997450742367	-3.05920020505799	1.42878199535523e-10	9.35786666499174e-09	17.9635949826456	0.262267540379424
Glyma01g43460	16.9642755612608	0.263539625482328	33.6650114970394	127.741744473629	6.99708624734227	1.4537410656552e-10	9.50887464319205e-09	0.00507924199520438	4.71540167920509
Glyma15g42510	34.1484328543146	4.45184972003046	63.8450159885988	14.341233420647	3.84209720353859	1.46614415045927e-10	9.57746687985636e-09	0.0101025999095951	3.16216827697024
Glyma02g41810	546.563515800268	963.897468231294	129.229563369242	0.134069823428805	-2.89894354436208	1.47260945660148e-10	9.60714260766918e-09	2.40503712601645	0.0510726280128293
Glyma09g28090	57.077333140066	12.1556134313168	101.999052848815	8.39110699144417	3.06886114984474	1.48255303562262e-10	9.65940323978736e-09	0.111584104928641	1.941627561233
Glyma13g32510	19.5649933063779	0.784278162480359	38.3457084502754	48.8929952212404	5.61155588351154	1.5125231084005e-10	9.84183818959614e-09	0.0118036673270614	6.07057487453626
Glyma20g38930	96.3584965374805	32.5118499563104	160.205143118651	4.92759234967974	2.30088290955928	1.53173137088718e-10	9.95386369276267e-09	0.710715835577643	11.6123005280082
Glyma19g27530	22.134166421313	2.52693562745545	41.7413972151706	16.5185835213392	4.04601807496466	1.6569316302525e-10	1.07395388273163e-08	0.0108910570804333	0.765502265950936
Glyma14g03890	51.3899452060562	9.13964283669645	93.640247575416	10.2455040364862	3.35691905562031	1.73214178669769e-10	1.12124768790989e-08	0.248361520542109	5.19608118900666
Glyma02g39210	312.806885221282	99.394339309896	526.219431132669	5.29425956031559	2.40442892720969	1.90796575883593e-10	1.23346407330282e-08	0.0588695532509022	6.59560172102501
Glyma15g13880	150.023345891323	52.1197004114292	247.926991371217	4.7568767551252	2.25001464731571	1.92218788833322e-10	1.241052911417e-08	0.422719651936657	2.24715383439305
Glyma15g07720	229.278415338186	63.023587300341	395.533243376031	6.27595572259485	2.64983517400484	1.95189654099196e-10	1.25860807539344e-08	0.323477410889362	15.0753672814423
Glyma19g33310	24.0836187111227	1.83209595044305	46.3351414718024	25.2907831932042	4.66053980928892	2.00377307891956e-10	1.29039371227896e-08	0.0524851386499944	3.73050763880272
Glyma18g50870	45.3424311593373	8.63496538429568	82.049896934379	9.50205279150306	3.24823922209585	2.04419463344691e-10	1.31473022416014e-08	0.0771025526762511	1.49677637834959
Glyma19g39180	398.560808052499	121.481948046189	675.639668058809	5.56164663907038	2.47551208552326	2.06559745210874e-10	1.32678793668676e-08	0.00683889174768814	10.7493507274557
Glyma19g38580	19.8636388000072	1.09739721601198	38.6298803840025	35.2013653947349	5.13755948426155	2.07111250824267e-10	1.32862266205919e-08	0.0028365650065661	3.456928644276
Glyma02g09840	183.938405361407	57.9494664380603	309.927344284754	5.34823464882152	2.41906276372311	2.10451168362674e-10	1.34831746622922e-08	0.0293099489530446	4.87386591287586
Glyma02g01250	542.151329749837	213.054386199003	871.24827330067	4.0893233359058	2.03186213884023	2.13071746560457e-10	1.36335907693543e-08	0.400109670765034	2.71113016243081
Glyma09g05400	11.5519855236445	0	23.103971047289	Inf	Inf	2.15586653834141e-10	1.37768693760275e-08	0	0.808108841675154
Glyma13g34050	42.0595698137832	9.7946234562902	74.3245161712761	7.5882974473658	2.9237762308618	2.21554867779945e-10	1.41401805971484e-08	0.0866742860480255	0.8622987674118
Glyma15g37230	25.6282877442168	2.0766134340255	49.179962054408	23.6827717901608	4.56576603623856	2.23776375852375e-10	1.42637459572331e-08	0.0453658758851286	4.2420725425299
Glyma17g12080	22.7265184081494	1.63081718094326	43.8222196353556	26.8713257055637	4.74799559382172	2.28019297653444e-10	1.45156794415739e-08	0.0256508405824128	2.68472393414472
Glyma04g39670	148.594026569594	258.258568026439	38.9294851127489	0.150738406900651	-2.72988104433801	2.31907573355492e-10	1.47444238718753e-08	9.06871087146172	0.0384599565293355
Glyma06g20370	72.0457150205318	16.0901042710133	128.00132577005	7.95528255218632	2.99191317246692	2.35711803285324e-10	1.49672502485102e-08	0.00730131952376858	5.99710120913067
Glyma11g07930	399.591874173427	692.379035526791	106.804712820063	0.154257577626974	-2.69658673396427	2.37077757486435e-10	1.5034881693997e-08	4.35603592025401	0.0389599717513937
Glyma14g37280	262.468791314172	86.0673047591604	438.870277869183	5.0991521007572	2.35025737223503	2.42691165007382e-10	1.53713632305626e-08	0.201012238593129	4.87336988878748
Glyma19g04210	59.1327153653469	10.9098965305183	107.355534200175	9.84019728325276	3.29868724002765	2.50186057893516e-10	1.58260099634337e-08	0.0125042001017967	8.32661891992445
Glyma03g00390	168.6559092678	303.087591924916	34.2242266106847	0.112918600175368	-3.14664494561847	2.56217920603505e-10	1.61870773025524e-08	0.307110331496498	0.49325591719054
Glyma01g03700	179.46933116515	56.6569624577276	302.281699872573	5.33529661245269	2.41556847900084	2.60662683222375e-10	1.64470912483229e-08	0.150871306631467	5.40166184845221
Glyma17g03910	357.990981501229	118.185649057167	597.796313945291	5.05811254339463	2.33859913743432	2.63604926732308e-10	1.66117641911647e-08	0.00292895668439166	4.29858419530799
Glyma16g28360	14.0515465809845	0	28.103093161969	Inf	Inf	2.64811668559708e-10	1.66667928374487e-08	0	5.03646781490435
Glyma10g40720	158.376092615589	54.2285171964355	262.523668034743	4.84106299797551	2.27532386847588	2.68444649538563e-10	1.6874194303636e-08	0.283739575016698	0.318998724196624
Glyma07g01430	321.209897801997	95.9194724348987	546.500323169096	5.6974909191667	2.51032672008143	2.7152128935052e-10	1.70461474782833e-08	0.147225067174095	13.1344347274315
Glyma04g38560	758.082111808619	234.920747733368	1281.24347588387	5.45393920394832	2.44729861835895	2.75889657272708e-10	1.72986622871883e-08	0.199281732582939	2.77855973138533
Glyma06g15220	25.908932031265	3.46291313138631	48.3549509311437	13.9636627014625	3.80360550836556	2.77176170480345e-10	1.73575498338525e-08	0.118546522361886	0.779216634199977
Glyma20g25660	50.2495934447558	12.4702973678935	88.0288895216181	7.05908503419176	2.81948120018517	2.84877340874593e-10	1.78174910582304e-08	0.0505501596314996	3.83980251732218
Glyma11g06700	24.7289496110824	3.3861560738516	46.0717431483132	13.6059124693295	3.76616180787579	2.97137950970263e-10	1.85610935297962e-08	0.122989730711684	0.0386168371345027
Glyma09g41230	17.2901198100141	0.582999392980573	33.9972402270476	58.3143664236722	5.86577944683606	3.0487439353328e-10	1.9020584354605e-08	0.00607578892455364	3.79331624146694
Glyma20g27670	47.3801404986652	9.68912388622499	85.0711571111055	8.78006702257683	3.13423195260462	3.07973050523006e-10	1.9166048883918e-08	0.14320182778739	3.02209197198138
Glyma11g02770	507.215645753706	180.726270226336	833.705021281077	4.61308154169822	2.20573079397823	3.12962127033134e-10	1.94523089231676e-08	0.138475928634969	0.389310461529457
Glyma13g29960	174.749066081206	47.141939711517	302.356192450896	6.41374101916789	2.68116610028634	3.21212635366727e-10	1.99403217728962e-08	0.0635347995110165	16.3980677441643
Glyma11g05190	503.175440652792	166.635551305876	839.715329999708	5.03923276527185	2.33320409682119	3.27868845108471e-10	2.03282751818928e-08	0.354704812289267	2.0564632813691
Glyma19g00870	1720.19916161265	379.016656082492	3061.38166714281	8.07716921674414	3.01384976419885	3.38109779983915e-10	2.09372491141712e-08	0.0155102641674548	17.4576572307547
Glyma01g00530	47.8223668185966	88.0051281828434	7.63960545434987	0.0868086395883373	-3.5260175564255	3.39328064607428e-10	2.09866848671126e-08	0.659530693021911	0.0305758490198699
Glyma11g12500	914.133242702568	301.815668201718	1526.45081720342	5.05755988845223	2.33844149837456	3.4986671026169e-10	2.16117294337546e-08	0.161079491222263	3.31206921086283
Glyma10g01690	189.630825843585	56.2106664234977	323.050985263673	5.74714739778691	2.52284605062265	3.51591700524789e-10	2.16814150473269e-08	0.197991094416569	11.232425564608
Glyma18g03690	22.0634870990266	1.04781778796269	43.0791564100905	41.113213485191	5.36153023492256	3.51862557848881e-10	2.16814150473269e-08	0.0226939950276788	9.3943953421112
Glyma16g03600	17.2651118067213	0.582999392980573	33.9472242204621	58.2285755854865	5.86365542221428	3.59240611777686e-10	2.21087821334561e-08	0.00608980910212864	4.33059942378194
Glyma06g09290	19.4178551046123	1.04147707399606	37.7942331352286	36.2890687456184	5.18146312956857	3.67811354208764e-10	2.25806348941948e-08	0.0153582716735658	4.769799226446
Glyma09g05380	90.2321498030936	29.6423842728576	150.82191533333	5.08804939390222	2.34711267612382	3.82981825534399e-10	2.34831297759883e-08	0.849062484598189	15.0652143614681
Glyma11g33990	58.6285384022861	13.0614522484596	104.195624556113	7.9773383980637	2.99590747822429	4.0034876192634e-10	2.44879176006671e-08	0.000480771793147229	5.54811411212556
Glyma20g27580	245.445572931714	90.0279453334327	400.863200529995	4.45265299619285	2.15466518416384	4.07138964268867e-10	2.48728061875404e-08	0.61510230745146	0.0777683535299996
Glyma1332s00200	13.7908667612033	0.319459767498245	27.2622737549084	85.338676505041	6.41512783122413	4.1980821499685e-10	2.56154773236112e-08	0.0104227064960392	3.98215696776051
Glyma08g18340	80.690226409123	21.3590820070409	140.021370811205	6.55558936311251	2.71272548800124	4.25462485095493e-10	2.58972433223838e-08	0.15304942024258	3.47428518404479
Glyma10g41970	180.124056842746	56.5247630519254	303.723350633567	5.37327950149136	2.42580288456053	4.26821969043495e-10	2.59483871764119e-08	0.522383092940511	10.491001107734
Glyma07g05410	1127.5546956663	2043.75857245431	211.350818878288	0.10341281094884	-3.27351317473254	4.34027890283112e-10	2.63544055420631e-08	8.67800475856562	0.0155119437731005
Glyma10g37440	570.841015453543	183.553290842226	958.12874006486	5.21989410088224	2.38402053827375	4.58565379060318e-10	2.77604759082571e-08	0.186590993800203	4.53968619690764
Glyma03g04340	60.3942220036417	12.7338369933759	108.054607013907	8.48562825722659	3.08502147768556	4.58850841458795e-10	2.77604759082571e-08	0.0382357373533218	11.0711774922155
Glyma13g37500	63.0314871622132	14.022792608257	112.040181716169	7.98986227965728	2.99817063579808	4.63410367378145e-10	2.80024259842661e-08	0.0715750622581261	4.58990764152263
Glyma02g46060	47.8557472568306	8.10970090694993	87.6017936067112	10.8020991910611	3.43323979600282	4.66617285342868e-10	2.81621565222695e-08	0.0381253406060824	7.85832682081879
Glyma09g12480	17.0659863232733	1.03513636002944	33.0968362865171	31.9734071418144	4.99880058328761	4.6723293469271e-10	2.81652972803363e-08	0.0319230401331071	0.927292070735789
Glyma01g22260	378.714912002349	115.393999187931	642.035824816767	5.56385799378654	2.47608559847929	4.72983304489572e-10	2.84775839460932e-08	0.374461964433969	13.2594302493306
Glyma11g01690	24.6011176024246	3.09725359250278	46.1049816123465	14.8857625749304	3.89586122542468	4.81759780092469e-10	2.89376851161694e-08	0.00657766411143492	4.48956974120542
Glyma15g01470	752.032160694177	242.970627073092	1261.09369431526	5.19031337041367	2.37582164538346	4.81783243284433e-10	2.89376851161694e-08	0.121329357753669	1.96759871113095
Glyma18g49850	80.0935142899453	144.012016931103	16.1750116487875	0.112317096819259	-3.15435054453991	4.87233989467781e-10	2.9229944964794e-08	15.4595660618339	0.00444928542864133
Glyma05g05820	712.082530633926	240.675034065353	1183.4900272025	4.91737762414167	2.29788914945535	4.90744769987391e-10	2.94052618592085e-08	0.0926175440510174	4.38050925614181
Glyma17g01530	10.6074101085816	0	21.2148202171631	Inf	Inf	4.95811871090291e-10	2.9673301358078e-08	0	2.35552111832346
Glyma01g39780	91.833431037145	27.2295223024143	156.437339771876	5.74513713588011	2.52234133027659	5.03260584527578e-10	3.00830636251156e-08	1.06087171142173	3.23394745244433
Glyma03g31700	36.054865398199	5.47092499546264	66.6388058009353	12.1805372685977	3.6065058650484	5.10324293561037e-10	3.04608991533325e-08	0.155822305266864	1.90003575999313
Glyma13g39850	28.7181904319694	4.88133499794163	52.5550458659972	10.7665312641232	3.42848161551206	5.10800502080976e-10	3.04608991533325e-08	0.317444671455393	5.3738673737845
Glyma08g04260	99.7117807854891	173.500262573754	25.9232989972238	0.149413600951779	-2.74261661387821	5.13014884168902e-10	3.05564872545561e-08	7.22819033898514	0.187432189089268
Glyma05g32850	709.100380301874	220.005466225837	1198.19529437791	5.44620692809494	2.44525179847883	5.17770819217283e-10	3.08030489866015e-08	0.251171422012839	4.9472044290441
Glyma07g31500	50.3515424183869	7.6910822833531	93.0120025534207	12.0934868626669	3.59615836546281	5.40413532984483e-10	3.21118733458187e-08	0.139014604673036	11.8601273580302
Glyma06g18390	129.691508495254	217.305641281653	42.0773757088558	0.193632229060813	-2.36860899332637	5.4286425692746e-10	3.22191870682137e-08	0.719941832095147	0.232343815841398
Glyma09g05440	1563.74521943683	497.650018490355	2629.8404203833	5.28451787937444	2.4017718567048	5.53430008560467e-10	3.28073046474404e-08	0.206700336399542	3.23636501503581
Glyma20g31820	18.0826818451267	0.902459160478818	35.2629045297746	39.0742385628455	5.28814585468146	5.67415904402962e-10	3.35965343492052e-08	0.0196978692914504	3.91321077794188
Glyma05g00530	32.0237772511926	5.86351227325777	58.1840422291274	9.92306991399889	3.31078651824686	5.82835544274974e-10	3.44686871645601e-08	0.212348714186561	0.103143893180072
Glyma18g51940	17.2708181055956	0.777937448513735	33.7636987626776	43.4015598904305	5.43967499022409	6.03829241938666e-10	3.56680362971642e-08	0.0136801769693473	2.33648759649236
Glyma18g01340	82.3618052575576	19.2894777769172	145.434132738198	7.53955780556339	2.91447991203129	6.06166757377717e-10	3.57638386852853e-08	0.00598263697916011	16.3460601881762
Glyma11g03800	681.671513070718	219.781020343868	1143.56200579757	5.2031881734299	2.37939588336017	6.09087660040182e-10	3.5893794381118e-08	0.057265964548269	5.08417673942516
Glyma08g44760	261.225869858508	89.8130667554907	432.638672961525	4.81710166004409	2.26816537086154	6.13620573136794e-10	3.61183285057303e-08	0.501738737462082	6.63776271081197
Glyma14g09870	32.9127710037497	4.59539357389542	61.2301484336039	13.3242446917774	3.73598184848632	6.18903862944141e-10	3.63864502857736e-08	0.0580226034574698	4.03459149601461
Glyma20g26600	134.025533427532	46.1217773467882	221.929289508275	4.81181130205794	2.2665800675092	6.20215065307684e-10	3.64206903156532e-08	0.54919512523422	0.189377624211445
Glyma15g17110	17.5120231251926	0.846539018462901	34.1775072319223	40.3732214186416	5.33532680034038	6.24040207943426e-10	3.66023020088695e-08	0.0142056250516439	4.67936636872714
Glyma18g20500	47.9071388369356	8.94174372386067	86.8725339500105	9.71539071492228	3.28027201651531	6.33462169702581e-10	3.71113774988829e-08	0.0279097762145972	7.66155534240499
Glyma12g01420	183.827601015854	63.2454750821849	304.409726949524	4.81314634057149	2.26698028817027	6.38645133996356e-10	3.73435645352211e-08	0.760407152771354	2.4378818312793
Glyma19g24160	68.3265194775022	16.7528217788311	119.900217176173	7.1570162184665	2.83935824893992	6.38919970336263e-10	3.73435645352211e-08	0.113943249824775	2.72924222095586
Glyma11g08280	38.2075768121245	4.89245154282978	71.5227020814192	14.6189903886203	3.86977177473956	6.43346905340191e-10	3.75583818931839e-08	0.1018331758204	7.54154001766373
Glyma15g06120	112.983149981873	30.3691993976761	195.597100566071	6.44064066374559	2.68720420331458	6.70588479392004e-10	3.91030549365888e-08	0.211336335789337	10.6196621557661
Glyma02g37100	12.7431559507986	0	25.4863119015973	Inf	Inf	6.72665092785417e-10	3.91784296990275e-08	0	3.73977673708824
Glyma20g23930	112.504150533461	35.765828611759	189.242472455163	5.29115303071558	2.40358214397126	6.92082482877936e-10	4.02624422780665e-08	0.0163196062329886	1.45080532447818
Glyma13g01690	236.875737915839	88.7828969225695	384.968578909109	4.3360668805936	2.11638700935705	6.96944084147381e-10	4.04981240896478e-08	0.398550464034206	1.05407419062066
Glyma18g43200	15.3748693169137	0.576658679013949	30.1730799548134	52.3239847987852	5.7094005101602	6.98712239214461e-10	4.05537128109922e-08	0.00722394072469426	2.02863797430635
Glyma02g43910	434.195370055186	160.166784562462	708.223955547909	4.42179043228351	2.14463065123513	7.12364102934888e-10	4.12981105753656e-08	0.206042177861367	1.1473833523907
Glyma08g23380	411.797347085646	143.814867912584	679.779826258708	4.72677016031405	2.24085471520709	7.28237634471646e-10	4.21694314107203e-08	0.508045141546506	1.06050074144345
Glyma08g18050	23.3697729595506	1.88801609245896	44.8515298266423	23.7559044151088	4.57021422777186	7.39129669602247e-10	4.27506099294364e-08	0.0179828443496737	7.084803546056
Glyma11g33110	175.871335959341	60.5833789916247	291.159292927056	4.80592693529536	2.26481471528253	7.43079184830646e-10	4.29293596572738e-08	0.677216387938176	0.613024187064423
Glyma13g40500	98.7862075546134	26.4616362968912	171.110778812336	6.46637180303314	2.69295646183624	7.6048173317489e-10	4.38426841509778e-08	0.128411243919602	6.43945766508204
Glyma05g35220	182.040627515343	56.5124410289665	307.56881400172	5.44249741121729	2.44426881618016	7.60642890338738e-10	4.38426841509778e-08	0.0301164492582416	12.3270503486693
Glyma15g25690	117.050981995338	30.4837508484367	203.618213142239	6.67956558740477	2.73975427855618	7.69776673748834e-10	4.43180296281688e-08	0.0179649134653037	18.9927736048621
Glyma15g03110	71.5055811274709	16.1057467562491	126.905415498693	7.87951142032285	2.97810617621337	7.74959038061322e-10	4.45650494925644e-08	0.085949831029223	10.7358333167511
Glyma08g43820	89.7137187975696	30.1047413916847	149.322696203454	4.96010559468547	2.31037083418221	7.7635622587123e-10	4.4594080086739e-08	0.0369130990328755	0.236449205522173
Glyma15g19840	815.576043248298	252.206084209647	1378.94600228695	5.46753662429767	2.45089097919941	7.89899898310572e-10	4.5319939860246e-08	0.197462944930522	4.14115263512714
Glyma06g43940	26.4922841463092	2.3833917735905	50.6011765190279	21.2307422890862	4.40808290786699	7.98480578683697e-10	4.57597132552298e-08	0.0773836327306568	7.82219707848552
Glyma13g36950	89.9747047446172	25.4031797577889	154.546229731445	6.08373562699607	2.60495746109844	8.01880744847075e-10	4.58703358271832e-08	0.330704600982799	5.88508099171124
Glyma13g35530	12.3353730766065	0	24.670746153213	Inf	Inf	8.02246683468235e-10	4.58703358271832e-08	0	6.21291217231213
Glyma02g00820	62.1840322462873	15.1138491103023	109.254215382272	7.22874858581189	2.85374591476877	8.06777626096294e-10	4.60766837816115e-08	0.0475761200743138	2.22259008211206
Glyma14g06400	58.8150194752728	14.7769320839493	102.853106866596	6.96038299981869	2.79916669353615	8.09891076059143e-10	4.6201697196237e-08	0.0679256867144179	1.49454540927667
Glyma10g20570	99.6013424862623	176.081890877756	23.1207940947688	0.131307052528305	-2.92898368913359	8.2483482775966e-10	4.70005368844167e-08	12.6541057234242	0.333732605488494
Glyma13g40820	201.640399684752	79.9214649669102	323.359334402595	4.04596355355191	2.01648332401218	8.40444638698002e-10	4.78354668902679e-08	1.71223123682703	12.6243227179048
Glyma02g04770	34.2215212328034	63.1149500738284	5.32809239177837	0.0844188640812654	-3.56629077288555	8.56375975501169e-10	4.86867765912627e-08	0.683945974412704	0.108835325672805
Glyma16g01990	11.2605049296232	0.638919534996491	21.8820903242499	34.2485855036035	5.09797249962981	8.60748036841178e-10	4.88797291421184e-08	0.0560060936266067	1.1606062715052
Glyma07g16250	145.922070184208	251.281325574599	40.5628147938163	0.161423912823853	-2.6310737841962	8.63322366344535e-10	4.89702708437406e-08	14.7413676791252	0.209077290034349
Glyma15g04900	65.3331931871715	15.0785159932314	115.587870381112	7.66573251857132	2.93842365886591	8.74076106346592e-10	4.95240422476851e-08	0.115451690773857	7.31543401389115
Glyma10g35700	1307.67180773393	372.884828352831	2242.45878711503	6.0138107442472	2.5882794667426	8.81589718107478e-10	4.98931857111948e-08	0.022355982547121	4.53630424363445
Glyma10g42870	595.315890299793	212.281658822956	978.35012177663	4.6087359934971	2.20437112680204	9.15486715310606e-10	5.17529611133675e-08	0.0554206270974083	2.89627281308234
Glyma20g36300	18.1521292408955	2.26339600197313	34.0408624798178	15.0397289957845	3.91070666589491	9.22323097301919e-10	5.2080510894315e-08	0.00890114500332667	1.83231111091474
Glyma07g32010	79.0983088956068	21.3253357604142	136.871282030799	6.41824745779013	2.68217941430721	9.27623204792065e-10	5.23206708951172e-08	0.46147874690231	2.12970357155108
Glyma03g02410	814.878121651291	311.478345958837	1318.27789734375	4.23232598492726	2.08145075191454	9.57843404605813e-10	5.3964271091732e-08	0.97916648397372	5.62131001808588
Glyma02g02200	83.637455953604	19.0288992087375	148.24601269847	7.79057217510512	2.96172929027316	9.84880719815481e-10	5.5425049787544e-08	0.0979962191952461	10.7915350013682
Glyma14g05390	53.8319466897819	13.2672569583071	94.3966364212566	7.11500777575211	2.83086533342539	9.86914922978957e-10	5.54770522452502e-08	0.0633536327920693	1.19310892225093
Glyma12g22880	33.277450168492	4.54762891946504	62.0072714175189	13.6350772052028	3.76925096406228	1.0083598538409e-09	5.66188392988664e-08	0.0421639256183979	11.3737109786583
Glyma05g32210	257.045781553497	423.563646327349	90.5279167796455	0.213729194100103	-2.22614411011487	1.03001814574403e-09	5.77700300754955e-08	7.95339206651879	0.0771919646987512
Glyma16g02250	76.0510766276842	22.0050107459392	130.097142509429	5.91215991718782	2.56368529326849	1.03539437898334e-09	5.80064610997023e-08	0.0131414988762303	4.63577505798359
Glyma11g07490	700.81018103994	218.251317168815	1183.36904491107	5.42204766624955	2.43883779623715	1.03885357892109e-09	5.81350838739348e-08	0.0557128309978973	7.74892691351818
Glyma15g05390	21.7047188262843	1.7426574649751	41.6667801875935	23.9099083009919	4.57953669193992	1.04963187059751e-09	5.86725430306145e-08	0.0174119438711971	4.91132707762575
Glyma10g00950	2316.01038168963	559.583200849504	4072.43756252976	7.27762655552808	2.86346802255762	1.07234888022184e-09	5.98754084819285e-08	0.253579921702216	4.93086292115569
Glyma17g11340	229.431443897576	80.1742127746493	378.688675020504	4.7233226484544	2.23980208882878	1.07607553071045e-09	6.00164313573584e-08	0.693558604106101	1.09146221765871
Glyma13g01420	97.6120013743314	27.0421524263177	168.181850322345	6.21924792342599	2.63674012975377	1.07749132651021e-09	6.00283991746873e-08	0.277985089727981	5.8438748592639
Glyma20g01670	143.96707893721	45.0702708172006	242.863887057219	5.38856063328852	2.42989995859311	1.12390020451899e-09	6.25441702900081e-08	0.0234254467779138	6.10428900993983
Glyma07g04450	1053.65096387487	301.221515056861	1806.08041269289	5.99585461998608	2.58396540303763	1.12634757429019e-09	6.26106421913276e-08	0.0279715793247917	14.1137619671526
Glyma15g11710	12.4242652474334	0	24.8485304948669	Inf	Inf	1.14011125474864e-09	6.33053108150599e-08	0	4.60258542414771
Glyma19g33320	16.3083974469017	0.784278162480359	31.832516731323	40.5882992210945	5.34299198267609	1.2105560107953e-09	6.71421925943101e-08	0.0157144636608324	2.00258232174708
Glyma13g21920	12.2643414694066	0	24.5286829388132	Inf	Inf	1.21969380952325e-09	6.7574011910538e-08	0	4.30904527781166
Glyma11g34000	177.72372334761	55.8923749270823	299.555071768137	5.35949800234718	2.4220978769068	1.23494883922828e-09	6.83434090174471e-08	0.102565958079771	9.13216922140021
Glyma10g37160	82.0957393839465	26.3780387442423	137.813440023651	5.22455218751744	2.38530738465097	1.25206196551295e-09	6.92138192506402e-08	0.405444337430447	2.7424333062233
Glyma05g33450	34.0177412468323	4.4611514912997	63.5743310023648	14.2506550441853	3.83295633046494	1.34850647336907e-09	7.44628883907981e-08	0.258358257228834	6.8528416160607
Glyma17g00900	16.3594125558997	0.582999392980573	32.1358257188188	55.1215423304732	5.7845443508794	1.35842298191502e-09	7.49276729307277e-08	0.00663608949246899	7.23174806039531
Glyma15g02560	150.9408148881	55.0922043887923	246.789425387408	4.47957071468379	2.16336048284727	1.36471691527061e-09	7.51918394783003e-08	0.00284192174510102	0.30271701650568
Glyma08g12530	55.3864594187019	13.6922162958706	97.0807025415333	7.09021099606874	2.825828560956	1.37812460107161e-09	7.58469390851888e-08	0.0877671108949068	3.5332940262639
Glyma14g01370	85.3674828285527	28.4325002702777	142.302465386828	5.00492267771419	2.32334778068165	1.40549096441746e-09	7.72679867599929e-08	0.0209079177223744	1.42843529319351
Glyma13g17940	25.7262878774422	2.72821439695524	48.7243613579291	17.8594326795969	4.15861434761236	1.45006268213826e-09	7.9630749906039e-08	0.0136128883047282	8.11226277256599
Glyma08g44230	80.2749129132465	29.6413191709601	130.908506655533	4.41641972479367	2.14287728853439	1.464196534723e-09	8.03186536001233e-08	0.34642575212764	6.76316369238787
Glyma06g10430	48.7179265350273	12.4560510569152	84.9798020131395	6.82237104077713	2.77027321935069	1.53977414043454e-09	8.43718564911573e-08	0.0755392423430519	0.939893126029184
Glyma03g33060	11.7036400173924	0	23.4072800347848	Inf	Inf	1.55566694774078e-09	8.50770813930631e-08	0	9.92986688819517
Glyma20g16920	55.9532561248979	12.1440782870673	99.7624339627286	8.2149037254618	3.03824366761446	1.55604931449502e-09	8.50770813930631e-08	0.396788091972589	15.1045998007421
Glyma03g35570	18.1730715955064	1.03513636002944	35.3110068309833	34.1124205413663	5.09222522389692	1.55882002286171e-09	8.51354240464135e-08	0.0289577028040186	2.78448756124761
Glyma06g31630	64.0398478673783	16.3887271229927	111.690968611764	6.81510942085709	2.76873682059037	1.57243372910705e-09	8.57851864024742e-08	0.0511364847236552	3.31287711081631
Glyma20g30250	65.5974165241005	20.9619687888981	110.232864259303	5.25870758464657	2.39470827664192	1.57545972450526e-09	8.58565417804814e-08	0.212655804534104	4.67355961555799
Glyma03g35250	110.431475210318	29.6695838897421	191.193366530894	6.44408655144626	2.68797587121763	1.59739949421946e-09	8.69573474124502e-08	0.126650161026154	9.11408594606707
Glyma08g22230	11.1284616855795	0.527079250964656	21.7298441201943	41.2269010408293	5.36551411514665	1.62898456179761e-09	8.85802453827116e-08	0.0393498279155356	0.536592945048472
Glyma07g39180	336.57706841449	573.369939304465	99.7841975245148	0.174031093512784	-2.52258300462308	1.71426526847642e-09	9.31162807191e-08	14.4967563244453	0.403282685897095
Glyma03g36330	54.1782712103055	12.0120695774519	96.3444728431591	8.02063892670166	3.00371716681342	1.74418099085059e-09	9.46383894199527e-08	0.141739473412488	3.47313162690606
Glyma07g01630	24.0990500837094	4.87680905759392	43.321291109825	8.88312226257193	3.15106684786078	1.82009276523429e-09	9.85433323478368e-08	0.156895349111195	4.97941327091015
Glyma09g01230	86.7173931007601	26.5112157249405	146.92357047658	5.54194013586336	2.47039112688582	1.94738077696046e-09	1.05320843687278e-07	0.133060842526675	1.61128935939697
Glyma02g40380	62.6732574022792	19.1482264904197	106.198288314139	5.54611615688128	2.47147783224499	2.10266830022325e-09	1.13596370775196e-07	0.470724511946649	1.65277370069527
Glyma19g34250	95.8508324067688	32.8384001094967	158.863264704041	4.83772851826903	2.27432981100109	2.1130202739906e-09	1.1403235653578e-07	0.133597681790268	0.712012659347471
Glyma08g02580	477.216128470727	173.158048793123	781.27420814833	4.51191390520772	2.17373953898783	2.13982493563437e-09	1.15354338196825e-07	1.95141609354583	0.393736479696268
Glyma06g40330	41.2712739464108	7.48164802626778	75.0608998665538	10.0326692198053	3.32663358497138	2.15324303519161e-09	1.15952601506067e-07	0.129019140288969	5.77297126257391
Glyma13g16770	422.453969310375	157.84662445194	687.06131416881	4.35271464660305	2.12191544364415	2.16700933136746e-09	1.16568307122095e-07	0.382575555555837	4.47485329732406
Glyma18g03680	12.2562371770524	0	24.5124743541048	Inf	Inf	2.26492700933771e-09	1.21704513373799e-07	0	4.29650165904305
Glyma20g34340	92.6322595904274	157.601548415418	27.6629707654369	0.175524739722232	-2.51025370618588	2.3398411830116e-09	1.25594933876089e-07	7.65845974167465	0.021323210511006
Glyma07g37280	128.835436205657	44.0664194276429	213.604452983671	4.84732945762498	2.27719014124762	2.42719735228661e-09	1.30144134426844e-07	0.230617570709311	1.36448325236973
Glyma14g39300	202.048300181312	69.8901357518328	334.206464610792	4.78188318016004	2.2575788859127	2.44028495801982e-09	1.30705637949758e-07	1.26519538386618	4.96910126708943
Glyma14g38280	113.70924479902	36.3214816664666	191.097007931573	5.26126686368087	2.39541022877346	2.48653492839866e-09	1.33040267641184e-07	0.261086624530361	3.34424365869122
Glyma11g15620	115.443836685918	39.6279196254809	191.259753746356	4.82638895894437	2.27094418710941	2.5597544972338e-09	1.36811349187449e-07	0.107769946182239	1.42359814408812
Glyma01g16140	108.879086170846	44.705198586466	173.052973755227	3.87098098715563	1.95269922165667	2.63293692373225e-09	1.40572389839393e-07	1.66297201246565	11.6144517237696
Glyma06g00540	28.0675695434009	3.71377132893539	52.4213677578664	14.1153999842241	3.81919810550852	2.65211276165281e-09	1.41445070478202e-07	0.0726140003977125	2.39442064868767
Glyma03g00530	23.9004271906427	2.64511662545391	45.1557377558315	17.0713598490511	4.09350607822918	2.68011901098049e-09	1.42786340443207e-07	0.0533193139346351	5.28308213219511
Glyma07g09200	64.8589038726328	17.5148668515352	112.20294089373	6.40615437415646	2.67945856429219	2.70455162852302e-09	1.43934567126923e-07	0.193686118025312	3.18007118647164
Glyma14g05090	126.268768861642	40.8133591527033	211.724178570581	5.18761951885447	2.37507267033918	2.72701744700386e-09	1.44948230515288e-07	0.0212409296913084	4.05767411705421
Glyma17g18640	152.424670235501	58.9463086237162	245.903031847287	4.17164429102777	2.06061614696396	2.72939957406771e-09	1.44948230515288e-07	0.16692302004379	0.328917472687733
Glyma16g26240	19.0129044810398	1.47911783949277	36.5466911225869	24.7084377909469	4.62693189298826	2.74291342639137e-09	1.45511266090293e-07	0.0278989488465756	11.3104194103198
Glyma13g35190	268.673500854923	458.4506133357	78.8963883741457	0.172093538713131	-2.5387351627708	2.79823727647208e-09	1.4828877138615e-07	3.41203285017379	0.114661193277248
Glyma04g14360	25.030687943315	2.62271482689003	47.43866105974	18.0876169125836	4.17693043679485	2.80502909984749e-09	1.48491227973176e-07	0.132585461255741	3.17521129749368
Glyma11g00320	129.291544994738	44.9964748169685	213.586615172508	4.74674107341322	2.24693735537282	2.86906248929016e-09	1.51559894056339e-07	0.0690285868760877	1.53179686793151
Glyma13g17180	523.996069139668	167.115556379744	880.876581899591	5.27106273636151	2.39809386317331	2.91174559529344e-09	1.53652230869693e-07	0.804500447246232	8.1756378009974
Glyma04g34890	336.570015540207	118.8511589135	554.288872166914	4.66372290547312	2.22148207353509	2.91492248426607e-09	1.53657617411633e-07	0.119081081556836	7.5189347097884
Glyma13g43870	545.185947239914	192.100338649301	898.271555830527	4.67605399421193	2.22529158870876	2.98879460382288e-09	1.57385703621539e-07	0.0627467170993417	3.20004846689979
Glyma18g20510	747.64480777502	285.501836858684	1209.78777869136	4.23740803912995	2.08318205900277	2.9986206921395e-09	1.57736917735039e-07	0.921854891321583	2.14548405359239
Glyma02g40800	156.97085218003	266.878809306008	47.0628950540525	0.176345567399806	-2.50352278207011	3.01177513337227e-09	1.58262290998962e-07	6.97461803849506	0.409668503249225
Glyma09g00740	15.7755745562456	0.784278162480359	30.7668709500109	39.2295392398884	5.29386848561127	3.05693064545646e-09	1.60466381455248e-07	0.0165590737551843	7.14236503395001
Glyma02g02210	107.395491749814	28.2550194735993	186.53596402603	6.60186995094177	2.72287471944816	3.14227971813877e-09	1.64773498798058e-07	0.150675054733095	11.2684132647561
Glyma03g31920	10.9929132980852	0	21.9858265961705	Inf	Inf	3.15362802081649e-09	1.65195233840946e-07	0	5.12289417872681
Glyma01g41330	181.16118577749	67.5026146498569	294.819756905123	4.36753092357065	2.12681791793862	3.18171319905744e-09	1.66491888687432e-07	0.551272306762575	1.81825007926164
Glyma11g11350	41.7489296608495	8.20251904908189	75.2953402726172	9.179538605405	3.198421640739	3.27511413856528e-09	1.71200082475442e-07	0.0461865472857414	2.78119167215365
Glyma13g27450	28.7773001500938	3.45657241741968	54.0980278827679	15.6507723113615	3.96816194580114	3.36438504566928e-09	1.75682773131903e-07	0.0714312245696829	14.2497029953846
Glyma06g42340	32.9772741508191	61.100178896424	4.85436940521424	0.0794493484780672	-3.65382080092863	3.44631006004403e-09	1.79772915063236e-07	0.398683430105391	0.159399191859197
Glyma16g33720	186.658208367827	59.5574260140903	313.758990721564	5.26817580476587	2.39730349070298	3.47776839570295e-09	1.81224734138127e-07	0.656632059943729	8.05547953340429
Glyma19g38980	11.2227695911625	0	22.4455391823251	Inf	Inf	3.48262495136235e-09	1.81288767390032e-07	0	4.37355617200763
Glyma03g33890	32.6422640832205	5.86870670354069	59.4158214629004	10.1241763244113	3.33973263389452	3.54042761378494e-09	1.84105920024635e-07	0.0215866257487794	1.17983085007561
Glyma03g42390	65.9415773763635	16.5821002954808	115.301054457246	6.95334441371518	2.79770705100747	3.79165352824382e-09	1.96964970651693e-07	0.053701484742513	5.23641610605911
Glyma13g32160	33.197970380149	7.29190440101754	59.1040363592805	8.10543214897783	3.018889106479	3.82127280945773e-09	1.98297472592971e-07	0.0187387652066333	0.451693322135839
Glyma08g11610	112.060383906497	38.4854909091664	185.635276903827	4.823513290813	2.27008434165859	3.8784918665888e-09	2.01057960631786e-07	0.779865690096319	0.1341859392258
Glyma01g33960	26.9382695886671	3.5124925594356	50.3640466178985	14.3385489835717	3.84182713007619	3.91275380793411e-09	2.02623881910768e-07	0.0365060762451006	2.41238799961921
Glyma03g37420	42.9628675439086	74.6798711987388	11.2458638890785	0.150587617634621	-2.73132494846023	4.00307713764227e-09	2.07086722359624e-07	14.7365647515265	0.196826091940203
Glyma10g37330	14.2383445254355	1.1533173580279	27.3233716928431	23.691112860353	4.56627406384977	4.01109340430844e-09	2.07286836291112e-07	0.0312384652090278	4.31251252544234
Glyma13g34210	16.5002012639595	1.04781778796269	31.9525847399563	30.4944095309576	4.93047287588359	4.12670516395496e-09	2.13041154089175e-07	0.0355350084884856	4.03428604170759
Glyma13g38630	143.961827650986	50.7288747737207	237.194780528251	4.67573510325773	2.22519319846629	4.13651623385257e-09	2.13327271160283e-07	0.238320923440657	5.18634722050555
Glyma18g53930	181.465760298315	292.939225888961	69.99229470767	0.238931111035982	-2.06533337665166	4.16713156910317e-09	2.14684604023498e-07	18.3379512570946	0.4281442621781
Glyma14g38890	37.8914184864186	7.34444488636945	68.4383920864678	9.31838867951512	3.22008050798599	4.21082872522137e-09	2.16712403589586e-07	0.0677189203075163	1.79577219854154
Glyma07g31800	84.4804434918872	30.3284219597484	138.632465024026	4.57104115763154	2.1925228090193	4.22909766914169e-09	2.17428701460924e-07	0.0503069300736891	1.4904347621475
Glyma03g11610	94.8286209590289	31.8965596853477	157.76068223271	4.94600934360894	2.30626496515558	4.29303197003031e-09	2.20488886575873e-07	0.265633241290651	2.17286111700417
Glyma07g39250	142.564853207022	52.2838532776383	232.845853136406	4.45349450240297	2.15493781311817	4.38627003239596e-09	2.25046275491708e-07	0.0111417520969084	0.733583888125055
Glyma13g23740	122.609259790879	45.6510368372008	199.567482744558	4.37158707821355	2.1281571365205	4.51405162389002e-09	2.31364822359647e-07	0.1985461860672	1.17114382520138
Glyma06g24770	97.9131251819514	176.248748565479	19.5775017984243	0.111078813085309	-3.17034442822012	4.53787981012678e-09	2.32347815319125e-07	1.24991399204518	0.380001319588689
Glyma12g02580	10.8731388433683	0.263539625482328	21.4827380612543	81.5161591807562	6.34901417213428	4.55675359393605e-09	2.32934820305678e-07	0.0105536523663033	1.89708898583866
Glyma01g38550	93.9832923735126	29.7398095371235	158.226775209902	5.32036948697977	2.41152644093759	4.55866676523229e-09	2.32934820305678e-07	0.512737807277566	8.39299428270797
Glyma02g06150	242.918728672521	95.5563553539564	390.281101991085	4.08430292831304	2.03008987330862	4.70712402588399e-09	2.40274881456078e-07	0.538471837681269	0.190526323774219
Glyma08g43370	24.4541653650495	2.36551591537433	46.5428148147247	19.6755449888231	4.29833169208306	4.74181273611746e-09	2.41798579451018e-07	0.151316970887565	12.1173842994057
Glyma02g08940	83.7251493764629	27.6694776226775	139.780821130248	5.05180556844651	2.33679911441527	4.78051667237781e-09	2.43523710161811e-07	0.100465756381874	2.49583016795606
Glyma14g38040	41.8069604975426	77.2916250765028	6.32229591858238	0.0817979426920395	-3.61179163151378	4.79557110912529e-09	2.44041827939224e-07	8.0690040816566	0.0802762810948362
Glyma01g41070	90.326304094997	25.0622365722358	155.590371617758	6.20815988107474	2.63416571227109	4.84857831403644e-09	2.46488305277053e-07	0.521193662518987	5.07418748071392
Glyma06g22430	252.16832804561	109.995620739831	394.341035351388	3.58506122970212	1.84199775910382	4.88351519036618e-09	2.48012098179034e-07	0.230624489603314	4.82334391216865
Glyma19g32650	397.116933760839	161.639885992538	632.59398152914	3.9136007653355	1.96849659110836	4.9737273225511e-09	2.52337132477001e-07	0.198134287604147	1.09009193676282
Glyma10g17040	18.0776421805103	35.6573679843912	0.497916376629464	0.0139639127836756	-6.16215293858148	5.01636771015393e-09	2.54242336287548e-07	0.240568535888059	0.0115703464796289
Glyma18g44630	240.914687471265	90.1387488481814	391.690626094349	4.34541893580156	2.119495271969	5.11816299633565e-09	2.59138763339292e-07	0.0676353034839384	1.66297591143624
Glyma12g35200	9.29777814678532	0	18.5955562935706	Inf	Inf	5.12471739869469e-09	2.5920799854754e-07	0	2.28173712614273
Glyma20g31910	9.96838737024075	0	19.9367747404815	Inf	Inf	5.13193503156431e-09	2.59310605998345e-07	0	1.55151732171943
Glyma03g02590	50.5720917126551	11.5339012646013	89.6102821607089	7.76929506373806	2.95778370362832	5.53955894444393e-09	2.79342461282237e-07	0.304847414161173	3.5041679141819
Glyma03g02600	50.5720917126551	11.5339012646013	89.6102821607089	7.76929506373806	2.95778370362832	5.53955894444393e-09	2.79342461282237e-07	0.304847414161173	3.5041679141819
Glyma08g21840	146.642420929363	47.564606481713	245.720235377014	5.16603107967444	2.36905632296759	5.61636806735237e-09	2.82930203054234e-07	0.0729231158952928	7.34984778500659
Glyma16g34060	77.8559273730921	24.1531868072165	131.558667938968	5.44684513016976	2.44542084769746	5.8022989991519e-09	2.92002304012707e-07	0.15968826864203	0.66526468184689
Glyma03g07580	42.8596712236674	7.82375948290372	77.8955829644311	9.95628548329566	3.31560759828098	5.80859919096988e-09	2.92025279044605e-07	0.255391416951082	4.89660444458021
Glyma1454s00200	24.0837424169803	3.30487307596919	44.8626117579915	13.5746852380511	3.76284684092676	5.99935757052575e-09	3.01312458162697e-07	0.00411264049841657	1.23082386077555
Glyma09g26940	188.511030830471	302.772570148169	74.2494915127727	0.245231896259416	-2.02778145850726	6.08257677519876e-09	3.05185350589365e-07	4.07752793385847	0.476507057479523
Glyma18g53580	10.8529060285233	0	21.7058120570466	Inf	Inf	6.15007989675287e-09	3.0826273087305e-07	0	6.44929537264396
Glyma18g41910	260.86304751982	105.730744283935	415.995350755705	3.93447860008029	1.97617246142051	6.24011452144126e-09	3.12462167314613e-07	0.0151304703072458	2.29971378742069
Glyma09g29220	11.2726433582871	0	22.5452867165743	Inf	Inf	6.3568206475335e-09	3.17987385604797e-07	0	3.48133770163796
Glyma04g01530	27.5226431824694	3.41671336000102	51.6285730049377	15.1105953485434	3.9174885978435	6.46504741370528e-09	3.23077814405094e-07	0.0161125436141955	5.69523760782262
Glyma15g18860	37.11596510117	7.31726725688404	66.9146629454559	9.14476137010071	3.19294552375594	6.54116358578482e-09	3.26555012859565e-07	0.0346947991785519	3.24168409430379
Glyma13g26110	248.118958454585	410.001857793269	86.2360591158998	0.210330898450176	-2.2492672915775	6.59890416540843e-09	3.2910882021752e-07	0.478864624745765	0.0560358869074286
Glyma16g04000	62.0019716914346	15.3871091064153	108.616834276454	7.0589500292273	2.81945360838619	6.60782396862116e-09	3.2922511184836e-07	0.00853944534520759	11.5267670875456
Glyma18g50610	42.2124892482102	11.4508034931	72.9741750033205	6.3728431849602	2.67193716113234	6.92051410875183e-09	3.44461007526549e-07	0.354208912278488	0.276874712531458
Glyma07g29150	102.530441698877	31.9572556582851	173.103627739469	5.4167238135353	2.43742053293543	6.98023456133887e-09	3.47087822620684e-07	0.436977898062615	3.46324502762278
Glyma16g26100	101.88032244598	35.0100430712353	168.750601820726	4.82006267394093	2.26905190554153	7.25560425249723e-09	3.60421780626286e-07	0.453672363891795	2.86239134672186
Glyma01g33450	69.4919761514934	18.6689118938854	120.315040409101	6.44467342783422	2.68810725447815	7.30552828841392e-09	3.62541375528212e-07	0.393600249255992	6.93876711930501
Glyma02g33780	187.824187401963	74.3733359819372	301.275038821988	4.05084745553376	2.01822375787337	7.4339155088884e-09	3.68546686235794e-07	0.411909216668437	0.419719383855707
Glyma20g34770	134.967835062857	224.481420051896	45.4542500738176	0.202485577930278	-2.30410893943049	7.45092632238514e-09	3.69023925776564e-07	11.9077366185892	1.47936818544702
Glyma08g22400	212.050339536815	356.751388543765	67.349290529866	0.188784942939623	-2.40518439169498	7.46449936320711e-09	3.69330125423316e-07	1.60643482129489	0.178053147799434
Glyma06g20300	103.854337199498	33.6444115806057	174.06426281839	5.17364562614996	2.37118123861773	7.49747071313178e-09	3.70594563746127e-07	0.0638243438262071	8.46096802773717
Glyma15g11630	153.462474368746	58.9350233700404	247.989925367452	4.20785317773399	2.07308436635776	7.60109350587112e-09	3.75345302143179e-07	0.0312373419256927	0.288447288211117
Glyma14g39620	517.122097902256	896.093599899325	138.150595905187	0.154169827706289	-2.69740764920486	7.71844801998e-09	3.80764069992557e-07	11.5075671591438	0.123325733904081
Glyma11g34670	18.5718599693703	1.1037379299786	36.0399820087621	32.6526624028049	5.0291287245986	7.97955565372364e-09	3.93256740319065e-07	0.0036222864017002	5.97543403612166
Glyma04g35380	50.2074272647073	14.6128012051394	85.8020533242753	5.87170468685349	2.5537794107006	8.00626258538671e-09	3.94184197221212e-07	0.152821487910015	5.10904745266401
Glyma02g06650	43.3785483860034	8.00420133688472	78.752895435122	9.83894483915781	3.29850360449354	8.07901486553145e-09	3.97374616018901e-07	0.123541132341861	5.5904835544695
Glyma20g26420	130.663217425849	46.7036304560851	214.622804395613	4.59542014827778	2.20019676970293	8.17388053108713e-09	4.01645360648984e-07	0.308590196359585	1.7932355748552
Glyma02g12050	810.250999188498	263.351623503619	1357.15037487338	5.15337766601894	2.36551832447759	8.35925026122694e-09	4.10350504228186e-07	0.151292661200564	12.3106935657025
Glyma18g47720	392.233916899606	143.825212798352	640.642621000859	4.45431373634792	2.15520317688024	8.37420291442836e-09	4.10681101317692e-07	0.0343000510785987	3.7001078543139
Glyma07g33510	54.2984894111089	12.4712157484026	96.1257630738151	7.70781012958804	2.94632103342974	8.51584122303989e-09	4.17217777881345e-07	0.740508730605924	6.66719100788428
Glyma07g32610	19.847110258924	2.05577651850672	37.6384439993412	18.3086262833089	4.19445164306213	8.59380101950845e-09	4.20624895541524e-07	0.0437822267405397	3.0907535444027
Glyma14g17190	166.075750986157	274.323597384338	57.8279045879757	0.210801787157073	-2.24604099683199	8.60587780034351e-09	4.20803846689399e-07	10.9097942755595	0.0193256872071802
Glyma20g34510	65.8930454411904	115.750944263694	16.0351466186866	0.138531454068803	-2.85171451228079	8.66541883814269e-09	4.23301051415938e-07	0.91713443591422	0.0803873879776931
Glyma18g03720	15.14576144741	0.527079250964656	29.7644436438554	56.4705280835488	5.81942621761713	8.69032005708607e-09	4.24102894739025e-07	0.0239778405276994	5.28941743280034
Glyma08g40270	76.6749068387553	22.8947884784848	130.455025199026	5.69802273218728	2.51046137728627	8.78509145834004e-09	4.28309634583051e-07	0.0107429332735786	2.21433674375219
Glyma12g33150	110.62805650992	34.5070116836659	186.749101336175	5.41191752702752	2.4361398540493	8.88840010353914e-09	4.32923994516727e-07	0.0257503778223749	5.82477906390752
Glyma13g27060	94.3056533071969	31.3113269193868	157.299979695007	5.02374045341441	2.32876193074139	9.09096953088964e-09	4.42247241718227e-07	0.965656301208243	6.38970304323083
Glyma09g07160	56.1496890662312	15.2521985338844	97.047179598578	6.36283217681552	2.66966907021936	9.09751594833884e-09	4.42247241718227e-07	0.582156466657994	1.23323838593989
Glyma10g38220	24.3484070471669	3.97097024045109	44.7258438538827	11.2632029820506	3.49354524816859	9.27662155903056e-09	4.50515655169518e-07	0.0915011071723412	1.91204777824021
Glyma08g15630	42.4556528414801	8.19732461879897	76.7139810641613	9.35841687765209	3.2262644960551	9.46465804737182e-09	4.59201317088652e-07	0.108893597188548	8.34515673173539
Glyma14g04950	170.390767313575	70.0253617545398	270.756172872611	3.86654443602438	1.95104479322714	9.90760322841192e-09	4.8022566065318e-07	0.0448326070662111	0.611450347633299
Glyma05g05390	36.6150996844383	4.96286788639786	68.2673314824787	13.7556213554636	3.78194940402163	1.0191513435563e-08	4.93030494593795e-07	0.153594381451792	12.8412646533909
Glyma13g22540	325.716407372766	119.945029751459	531.487784994074	4.43109469475627	2.14766315828301	1.02194866342101e-08	4.93905614672514e-07	0.792951882417615	2.3618577324894
Glyma18g05260	214.091568609282	100.016279379786	328.166857838778	3.28113443005262	1.71419470315144	1.02891476505929e-08	4.96791860428095e-07	0.150265754000855	13.706035421641
Glyma20g07060	191.833148563213	76.2216617257651	307.444635400661	4.03355986263857	2.01205366733418	1.04158751132028e-08	5.02425219142936e-07	0.555129869881434	2.30055156969589
Glyma07g16490	145.30278512527	236.979182992027	53.6263872585125	0.226291552622648	-2.14374536453302	1.05146994648554e-08	5.06703063025282e-07	13.8218107148903	0.0469487777762235
Glyma06g04030	198.523373014613	75.4910923197195	321.555653709507	4.2595178295693	2.09069012898174	1.05329291254351e-08	5.07092550274924e-07	0.054504822973816	1.79626886378809
Glyma01g05540	367.774889283284	608.620608153636	126.929170412933	0.2085522059432	-2.26151952259557	1.05545979007663e-08	5.07646699610197e-07	0.780888057866957	0.155962224596219
Glyma05g32860	73.0854730880704	21.2331641208183	124.937782055323	5.88408686262759	2.55681854424011	1.06003701256722e-08	5.09098613419875e-07	0.190492314350727	5.65942316751572
Glyma04g14250	30.7699205434282	6.62876829383825	54.9110727930181	8.2837520273654	3.05028436738692	1.06051599177574e-08	5.09098613419875e-07	0.0904617792213579	0.0656102631349922
Glyma06g20070	518.459347654654	194.693561291939	842.22513401737	4.32590132117657	2.11300075612908	1.08819537198938e-08	5.21884715205616e-07	0.123435551097672	3.77782729517237
Glyma07g14790	26.0456054054794	3.36713393195173	48.7240768790072	14.4704896994592	3.85504184018665	1.09971521287198e-08	5.26903819106916e-07	0.00940426218966126	7.04237197448203
Glyma14g05880	10.455021665065	0	20.91004333013	Inf	Inf	1.11011733733885e-08	5.3137829213443e-07	0	2.95617503723479
Glyma18g07950	430.519791928478	159.458882065143	701.580701791813	4.39975931541524	2.13742460466943	1.12613628519207e-08	5.38530225645009e-07	0.00531422254151207	12.5121541851907
Glyma16g08570	11.5835810837535	0.263539625482328	22.9036225420247	86.9076993644001	6.4414120894505	1.13441390135138e-08	5.41970037210634e-07	0.00950438574534756	2.78770720744647
Glyma05g32950	41.6081459851117	76.382353753524	6.83393821669943	0.0894701181735204	-3.48245026785835	1.14361540082809e-08	5.45844244752458e-07	4.73008807024574	0.0885968699703499
Glyma02g45420	59.2918483520737	18.4939143607611	100.089782343386	5.41203881400838	2.4361721860581	1.16387119819006e-08	5.54982207892668e-07	0.542850893930816	0.650495400938081
Glyma03g04700	20.0504615945093	2.5396170553887	37.56130613363	14.7901456457501	3.88656435431331	1.17784880975496e-08	5.61111902477453e-07	0.0960316848931049	3.58694891183012
Glyma08g45280	13.6081119895525	1.63081718094326	25.5854067981617	15.6887032446906	3.97165420565298	1.17965148136614e-08	5.61435461698189e-07	0.0551782380679461	2.19598958368319
Glyma19g33330	357.277579310587	153.874839000165	560.680319621008	3.64374268895519	1.86542108359789	1.18451594177731e-08	5.63214226055544e-07	0.346240002205594	2.1925827050521
Glyma14g11320	43.0792320399533	11.0806180138687	75.0778460660378	6.77560096125225	2.76034891183446	1.19907717480643e-08	5.69595852249064e-07	0.0228633135008302	0.125472672903558
Glyma11g13820	69.8929044495054	20.4391875751064	119.346621323904	5.83910788456487	2.54574796690859	1.22452081352806e-08	5.81129901371679e-07	1.32900233780644	1.06259425000687
Glyma19g41550	38.6763767897756	11.0217368145502	66.331016765001	6.0182000242861	2.58933205769318	1.23016937988846e-08	5.83256683312768e-07	0.0768639291167896	3.98795068065389
Glyma07g30380	520.450649870007	172.441343883088	868.459955856926	5.0362629767356	2.33235361771276	1.23424131472965e-08	5.84632618208388e-07	0.0210731559276365	15.1216843967704
Glyma05g27960	25.7087275491206	2.99175402243757	48.4257010758036	16.186391231572	4.01670946640481	1.23580993314587e-08	5.84821304821011e-07	0.0271804883836308	13.9083130352189
Glyma11g12350	13.2715853028498	0.520738536998032	26.0224320687016	49.9721649538682	5.6430528164743	1.29612849101598e-08	6.1278551638166e-07	0.0072429075099235	3.23101714216746
Glyma19g36130	293.967250970358	490.87342776372	97.0610741769974	0.197731367573063	-2.3383863403987	1.3229850220517e-08	6.24891592693662e-07	11.4898775840846	0.647276722128662
Glyma19g37860	74.5878412553655	122.597617732379	26.5780647783517	0.216791037786472	-2.20562297845512	1.33642359318907e-08	6.30643023819051e-07	1.61301137131517	1.09165860219521
Glyma08g47950	57.8680689743955	101.438749392941	14.2973885558504	0.140946025472642	-2.82678529886449	1.37311205954364e-08	6.47344612750702e-07	0.0356925437454153	0.00668057201022647
Glyma09g34380	123.119338576788	40.8340273594345	205.404649794142	5.03023245750665	2.33062507151052	1.45205155892392e-08	6.83914915684306e-07	0.422215344681959	5.13585180063144
Glyma09g15200	330.94452924061	164.922473129559	496.966585351661	3.01333454392996	1.59136085151712	1.53349505782313e-08	7.2159461887566e-07	1.8135191809122	14.7967156087486
Glyma19g15790	115.900761723238	38.7911009776486	193.010422468827	4.97563661779126	2.31488112597221	1.53522256099752e-08	7.21727911954179e-07	0.0251400535998288	5.32797642330478
Glyma17g05920	156.404350078815	59.4922413077931	253.316458849838	4.25797470865592	2.09016738055464	1.54626899783372e-08	7.26237787864141e-07	0.0844610676063056	5.50887452675197
Glyma10g06710	113.204329345924	39.9066239424506	186.502034749398	4.67346060188788	2.2244912317913	1.58265797987882e-08	7.42630678201728e-07	0.142156484519671	2.47438587226601
Glyma19g41900	42.1209449571137	7.7164451392196	76.5254447750077	9.91718898979267	3.30993124912182	1.60953193616341e-08	7.54532264970866e-07	0.327640709422769	10.0162810982539
Glyma08g21080	124.984030516262	48.4872340677754	201.480826964749	4.15533760253512	2.05496569425604	1.63934349174232e-08	7.67787369379932e-07	0.0202219187310506	0.58111927951009
Glyma06g16810	187.260636915438	289.757706253874	84.7635675770021	0.29253257375918	-1.77333081588594	1.68627672960799e-08	7.882909916623e-07	13.3713463863301	1.32544628667888
Glyma05g17440	61.9082126913295	108.866960540747	14.9494648419123	0.137318657264405	-2.86440043943743	1.69770006511848e-08	7.92889395833325e-07	0.0757380580153511	0.112142789777888
Glyma08g47560	171.991744480258	273.563329878265	70.4201590822518	0.257418123670261	-1.95781446398321	1.70615866237574e-08	7.96095862137282e-07	18.0537293917019	0.159417965653017
Glyma08g09820	305.901374219707	127.429204593484	484.373543845931	3.80111878898677	1.92642411165193	1.72970794218118e-08	8.0633111002444e-07	0.142896918333013	1.96048314519942
Glyma09g34990	16.6779339507966	1.36727755546093	31.9885903461324	23.3958278758905	4.5481793751483	1.73411690503297e-08	8.07633029778311e-07	0.0179366326837934	2.26221046334733
Glyma03g03460	580.844893042683	188.746232437231	972.943553648135	5.15477072620082	2.36590826085643	1.7758927592291e-08	8.26319263100149e-07	0.512443547825926	14.5702959198239
Glyma14g07410	21.309180125591	2.408754629457	40.209605621725	16.6931098460574	4.06118084177163	1.80305654788269e-08	8.38178091789224e-07	0.0348145157047921	5.16748987864529
Glyma07g05010	13.2215085664531	0.576658679013949	25.8663584538923	44.8555781699535	5.48721550250046	1.84456356969266e-08	8.56676350076686e-07	0.00919818716600201	2.58576888628861
Glyma19g40040	2105.32032132908	529.687047641808	3680.95359501634	6.94929885751242	2.79686742592003	1.85909882894181e-08	8.62625308994512e-07	0.204252966324083	18.0188259326813
Glyma20g36810	9.7925043390729	0.576658679013949	19.0083499991318	32.9629132290785	5.04277184697812	1.86829946970722e-08	8.66090254171417e-07	0.0148413513463161	0.625934931072257
Glyma01g38610	84.7965860695626	35.7825361988923	133.810635940233	3.73955147272023	1.9028652415335	1.89903397228715e-08	8.79522008314235e-07	1.48837916531527	2.30314833746294
Glyma11g33130	72.2781426849587	22.3860628794848	122.170222490433	5.45742335970979	2.44821996514406	1.92704804577961e-08	8.91670111034673e-07	0.229878983209898	3.74003454712911
Glyma15g07630	9.65141037225242	0	19.3028207445048	Inf	Inf	1.95784294836509e-08	9.05081273438008e-07	0	6.78830092800677
Glyma18g06340	13.7014207927231	1.30501669947839	26.0978248859678	19.9980773398525	4.32178939760755	1.96507897003079e-08	9.07586796389546e-07	0.0459297619890829	2.7057455173957
Glyma13g03650	633.524616999697	240.832618314421	1026.21661568497	4.26111970574181	2.09123258107592	1.96711126181338e-08	9.07686528962141e-07	0.0222809703974974	3.61488244102198
Glyma16g21050	25.635621027092	4.20733223644801	47.063909817736	11.1861643371119	3.48364352526314	1.96915443346157e-08	9.07791093204569e-07	0.0106108129387774	1.14089694430322
Glyma10g15790	20.9275196668371	2.41509534342362	39.4399439902506	16.3305950208744	4.02950545272056	2.0304159357082e-08	9.3517028161425e-07	0.0659757272082493	2.95677620276017
Glyma09g40580	57.3127287185232	18.7297765756104	95.895680861436	5.11995861105517	2.35613214775129	2.0340371123857e-08	9.35975475296965e-07	0.619170779682702	0.850151127439223
Glyma07g17110	208.338706424994	70.9106947285239	345.766718121465	4.87608701966898	2.28572387282536	2.04552191408563e-08	9.40394357061646e-07	0.220703359336003	11.480319334086
Glyma06g45050	182.095190355142	305.640586808192	58.5497939020909	0.191564198045577	-2.38410013782384	2.09407952980933e-08	9.6094982867917e-07	10.3882187664917	0.09624818159532
Glyma13g31580	37.4359073469233	6.43383023830509	68.4379844555415	10.6372070633885	3.41104749716139	2.1107675897489e-08	9.67719162958916e-07	0.102137762482524	6.78667168863529
Glyma14g26700	71.6749027778082	22.3267630808049	121.023042474811	5.42053687033833	2.43843574859331	2.11677572371968e-08	9.69584172698841e-07	0.497358502322284	1.47603556014066
Glyma11g01040	118.555801374018	200.52299624621	36.5886065018253	0.182465887637648	-2.45430132040712	2.12679403202458e-08	9.73280935552786e-07	2.23137144788134	0.101449386585966
Glyma06g41520	378.869735076331	130.074842987485	627.664627165178	4.82541137663006	2.27065194045848	2.15487400610468e-08	9.85228899424236e-07	0.0770884018522428	17.578055288125
Glyma07g38780	69.1878824279929	123.302074610837	15.0736902451488	0.122250094272331	-3.03209251718493	2.15909510318749e-08	9.86256486211959e-07	13.0083519482793	0.0501993317922371
Glyma12g17680	28.5300838004524	5.58095050587557	51.4792170950292	9.22409489939616	3.20540735581101	2.25782231709101e-08	1.02950560355573e-06	0.0548047871434705	0.210742939291609
Glyma04g16880	25.1369859144008	3.57475341541814	46.6992184133835	13.0636194966531	3.70748277021021	2.25789554658931e-08	1.02950560355573e-06	0.0348369356231476	3.33624257629847
Glyma07g33440	18.1319030123272	1.93759552050826	34.3262105041461	17.7158803996109	4.14697125758275	2.26349579468761e-08	1.03111828029101e-06	0.00270161528453459	2.13593455217281
Glyma11g03220	66.1810345695808	115.051644185936	17.3104249532254	0.150457866775462	-2.73256855411018	2.32282852449366e-08	1.05718314985903e-06	3.49113225307407	0.198058341218489
Glyma07g02180	468.357800993655	181.792573168063	754.923028819246	4.15266155081779	2.05403629438394	2.34696338160053e-08	1.06719564211759e-06	0.0262186102479267	3.22553771500156
Glyma07g18890	32.1501350176957	5.44374736597723	58.8565226694142	10.8117659973092	3.43453028747612	2.43917026930466e-08	1.10811505334511e-06	0.0156687470326729	5.6013213910364
Glyma13g41980	78.0464600387383	133.314537702372	22.7783823751048	0.170861953749996	-2.54909691055266	2.45008692737683e-08	1.11206352426705e-06	7.46757411427143	0.517760333212384
Glyma08g45150	20.6373152030093	3.09725359250278	38.1773768135158	12.326203093582	3.62365656197216	2.48374126259159e-08	1.12631580867051e-06	0.00842646842015471	0.589735880492016
Glyma14g16070	16.8156367469981	32.7115638427651	0.919709651231143	0.0281157347185209	-5.15247844199198	2.48720993637045e-08	1.12686620263137e-06	1.6450685807373	0.0132687844926839
Glyma09g04510	15.1595038763597	0.784278162480359	29.5347295902391	37.6584877702479	5.23490316254615	2.5000173837861e-08	1.13164283260818e-06	0.0176322871824905	3.91922338277061
Glyma12g35320	171.641415102031	291.037940215229	52.2448899888322	0.179512299840344	-2.47784539674026	2.51929616208605e-08	1.13933743989073e-06	2.77826631962055	0.225895264885025
Glyma17g09740	210.536594629972	84.7586365250451	336.314552734899	3.96790895327254	1.98837892235554	2.52215794313819e-08	1.13939955554613e-06	0.0808628196641474	2.01089977033093
Glyma16g24820	8.02525088331453	0	16.0505017666291	Inf	Inf	2.52399357250828e-08	1.13939955554613e-06	0	0.679706896490003
Glyma15g09370	23.9988690134756	3.9229556954469	44.0747823315043	11.2350956149362	3.48994049734086	2.5406209148352e-08	1.1458704781323e-06	0.213956018482847	1.40039266085146
Glyma07g32600	7.44958217820236	0	14.8991643564047	Inf	Inf	2.57994889842071e-08	1.16255893869052e-06	0	0.326929517262777
Glyma16g01060	527.216021155299	222.152539555634	832.279502754964	3.74643253874006	1.90551747338533	2.60757691076825e-08	1.17394991857497e-06	0.0694010568405004	0.653187200027938
Glyma02g39960	37.9625972498347	65.3811384243165	10.5440560753529	0.161270609987289	-2.63244454969155	2.73865294112432e-08	1.23185151599285e-06	2.32995496787474	0.259862393069251
Glyma01g45020	1112.03816412048	375.95129675601	1848.12503148495	4.91586289881685	2.29744468016232	2.78238682967618e-08	1.25039763524647e-06	0.0493451779142914	3.69968665427431
Glyma13g26630	287.232031937362	121.914812980764	452.549250893959	3.7120120174844	1.89220138113819	2.82775800253952e-08	1.26964555849872e-06	0.0199678792255926	0.970256604222457
Glyma15g07260	51.658024221041	13.6392572111573	89.6767912309248	6.57490285890105	2.71696957942136	2.83307363274231e-08	1.27089038284588e-06	0.176476214767911	4.64323543454035
Glyma10g32410	145.939797867506	50.4796846284021	241.399911106609	4.78212003271484	2.25765034260268	2.86695983976535e-08	1.28493797374524e-06	0.752706744332205	4.56679670641533
Glyma11g36940	78.5863309787606	31.6026314825035	125.570030475018	3.97340425731756	1.9903755818372	2.916496223096e-08	1.30596833115391e-06	0.47345941918926	2.09396486524622
Glyma17g34590	504.317562699634	204.227524998263	804.407600401005	3.93878151540957	1.97774939273839	2.93511977454575e-08	1.31313106977059e-06	0.251094155803417	2.5650782056592
Glyma19g37150	23.5100560345845	3.26163436188652	43.7584777072825	13.4161199117281	3.74589558360131	2.9452639286692e-08	1.31649082564746e-06	0.092336359495053	2.59360944365141
Glyma09g07650	56.9266885041326	18.503384840818	95.3499921674473	5.15311079501021	2.36544361164355	2.9638889336613e-08	1.32363200788075e-06	0.0368706818738406	5.01708340078963
Glyma12g31450	48.4041113519797	10.4946575635855	86.3135651403738	8.22452420361628	3.03993222001041	2.96924372012217e-08	1.32483943237201e-06	0.0876416787205909	8.91273644747955
Glyma02g35210	243.476650127072	98.2150717878526	388.73822846629	3.95803028384458	1.98478265083546	2.97674065053786e-08	1.32699964789767e-06	0.664316899543908	1.52613677392759
Glyma06g04960	72.923197686543	23.0678025292026	122.778592843883	5.32250927189326	2.41210655787678	3.00884194144097e-08	1.34011460195748e-06	0.673378103123287	9.08113055983701
Glyma03g36240	16.1807470625931	1.1533173580279	31.2081767671582	27.0594876162467	4.75806261637112	3.01559859083088e-08	1.3418712722592e-06	0.0256676303176335	3.88208329772826
Glyma20g27730	62.1946463509216	19.2444242892157	105.144868412628	5.46365361896274	2.4498660235173	3.01815642450792e-08	1.3418712722592e-06	0.0699103314915633	1.06686389249215
Glyma20g29890	10.1600398728432	0	20.3200797456864	Inf	Inf	3.04733496799254e-08	1.35363973649326e-06	0	4.12763398830996
Glyma09g41340	131.85855663844	46.51455532077	217.202557956111	4.66956109669878	2.22328695392352	3.05797366617044e-08	1.35715912983601e-06	0.0647273604474732	5.81994525824106
Glyma20g25110	14.5866296795057	0.833857590529652	28.3394017684818	33.9859012981834	5.08686447814573	3.10840330839251e-08	1.37709431321187e-06	0.0181226001070409	6.97102196937399
Glyma15g15680	269.977225788296	108.90794389445	431.046507682142	3.95789776455516	1.98473434698012	3.11310605628201e-08	1.37795614659505e-06	0.190807503892114	2.01207078964171
Glyma20g27460	159.312311794552	56.3465173639368	262.278106225166	4.65473499508651	2.21869903413047	3.12848296297265e-08	1.38353698326223e-06	0.70830185073458	4.47526562759926
Glyma16g02300	109.259626390959	35.5597740113377	182.959478770579	5.14512490186933	2.36320610007751	3.13944567773023e-08	1.38715754954211e-06	0.152466167621244	7.21416034623685
Glyma10g31800	9.52940590577851	0	19.058811811557	Inf	Inf	3.17349365674248e-08	1.4008236146299e-06	0	4.47546639620387
Glyma16g27260	175.688186689847	72.390231167378	278.986142212316	3.85391975841678	1.94632653392234	3.17598134067531e-08	1.4008236146299e-06	0.109178219303677	0.465484171131493
Glyma12g21640	87.3140870971373	26.9434121695805	147.684762024694	5.48129394655635	2.45451650448549	3.30103615093618e-08	1.45469735071194e-06	0.106912431372443	5.88073932270477
Glyma15g02510	225.988809206181	99.9086056311278	352.069012781235	3.52391078383285	1.81717739947081	3.51995519136176e-08	1.54980370729446e-06	1.19153588404317	5.23095559742567
Glyma01g42560	26.1196450105789	5.34978294016157	46.8895070809963	8.76474944973753	3.13171285050705	3.55206240991585e-08	1.56256351065779e-06	0.237760849874491	0.0552210657339262
Glyma13g34220	90.9338054005201	34.3805064892943	147.487104311746	4.2898467582981	2.10092611276163	3.59330456578887e-08	1.57931582292143e-06	0.704177718321046	0.194015511405217
Glyma20g00970	20.3219357743107	3.43120956155319	37.2126619870682	10.8453480673513	3.43900445006293	3.62124155185575e-08	1.59019599359304e-06	0.108973018301466	1.21365311352808
Glyma06g47300	40.1183979471486	10.0581630817725	70.1786328125248	6.97728126318641	2.80266499170801	3.66049611391142e-08	1.60602258384983e-06	0.10904268757865	1.11505475149913
Glyma01g37950	46.0192365538317	13.0163987607581	79.0220743469053	6.07096292909692	2.60192536373861	3.83572388387945e-08	1.67995293294573e-06	0.123759277849451	1.87495218165843
Glyma16g34340	322.322651375874	530.423328188366	114.221974563383	0.215341159585688	-2.21530399714312	3.88099719341502e-08	1.6982931063619e-06	4.17481204785093	0.00249937467391564
Glyma10g29490	255.689811518558	103.880603766488	407.499019270629	3.92276329262236	1.97187028293911	3.88710745692484e-08	1.69947874842437e-06	0.0820088586362847	4.17367143151431
Glyma19g42830	46.405973583464	83.3727554270457	9.43919173988237	0.11321674198644	-3.14284078163929	3.89701064822549e-08	1.70231917066234e-06	0.404812090722933	0.224409615500108
Glyma17g34880	40.2834880220751	8.31550561679743	72.2514704273528	8.68876455105795	3.119151055892	3.90617370636624e-08	1.70483160374009e-06	0.0926656856018869	6.62701190270821
Glyma15g17180	7.04674855937714	0	14.0934971187543	Inf	Inf	3.96354934189238e-08	1.72836344906098e-06	0	0.132373905712139
Glyma07g11310	175.023227557248	79.9718532610681	270.074601853428	3.37712070985488	1.75579374712646	3.9792299814505e-08	1.73368840333937e-06	0.337927575407837	1.06469946083381
Glyma11g05880	10.390869526071	0.257198911515704	20.5245401406263	79.8002605052751	6.31832155097226	3.9847005394557e-08	1.73455958238867e-06	0.0108451787004242	1.58520871593176
Glyma04g39650	9.66545260012011	0.263539625482328	19.0673655747579	72.351038443881	6.17694181858404	4.05396127343578e-08	1.76317325254488e-06	0.0128235294114225	1.27552742311863
Glyma04g02230	49.2261981179646	10.1996642588439	88.2527319770853	8.65251342960269	3.11311927560554	4.11422207639879e-08	1.78782625933806e-06	0.542925548163216	7.78432942107031
Glyma04g01500	213.051578257283	91.6235169243064	334.479639590261	3.65058721623387	1.86812854777585	4.23701409245511e-08	1.83679983623471e-06	0.226522192184478	1.81709620529054
Glyma09g29380	33.9471818206033	6.65594592332366	61.2384177178829	9.20055818111324	3.20172138950616	4.23794891477122e-08	1.83679983623471e-06	0.218715022691778	2.32787119798588
Glyma12g03050	32.7372044359832	59.4563208825732	6.0180879893932	0.101218640845251	-3.30445308767647	4.30870211476071e-08	1.86584723380361e-06	5.30843117567666	0.0067002723974175
Glyma08g01310	163.637450360614	283.13584567872	44.1390550425081	0.155893560339207	-2.68136676055643	4.46301528958094e-08	1.93099794862536e-06	8.17339165023296	0.492427637955751
Glyma19g11360	113.800315531888	41.8487454033065	185.75188566047	4.43864885005114	2.15012057883006	4.50071420789862e-08	1.94491683980782e-06	0.0689150964829461	1.19982103579803
Glyma10g33450	25.4232874405135	6.44017095227171	44.4064039287554	6.8952213004674	2.78559685543228	4.50296917066745e-08	1.94491683980782e-06	0.24320174971786	5.4605061982419
Glyma14g25340	255.939750043878	116.530315093453	395.349184994303	3.39267241041309	1.76242213305833	4.55515995459597e-08	1.96576000354943e-06	0.982050420676283	1.18023625230537
Glyma07g06220	273.524455480817	129.555419442958	417.493491518677	3.22250889475523	1.68818434071309	4.58547238420246e-08	1.97613057996699e-06	0.0125843412708133	3.67209195780856
Glyma11g35430	23.2308833685144	2.67229425493932	43.7894724820894	16.3864710636381	4.03443328872929	4.58709997951236e-08	1.97613057996699e-06	0.0498103622454559	5.54376128592003
Glyma03g35990	35.5026953858129	6.54295935560813	64.4624314160176	9.85218276814838	3.30044339156561	4.61853087902638e-08	1.98795730936766e-06	0.22341302718268	4.06082989049172
Glyma16g32080	18.6462313793245	2.13887429000804	35.153588468641	16.4355561394442	4.03874836944026	4.82248367893227e-08	2.07395849300587e-06	0.0223251988416834	1.5620940894032
Glyma18g46350	18.5033977740463	1.82575523647642	35.1810403116162	19.2693081792898	4.26823287076466	4.83752186003818e-08	2.07863697258545e-06	0.0523839773731118	3.06225110978406
Glyma09g02590	195.000170283621	89.5097555995911	300.490584967651	3.35707077909867	1.74720295454461	4.8832119282693e-08	2.09646692174744e-06	0.56857707071612	2.80532705893363
Glyma05g29200	95.6673664801178	37.6816908236386	153.653042136597	4.07765784332074	2.02774072374736	4.97657089335071e-08	2.13147892009502e-06	0.0776218431620721	0.305132348357718
Glyma01g00850	32.7357043199717	8.00758099354873	57.4638276463946	7.17617813578034	2.84321570302434	4.97755968172992e-08	2.13147892009502e-06	0.0262658784511527	1.51846529931344
Glyma18g14750	251.080554954677	410.46413373031	91.696976179043	0.223398267092664	-2.16231010005322	5.00203380973888e-08	2.14012530457261e-06	0.665619534220469	0.590617107357125
Glyma05g05180	252.521277899946	107.365081497716	397.677474302176	3.70397403657387	1.88907398589907	5.08388677017327e-08	2.1732854881597e-06	0.430697296751429	0.0915246716340365
Glyma13g37830	118.503058766662	44.0603286042501	192.945788929074	4.37912732476677	2.13064339729893	5.24213539650851e-08	2.23901907837367e-06	0.363604073424388	1.11212353833808
Glyma18g45250	408.474840831477	178.757808334718	638.191873328237	3.57014823169707	1.83598397584951	5.30418413538035e-08	2.26358662508422e-06	0.149740827214046	2.99529814177867
Glyma10g32830	27.2269202572467	5.22459273826128	49.229247776232	9.42260004606892	3.23612520803251	5.31780158679293e-08	2.26746159297613e-06	0.282223504677322	2.2512395422508
Glyma10g32640	94.2944105921083	29.3854352519157	159.203385932301	5.41776511280098	2.43769784685426	5.32745116521801e-08	2.26963953179403e-06	0.302356183173534	11.4171763945647
Glyma07g08150	32.2770632502797	60.6331926680638	3.92093383249551	0.0646664584192465	-3.95083858914463	5.34817625121378e-08	2.27652820955627e-06	13.9128623364455	0.0697417133875888
Glyma17g37680	175.091718717231	296.493185095873	53.69025233859	0.181084271199113	-2.46526685422328	5.36058265844242e-08	2.27986721013058e-06	16.9065208798364	0.156676412679124
Glyma13g30210	18.3934581751469	1.56221561099409	35.2247007392998	22.5479123953223	4.49492196223344	5.36990553821285e-08	2.28189021650604e-06	0.0365960596850524	4.1479577906684
Glyma13g34730	54.1355267732228	15.5526361594828	92.7184173869628	5.96158853304304	2.57569680440932	5.391199062408e-08	2.28899227481491e-06	0.408765746987507	5.84139632335288
Glyma01g05060	21.687894431533	2.47101548543954	40.9047733776266	16.5538312562823	4.04909325118028	5.48811558465021e-08	2.32816298906388e-06	0.0253297613979693	9.31328370308821
Glyma06g04590	23.5130148663851	5.88954361905947	41.1364861137107	6.98466447902461	2.80419081483684	5.50883323306647e-08	2.33496966205285e-06	0.123547376606367	6.4224550460068
Glyma17g36530	281.560352522726	116.804684166262	446.316020879189	3.82104556906206	1.93396746310444	5.55153687833643e-08	2.35107586797548e-06	0.273048892093946	0.698257088133132
Glyma12g15610	9.24747766127778	0	18.4949553225556	Inf	Inf	5.59909316416081e-08	2.36920815150388e-06	0	2.95375542164902
Glyma05g38340	56.7235498555736	101.658191118218	11.7889085929287	0.115966145602762	-3.10822439901346	5.6514573807846e-08	2.38732273617877e-06	3.84996871153869	0.154029119972282
Glyma19g11560	227.26046011196	89.510027477564	365.010892746357	4.07787711648114	2.02781830156481	5.7058963908025e-08	2.40828344879707e-06	0.0102245942200103	4.79720078369186
Glyma08g04670	21.8938869882961	2.85273610892032	40.935037867672	14.3493952138337	3.84291802757998	5.72831696328948e-08	2.41570619077186e-06	0.0476189269412438	3.04642842778478
Glyma06g40390	223.544610687727	90.7589333388398	356.330288036614	3.92611806824887	1.97310355892632	5.96191355369536e-08	2.5100789419993e-06	0.301342215009904	2.91984762843468
Glyma18g39880	123.105373976339	45.7370364716177	200.47371148106	4.38318104858991	2.13197827103877	5.96214696766888e-08	2.5100789419993e-06	0.0435566037862784	2.91470531918123
Glyma09g17170	7.80225755098103	0	15.6045151019621	Inf	Inf	5.98505878542749e-08	2.51760389464788e-06	0	1.35237204007771
Glyma04g04250	200.601076797953	72.4296716254353	328.772481970471	4.53919608624893	2.18243681181592	6.02085038855261e-08	2.52946532609857e-06	0.287568357469755	7.24817584837755
Glyma07g32830	13.4995451234864	25.9255051652311	1.07358508174163	0.0414103823589684	-4.59386366601306	6.02338010136933e-08	2.52946532609857e-06	3.27786115742938	0.0208280587652864
Glyma03g35960	9.02957582377217	0	18.0591516475443	Inf	Inf	6.14968040288489e-08	2.58033567399972e-06	0	2.36891912663988
Glyma07g15150	235.368487304463	109.13014710647	361.606827502457	3.31353743296676	1.72837221760371	6.37138173796371e-08	2.67111627173876e-06	1.0045929503933	0.282330126326833
Glyma02g16690	88.3262937829599	31.5944979823171	145.058089583603	4.59124527519915	2.19888550629584	6.49722999661147e-08	2.71931385779451e-06	0.234425431026568	1.00408214242108
Glyma09g01920	23.3226229501516	4.09549195241617	42.549753947887	10.3894121737401	3.3770421246809	6.57270888443659e-08	2.74860235215021e-06	0.048031279905386	0.498307448164269
Glyma15g13100	369.031847222133	163.171434802982	574.892259641284	3.52324081929797	1.81690308877923	6.68548912797476e-08	2.79342766047059e-06	0.768662928726368	5.15369061876192
Glyma10g37650	42.7519241827207	78.1197795812282	7.3840687842133	0.0945223965530448	-3.40319998141767	6.71802175607697e-08	2.80467586646979e-06	5.21658190224011	0.154556949254182
Glyma20g00590	625.221450558777	272.071251542461	978.371649575093	3.59601260342056	1.84639807726517	6.74879281073265e-08	2.81517047688433e-06	0.301614283164113	3.40283827589084
Glyma02g42400	8.32695339681918	0	16.6539067936384	Inf	Inf	6.81486630139399e-08	2.84036124836999e-06	0	2.32959499122376
Glyma07g00890	70.4021055804789	22.4741051906952	118.330105970263	5.26517540815168	2.39648159511712	6.83395344200857e-08	2.84594296131245e-06	0.308395652140921	7.98530027506642
Glyma17g04170	102.775873099058	34.464022860157	171.087723337958	4.96424123301485	2.31157322369109	6.86998090943305e-08	2.85856416308991e-06	0.180183960893936	7.13199522528513
Glyma11g34490	264.734329299949	103.344950428577	426.123708171321	4.12331426358196	2.04380442223327	6.90780793537261e-08	2.87191252873856e-06	0.191368768541063	4.22436774028548
Glyma15g40840	8.44318159980785	0.576658679013949	16.3097045206017	28.2831163635486	4.82186918655289	6.99552511360206e-08	2.90596322944335e-06	0.0187203469478768	2.08842823165702
Glyma03g12080	9.23141131603039	0	18.4628226320608	Inf	Inf	7.06477720340672e-08	2.93229328227445e-06	0	9.99540676309222
Glyma06g02340	68.6798354478284	21.4926775871005	115.866993308556	5.39099853142994	2.43055251656233	7.1692306971863e-08	2.97071281617323e-06	0.668097133650753	1.29627158219413
Glyma18g07550	121.230039798397	199.303539016983	43.1565405798105	0.216536749887482	-2.20731619981492	7.21802854855953e-08	2.98598129683084e-06	4.92629979496927	0.0506625969090893
Glyma03g00380	105.575335514921	35.0409314297448	176.109739600098	5.02582929204347	2.32936166928764	7.3100709372038e-08	3.02155645115704e-06	0.5579822105407	4.28429524296219
Glyma06g44450	308.845970978449	127.606685390162	490.085256566735	3.8405923253024	1.941328831487	7.34069265671439e-08	3.03170606722304e-06	0.152128257890535	2.49635414869663
Glyma17g02600	292.974985427519	131.094961377415	454.855009477622	3.46966050181074	1.79479450536383	7.35856512416456e-08	3.03657782782721e-06	0.195608809776961	0.214269442087716
Glyma06g38410	71.4685295734835	25.0997810748879	117.837278072079	4.6947532219703	2.23104932512151	7.42419125961332e-08	3.06113126911433e-06	0.358951048822697	1.87293301289383
Glyma01g42130	91.0992623992579	28.7515414384145	153.446983360101	5.33700023314516	2.41602907434991	7.49327874806488e-08	3.08707022981901e-06	0.353747410342186	9.92299737049163
Glyma20g04640	53.191010503872	12.6129448286486	93.7690761790953	7.43435236203615	2.89420706846802	7.55164622027943e-08	3.10855367846807e-06	0.171281915150908	6.48338452134322
Glyma11g12310	42.0960966805707	8.10336019298331	76.0888331681582	9.38978786035494	3.23109256402696	7.55845647344755e-08	3.10879625800489e-06	0.0443248024462091	9.8659859212741
Glyma04g05700	12.4210179484321	0.790618876446984	24.0514170204173	30.4210002276996	4.92699568384125	7.63032129964989e-08	3.13577340713326e-06	0.0723145420355611	1.4802638933258
Glyma06g19710	86.1050059382608	145.278783431006	26.9312284455154	0.185376197470054	-2.43147208283576	7.64155904011267e-08	3.13781125646303e-06	5.28886921079623	0.229273656812766
Glyma02g14260	321.368620972566	130.707297074525	512.029944870606	3.91737841980362	1.96988849974743	8.49028961200799e-08	3.48345847931753e-06	1.4499190299468	0.785351577709613
Glyma18g06080	74.7305070434778	23.8826379778323	125.578376109123	5.25814511050597	2.39455395696519	8.60566220947415e-08	3.52789792940157e-06	0.444168270019767	2.72989491702404
Glyma13g16430	15.4582932519767	1.36727755546093	29.5493089484926	21.6117852812489	4.43374634848319	8.67048092883271e-08	3.55155691357834e-06	0.0201289454937441	3.13796715581047
Glyma09g27780	340.816982465498	128.628156402147	553.005808528849	4.29925938454651	2.10408815417098	8.67941079783534e-08	3.55230299590684e-06	0.245876880220323	13.3172492057181
Glyma18g12240	60.4467245785675	15.2685095090555	105.62493964808	6.91782911655099	2.7903193768578	8.80554022192524e-08	3.6009759534392e-06	0.463288137349379	9.43999432580641
Glyma14g33490	4.94796517602454	0	9.89593035204908	Inf	Inf	9.04936820948659e-08	3.69766212209872e-06	0	3.75671963364146
Glyma11g10060	7.74523634419068	0	15.4904726883814	Inf	Inf	9.15879428826657e-08	3.73931721378713e-06	0	2.10762497454692
Glyma04g39860	36.1694829790387	10.4688761083576	61.8700898497199	5.90990754015391	2.56313555977592	9.25743402515733e-08	3.77650408603418e-06	0.191677122553976	0.721804571043494
Glyma19g43460	46.4676843508021	12.9108991906928	80.0244695109114	6.19821039022589	2.63185172617034	9.39323263741497e-08	3.82877662797339e-06	0.16635280729738	2.78203390989564
Glyma10g07160	39.9282115727589	8.7422797279798	71.114143417538	8.13450788927928	3.0240550702775	9.62070934284819e-08	3.9183024286076e-06	0.0180493753449112	6.82610126473686
Glyma09g23140	703.035048087001	284.297943462066	1121.77215271194	3.94576245980343	1.98030410649765	9.77015333827034e-08	3.97592730271485e-06	0.21396925663184	2.40309342647943
Glyma09g41160	205.077306885764	79.6359357970103	330.518677974518	4.15037099352986	2.05324030190617	9.82290497096132e-08	3.99414182354638e-06	0.056381764716381	4.01481176861812
Glyma01g39170	16.0213100507404	30.5351450501049	1.50747505137598	0.0493685243316307	-4.34026466746776	9.99443412732292e-08	4.06058420036348e-06	0.5987721514692	0.058138495129705
Glyma13g35480	848.647034448475	297.420341151441	1399.87372774551	4.70671818318141	2.23472147361388	1.0055512609323e-07	4.08208067933143e-06	0.591372746966427	18.3150448076588
Glyma19g03010	67.189894039109	22.4356423075341	111.944145770684	4.98956723575023	2.31891469053003	1.02056129953376e-07	4.13965177123383e-06	0.206257357784364	1.51705319427378
Glyma09g33380	26.0908644122305	6.29819198145186	45.8835368430091	7.28519184206132	2.86496696349725	1.0235822983001e-07	4.14853837736828e-06	0.396573746527313	6.42891048158778
Glyma19g34740	10.8246263312388	0.520738536998032	21.1285141254795	40.574131976638	5.34248832567059	1.02578037947867e-07	4.15407803109301e-06	0.0100499332074874	5.19187207395737
Glyma16g32530	245.461888535239	84.9889296850483	405.934847385429	4.77632615082625	2.25590135421453	1.02749584085735e-07	4.15765584252342e-06	0.213086078503419	16.189083362399
Glyma17g20610	193.287410446225	89.7119527495999	296.862868142851	3.30906706457992	1.72642453092407	1.06439947715106e-07	4.30349798314482e-06	0.150738128202015	0.644435955142558
Glyma01g39950	190.28718153922	83.453391922392	297.120971156049	3.56032228662866	1.83200784239272	1.068397841206e-07	4.31617181233528e-06	0.033598482723414	0.0820272208946671
Glyma18g35220	117.302116276105	49.3824341337786	185.221798418432	3.75076283029428	1.90718404082503	1.08337003229073e-07	4.37312202129765e-06	0.237739549216164	1.37188157044738
Glyma18g32910	191.54217290903	81.8929690976177	301.191376720443	3.67786612256564	1.87886896538718	1.11993822477766e-07	4.51708417326989e-06	0.149397147721886	1.8049365020297
Glyma17g17210	125.193319934644	52.2470364593085	198.139603409979	3.7923606167461	1.92309615707758	1.12092839640978e-07	4.51743183498273e-06	0.900898208553618	2.11621880530291
Glyma07g02630	381.215629904986	149.211350405278	613.219909404693	4.10974036317682	2.03904725313102	1.13352073514678e-07	4.5644989280814e-06	1.08986624368397	2.9894175766525
Glyma18g41590	425.88268986464	192.494659518929	659.270720210352	3.42487797769539	1.7760525883331	1.14107705702467e-07	4.59122735673865e-06	0.134852944027542	0.0091876929823681
Glyma01g31550	105.568348585765	38.4820300707162	172.654667100814	4.48663094913487	2.16563251903767	1.14455794372703e-07	4.60152808703706e-06	0.0867951236452302	2.80688639322244
Glyma08g23700	43.0333844792569	77.0735638832985	8.99320507521536	0.11668339469591	-3.0993288302809	1.14677502864446e-07	4.60673541048629e-06	6.85984430631492	0.115131923863084
Glyma17g10050	39.274175681582	7.31388760022003	71.2344637629439	9.73961696660487	3.2838650360401	1.15630684004598e-07	4.64129491707773e-06	0.265235740607329	9.74569606353569
Glyma18g44030	167.998307925943	68.7410132617926	267.255602590093	3.88786242606403	1.95897716936891	1.15873256969556e-07	4.6472987725037e-06	0.151318697773117	0.917771518132967
Glyma07g36440	150.339846385395	56.6967623207591	243.982930450031	4.30329564622597	2.10544196013099	1.17962133055523e-07	4.7272828189123e-06	0.124826166167507	3.61642569595817
Glyma10g34850	8.06604075293276	0	16.1320815058655	Inf	Inf	1.18663607994765e-07	4.75158371980961e-06	0	5.38410055612467
Glyma07g18350	268.991497069811	100.597052167597	437.385941972025	4.3479001874064	2.12031882150905	1.1911533924677e-07	4.76585336123204e-06	1.96656140361161	5.84684645356834
Glyma03g00830	301.047646441072	124.262562552323	477.832730329821	3.84534746841892	1.94311396705983	1.21683839705369e-07	4.86472521727714e-06	0.235525581628601	4.06662859583784
Glyma13g09430	63.9668031278717	21.9832774373106	105.950328818433	4.81958748510408	2.26890966955419	1.2238062835871e-07	4.88867077615492e-06	0.438022608301705	0.707909329991934
Glyma13g42770	205.866266708968	320.188256578802	91.5442768391337	0.285907665125762	-1.80637879604222	1.22655412854253e-07	4.89573398287988e-06	0.962981284484021	0.326937488265253
Glyma05g28960	526.458902749753	193.747488792814	859.170316706691	4.43448491673331	2.14876653942367	1.29616019386828e-07	5.16943442682997e-06	0.0812453564541372	8.41747132273621
Glyma03g30710	15.2552073531137	1.1037379299786	29.4066767762489	26.6428071171015	4.73567418932985	1.31232015484441e-07	5.22971093285803e-06	0.00490836434068946	4.54573514952507
Glyma16g17680	398.248227468571	156.898053469672	639.59840146747	4.07652222142515	2.02733887927625	1.32300359842178e-07	5.26808436844075e-06	0.404887942668357	3.77915339870958
Glyma17g04700	4.78199305048138	0	9.56398610096277	Inf	Inf	1.33707368010491e-07	5.31987125922632e-06	0	3.56838486776556
Glyma17g16380	475.577672865213	760.571654828352	190.583690902073	0.25057953408096	-1.99665950658686	1.34769243716492e-07	5.35785474641548e-06	2.79554432765376	0.136767779953439
Glyma19g42790	25.4761298288352	5.9499897014231	45.0022699562473	7.56341980650551	2.91903869771636	1.3629637315982e-07	5.41425966289007e-06	0.0403500331189175	1.92277712060585
Glyma03g34510	21.8020878107976	3.35445250401848	40.2497231175768	11.9988949223038	3.58482963709403	1.39047507704022e-07	5.51915893764344e-06	0.0104741608969699	7.64169645027568
Glyma03g04710	25.96728898204	5.21825202429465	46.7163259397853	8.95248556840255	3.16228828789253	1.39717672440774e-07	5.54135813085935e-06	0.220585033469205	0.586454442984507
Glyma06g40310	4.65408247595212	0	9.30816495190424	Inf	Inf	1.39906980481663e-07	5.5444659283189e-06	0	4.24618742646185
Glyma06g10580	84.9674433618858	28.8871796952678	141.047707028504	4.88270951046183	2.28768194953335	1.40796560914276e-07	5.57529836653654e-06	0.816592992184398	4.87238437216754
Glyma17g13010	55.4770031486697	98.9733029623472	11.9807033349921	0.121049848559161	-3.04632682045	1.41569457938743e-07	5.60146517939257e-06	8.25082569274562	0.163681730198723
Glyma11g04970	65.2477823827087	21.6592697420655	108.836295023352	5.024929109774	2.32910324331666	1.42674377776126e-07	5.64071731060628e-06	0.442324549824933	4.55914860662996
Glyma10g06990	72.1803899637871	127.425390695275	16.9353892322995	0.132904353990162	-2.91153972633707	1.43720409208587e-07	5.67758103508358e-06	17.9918117462546	0.350455865277095
Glyma09g00720	26.8039837706737	5.50782299557869	48.1001445457687	8.73305924761566	3.12648712787809	1.45964457310617e-07	5.76167600725391e-06	0.210551043309487	2.38135969823548
Glyma10g00930	13.1794790077512	0.846539018462901	25.5124189970395	30.1373220142452	4.91347932043564	1.46693882243899e-07	5.78589848253701e-06	0.0221839388006249	4.03078445235619
Glyma15g03040	611.132550312299	293.831073785724	928.434026838875	3.15975439519353	1.65981242340018	1.47644125307521e-07	5.8187853895842e-06	1.23589703168554	2.95838896115324
Glyma10g02610	83.8567033410836	142.30500843597	25.4083982461969	0.17854886855672	-2.48560910312402	1.48842199830964e-07	5.86138002533709e-06	1.02042321601323	0.136674650253048
Glyma18g05220	227.003000665929	98.9283746312302	355.077626700627	3.58923946768791	1.84367818041804	1.50291523891484e-07	5.91379395545599e-06	0.0788279161067712	0.463094404344684
Glyma11g03910	60.2121582085104	18.3612371612105	102.06307925581	5.55861668577682	2.47472589933842	1.51695426014697e-07	5.96433951552514e-06	0.440547856096996	1.86001700809941
Glyma03g29330	183.211426884475	304.073823269452	62.3490304994982	0.205045701826981	-2.28598259271402	1.51834688669378e-07	5.96512177427267e-06	13.432968580647	0.59565431644887
Glyma17g16740	15.5041138866118	1.42319769747685	29.5850300757467	20.7877163715183	4.37765937494792	1.53176771684863e-07	6.01312082592905e-06	0.00903801955181493	2.66600935289711
Glyma03g39610	295.702349010792	116.065113199534	475.33958482205	4.09545617729994	2.03402415713466	1.55766867108869e-07	6.10999815544075e-06	0.794468135473717	6.97026004060553
Glyma15g04320	64.5914067854455	23.8907934654179	105.292020105473	4.40722156247696	2.13986942646601	1.59202882307596e-07	6.23498874416733e-06	0.530935955348653	0.887670199815622
Glyma11g17520	98.627530863408	40.425047924682	156.830013802134	3.8795257359826	1.95588029669941	1.60881832942387e-07	6.29580880002344e-06	0.243888407578016	0.3971771628136
Glyma11g13380	238.209529589387	100.576795792417	375.842263386356	3.7368685333948	1.90182980922156	1.61799376335751e-07	6.32676074618662e-06	0.16369216752831	2.25390222001768
Glyma07g13350	26.7456748209862	6.13858704298964	47.3527625989827	7.71395147895806	2.9474700713897	1.61946388123887e-07	6.32755813425723e-06	0.00348983752614333	0.187032878566326
Glyma14g39320	203.841527877283	80.0548635055681	327.628192248997	4.09254576052346	2.03299854818658	1.62449079812317e-07	6.34224051989134e-06	0.327333954563274	4.18751965961636
Glyma03g41750	151.146873172581	62.504354452001	239.789391893161	3.83636298615487	1.93973923066633	1.63576254076589e-07	6.38126162761076e-06	0.0743625029020311	1.17424185548843
Glyma12g16380	204.319801317678	96.9326539283399	311.706948707016	3.21570632882345	1.68513565984537	1.64011464723192e-07	6.39324877270833e-06	0.73405297479742	10.2286067405998
Glyma06g17790	257.685597789507	409.136817978858	106.234377600156	0.259654895213183	-1.94533267041212	1.65429056874898e-07	6.44348110616469e-06	4.73934647758204	0.12730215046185
Glyma03g05530	29.4676132191472	5.6927907899074	53.2424356483869	9.35260711543783	3.22536858406143	1.74975000823565e-07	6.80793519798097e-06	0.0498107278000663	10.0053934168117
Glyma07g16950	40.3751833851447	13.5722205242532	67.1781462460361	4.94967983507123	2.30733520897135	1.75058466159837e-07	6.80793519798097e-06	0.324093053365529	2.67007144019433
Glyma06g48000	43.0576388615806	13.6876903555229	72.4275873676384	5.29143964295002	2.40366029004796	1.75229337753359e-07	6.80928125625865e-06	0.0253851482047722	0.04448341319492
Glyma16g23420	211.73258751868	337.690742212991	85.7744328243683	0.25400291480383	-1.97708304218558	1.77988933905517e-07	6.91114296352789e-06	0.311784399315791	0.048084859817923
Glyma13g39070	32.9718558823575	9.4624822608587	56.4812295038562	5.96896543071888	2.57748089843927	1.78269583791964e-07	6.91666607984146e-06	0.0435446887963423	0.339550617389387
Glyma04g42270	323.773168797175	138.606542174696	508.939795419655	3.67183097878744	1.87649965034284	1.83302250298988e-07	7.10641067043547e-06	0.0833425862949489	3.16533176259645
Glyma10g43630	16.7296035788276	1.63715789490988	31.8220492627453	19.4373733661755	4.28076137105223	1.83851144707441e-07	7.12216531353873e-06	0.0976069078644839	3.31750344800003
Glyma08g21590	31.229715140313	5.90041027337381	56.5590200072522	9.58560801483254	3.26086994489951	1.8572604812892e-07	7.18922370499343e-06	0.0521154477595065	7.26515567340124
Glyma04g42660	104.164140137543	39.9709274752267	168.357352799859	4.21199515333249	2.0745037762812	1.88425479591357e-07	7.2880700399527e-06	0.260243711886813	2.16356422442473
Glyma16g26060	155.988907639154	67.1480780010766	244.829737277231	3.64611682963294	1.8663607892519	1.90856651593576e-07	7.37639555304391e-06	1.35248659656337	1.7020234505722
Glyma16g01580	130.038663622426	208.245069634663	51.8322576101886	0.248900287056597	-2.00636020070786	1.91744339685171e-07	7.40497672881533e-06	9.78711294132118	0.328100701737039
Glyma20g02330	9.37938971347992	0.263539625482328	18.4952398014775	70.1801096044957	6.13299029577277	1.93708958810221e-07	7.47507165916848e-06	0.0134764278015006	3.4565363127912
Glyma17g13020	47.2124077586032	84.4236809936994	10.001134523507	0.118463615964025	-3.07748406638241	1.98027542076709e-07	7.63582589521557e-06	7.15905499505276	0.170853528747604
Glyma14g34220	114.506100937367	185.967790003127	43.0444118716066	0.23146165188543	-2.11115490450121	2.04098820143842e-07	7.86386302162546e-06	6.57056980765261	0.00156611241297089
Glyma02g10230	43.4828499770509	11.9316829726793	75.0340169814225	6.28863649438493	2.65274724508072	2.06052936529671e-07	7.92696869382317e-06	0.240084080007054	6.36198853116502
Glyma01g44690	49.7298230272959	13.7898102689241	85.6698357856677	6.21254637409539	2.63518471583834	2.06109995361061e-07	7.92696869382317e-06	0.00659671029672103	7.77886481201471
Glyma11g11270	156.846042085208	57.2105508482424	256.481533322173	4.48311595535096	2.16450181503579	2.06212540811441e-07	7.92696869382317e-06	0.470676369505314	15.0211922263222
Glyma11g02220	166.123704499065	67.8958112232001	264.351597774929	3.89348905348376	1.96106357014685	2.0725280646916e-07	7.96083358776581e-06	0.236624139325782	1.47460321986274
Glyma16g34070	81.0481410007824	36.017583202418	126.078698799147	3.50047636707293	1.80755126652869	2.08300560504161e-07	7.99493387870541e-06	0.474485711984391	2.48854995574556
Glyma08g45320	264.44178567835	123.304683030976	405.578888325724	3.28924156290023	1.71775496402643	2.09495241170062e-07	8.03461679738413e-06	0.126536574128897	0.0559861588533755
Glyma16g33980	129.627449847836	49.8649596781893	209.389940017482	4.19913986432176	2.07009384204359	2.11408458995336e-07	8.10033492128376e-06	0.266897193139702	2.69854684091716
Glyma02g47750	280.610512961034	109.437572371166	451.783453550902	4.12822985526984	2.04552330066085	2.11532969248901e-07	8.10033492128376e-06	1.24852452344818	4.94748273550697
Glyma08g06250	273.262800138687	104.051993739774	442.473606537601	4.25242795101258	2.08828679247951	2.11745593120808e-07	8.10226839588524e-06	0.0647020559882343	9.31890576464274
Glyma02g03230	37.2750548891467	8.27408167633367	66.2760281019596	8.01007660965309	3.00181604086595	2.1522125967561e-07	8.22747553467283e-06	0.203594782861486	3.53771074823016
Glyma08g10520	38.0389607907302	9.55258923626187	66.5253323451985	6.96411524664608	2.79994007782948	2.15347047392633e-07	8.22747553467283e-06	0.430002364469819	1.31857979145343
Glyma05g27280	21.6898779230423	2.91681173852178	40.4629441075628	13.8723194140974	3.79413711740555	2.16175253768512e-07	8.25280821739788e-06	0.0505516193789603	3.62250661180289
Glyma12g07930	269.247847753269	416.364691570263	122.131003936274	0.293326995321514	-1.76941824430293	2.17448898887119e-07	8.29509452220306e-06	9.17097742114652	0.158567343290793
Glyma02g03190	143.396142564261	53.1603622741017	233.63192285442	4.39485196977747	2.13581457240746	2.21680698888089e-07	8.45007594625054e-06	0.655289213608393	7.60893560682384
Glyma08g05560	67.3070411313135	116.333362693741	18.2807195688861	0.157140816233533	-2.66987013558237	2.22835548534908e-07	8.48762261199312e-06	1.43555265203562	0.0496860747428553
Glyma15g15600	15.4520694902698	1.83209595044305	29.0720430300966	15.8681880297079	3.98806549276426	2.23562115976231e-07	8.5088115930542e-06	0.101301233745829	0.953843540794235
Glyma20g37110	143.753622750669	57.3418318735355	230.165413627802	4.01391804390588	2.00501116008428	2.25789718308014e-07	8.58705448478416e-06	0.222333043468435	2.36803243692367
Glyma07g25450	9.96900808919051	0.319459767498245	19.6185564108828	61.4116655894409	5.9404408268583	2.26325679122249e-07	8.60089213899328e-06	0.0177570557611162	2.56187331447429
Glyma20g21520	55.1324847980885	94.5123201798351	15.7526494163419	0.166672973283994	-2.58490791060073	2.30563111360403e-07	8.75526623405276e-06	13.897447713788	0.37798503651475
Glyma07g00790	148.026661456258	52.9859520491264	243.067370863389	4.58739272322647	2.19767442073977	2.3083671235383e-07	8.75900002008956e-06	0.107790697156441	8.6016774277967
Glyma10g05180	29.3116352079126	6.21534410052434	52.4079263153008	8.43202330678353	3.07587885470456	2.3219611163415e-07	8.80389703087509e-06	0.0484893443661812	2.00535412248099
Glyma06g09170	49.7919884149989	84.3149489109538	15.269027919044	0.181095145241324	-2.46518022353107	2.34959784795759e-07	8.90192973889195e-06	9.1334845945088	0.0181329318861802
Glyma13g43860	78.8400404346338	27.3575048528296	130.322576016438	4.76368648082168	2.25207846621466	2.36080107767924e-07	8.93759941324732e-06	0.0123075488239101	3.35126420370228
Glyma20g24200	31.317673393237	57.5888981602743	5.0464486261996	0.0876288449234598	-3.51245034759513	2.3782917972688e-07	8.99700045305934e-06	16.2091512366845	0.00208845005506398
Glyma03g16620	243.975185560234	400.801565064997	87.1488060554716	0.217436291800255	-2.20133533745438	2.41423881140239e-07	9.12607837535641e-06	4.52906793516089	0.121876596137197
Glyma01g05220	14.8283368531536	28.7369640550761	0.919709651231143	0.0320044124865961	-4.96558536485975	2.41690378893782e-07	9.1292466398027e-06	5.60862148991494	0.01610340740574
Glyma18g03870	122.911513063802	195.518564043175	50.3044620844286	0.257287395345847	-1.9585473145256	2.45604003548289e-07	9.27006712184187e-06	5.40587657153838	0.554950123751909
Glyma02g17450	31.8898918827399	6.30296781237338	57.4768159531065	9.11900832497883	3.18887694254522	2.54264656338778e-07	9.58292378953143e-06	0.0607598360362477	5.73020377874753
Glyma03g41210	162.580172470973	265.799304012992	59.3610409289543	0.223330309871891	-2.16274903121283	2.54276448180391e-07	9.58292378953143e-06	7.86015879140546	0.218953219898202
Glyma06g41260	39.740420849859	11.5886751229335	67.8921665767844	5.85849252451893	2.55052948594715	2.56632261826151e-07	9.66441900545459e-06	0.00610287300199596	2.67348832226846
Glyma20g34570	77.138540619211	27.3156623130044	126.961418925418	4.64793485402599	2.21658984790933	2.6031080660039e-07	9.78819558934635e-06	0.390324433688772	4.2245450956618
Glyma17g07150	17.4614003648854	2.0766134340255	32.8461872957453	15.8171890625176	3.98342133022973	2.62046323574786e-07	9.8460458105284e-06	0.0796114553926483	3.03834402242555
Glyma12g28510	67.4907995321933	25.1842158262596	109.797383238127	4.35976978578944	2.12425195663783	2.62514143107672e-07	9.85621282758805e-06	0.196423610833828	0.440660781899749
Glyma15g27660	48.7797932466665	15.3450166760163	82.2145698173167	5.35773740447052	2.42162387297722	2.63296439461197e-07	9.87816288978559e-06	0.399719851994801	3.68818505952924
Glyma01g42150	13.841302135555	26.8648403384269	0.817763932683108	0.0304399327292259	-5.03789101921577	2.66228016322662e-07	9.97317290831515e-06	2.06981815207602	0.0128113847138667
Glyma08g18800	93.0407052231991	40.3222815087448	145.759128937653	3.61485321474288	1.85393706608041	2.68094097352989e-07	1.00355553011393e-05	0.1593006622927	5.82174753645581
Glyma18g07520	93.0655933249139	42.1898572976472	143.941329352181	3.41175198429049	1.77051277442897	2.76749720032874e-07	1.03518067059901e-05	1.22493510877663	0.551262881809833
Glyma02g43260	530.253417111992	849.373310050444	211.13352417354	0.248575651807331	-2.00824310476053	2.82742389348528e-07	1.05680519243934e-05	6.59430466192667	0.00134969961773591
Glyma20g27020	139.339240549392	54.8670181320706	223.811462966714	4.07916213758831	2.0282728521772	2.83580597041593e-07	1.0591459772765e-05	0.789481968565155	7.17634942483714
Glyma05g28930	47.3266044040078	11.957714318481	82.6954944895346	6.91566065947285	2.7898670799538	2.84232315864649e-07	1.06007572440625e-05	0.00259571857787968	8.17301067107224
Glyma05g01280	112.531795808391	43.0681810677295	181.995410549052	4.22575103097214	2.07920777035787	2.84253791188117e-07	1.06007572440625e-05	0.216488261652339	5.92178978747185
Glyma09g09970	92.6923290146479	30.8666177556012	154.518040273695	5.00599195859919	2.32365597354754	2.85702191786407e-07	1.06468274646846e-05	0.0845006227650971	15.1802329581785
Glyma15g10920	7.6361431859769	0	15.2722863719538	Inf	Inf	2.86820909883584e-07	1.06805524065666e-05	0	1.73259529503201
Glyma14g05370	9.86189679863243	0.257198911515704	19.4665946857492	75.686924843617	6.24197218647829	2.90845494272771e-07	1.0814301997986e-05	0.0118254037612654	3.21384698565219
Glyma10g40000	9.36316580877551	0.257198911515704	18.4691327060353	71.8087514336454	6.16608777292645	2.91872793458707e-07	1.08444305632059e-05	0.0128858769713273	2.69252286666119
Glyma13g34760	22.1817167197041	3.61799212950081	40.7454413099074	11.2618932964703	3.49337748179187	2.93789218453661e-07	1.09075249730942e-05	0.00217861146308358	4.31174432988283
Glyma08g14270	157.46148505181	66.2433791224024	248.679590981217	3.7540293728331	1.90843993836134	2.94961575415798e-07	1.09429211642566e-05	1.45541112339728	1.13303532596826
Glyma13g41710	205.681907165676	317.319488140494	94.0443261908587	0.296371101384169	-1.75452331499778	2.97206651474296e-07	1.10180326365912e-05	7.10772315767762	0.177472136192925
Glyma01g33900	4.45004879939507	0	8.90009759879015	Inf	Inf	2.97703372149102e-07	1.10282658387006e-05	0	3.19268235264283
Glyma20g26610	34.891923873899	10.4462244192199	59.3376233285781	5.68029375468932	2.50596554020091	2.9932775361504e-07	1.1080226541781e-05	0.225342327879818	3.01031551266912
Glyma13g02060	92.7672719825625	154.59359293221	30.9409510329153	0.200143812211436	-2.32089108185925	3.04722290033095e-07	1.1270412873619e-05	6.48188430842415	0.0628207199753593
Glyma11g33180	338.699614537123	560.37918415192	117.020044922327	0.208822968860675	-2.25964768930659	3.04916619076958e-07	1.1270412873619e-05	10.4316708992613	0.341642310934906
Glyma01g01420	28.7226123174667	5.33824779591202	52.1069768390215	9.76106371062888	3.28703837385673	3.0520682474649e-07	1.12728016652301e-05	0.107727925926621	4.38864287024549
Glyma08g12440	107.175290009682	42.0527353395351	172.297844679828	4.09718519589011	2.03463310520625	3.05627265285684e-07	1.1279993595363e-05	0.0660906664890235	3.11259672311974
Glyma16g06890	72.1259847969237	25.694315612118	118.557653981729	4.61415885799329	2.20606767452238	3.08363839567295e-07	1.13646780399038e-05	0.152473790701349	1.59654542560205
Glyma11g21210	135.391554480046	60.8764763409612	209.906632619131	3.44807461331158	1.78579099342061	3.08376591801764e-07	1.13646780399038e-05	0.349140898276471	0.114150684574321
Glyma13g31870	107.143512438637	43.5911529777078	170.695871899566	3.9158375092042	1.96932090040406	3.09013193889316e-07	1.13717481337028e-05	0.0255496532170263	0.663428807356813
Glyma05g06070	283.270788414185	456.182250806618	110.359326021751	0.241919377237091	-2.04740176408031	3.09023552029463e-07	1.13717481337028e-05	3.95561445851403	0.0442280380063062
Glyma01g41430	116.90349500921	193.975348586682	39.8316414317387	0.205343832203189	-2.28388648033643	3.12364364365302e-07	1.14862283888353e-05	9.32181775945995	0.289923350476235
Glyma11g10230	99.5998422693646	41.8589655550848	157.340718983644	3.75882960549013	1.91028351690096	3.14704267971954e-07	1.15637620465901e-05	0.873684864546307	0.591915840132201
Glyma12g29190	81.2376963897388	34.0323917362669	128.443001043211	3.77413970897421	1.91614782879783	3.16260164950827e-07	1.1612394726736e-05	1.3917184339845	3.69577646374262
Glyma10g32270	106.411032085517	41.244240604872	171.577823566162	4.16004322178973	2.05659851767833	3.16986646306063e-07	1.16305239910814e-05	0.151070081382977	2.17708247983699
Glyma13g34280	22.7720538314764	4.30649109254659	41.2376165704062	9.57568834677906	3.25937619866059	3.20330519187515e-07	1.17445906348919e-05	0.0876465530913353	1.35627311454186
Glyma05g08260	185.125214408055	310.02401296403	60.226415852079	0.194263712917833	-2.36391165398779	3.20629088169471e-07	1.17469189318863e-05	0.32592279806121	0.452495567595737
Glyma08g19180	449.145752073991	182.297772389011	715.993731758971	3.92760549059859	1.97365002503433	3.21387870370686e-07	1.17660923414171e-05	0.0933139635569915	5.32256031584152
Glyma10g00470	181.718456390396	72.9071714483507	290.529741332442	3.98492679884393	1.99455322285695	3.22297375993891e-07	1.17907516621835e-05	0.388020027783753	3.0535070608808
Glyma10g02460	9.8558762104331	19.545780295323	0.165972125543155	0.00849145559990095	-6.87977240382145	3.25619380338544e-07	1.19035678812422e-05	3.43568572019585	0.00351993156765309
Glyma15g15990	180.393155117488	282.795459784734	77.9908504502418	0.275785369784964	-1.85838216993729	3.29626267862785e-07	1.20412379268326e-05	12.2447990819632	0.0250371447395659
Glyma17g24120	430.689544973121	156.074093832935	705.304996113308	4.51903950740398	2.17601616973002	3.31027497683165e-07	1.20835917762752e-05	0.643556792364661	19.5744497678217
Glyma16g08690	7.33030603033279	0	14.6606120606656	Inf	Inf	3.31739128747003e-07	1.21007295480832e-05	0	2.65763159867486
Glyma01g02110	516.454868063207	197.307055529346	835.602680597068	4.23503700035089	2.08237457404143	3.32327057959832e-07	1.2113333382514e-05	0.118545262250177	15.1576525439315
Glyma02g06240	10.4924078299688	20.8188435343945	0.165972125543155	0.00797220677839067	-6.97080515422797	3.35048713023562e-07	1.22036365422204e-05	1.80792759484287	0.00317747156214916
Glyma06g41500	144.917489754228	52.0463449979577	237.788634510497	4.56878642524904	2.19181100318637	3.35590287243679e-07	1.22144598866922e-05	0.0101563897220612	15.8680631025015
Glyma15g02660	50.6738790896058	16.4342584044428	84.9134997747688	5.16685923301617	2.36928757921547	3.38846187689601e-07	1.23239887462973e-05	0.541824833091834	2.65740179757462
Glyma10g26220	72.9832276218243	23.3786290153668	122.587826228282	5.24358490601415	2.39055348309255	3.39713134440543e-07	1.23465341581071e-05	0.02007211820848	4.96480426740046
Glyma19g37410	1105.48149922407	364.594054308953	1846.3689441392	5.06417732905377	2.34032792357891	3.40443117689803e-07	1.23640726165062e-05	0.0554043367566012	18.4185946850218
Glyma11g37930	214.333100212485	81.1531571146899	347.51304331028	4.28218760262348	2.09834800157251	3.44713412269517e-07	1.25100677932786e-05	0.27509388544155	8.71326056757611
Glyma08g18990	182.419022729076	81.2707791371537	283.567266320999	3.48916633175679	1.80288237376642	3.51233813334421e-07	1.27370770592065e-05	0.0927642860818718	1.23348155519607
Glyma19g02180	369.049494022283	167.498307004698	570.600681039867	3.40660566213283	1.76833495529698	3.51478383620071e-07	1.27370770592065e-05	0.38952218767651	0.638891079045481
Glyma02g44890	28.1809137234332	5.83180870342464	50.5300187434417	8.66455353958519	3.11512541322611	3.56524106067164e-07	1.29105646032568e-05	0.0147246875862794	2.29295962780092
Glyma19g37210	208.443625174959	78.931566445554	337.955683904363	4.28162899994492	2.09815979265756	3.57480063607173e-07	1.29358082683861e-05	0.500603901861453	10.592039103162
Glyma13g27680	33.7731546223405	7.24413974658716	60.3021694980939	8.32426921726673	3.05732362438787	3.61886861891295e-07	1.30857975031068e-05	0.113440650276707	6.82952112855069
Glyma19g39920	112.414900492812	49.6505216870078	175.179279298617	3.52824649865576	1.81895135737086	3.6282713862081e-07	1.31103113509022e-05	0.139438188584863	0.339978994519175
Glyma04g38020	104.083488585548	36.4591034057263	171.70787376537	4.70960220427148	2.23560520799915	3.63954292607946e-07	1.31333509439973e-05	0.0204288627069982	6.00330080738619
Glyma02g10210	98.1207931741895	30.8382938424321	165.403292505947	5.36356821006614	2.42319309886239	3.63990375951738e-07	1.31333509439973e-05	0.00259019256475288	12.2414744334886
Glyma03g34210	86.4601870483637	36.340672517154	136.579701579573	3.75831519119805	1.91008606348763	3.68685888786967e-07	1.32931745457079e-05	0.108861111221343	0.0541395672952371
Glyma15g13500	1455.01211188316	534.50453957457	2375.51968419176	4.44433958611935	2.15196905536175	3.74304774628566e-07	1.3486036411329e-05	0.100168323033878	1.81132596997466
Glyma17g36910	241.669080868438	116.014880501139	367.323281235737	3.16617385329403	1.66274047543684	3.80690829407841e-07	1.37062412233415e-05	0.14319595704997	2.16034422829356
Glyma18g03040	45.1593111157645	12.7755108244134	77.5431114071155	6.06966817005345	2.60161764621668	3.82157564326051e-07	1.3749143241228e-05	0.0635399108087965	2.11166476727793
Glyma19g34990	101.092754272792	36.4101924676122	165.775316077972	4.55299202896093	2.18681493359638	3.87313675322381e-07	1.39246232351693e-05	0.0861771722887461	4.57329478393254
Glyma20g23180	21.470604533238	3.52517398736885	39.4160350791072	11.1813020351166	3.48301629113927	3.88523551488746e-07	1.39580786761661e-05	0.14245241225332	4.27676702574329
Glyma08g45290	13.6731745654234	2.3591752014077	24.9871739294392	10.5914871920193	3.40483327287771	3.8962743455318e-07	1.39876808814124e-05	0.23914941793639	1.22811836993478
Glyma08g46650	33.0994206228001	8.90188466644201	57.2969565791581	6.43649729535971	2.68627579558172	3.93685504218591e-07	1.41232201739524e-05	0.112253683099469	0.685997253370047
Glyma09g29800	491.329839379267	825.294520080817	157.365158677718	0.190677576124349	-2.39079290365603	4.02170858138744e-07	1.44172771117413e-05	8.16693523210949	0.313269358693011
Glyma20g26730	108.075625479176	171.369934460674	44.781316497677	0.261313728330528	-1.93614517507403	4.03015988972413e-07	1.44277342491409e-05	9.46884372662319	0.202301687756867
Glyma20g33910	336.385107474795	521.988062316127	150.782152633463	0.288861304537163	-1.79155113948377	4.03280798692469e-07	1.44277342491409e-05	5.95991387631357	0.140416392874593
Glyma09g02210	53.9471894642999	19.9388453668667	87.9555335617331	4.41126514316085	2.14119247755259	4.03328692414901e-07	1.44277342491409e-05	0.697286502981154	0.980276490657429
Glyma20g24700	39.3733614771527	12.7564886825136	65.9902342717918	5.17307198823846	2.37102126816104	4.0579207495843e-07	1.45054702159496e-05	0.0804516823141182	3.25254574339699
Glyma09g08100	1488.13557021643	630.526775051057	2345.74436538179	3.72029302830454	1.8954162594603	4.06612105878451e-07	1.452439368625e-05	0.466199495907291	5.61175100445819
Glyma06g41150	60.5486165915409	18.4762072113326	102.621025971749	5.55422575629081	2.47358581793133	4.07079450447089e-07	1.45307009837088e-05	0.105219467838055	9.87243855480987
Glyma12g08150	104.663615879334	41.8414863088309	167.485745449837	4.00286319213494	2.00103230885528	4.18872153890833e-07	1.49409694121246e-05	0.200457467968483	1.70789708614958
Glyma03g26750	106.846373551354	46.0664445129212	167.626302589786	3.63879401508333	1.86346038538436	4.2165723709613e-07	1.50295842435128e-05	0.44082074480167	0.530578062783627
Glyma15g32230	20.691877811471	3.74885455543252	37.6349010675094	10.0390400617096	3.32754941951256	4.27362314322173e-07	1.52220790688681e-05	0.0682679804136899	1.478286984216
Glyma05g34780	125.50556605548	57.0845737676327	193.926558343327	3.39717975529992	1.7643375576986	4.2774507335147e-07	1.52248607910207e-05	0.0721520882994356	1.70745230086415
Glyma14g26970	29.2297771209702	6.13406110264193	52.3254931392985	8.53031821231158	3.09259956039011	4.38983895195677e-07	1.56137666865577e-05	0.202119549010186	2.95337224773563
Glyma07g18670	98.3821884889829	38.2282919976507	158.536084980315	4.14708784242983	2.05209860632169	4.41040251971439e-07	1.56757500083704e-05	0.931389519722104	0.788168143543842
Glyma18g46920	328.217699951201	140.526430545775	515.908969356627	3.67125933073903	1.87627502725597	4.59866045811557e-07	1.63332522440234e-05	0.0109651348384801	2.93725555980802
Glyma09g30370	202.770254380776	89.2417120211602	316.298796740392	3.54429324109553	1.82549797183107	4.61966790996662e-07	1.63962119648269e-05	0.00215043640848066	1.14327496686761
Glyma13g40840	51.7863131528633	14.1715308924049	89.4010954133218	6.30849949042807	2.65729689345669	4.67259436665556e-07	1.65722894453427e-05	0.00354152827702237	6.37283022327049
Glyma18g07140	57.4810530312857	17.7861433652417	97.1759626973298	5.46357693749588	2.44984577539104	4.69573184535002e-07	1.66307446851649e-05	0.111023636769696	3.57078493842913
Glyma01g01090	26.5263658212509	5.26783145234394	47.7849001901578	9.07107613872037	3.18127371369751	4.75416986701284e-07	1.68257882977502e-05	0.10807393903951	3.04141715464065
Glyma17g18180	205.984457668936	95.6830292571156	316.285886080757	3.30555887011945	1.7248942084916	4.84480265892752e-07	1.71223000901404e-05	0.0541271639666613	0.041205024138681
Glyma06g20090	57.146362477227	97.0062089123719	17.2865160420821	0.178200099106	-2.48842995567233	4.91673011912546e-07	1.73642229147037e-05	5.52633793272663	0.00750844389242372
Glyma04g28560	577.404712732	260.486059245377	894.323366218624	3.4332868669036	1.77959040613546	4.92444129788522e-07	1.73791740804532e-05	0.114033948991631	0.312318715506246
Glyma06g17810	194.959626035079	86.3675297011729	303.551722368985	3.51465097380066	1.8133814280266	5.02900891178182e-07	1.77356854162649e-05	0.494338745898706	2.83318337460071
Glyma18g14620	74.6403502351763	29.6245304020405	119.656170068312	4.0390908630258	2.0140306011443	5.18003723780519e-07	1.82554302457573e-05	0.0597936793776792	1.72496137134866
Glyma06g12910	16.848917355273	2.20113514599058	31.4966995645555	14.3092983735812	3.83888102916222	5.21485182252567e-07	1.83651719610342e-05	0.0013523061781114	9.67716428975404
Glyma13g27460	149.435134170943	56.2260810055589	242.644187336327	4.31550951083248	2.1095309013177	5.27370228257547e-07	1.85593467723341e-05	0.039498709368116	11.1986346595234
Glyma20g32600	37.8374997404466	9.9243395985382	65.750659882355	6.6251924603668	2.72796236514187	5.32663126596052e-07	1.87324239446759e-05	0.0754220098855504	2.75431721793307
Glyma07g14400	41.4106456916328	15.3438703923326	67.477420990933	4.39767928596762	2.13674239513984	5.36885548048048e-07	1.88610745277338e-05	0.0349923955200209	2.56310633433464
Glyma11g02510	7.39915596069596	0.257198911515704	14.5411130098762	56.5364484794423	5.82110935333014	5.37076202208496e-07	1.88610745277338e-05	0.0189821023052715	0.240525371480641
Glyma20g38000	396.547566340675	160.744039423999	632.351093257351	3.93390072517328	1.97596055062424	5.40338231675241e-07	1.89623050923503e-05	0.0984526308150175	6.39392321906181
Glyma06g19810	123.375274406577	52.6159944730698	194.134554340085	3.68964905603842	1.88348359970273	5.41000855973201e-07	1.89722356319641e-05	0.0283295344687925	1.19070628880343
Glyma08g26160	16.6015445235537	31.2097943141346	1.99329473297278	0.0638676023593668	-3.96877189816705	5.43144272587835e-07	1.90340453955343e-05	3.45741830536204	0.0294187668397827
Glyma12g25950	15.7818987092339	2.15789643190792	29.4059009865598	13.6271141430826	3.76840816530035	5.45275031803637e-07	1.90953252728263e-05	0.121807270734807	1.77842014587269
Glyma18g18810	113.768718419844	185.528121780426	42.0093150592618	0.22643098337933	-2.14285671397301	5.56808140161746e-07	1.94719196559153e-05	0.949646452820318	0.104062834244559
Glyma20g27720	169.6827110642	72.7773741243164	266.588048004084	3.66306219771965	1.87305019779228	5.65346220117181e-07	1.97566759845566e-05	0.0466874786751345	1.70573297662571
Glyma05g20230	4.28503352654036	0	8.57006705308071	Inf	Inf	5.66540577811846e-07	1.97845788224957e-05	0	2.30450758610706
Glyma03g07380	20.2212248998697	2.09563557592537	38.346814223814	18.2984172746166	4.19364696258739	5.69008395448041e-07	1.98568830626571e-05	0.099104838552566	15.7775948980709
Glyma16g02960	327.069513494279	140.82997637266	513.309050615899	3.64488487349879	1.86587324663577	5.70454258432079e-07	1.98934477715466e-05	2.28020426457712	0.853185129544009
Glyma05g32880	12.9241954254659	0.840198304496277	25.0081925464355	29.7646310550801	4.89552710656213	5.7608541089344e-07	2.00758132765536e-05	0.000381110179805014	7.48677836224126
Glyma10g39900	121.112239149693	52.8378602675146	189.386618031871	3.58429764326222	1.8416904450486	5.78285707845811e-07	2.01384471624939e-05	0.10119199948711	0.967759436334663
Glyma11g03470	11.437156158207	1.04781778796269	21.8264945284513	20.8304294689341	4.38062067916819	5.81268926289357e-07	2.02282395915446e-05	0.0624348265530774	0.795697791521917
Glyma18g41360	4.15011775180633	0	8.30023550361265	Inf	Inf	5.84261257528591e-07	2.03182239544024e-05	0	2.83684004033204
Glyma12g02610	86.6303979306226	27.7331346529176	145.527661208328	5.24742922246685	2.39161080252082	5.86062848663937e-07	2.03667028764137e-05	0.0926734002967933	10.4447065407018
Glyma20g27750	9.34145057456844	0.846539018462901	17.836362130674	21.0697460384759	4.39710101980483	5.98476536115368e-07	2.07836469348807e-05	0.0377040898637462	0.0120265011772434
Glyma16g06880	12.8594242100488	1.04781778796269	24.671030632135	23.5451534756857	4.55735822155492	6.02123717105572e-07	2.08957836909144e-05	0.0522181068991412	7.90769107385076
Glyma05g32040	32.0838123557735	6.74876406545562	57.4188606460915	8.50805571052586	3.08882948005884	6.13052555440483e-07	2.124956236098e-05	0.0519109193736964	3.91905071436563
Glyma04g03670	27.5073770435657	5.83996419101018	49.1747898961213	8.42039236675785	3.07388746041602	6.13436616029153e-07	2.124956236098e-05	0.117806763135719	1.89359891164089
Glyma05g08440	30.6650861530678	54.264606330443	7.06556597569262	0.13020579072604	-2.94113448305074	6.13593710341468e-07	2.124956236098e-05	4.30584616530581	0.122840434245834
Glyma09g41440	103.504566480865	45.9598798409586	161.04925312077	3.50412694023726	1.80905503884708	6.23375946591483e-07	2.15584541031254e-05	0.306146332086789	2.89759098751683
Glyma04g03740	21.058697044381	4.48355328986359	37.6338407988984	8.39375342855431	3.0693160838306	6.32008354569014e-07	2.18418765580065e-05	0.113994946915679	2.5098021599289
Glyma14g04260	3.81735888749256	0	7.63471777498511	Inf	Inf	6.32791071137081e-07	2.18538135438378e-05	0	5.31992729148776
Glyma05g00760	26.7192514191639	5.87504741750731	47.5634554208204	8.09584196360424	3.01718112790898	6.51865474836237e-07	2.24970119986127e-05	0.0105011925119095	1.51055166520291
Glyma06g26610	7.4011953980717	0	14.8023907961434	Inf	Inf	6.53294316366058e-07	2.25307638866536e-05	0	3.78365055810658
Glyma15g17230	285.073745090831	126.640944246602	443.506545935061	3.50207864110237	1.80821148064598	6.72647834071939e-07	2.31717300762806e-05	0.686200647679539	1.30758129216287
Glyma01g29930	65.8552300388371	25.3046082098393	106.405851867835	4.20499898617126	2.07210545264549	6.7280692255184e-07	2.31717300762806e-05	1.72859874774632	3.36348216597816
Glyma16g33810	53.3353313603183	15.9730695566985	90.6975931639381	5.67815677769355	2.50542268338398	6.77313175287567e-07	2.33108617828138e-05	0.132520805515003	3.81973469139947
Glyma19g05140	143.636743552571	62.4799099766435	224.793577128499	3.59785372950333	1.84713653511366	6.79740839152595e-07	2.33783131142276e-05	0.638029977839966	0.617699996460575
Glyma14g12170	28.3911080786181	7.07456454692049	49.7076516103158	7.02624893456562	2.81275469103527	6.86851143568626e-07	2.36066108648934e-05	0.0504826437552039	1.00860508089475
Glyma07g11720	29.5695854867803	7.0249851188712	52.1141858546894	7.41840515999033	2.89110906351988	6.87982128570791e-07	2.36292308667135e-05	0.118330367062135	2.19863719755794
Glyma04g04260	50.9873019579612	17.7331842805284	84.241419635394	4.75049592350393	2.24807813008217	6.8899616358782e-07	2.36478058262185e-05	0.629964916815969	0.809528847256368
Glyma10g25020	3.9901939737795	0	7.98038794755901	Inf	Inf	7.01658263506937e-07	2.40658671257599e-05	0	3.44938079799151
Glyma13g10070	143.945691044615	66.2185663676969	221.672815721532	3.34759309784257	1.74312417800758	7.10455688624269e-07	2.43508930916465e-05	1.25705742313482	0.241640349962991
Glyma17g36060	19.4406227453283	3.26163436188652	35.6196111287702	10.9207860773725	3.44900479996482	7.30744976253266e-07	2.50291423566172e-05	0.120522896368612	4.07059244836861
Glyma04g33410	164.59045533216	267.795295748664	61.385614915656	0.229225889663382	-2.12515809800191	7.39060346814288e-07	2.52966182954455e-05	5.95495286382745	0.0458669404897174
Glyma09g14880	57.0827259618565	21.48698337567	92.6784685480429	4.31323778343795	2.10877125224924	7.41102272880463e-07	2.53491470791618e-05	0.167953321212612	0.54273860884343
Glyma09g00820	536.101026198972	239.751569280568	832.450483117376	3.47213778669038	1.79582420015297	7.50060038303496e-07	2.56379960972234e-05	0.121528708287946	1.76265194548603
Glyma14g05610	21.1857452961161	4.57933248929816	37.7921581029341	8.25276570138855	3.04487768239115	7.59577360061549e-07	2.59455635094708e-05	0.350849929904309	0.035183717730437
Glyma17g12430	94.6814142823727	153.947554678911	35.4152738858345	0.230047654603545	-2.11999534702731	7.60710010305464e-07	2.59665036509529e-05	5.53151107241095	0.0241184791559971
Glyma14g39950	256.222800014591	114.673796655052	397.77180337413	3.46872445996237	1.79440524390073	7.6156228375547e-07	2.59778511987113e-05	0.819653388106233	0.642795023708533
Glyma01g20980	103.208069641265	46.3309617132997	160.085177569229	3.45525263558852	1.78879119911883	7.66877130535874e-07	2.61413034408385e-05	0.70721158324819	2.65473074915145
Glyma08g06730	141.843966781508	64.4444552234625	219.243478339554	3.40205340520487	1.76640578850849	7.69702439757195e-07	2.62197273496839e-05	2.1299248148282	1.95782224052616
Glyma05g28970	45.251904670091	12.0344713760157	78.4693379641663	6.5203809550416	2.70495625677134	7.71309999459833e-07	2.62565903290233e-05	0.0298555519171877	4.50764210621491
Glyma11g02740	42.8134189618088	14.5756533144495	71.0511846091681	4.87464836576016	2.28529815337081	7.73180833174423e-07	2.63023592758512e-05	0.153150308108931	7.34725635414744
Glyma12g35070	3131.85515985701	851.507558598855	5412.20276111517	6.35602433174037	2.66812464753319	7.74271983833581e-07	2.63215604408949e-05	0.0661987277087307	14.0259055034324
Glyma16g34090	27.8604479899204	8.09520470539777	47.625691274443	5.88319789401827	2.55660056521892	7.7811300763322e-07	2.64341545414377e-05	0.0270356641925879	0.424932230205355
Glyma17g37760	99.840328261435	153.263081875065	46.4175746478047	0.30286207271783	-1.72326717349849	7.87500313848779e-07	2.67348866738893e-05	2.37882407675288	0.755748911737591
Glyma13g21690	32.3779496264185	7.99151990895147	56.7643793438856	7.10307676019209	2.82844407605026	7.91263586371331e-07	2.68444095055903e-05	0.150665456455967	1.67138413357356
Glyma20g04130	89.5251008954414	36.8290389943837	142.221162796499	3.86165826423511	1.9492204992685	7.9206862542115e-07	2.68534907857335e-05	0.302949629961332	1.49506511104141
Glyma03g01830	6.08388586230421	0	12.1677717246084	Inf	Inf	7.98613273661879e-07	2.70570177116645e-05	0	2.68296767601654
Glyma15g12690	150.063169374439	58.7891869488081	241.33715180007	4.10512824425042	2.03742729251565	8.00696235309614e-07	2.71092093273221e-05	0.117820159125189	6.11519106591626
Glyma05g23970	22.6943003377433	42.0417063216483	3.34689435383826	0.0796089085498146	-3.65092630672566	8.0152267276097e-07	2.71188168760216e-05	17.5443074683461	0.122629974521486
Glyma04g13880	161.850323486984	60.6770343324795	263.023612641489	4.33481325406005	2.11596984275629	8.15751151489791e-07	2.75794496862043e-05	0.144524643386808	9.97062136655874
Glyma09g22310	28.332530535089	6.88596720535396	49.779093864824	7.22906345329671	2.85380875384258	8.16240891799496e-07	2.75794496862043e-05	0.0822987978747268	1.87034251540966
Glyma07g37770	104.582504914231	47.3092815382033	161.855728290259	3.42122566709361	1.77451326869488	8.19677101930456e-07	2.76768404153856e-05	0.502608035063541	0.515165254227614
Glyma07g18570	2683.20286244612	731.215230573478	4635.19049431876	6.33902345097963	2.66426060520011	8.23177359103642e-07	2.77762607471211e-05	0.0365946715200656	10.38521212611
Glyma02g04000	343.104549037714	156.499640478647	529.709457596782	3.3847327442842	1.75904192428254	8.2459637770151e-07	2.78053675997824e-05	0.377248945284996	0.542272555741797
Glyma13g38900	14.3765632706836	1.83843666440967	26.9146898769576	14.6399875492039	3.87184242154829	8.41461433510853e-07	2.83549239493175e-05	0.183697913999394	2.15895296173108
Glyma20g35270	162.728747136716	247.670373933368	77.7871203400633	0.314075192380461	-1.67081810045877	8.46803075518925e-07	2.85156941326868e-05	1.6795121459171	0.494527531608498
Glyma10g40190	35.4203986847568	9.64135923179461	61.1994381377189	6.34759442796195	2.66620995182459	8.50662498238257e-07	2.862636836664e-05	0.273651108103953	2.49693311037352
Glyma13g00370	67.4695115963727	23.3417310152507	111.597292177495	4.78102040095401	2.25731856178106	8.69051315476725e-07	2.9225505644898e-05	0.0680960943152419	2.35292849535725
Glyma13g41700	216.886422706753	331.668749720151	102.104095693355	0.307849611335125	-1.69970234775792	8.7271945658556e-07	2.93291253557163e-05	7.01629375242832	0.131171745771756
Glyma19g34500	20.6565584915167	3.04133345048686	38.2717835325465	12.5838827460435	3.65350522808913	8.7846373657665e-07	2.95023308521135e-05	0.000349917015260289	9.20622129395328
Glyma14g17060	265.033589267017	114.935918118878	415.131260415157	3.61184969163242	1.8527378558175	8.8663345629525e-07	2.97567049774631e-05	0.432427915061555	3.4770190007777
Glyma12g17730	159.991280739936	83.6342303883353	236.348331091537	2.82597603868787	1.49874923318327	8.93898602355895e-07	2.99602916536091e-05	0.423435711913433	3.6092016977149
Glyma17g09200	69.8300690704037	28.5547294148754	111.105408725932	3.8909634586855	1.9601274315519	9.0704743651883e-07	3.03806176576109e-05	0.296531968341297	2.13097149536777
Glyma08g46680	69.8607082814897	28.2149105256068	111.506506037373	3.95204180910563	1.98259820944038	9.15919051927496e-07	3.06572155271083e-05	0.165321593129064	0.304854421094798
Glyma11g00230	2176.44278894648	745.198663060274	3607.68691483269	4.84124179721038	2.27537715181594	9.31382076384748e-07	3.11539200155121e-05	0.0868139387380429	1.7354692343401
Glyma17g06150	137.662351907646	59.1662349105527	216.15846890474	3.65340923301149	1.86924336480548	9.37333689417134e-07	3.13320243887909e-05	1.81240446710934	0.245496665450464
Glyma06g39980	10.2748046376373	0.790618876446984	19.7589903988276	24.9918019762239	4.64338302225984	9.41549946891704e-07	3.14519221230074e-05	0.0971320385861147	2.33081710925205
Glyma09g01650	191.050241194372	311.87745153376	70.223030854984	0.225162256872497	-2.15096308090795	9.44000258394162e-07	3.15127086925394e-05	15.5312754241377	0.134908575627031
Glyma06g12530	121.438156308273	55.0168435055151	187.859469111032	3.41458101085352	1.77170856222004	9.47363164226037e-07	3.16038580813536e-05	0.084873951813146	0.15636995345734
Glyma19g02450	32.1545467590623	7.70714336795036	56.6019501501742	7.34408943079347	2.87658362691303	9.4850829788019e-07	3.16209507471426e-05	0.00758982973462789	2.91796069959412
Glyma03g24610	91.4241313501449	35.4013153565592	147.446947343731	4.16501324480904	2.05832108339153	9.61019312622882e-07	3.20166787398022e-05	0.112446233570556	2.64715215176448
Glyma17g07470	26.3058077161818	7.06006834536833	45.5515470869953	6.4519980343928	2.68974599897524	9.82976295823789e-07	3.27263653772167e-05	0.0774940643566124	0.447588403244636
Glyma03g35400	83.2985130814673	34.4395563974004	132.157469765534	3.8373743331813	1.94011950569723	9.86376671541711e-07	3.28177106570932e-05	0.208930242253861	0.555668024584894
Glyma02g11870	404.67312941625	178.218966036329	631.127292796171	3.54130262806888	1.8242801369676	9.91126141602078e-07	3.29537902024489e-05	0.0437252870688979	4.04300060917539
Glyma17g06610	49.9578823464185	14.8279076862561	85.0878570065809	5.73835896519967	2.52063821925943	1.00374038950753e-06	3.33510096308908e-05	0.231678079211074	3.71787046862973
Glyma08g47100	81.081752601565	126.533711084704	35.629794118426	0.28158341214362	-1.8283657464342	1.02142837502582e-06	3.39161728805086e-05	8.81990519667812	0.554765210211583
Glyma03g01820	15.7292862472589	1.8194145225098	29.6391579720079	16.2904921365155	4.02595828329257	1.02351764600831e-06	3.39629796307922e-05	0.0649494412589616	3.30735624729536
Glyma15g17190	5.96005827509769	0.319459767498245	11.6006567826971	36.313357621037	5.18242842627217	1.03405217407746e-06	3.42897739184957e-05	0.0406485247969852	0.565667692273025
Glyma05g25770	22.6516650277737	4.39411480439563	40.9092152511517	9.31000146155225	3.21878139426893	1.04233903432134e-06	3.4541650240146e-05	0.158524964377593	2.74910337636836
Glyma19g24250	882.252940203468	370.383658538419	1394.12222186852	3.76399495423178	1.91226469408407	1.04855144106062e-06	3.47244938132024e-05	0.0523909791961424	2.43932523399498
Glyma09g29250	8.83227937596005	0.257198911515704	17.4073598404044	67.6805346407602	6.08066905992511	1.05287273309394e-06	3.4844509331724e-05	0.014190794828862	2.42067564678177
Glyma12g06410	24.9867703144656	5.67038899134352	44.3031516375877	7.81307097365302	2.96588971963908	1.0539054298977e-06	3.48556029439298e-05	0.18060582615671	0.952308707879357
Glyma13g17340	11.8545324516935	1.99351566252417	21.7155492408628	10.8930918623267	3.4453415972748	1.06988448847451e-06	3.53606729778681e-05	0.0428824568938448	1.40522555739013
Glyma14g25310	28.3080510422482	6.37791009628917	50.2381919882071	7.87690500959507	2.97762887785272	1.08020376690759e-06	3.56781380328308e-05	0.181344451849061	2.94178091323956
Glyma16g26400	7.42510430921508	0	14.8502086184302	Inf	Inf	1.08452743644721e-06	3.57972850604865e-05	0	3.23841358449594
Glyma05g26130	9.62701976801293	1.15965807199452	18.0943814640313	15.6032039969423	3.96377040063394	1.09073850047005e-06	3.59785314085742e-05	0.0233687465552519	2.01913189899709
Glyma18g46550	157.210071754402	237.036933127251	77.3832103815525	0.326460561907499	-1.61501937747114	1.0995182861835e-06	3.62442132687653e-05	4.87317408746646	0.440454589686287
Glyma20g01110	482.939506152626	198.707198157913	767.171814147339	3.86081541715297	1.94890558170177	1.10140379092826e-06	3.62824335161885e-05	1.08086088862434	19.5611177156292
Glyma09g07680	86.3534041779504	32.2320805374432	140.474727818458	4.35822712887775	2.12374138442238	1.10870594499577e-06	3.64989210733027e-05	0.17133290351629	4.74946562940573
Glyma08g18520	119.302536483566	50.30598010035	188.299092866783	3.743075723625	1.90422423471749	1.11108655567777e-06	3.65532116174361e-05	0.125110266245954	4.36091247589302
Glyma15g18880	6.28873415208872	0	12.5774683041774	Inf	Inf	1.11215826010367e-06	3.65643978501056e-05	0	3.05505348043383
Glyma13g24520	113.903127963863	43.9520366856698	183.854219242056	4.18306483854024	2.06456036028544	1.12420565339983e-06	3.69361795643323e-05	0.0878285279656632	6.59107441534184
Glyma04g32120	159.111013181605	82.9758701120775	235.246156251132	2.83511526825063	1.50340739250539	1.1511498849938e-06	3.77965921174737e-05	0.272217744406041	2.76106780771534
Glyma08g10510	22.769068748837	3.73617312749927	41.8019643701748	11.1884441495767	3.48393752586211	1.18128781824061e-06	3.87606671969391e-05	0.0425904347297943	6.13488410401628
Glyma02g09800	54.4930576861789	90.9722533789518	18.0138619934059	0.198014903713199	-2.33631907516864	1.18342020388545e-06	3.88051560687451e-05	6.13661888312441	0.556454382012638
Glyma09g29280	9.11627888529467	0.263539625482328	17.969018145107	68.1833637435747	6.09134786973142	1.19058368276962e-06	3.90144513960958e-05	0.0141248787140891	3.28142631876716
Glyma07g08050	51.4688581371999	16.9314488591932	86.0062674152066	5.07967558656435	2.34473636223369	1.20450470766024e-06	3.94447665503965e-05	0.120639064099825	2.58080176949871
Glyma16g32230	131.947579237431	208.33921841145	55.5559400634121	0.26666097956504	-1.90692136376154	1.21474608134422e-06	3.97540968716534e-05	3.65364587606868	0.0411557727007966
Glyma08g41320	16.585899084357	2.408754629457	30.7630435392571	12.7713479667259	3.67483889888485	1.21743144780301e-06	3.98159042807984e-05	0.0500251834949224	3.07485066896043
Glyma07g04480	739.763380896486	302.970616404989	1176.55614538798	3.88340017704968	1.95732038190451	1.22712032458452e-06	4.01065297452335e-05	0.0628691774472681	6.21466195461951
Glyma15g11610	16.4781213349358	2.47101548543954	30.4852271844321	12.3371251066885	3.62493434046557	1.25333921786933e-06	4.09366802186822e-05	0.0376431916407581	7.52391551320983
Glyma09g29860	105.238754828506	46.9232036831624	163.55430597385	3.48557415384958	1.80139632056583	1.26367919937899e-06	4.12474465255169e-05	0.0160227122413297	0.0277748324408557
Glyma16g26740	8.9694218425546	1.36093684149431	16.5779068436149	12.1812462842966	3.60658984029848	1.26453824741621e-06	4.12485442807638e-05	0.00711741944989303	2.19358578736874
Glyma08g02590	271.352755312645	431.50887598616	111.19663463913	0.257692577898898	-1.956277109815	1.27165845359927e-06	4.1444003781886e-05	1.57628219843457	0.297884152307908
Glyma01g07690	200.733801721332	85.5755366378676	315.892066804797	3.69138283224055	1.884161366826	1.27218901809803e-06	4.1444003781886e-05	0.0606306456405466	4.92600495241658
Glyma18g48480	41.6216430136093	11.2728449026731	71.9704411245454	6.38440799513523	2.67455284982941	1.28874163010862e-06	4.19558863071129e-05	0.465241918665122	2.66314413349568
Glyma16g02630	23.9562527447233	4.63410634763038	43.2783991418163	9.33910357148935	3.2232840772333	1.29859018598121e-06	4.22489891692962e-05	0.151089949398734	6.38537898512066
Glyma20g29900	6.42364992682275	0	12.8472998536455	Inf	Inf	1.322844699935e-06	4.3010096414998e-05	0	5.46641027270936
Glyma08g29470	175.105486274326	83.316879259828	266.894093288824	3.20336161963653	1.6795866696106	1.33827835973595e-06	4.34836049877013e-05	1.28367880635469	0.677390037576187
Glyma05g37680	248.184785116026	116.960887460661	379.408682771391	3.24389367256641	1.69772653207826	1.33941444587318e-06	4.34922404831843e-05	0.514395604515213	1.09612254667298
Glyma12g05780	19.2763580359935	4.15775280839872	34.3949632635883	8.27248873336337	3.04832142167449	1.34212401391292e-06	4.35519242514743e-05	0.0680358111606886	0.0824811208596168
Glyma17g26590	107.25936701911	54.4547685550546	160.063965483166	2.93939299955593	1.55551826154316	1.34803509744647e-06	4.37153523197225e-05	1.69479067434652	1.66699424660083
Glyma14g05360	268.313558299722	117.833426963153	418.793689636292	3.55411618273014	1.82949084329932	1.35278367781502e-06	4.38408941189689e-05	0.783763688852147	5.26749643591303
Glyma20g29410	16.2976817807064	2.0766134340255	30.5187501273873	14.6964040718098	3.87739129332338	1.35398271470051e-06	4.38513144534859e-05	0.088053032733976	2.50227138184703
Glyma04g03430	7.68391853697081	15.3678370739416	0	0	-Inf	1.35596729952197e-06	4.38871462817431e-05	3.13669506332779	0
Glyma11g13940	394.738263411603	609.168282042546	180.30824478066	0.295990861796161	-1.75637545904959	1.36677771892762e-06	4.42084032025695e-05	9.33217313252187	0.0175907669262562
Glyma17g36250	5.22628891269131	0	10.4525778253826	Inf	Inf	1.37562843035623e-06	4.44658988034876e-05	0	0.277215544651996
Glyma09g33390	22.616059483863	6.29819198145186	38.9339269862741	6.18176249643299	2.62801822685863	1.39934662822751e-06	4.51741272948408e-05	0.4761910086254	5.20701968799081
Glyma10g28900	1561.11237310724	523.221998395229	2599.00274781925	4.96730404262556	2.31246305508268	1.41654282322643e-06	4.56997382214942e-05	0.286628480469008	18.2810940371373
Glyma05g30040	69.1761929164203	117.876393799263	20.475992033578	0.173707316398291	-2.5252695745222	1.41769690120482e-06	4.57074627380055e-05	11.8160484657002	0.266119942746903
Glyma04g11120	189.831168871481	95.7493162722982	283.913021470664	2.96517022286878	1.56811492859571	1.43780710585962e-06	4.63259410065267e-05	0.465076237416186	2.13369243105691
Glyma14g06660	23.2701791206793	6.73722892120608	39.8031293201525	5.90793778653837	2.56265463390142	1.44031962665279e-06	4.63769927208247e-05	0.611797958422144	1.50077908197002
Glyma18g38610	311.486243066678	151.662528114899	471.309958018456	3.10762298292557	1.63581148648162	1.44461338505761e-06	4.64852960022435e-05	0.109335336945647	0.0926793595407517
Glyma03g31950	346.046648842492	177.876942106694	514.216355578291	2.89085448337566	1.53149598986098	1.44947362813522e-06	4.66116767173753e-05	0.707267968154163	3.04205861988622
Glyma04g16040	46.6728386421667	14.8548354251677	78.4908418591658	5.28385805784041	2.40159171147493	1.45871588260719e-06	4.6870053936817e-05	0.183780355220641	2.68401898180703
Glyma07g08780	133.657876650917	64.5499108187294	202.765842483104	3.14122575711245	1.65132763193049	1.45938414595256e-06	4.6870053936817e-05	0.0728406575401527	0.159919352237679
Glyma20g34550	6.70447907917407	0	13.4089581583481	Inf	Inf	1.47609154182528e-06	4.7376186653587e-05	0	3.42004059850501
Glyma05g07730	288.242413163687	125.878714822926	450.606111504447	3.57968471586571	1.83983252634778	1.48646141576617e-06	4.76783930231597e-05	0.0598465159592825	7.76274566713484
Glyma09g26930	14.1477039289152	2.96639116657107	25.3290166912593	8.53866373952892	3.09401031256308	1.50605073993418e-06	4.82757367714757e-05	0.119952411870843	1.56778646514614
Glyma11g35390	26.258806400805	5.74418499157561	46.7734278100344	8.14274398868284	3.02551504409481	1.50803334294652e-06	4.83083014404272e-05	0.0608149609460962	2.24081397038683
Glyma16g24690	80.7246984369988	33.8327590315984	127.616637842399	3.77198435762245	1.91532369318499	1.51772944955348e-06	4.85877602706829e-05	0.14415207667349	0.282204460211292
Glyma15g05380	6.63949581949051	0	13.278991638981	Inf	Inf	1.52054991866968e-06	4.86468892994109e-05	0	1.70623245560167
Glyma14g24220	247.923935695253	106.580972044023	389.266899346482	3.65231140119173	1.86880977676856	1.52489549515654e-06	4.87547041455265e-05	0.171953959088369	5.07724126289345
Glyma16g29650	617.13217392851	284.115202695502	950.149145161518	3.34423901342524	1.74167796080417	1.53751860754899e-06	4.90954743610514e-05	0.750072945373346	0.0447321323542486
Glyma05g29400	95.9601020371255	37.6060800497876	154.314124024463	4.10343550351867	2.03683227765827	1.54796976667738e-06	4.9397632918371e-05	0.00853924367954054	5.1984788208192
Glyma13g06930	224.078495496721	94.1422970641763	354.014693929266	3.76042124495789	1.91089428263999	1.55395099434165e-06	4.95372980628465e-05	0.284311495241079	12.0124898561006
Glyma11g20940	491.161705776671	213.889383728001	768.43402782534	3.59267025988789	1.84505652892352	1.55432900491352e-06	4.95372980628465e-05	0.251176245689609	10.782200699672
Glyma16g33620	31.2905105697939	8.98045649759563	53.6005646419922	5.96857906458796	2.57738751097564	1.56011947242406e-06	4.96901532157091e-05	0.0998748218735827	0.185996673074731
Glyma17g15040	194.746017241404	91.8182050892658	297.673829393542	3.24199137964136	1.69688025477736	1.58668524315387e-06	5.05040902268334e-05	0.448259884836931	1.19191756703929
Glyma13g26300	85.4142285231277	136.319451369086	34.509005677169	0.253148067503114	-1.98194662392945	1.61441972988969e-06	5.1354167512271e-05	6.26675017485202	0.0317907188227409
Glyma10g37340	9.69587167100111	1.30501669947839	18.0867266425238	13.8593832935264	3.79279115761748	1.61910796990485e-06	5.14705359924013e-05	0.0764306583520355	1.93567836577452
Glyma06g06540	142.287695202668	57.7348377506921	226.840552654643	3.92900649750114	1.97416455362122	1.63468664870425e-06	5.19327373780659e-05	0.19831074188777	6.2290419861837
Glyma08g43780	107.146898862933	46.8908536107932	167.402944115072	3.57005537806075	1.83594645325549	1.6466287197332e-06	5.22788926373743e-05	0.617438969993091	0.117750545289939
Glyma05g14760	287.410011968619	149.659423583544	425.160600353693	2.84085418861951	1.50632478479954	1.69156025934015e-06	5.36550273829176e-05	0.144839087724076	4.37279407878291
Glyma13g17560	29.3978712391101	7.9482811948688	50.8474612833514	6.39729018598098	2.67746092649942	1.6921202080219e-06	5.36550273829176e-05	0.286446567194387	2.9404437076785
Glyma03g38300	17.2912572623821	2.40241391549037	32.1801006092738	13.3949026859118	3.74361219491331	1.72147807506469e-06	5.45513150572022e-05	0.0328138985285421	2.68788213346005
Glyma03g02980	108.342152808454	169.527449649665	47.1568559672436	0.278166492002888	-1.84597945190434	1.72804258669751e-06	5.47246338308204e-05	9.26801235723963	0.128617773916338
Glyma09g29290	6.92733017204659	0	13.8546603440932	Inf	Inf	1.75100038542147e-06	5.54165562132155e-05	0	2.24804917583831
Glyma07g07390	49.4747314983786	17.0369484292584	81.9125145674988	4.8079334692841	2.26541693261358	1.78029934962194e-06	5.63081641763655e-05	0.0697193016323769	2.14714019336186
Glyma12g08630	9.64703215364356	0.527079250964656	18.7669850563225	35.6056229152927	5.15403318752371	1.79331998915785e-06	5.66841112069484e-05	0.0494289730863845	8.56653895337539
Glyma08g26830	248.101643999977	114.445405795669	381.757882204285	3.33572046470678	1.7379983951739	1.82078640347837e-06	5.75159032496994e-05	0.406608837700528	2.89119239410468
Glyma13g14410	15.5273614180918	3.19303279193735	27.8616900442463	8.72577635738634	3.12528349775471	1.8250427125524e-06	5.76139352333424e-05	0.122237328966244	0.541079071286546
Glyma08g21420	284.499888846159	153.725189103319	415.274588588999	2.70140886481456	1.4337120117829	1.82994331218486e-06	5.77321699114989e-05	0.683319859452431	6.84929015270342
Glyma12g09900	20.638625474561	3.4871297035691	37.7901212455529	10.8370277156237	3.43789721616151	1.8422065783083e-06	5.80823907494012e-05	0.0848236758101916	2.76837991724192
Glyma07g38580	60.448648175245	20.9762150998764	99.9210812506137	4.76354198194709	2.25203470368485	1.90174534675311e-06	5.9921765582152e-05	0.010298157431659	2.90274125569246
Glyma13g30620	28.2876043243166	8.6942651829756	47.8809434656576	5.5071869166602	2.46131557510626	1.91759832670631e-06	6.03832017520444e-05	0.215123672636411	1.83699425883272
Glyma10g33680	530.267948638778	809.484180573836	251.05171670372	0.31013789117627	-1.6890182965325	1.93717120151152e-06	6.09080179422165e-05	4.98800703243111	0.191895802904772
Glyma05g29090	59.5182226490024	21.6595196326393	97.3769256653655	4.4958026455317	2.16857870625236	1.93729727325369e-06	6.09080179422165e-05	0.125788390581674	1.78274525712209
Glyma09g35250	357.144092148312	544.118204069579	170.169980227045	0.312744508370253	-1.67694354324307	1.93806108026428e-06	6.09080179422165e-05	6.46447491640166	0.322943445632951
Glyma14g04290	4.67985343765565	0.319459767498245	9.04024710781305	28.2985465700707	4.82265605218487	1.93914026666533e-06	6.09080179422165e-05	0.0585967505190752	4.13918906473232
Glyma15g20650	21.2864186942902	5.18654845446153	37.3862889341188	7.20831768224564	2.84966259446177	1.94976103523011e-06	6.11794073532389e-05	0.0221891090821349	0.457019887165422
Glyma09g29300	10.5852821747359	0.520738536998032	20.6498258124738	39.6548831041323	5.30942662528945	1.95022904195685e-06	6.11794073532389e-05	0.0104162193482157	8.58931454775564
Glyma20g23370	224.813909080593	352.950824779083	96.6769933821035	0.27391066005474	-1.86822268094761	1.95324264923292e-06	6.12355049624322e-05	5.29792860780045	0.361170677911562
Glyma06g08950	28.563097511628	50.3922888197278	6.73390620352827	0.13362969536109	-2.90368745391897	1.9620606545169e-06	6.14733900239329e-05	2.95198235975782	0.0727881450611304
Glyma10g04190	9.41511991572841	0.527079250964656	18.3031605804922	34.7256329043382	5.11792908368378	1.96600055214919e-06	6.15582365868116e-05	0.0513746223326301	2.79531701129453
Glyma05g05230	25.7617095538064	5.97716733090851	45.5462517767043	7.62003960323817	2.92979849578249	1.9795700396527e-06	6.19443040648492e-05	0.0656009312852406	2.13737023351725
Glyma05g21860	43.234152386464	15.8693847602522	70.5989200126758	4.44874965723333	2.15339991657849	2.00243731041902e-06	6.26206506342739e-05	0.332503068922935	0.319050254379441
Glyma08g43610	35.8346860373336	60.9867957167462	10.6825763579209	0.175162118822183	-2.51323728853538	2.00493082178282e-06	6.26594171087884e-05	7.91455440042697	0.100272975905255
Glyma18g47770	545.004267951922	231.05454937866	858.953986525185	3.71753765002697	1.89434735350356	2.01165609937077e-06	6.28303064086596e-05	0.279605291077578	4.91263994290203
Glyma05g21870	19.2283170899495	4.71835040281541	33.7382837770836	7.15044049228565	2.83803211971778	2.06691128393923e-06	6.45157761350999e-05	0.530840803446646	0.516930434353123
Glyma14g00870	1631.0635742044	625.922000214487	2636.2051481943	4.21171511353003	2.07440785369564	2.07512579297832e-06	6.47317485970698e-05	0.402125049975502	2.04463208448013
Glyma18g13290	36.8278903804837	10.5952125939416	63.0605681670258	5.9517982870003	2.57332563275044	2.10538005225442e-06	6.56345335940799e-05	0.276480524289518	0.992912854377196
Glyma10g29280	663.1632647301	282.069365576427	1044.25716388377	3.70212894884833	1.88835514659263	2.13636322595485e-06	6.6558902425587e-05	0.116030118940347	3.78438000816007
Glyma01g04770	9.92085278589364	1.36727755546093	18.4744280163263	13.5118344790632	3.75615165513033	2.14074142792829e-06	6.66537516372963e-05	0.0387717683457872	0.156559827621157
Glyma03g30070	595.220361427912	265.531091303178	924.909631552646	3.48324419190747	1.80043161622205	2.17450013768179e-06	6.76205945117436e-05	0.0269635047470344	3.20704071540015
Glyma18g15310	16.1623281591072	4.10817338034942	28.2164829378649	6.86837684914481	2.77996919826215	2.20243687659258e-06	6.84467525086823e-05	0.236585973585574	1.56434117984795
Glyma03g35530	76.1812173600223	122.797647471605	29.5647872484394	0.24076020882465	-2.05433112170571	2.2129364064573e-06	6.8730311398316e-05	7.66963584887144	0.00205327236266441
Glyma11g09710	8.70939213397985	0.319459767498245	17.0993245004615	53.5257526616568	5.74216127234738	2.22751158612541e-06	6.9140022666736e-05	0.0221505589440517	3.79527826580185
Glyma14g05350	17.3240090292999	2.45199334353966	32.1960247150602	13.1305514347696	3.71485560026531	2.24358533849606e-06	6.95957108135716e-05	0.0315004084477142	3.89054556329199
Glyma10g05480	293.156978863007	143.48936974827	442.824587977744	3.08611424494102	1.6257914700613	2.25663304156947e-06	6.99570241850813e-05	1.09659864845366	0.944304990041075
Glyma11g34660	8.65141407450107	0.319459767498245	16.9833683815039	53.1627770047669	5.73234456192368	2.27593862765192e-06	7.05117675385304e-05	0.0223931718076108	4.758693672276
Glyma09g16780	149.862412100241	74.7611102218229	224.96371397866	3.00910076523974	1.58933241876084	2.28656019646271e-06	7.07836594821003e-05	0.137994958776574	2.58830313951074
Glyma19g36180	265.652776409029	404.228578074595	127.076974743463	0.314369101137656	-1.66946867063097	2.28754747690937e-06	7.07836594821003e-05	8.25691642033683	0.067557631898328
Glyma16g17150	119.342663520027	60.0208854418029	178.664441598251	2.97670453015037	1.57371602572705	2.30235243982693e-06	7.11976847001677e-05	0.122849505934403	4.62011492251305
Glyma02g38930	116.43111229425	46.799828254881	186.062396333619	3.97570681927051	1.99121137209645	2.30412206992841e-06	7.12083439706448e-05	0.113259119109506	10.9396608548547
Glyma16g16530	37.115951525465	8.57451930193205	65.657383748998	7.65726700670016	2.93682956454808	2.3570863553804e-06	7.28001708513131e-05	0.111029707000902	19.2320703853061
Glyma08g21110	53.26520463409	15.9925102979598	90.5378989702202	5.66126876165091	2.50112541542723	2.40144670141262e-06	7.41244570782536e-05	0.133117934308596	9.9796823972256
Glyma04g01730	120.799618966813	195.91214453805	45.6870933955754	0.233201946225963	-2.10034826604523	2.41074189253694e-06	7.43297374240357e-05	0.624460622476857	0.475901477545758
Glyma16g32620	84.7549308250525	33.0430585356605	136.466803114445	4.12996886977541	2.04613090716775	2.41107206620299e-06	7.43297374240357e-05	0.13880538778613	3.00673264812877
Glyma05g34750	37.8277206096581	10.3090212793216	65.3464199399946	6.33876079692163	2.66420082666159	2.41316570200092e-06	7.43484153058521e-05	0.0631303208531445	4.4367720395307
Glyma0092s00200	93.4644438366378	36.2417635516293	150.687124121646	4.15783089327263	2.05583108229483	2.4165880836788e-06	7.44079829363405e-05	0.091226767642878	5.31294378110759
Glyma18g52470	106.152313779761	46.8725371658165	165.432090393705	3.52940336488447	1.8194243208129	2.42957851630884e-06	7.47619009824516e-05	0.698186168609603	0.677661658630316
Glyma18g25820	112.981356503197	180.096490521632	45.8662224847622	0.254675826008131	-1.97326607030999	2.43150245154396e-06	7.4762409887665e-05	4.81221018332249	0.0614784429411455
Glyma04g05570	375.544179825582	170.711676931007	580.376682720158	3.39974800291323	1.7654278144745	2.43258716661684e-06	7.4762409887665e-05	0.287557737117309	3.67792903092118
Glyma09g33070	767.734895505126	1223.05160247741	312.418188532844	0.255441543022396	-1.96893492208424	2.46205104851882e-06	7.5621436415262e-05	5.16409650755292	0.0240439473265753
Glyma08g08720	23.3277033898636	4.75862805959546	41.8967787201317	8.80438189230815	3.13822172385169	2.53466859928062e-06	7.78040503144043e-05	0.099676929367109	4.80567307441294
Glyma13g35550	313.76871420204	143.896650269019	483.640778135062	3.361028746888	1.74890288207329	2.53812452762138e-06	7.78565738159984e-05	0.693561775786326	4.88181058470313
Glyma08g18630	7.32398971135661	0.257198911515704	14.3907805111975	55.9519495101707	5.80611649417941	2.53949563404393e-06	7.78565738159984e-05	0.019301102117404	1.41218870120323
Glyma07g36870	80.4305469096125	133.537153168538	27.323940650687	0.20461676771109	-2.28900372056447	2.55590127261559e-06	7.83114986489385e-05	3.22893632732195	0.19383295141944
Glyma02g41530	9.24419853481834	0.527079250964656	17.961317818672	34.0770724436588	5.09072949405342	2.56465083177873e-06	7.85314313826461e-05	0.0528868547229123	7.86584646124441
Glyma06g40880	66.9823386030731	27.7458160808508	106.218861125295	3.82828390470749	1.93669782374393	2.57846042768647e-06	7.87749648638661e-05	0.136713492427605	0.335886211978873
Glyma13g26070	305.71685687299	151.291614951346	460.142098794633	3.04142499201037	1.60474742472971	2.5792041268004e-06	7.87749648638661e-05	0.0626210997345354	0.949583143724739
Glyma10g43440	105.717040229985	169.916326198436	41.5177542615344	0.244342348910298	-2.03302416469192	2.57970747810792e-06	7.87749648638661e-05	3.52387601770236	0.129028402012778
Glyma17g07530	104.992093881191	44.4687270760686	165.515460686314	3.722064281336	1.89610297145398	2.58039188241902e-06	7.87749648638661e-05	0.417937055553623	3.53095911561817
Glyma18g07310	65.353002587115	106.918064124379	23.7879410498513	0.222487577236514	-2.16820331053695	2.58048581198145e-06	7.87749648638661e-05	12.0642462857706	0.811476569559199
Glyma15g11680	579.17759232149	259.08524178166	899.26994286132	3.47094236891797	1.79532741104196	2.60046603792397e-06	7.93364403621334e-05	0.508204458969799	1.64558533455245
Glyma11g01240	50.1723964909625	19.5464267978591	80.7983661840659	4.13366427632264	2.04742122220494	2.66236991140579e-06	8.1175479916218e-05	0.296395894190929	0.102332414289353
Glyma10g04350	79.2491913567668	129.701343391192	28.7970393223419	0.222025759868093	-2.17120102426707	2.69165986764339e-06	8.19810792642871e-05	2.23196758377997	0.0167910550255875
Glyma08g09300	40.8877104123964	68.1301085550043	13.6453122697884	0.200283142933377	-2.31988709475439	2.6920727407339e-06	8.19810792642871e-05	0.118236520737211	0.333363477355355
Glyma03g20630	55.4604255757	22.624658248462	88.2961929029379	3.90265311118854	1.96445523397622	2.70144199522208e-06	8.22162977023343e-05	0.29246200462718	0.195939464584445
Glyma02g47330	93.2272929376633	39.4125632537903	147.042022621536	3.73084139883734	1.89950103129533	2.73929526348991e-06	8.33175911152654e-05	0.0802188058682111	7.1721718477736
Glyma12g08980	82.0922337609575	38.9606761773153	125.2237913446	3.21410723917341	1.68441806555396	2.74196297466263e-06	8.33480022705691e-05	0.00972429377798005	2.48337166133402
Glyma15g02930	9.06392364241535	0.514397823031407	17.6134494617993	34.2409098040135	5.0976491305137	2.75770413270173e-06	8.37755310781176e-05	0.0520741038250414	3.21396085219505
Glyma13g36770	1091.85873348922	422.569942359562	1761.14752461888	4.16770656896447	2.05925370698255	2.77556572609959e-06	8.42669173939092e-05	0.158898370435243	9.06622177098725
Glyma03g31640	110.585647912911	57.5790310682552	163.592264757567	2.8411777989741	1.50648911722684	2.77977425066636e-06	8.42932138611178e-05	0.289151896689222	2.39817893668036
Glyma06g14910	203.319920727804	95.367779999789	311.272061455819	3.2639122086779	1.7066022528338	2.77980542379129e-06	8.42932138611178e-05	1.23230032643827	0.193577702784246
Glyma03g38120	443.950358071294	689.658229897454	198.242486245134	0.287450330687145	-1.79861540443711	2.79251780281905e-06	8.46273451548069e-05	0.340015734637298	0.272414933361056
Glyma13g16620	140.3643299763	57.4304551476798	223.29820480492	3.88814966259137	1.95908375220572	2.81191653558053e-06	8.51635788076156e-05	1.68217166701012	3.76237583251242
Glyma14g07660	22.1219539532275	4.13873066649884	40.1051772399562	9.69021192042998	3.27652821705524	2.86310256618593e-06	8.66613110478556e-05	0.00254009738743742	3.39941700109665
Glyma01g09280	13.5911590788294	1.29233527154514	25.8899828861137	20.0334877923429	4.32434170838327	2.91420443500873e-06	8.8154684159014e-05	0.0825552200937676	6.22447645615437
Glyma07g10560	15.2587824076589	2.36551591537433	28.1520488999435	11.90101859682	3.57301315259634	2.9171777061876e-06	8.8191241083674e-05	0.299087539289418	1.22389485888875
Glyma18g44310	233.489425891207	104.956517564445	362.022334217969	3.44926015667088	1.78628694659647	2.92985160811957e-06	8.85208430547518e-05	0.240934187491687	4.9257994096918
Glyma07g38240	16.0000024423505	4.52679200394625	27.4732128807547	6.06902478770944	2.60146471302672	2.96529792786604e-06	8.95050971847246e-05	0.0376644561265111	3.0169438847094
Glyma16g24570	83.4438645819652	35.513155640591	131.374573523339	3.6993213121613	1.88726061414927	2.96601046440886e-06	8.95050971847246e-05	0.141482113854341	0.858862019915515
Glyma13g18200	10.4431519855234	0.833857590529652	20.0524463805171	24.0478069735866	4.58783342910761	2.97371827367108e-06	8.96835384973836e-05	0.0304942492759432	2.33204679092926
Glyma15g09720	62.7040343395502	22.9110994536559	102.496969225445	4.47368182538658	2.16146265352266	2.97754490059198e-06	8.974478366543e-05	0.267168794604317	1.71007800487452
Glyma03g33070	535.053945373003	239.399290943921	830.708599802086	3.4699710117215	1.79492361052102	2.99361871033602e-06	9.01748690847631e-05	1.56936057962814	1.0733539286913
Glyma14g17670	8.54540803536175	16.5030506705787	0.587765400144834	0.0356155605334649	-4.81134849353495	2.99868426374568e-06	9.02730413928691e-05	4.16750641796212	0.0514079211929671
Glyma11g21480	40.253615128245	65.9262842296841	14.580946026806	0.221170451166437	-2.17676944350662	3.00984231620941e-06	9.05543949837044e-05	6.26875678047823	0.157022499196761
Glyma07g15270	704.049350429286	302.699868005044	1105.39883285353	3.65179819911619	1.86860704320319	3.02494807071565e-06	9.09541094692378e-05	0.0106560011989219	5.527126281568
Glyma07g36700	143.354687416926	54.8384663157268	231.870908518125	4.22825297817689	2.08006169636177	3.04437930488832e-06	9.14833235136406e-05	0.39136057957312	10.9536212444761
Glyma09g33750	49.188684002383	78.5304422877999	19.8469257169661	0.252729070902603	-1.98433647083117	3.04700420386909e-06	9.15071761297776e-05	1.54068696682826	0.331040972791119
Glyma16g25100	9.06284105772804	0.771596734547111	17.354085380909	22.4911337799984	4.49128448421797	3.05174214317291e-06	9.1594420492961e-05	0.11240751331246	0.804400717477051
Glyma08g13640	189.196533848193	83.4833399129933	294.909727783393	3.53255785035372	1.82071318681117	3.091256725998e-06	9.27247133063014e-05	0.38513771837079	4.99789766747951
Glyma12g00730	63.1464409371247	107.206210588791	19.0866712854585	0.178036992265951	-2.48975106148314	3.10225186168062e-06	9.29986996303332e-05	4.01192983769763	0.212774124995606
Glyma12g36530	102.361229083182	166.244131876568	38.4783262897952	0.23145674891168	-2.11118546494514	3.16735795432701e-06	9.48935126208535e-05	3.64264630197225	0.119050386284621
Glyma02g46100	93.0548661100279	153.560705164749	32.5490270553063	0.211961953550459	-2.23812276571216	3.18402759290924e-06	9.53357764532376e-05	0.064473399905133	0.208267521297078
Glyma02g38210	234.614674891374	107.142406837162	362.086942945586	3.37949233766882	1.75680654327224	3.21505659431871e-06	9.61496248880243e-05	0.0407723079210939	3.14083471175189
Glyma15g06780	53.4250016990462	22.8171942222273	84.032809175865	3.68287215147622	1.88083131588205	3.21955484053733e-06	9.6226563424744e-05	1.71981954536817	4.15143902858032
Glyma04g15410	67.7579196551115	26.3923662370068	109.123473073216	4.13466045800037	2.04776885885914	3.22202950792819e-06	9.62429650924659e-05	0.36055221194588	0.921169397982209
Glyma14g37330	125.543009639553	56.1810275178573	194.904991761248	3.46923152481141	1.79461612443846	3.27672071084879e-06	9.78181386399323e-05	0.0966807377842937	1.41570736633473
Glyma09g37270	33.638607483958	10.5218351930709	56.7553797748451	5.39405709492778	2.43137079226933	3.29378520596846e-06	9.82310955265926e-05	0.0467662031560817	0.421046727751195
Glyma17g03030	53.8938783284248	87.4467419740078	20.3410146828418	0.232610320563891	-2.10401298648539	3.29448534413722e-06	9.82310955265926e-05	1.12401379567316	0.306376977680804
Glyma05g28380	356.634657911578	147.220442740298	566.048873082858	3.84490674356543	1.94294860671056	3.33667378655554e-06	9.94296953700297e-05	0.175593191357973	9.97774523541771
Glyma18g51290	6.0147679604812	0	12.0295359209624	Inf	Inf	3.40536483491154e-06	0.000101416148328388	0	5.5544169722164
Glyma02g01300	78.9103703700784	30.8464493300176	126.974291410139	4.11633410548088	2.04136008445696	3.43607090937522e-06	0.00010226966739381	0.031738009844648	3.19273275773401
Glyma10g01610	24.5251250096341	5.43081604747017	43.6194339717981	8.03183786571399	3.00573014669266	3.44856047108414e-06	0.00010258030501279	1.02003930491073	16.6697149554812
Glyma07g05740	49.4991311559676	16.8390493164227	82.1592129955126	4.87908856679842	2.28661167177002	3.46071369556324e-06	0.000102880574365486	0.148536613594717	2.90472630727751
Glyma10g07220	96.254118922927	47.3187520182601	145.189485827594	3.06832872032563	1.61745305186923	3.48340232717501e-06	0.000103493498511247	0.228620766430017	3.14894527346608
Glyma11g07670	557.208734479501	257.925002746731	856.49246621227	3.32070352657241	1.73148892433515	3.53172720901524e-06	0.000104805899244701	0.151677465851431	1.79301608932871
Glyma11g17160	36.779399927819	14.589003232318	58.96979662332	4.04207166756179	2.01509490150968	3.53176984227637e-06	0.000104805899244701	0.508165093246176	4.85568113220239
Glyma17g13430	62.2977474615428	31.5838592311775	93.0116356919081	2.94491040537862	1.5582237428224	3.57819709338063e-06	0.000106057676955819	0.0728966744872174	9.29586579859331
Glyma18g25910	20.5921779935416	6.71343094838468	34.4709250386984	5.1346212247841	2.36025785448293	3.60312350384591e-06	0.000106729932595017	0.29326880670929	3.87322926808759
Glyma12g20830	179.832764448692	76.2795590049724	283.385969892412	3.71509711892723	1.89339992574726	3.60514930503249e-06	0.000106729932595017	0.918537857197759	5.5336210290111
Glyma15g16190	114.708498218363	184.599881164719	44.8171152720079	0.242779762312076	-2.04227992876688	3.61427566847929e-06	0.000106936766122508	1.15252010736165	0.220931207913406
Glyma16g32670	6.49248334972381	0	12.9849666994476	Inf	Inf	3.63087581069506e-06	0.000107364353188085	0	2.32295870912979
Glyma12g35000	109.025373113909	47.2211580452067	170.829588182611	3.61764927533265	1.85505254801862	3.64263861199022e-06	0.000107648479808981	0.269757782063718	2.00209969823429
Glyma01g02230	315.091587655242	461.582744661519	168.600430648965	0.365265886991941	-1.45298107145192	3.64697765740915e-06	0.000107713010918267	1.30552758162131	0.715140664231958
Glyma16g30000	253.695177225733	130.347434493662	377.042919957804	2.89259947019622	1.53236657132632	3.67752973592253e-06	0.000108551207024959	0.11336951138333	0.462583619837862
Glyma03g20160	73.2659096419848	33.3976015296559	113.134217754314	3.38749528626643	1.76021893894333	3.68885677061251e-06	0.000108821274733069	0.0956132807016327	1.0858547004812
Glyma06g37940	135.847516219811	205.137521899001	66.5575105406208	0.324453127465341	-1.62391802238768	3.70304313809313e-06	0.000109175324330341	5.79570710918084	0.27662573253747
Glyma13g34200	23.4251610428842	4.72354483309833	42.12677725267	8.91846668999174	3.1567956956958	3.72204288590097e-06	0.000109670783689345	0.221174678847994	4.91075510646292
Glyma11g31840	42.5694525909604	15.0291864557559	70.1097187261649	4.66490444659525	2.22184752998699	3.73810967427071e-06	0.000110079289777449	0.34903273081206	0.541383103783387
Glyma20g34610	86.8772765029542	40.8817108320786	132.87284217383	3.25017812291673	1.7005187858355	3.74668872299863e-06	0.000110266946734046	0.421630382882562	0.0182163006682318
Glyma18g05710	230.962880882817	114.41395211641	347.511809649224	3.03732021507001	1.60279901530172	3.75097084920364e-06	0.00011032799661404	0.256183195761447	2.49642259815978
Glyma09g01680	302.586160336651	459.429692129294	145.742628544009	0.317225096768438	-1.65642118276382	3.82060378498693e-06	0.000112310019380678	1.34201067468663	0.142794531486169
Glyma02g41030	78.7321381981455	28.8004523765286	128.663824019762	4.46742371743504	2.15944309503783	3.82977002214271e-06	0.000112451131996599	0.878945574060811	8.11194829173251
Glyma20g30840	9.28205711656013	0.582999392980573	17.9811148401397	30.8424246348038	4.94684428008545	3.82990468169233e-06	0.000112451131996599	0.0163698794170724	2.93424850219328
Glyma09g02900	86.6610219621402	36.2243062927745	137.097737631506	3.78468911242759	1.92017479707235	3.8712857979802e-06	0.000113585866407021	0.0118333228710852	1.40946846909379
Glyma04g16270	6.33956477190176	0	12.6791295438035	Inf	Inf	3.87309779996326e-06	0.000113585866407021	0	2.11336319066884
Glyma17g34570	197.971788233442	95.9785223430048	299.965054123879	3.12533519792974	1.64401092976101	3.88409533073764e-06	0.000113841581209943	0.119527164272595	2.4286247507083
Glyma13g30650	17.1758259852085	3.35445250401848	30.9971994663986	9.24061361109312	3.20798865513574	3.88969723610924e-06	0.000113938944888679	0.0145884654140581	2.4407958154683
Glyma08g09160	279.606763741418	440.42097995919	118.792547523647	0.269724997057711	-1.89043886378456	3.90929490468469e-06	0.000114445925173877	15.2807630278791	0.699746366496803
Glyma13g09240	124.526744371952	60.912705851142	188.140782892761	3.0886952116778	1.62699751476757	3.93340420406305e-06	0.000115065434223847	0.756803031030441	0.306739502022471
Glyma03g42500	158.571854618407	73.3019109173399	243.841798319474	3.32654081275516	1.73402273400512	3.93506147496757e-06	0.000115065434223847	0.0900326537445319	2.59764474797921
Glyma17g11630	91.6789108032645	143.13876327991	40.2190583266193	0.280979501324672	-1.83146321147307	3.96276539103e-06	0.000115807763091194	12.1739101889535	0.16996657503043
Glyma20g29440	23.5575142412545	5.74080533491159	41.3742231475973	7.20704164901534	2.84940718260892	4.01377727312178e-06	0.000117229977597729	0.331020625759463	0.399144504806365
Glyma07g21210	3.19839489707762	0	6.39678979415525	Inf	Inf	4.02908083250885e-06	0.000117539554257423	0	3.40055066510619
Glyma07g21220	3.19839489707762	0	6.39678979415525	Inf	Inf	4.02908083250885e-06	0.000117539554257423	0	3.40055066510619
Glyma07g36160	231.882156150894	110.453370736524	353.310941565264	3.19873390200153	1.67750098175327	4.05070030531422e-06	0.000118101310593622	0.131608991163786	2.31148997042452
Glyma02g17460	70.3611091407729	24.3105583726984	116.411659908847	4.78852267085653	2.25958063212653	4.05850999316579e-06	0.000118260011596778	0.758081544564164	9.70084020079781
Glyma08g04920	443.128282793919	201.318376156585	684.938189431252	3.40226363090923	1.76649493531915	4.10493497682903e-06	0.000119543074357271	2.49065736332361	1.49412870410467
Glyma02g01240	271.790513341116	120.762363683232	422.818662999001	3.50124533921913	1.80786815781712	4.11897701654971e-06	0.000119882142369271	0.958691824330811	12.9853462254406
Glyma11g03500	145.822331946617	225.237692683137	66.4069712100969	0.294830631671928	-1.76204167267482	4.12489600794492e-06	0.000119984533297457	2.15401609731681	0.360713758518377
Glyma10g37200	109.41049011795	42.009078026091	176.811902209808	4.20889746973246	2.07344236553304	4.13107527073626e-06	0.000120094371439501	0.502285455753323	17.2931616439619
Glyma17g35190	219.718576588803	95.4218413933877	344.015311784218	3.60520512663316	1.8500813473322	4.16201804734983e-06	0.000120923562721054	0.912135365195765	10.9771261301979
Glyma18g14900	11.8383969916871	1.36093684149431	22.3158571418799	16.3974230555601	4.03539720015263	4.18039965444348e-06	0.00012138704935009	0.0047820014719494	2.82287869574745
Glyma17g34170	10.2586018080269	1.89435680642559	18.6228468096282	9.83069649099903	3.29729363309834	4.19292445619795e-06	0.000121680031271533	0.144616397164367	1.46895063040397
Glyma12g33720	942.171026377298	377.24742351577	1507.09462923883	3.99497659968995	1.99818705268764	4.20606094241083e-06	0.000121990414088855	0.0650524274739201	11.4517986764379
Glyma18g50310	56.4473230692754	25.1303383610373	87.7643077775136	3.49236474720872	1.80420424382094	4.22253022863864e-06	0.000122397043570626	0.291270961242169	0.675401681750512
Glyma09g31370	114.714885856746	51.8145089423085	177.615262771184	3.42790593594054	1.77732752146499	4.22498507085099e-06	0.000122397205185876	0.000814382634960586	0.989179877318527
Glyma10g01870	32.9829788541717	55.2935643400783	10.6723933682651	0.193013300835979	-2.37322782568976	4.27676207808258e-06	0.000123825394743929	3.3794656217446	0.760199106545996
Glyma14g38650	362.551529994378	181.989531912991	543.113528075765	2.98431191270621	1.57739833029739	4.27950376959299e-06	0.000123833029460261	0.501548414530977	0.492981306015853
Glyma15g20970	87.7434595119336	44.1028988283975	131.38402019547	2.97903366186153	1.57484442554324	4.28423440606479e-06	0.000123898174753632	0.905972259440466	2.97398463342366
Glyma19g01470	884.290475168619	385.817601228326	1382.76334910891	3.58398202857157	1.84156340320029	4.29010819739077e-06	0.000123996285105962	0.17479976769463	2.20494167963859
Glyma20g11740	171.271507677629	81.3681824140204	261.174832941237	3.20979067238246	1.68247921455539	4.2953560273928e-06	0.000124076200437515	0.450196542117601	1.17592405258977
Glyma18g22880	51.3623394454452	20.4570414459235	82.267637444967	4.02148265976949	2.0077274992985	4.31328575883388e-06	0.000124522142822765	0.145393375575791	0.325170903758409
Glyma19g29300	448.549090145316	177.905899831969	719.192280458663	4.04254317106928	2.01526318058947	4.32600485569035e-06	0.000124776897451475	0.603953442217618	19.440631807985
Glyma05g24770	29.1085991764729	7.58714759633299	50.6300507566129	6.67313375860558	2.73836442202011	4.3271039017751e-06	0.000124776897451475	0.097224229933124	1.97277868249814
Glyma13g42070	137.321997897838	218.583214818888	56.0607809767875	0.256473403153293	-1.96311887189466	4.34531853847574e-06	0.000125229875042242	5.26140144471629	0.0120095193750345
Glyma04g33030	604.609358770514	974.566107278334	234.652610262693	0.240776493775272	-2.05423354153213	4.35774022169229e-06	0.000125515476713907	15.8574933350567	0.0179314402369463
Glyma14g06080	40.7269564663825	11.9450328905478	69.5088800422172	5.8190614190121	2.54078647352291	4.3673931982183e-06	0.000125721048556776	0.026712453901081	3.46761141154838
Glyma16g28690	38.369247385999	13.5280854170607	63.2104093549374	4.67253180374075	2.2242044837549	4.3795399105268e-06	0.000125998127777061	0.13674743340316	1.6207081302025
Glyma15g07080	103.885219982238	44.2221669156926	163.548273048784	3.69833240783023	1.88687490066853	4.40355254398883e-06	0.00012661607093254	0.0212643911216783	3.8086830532007
Glyma19g09320	209.068572360582	103.039009287735	315.09813543343	3.05804702133271	1.61261059012644	4.42874040047534e-06	0.0001272670753496	0.0264369630882737	0.329233486906701
Glyma06g21310	77.4627829822647	32.7181544473055	122.207411517224	3.73515601908555	1.90116850627018	4.48423932813639e-06	0.000128787868933885	0.0244358551139496	0.813526570213822
Glyma18g07150	74.1006267120026	116.959476066815	31.2417773571903	0.267116256055585	-1.90446031727776	4.4939888161918e-06	0.000128993741017549	2.92382227909137	0.0803790247310638
Glyma11g00260	122.870384927887	60.0400762924903	185.700693563283	3.09294566280406	1.62898148823102	4.51382215098157e-06	0.000129488653473595	0.494620296380578	1.07053533597681
Glyma02g11120	26.1565969534794	46.7168991921673	5.59629471479152	0.119791655943848	-3.061400673803	4.60046421882517e-06	0.000131898450032903	1.92720170778838	0.0273940859457368
Glyma11g12060	156.146279229772	81.3748605455622	230.917697913981	2.83770314770234	1.50472367687645	4.62349811231206e-06	0.000132482838971657	1.62400720138095	5.13753224338204
Glyma18g47930	255.572712437646	130.014125027148	381.131299848144	2.93146071450745	1.55161972282169	4.63328899543061e-06	0.00013268730714536	0.0980624081045606	0.279724251192537
Glyma02g06400	162.138300279429	235.433006055636	88.8435945032224	0.37736252869416	-1.40597692142178	4.64141561844579e-06	0.00013284390761775	0.564752816941718	1.09760399610463
Glyma03g34040	310.930974422853	481.917547243281	139.944401602426	0.290390757512258	-1.78393255857652	4.69466983887887e-06	0.00013429120541402	11.9459534727164	0.639775423031356
Glyma20g24780	31.8070766167922	10.1238035944191	53.4903496391653	5.28362182654874	2.40152720986872	4.70262563656168e-06	0.000134441825478202	0.217801588663073	1.0968523094525
Glyma01g41840	30.6830044279276	11.4161388659642	49.949869989891	4.37537337065952	2.12940613397699	4.70947813496318e-06	0.000134560749478854	0.135778215082178	1.01897984984168
Glyma20g34140	5.12828394200504	0.319459767498245	9.93710811651183	31.1059768005573	4.95911990585658	4.74083626116064e-06	0.000135379320273703	0.0511642255805281	1.68692186458237
Glyma20g27740	41.1661944205261	14.6940842030218	67.6383046380303	4.60309766185501	2.20260505189902	4.76776120415609e-06	0.000136070434411932	0.0806318671171728	0.369251417018458
Glyma20g06820	13.2194860380839	2.72821439695524	23.7107576792125	8.6909436830457	3.11951283675578	4.78497528024437e-06	0.000136483772648203	0.0347938859849455	0.355900079716104
Glyma01g44210	5.85278823761652	0	11.705576475233	Inf	Inf	4.81964152549098e-06	0.000137315818673524	0	2.10042927297723
Glyma04g05500	81.7332286971957	37.4063661633329	126.060091231058	3.37001703615432	1.75275588455646	4.82766739052922e-06	0.000137402141470266	0.0769431769199309	6.31988708807722
Glyma11g14460	36.9250288705944	14.3214154602365	59.5286422809524	4.15661723146251	2.05540990127092	4.82817042046279e-06	0.000137402141470266	0.152918755856019	1.10650562995998
Glyma05g10120	22.0150121084404	5.10526545657912	38.9247587603018	7.62443384998516	2.93063021465889	4.86014781107751e-06	0.000138233447104711	0.119056104213479	1.26190926948945
Glyma19g31940	142.362886936914	65.1453417490694	219.580432124759	3.37062368895924	1.75301556758401	4.86699863123463e-06	0.0001383495577922	0.313401516090453	4.06967365146886
Glyma06g16040	11.1410843488302	1.31135741344502	20.9708112842153	15.9916824118329	3.99924982104306	4.87072072034435e-06	0.000138376649549612	0.117212822043778	1.01903418119998
Glyma08g02160	84.2800899574586	38.2262053460589	130.333974568858	3.40954518998041	1.76957930642805	4.88034526746122e-06	0.000138571303437977	0.792268211258929	1.21504649073217
Glyma17g01760	4.91330431738146	0	9.82660863476293	Inf	Inf	4.8975662239877e-06	0.000138981304322168	0	0.32882498304057
Glyma03g32610	49.3307872937462	16.9079007769456	81.7536738105468	4.83523501167099	2.27358601212871	4.92613183442237e-06	0.000139712591465147	0.0582602606403372	2.0497889347566
Glyma08g00990	28.8619980851438	50.3264859435087	7.39751022677893	0.14699039855639	-2.76620617389019	5.05933896967929e-06	0.00014340915844117	5.29039161753517	0.117779873045701
Glyma05g00350	6.35151922747345	0	12.7030384549469	Inf	Inf	5.06756089057975e-06	0.000143560782531146	0	3.025103023534
Glyma06g38060	30.0747777860052	49.795380533344	10.3541750386664	0.207934449496435	-2.26579929869006	5.16697346487454e-06	0.000146211305186962	0.376981898099019	0.902305914901356
Glyma13g27440	209.515928877648	333.858224142712	85.1736336125841	0.255119171712168	-1.97075677613205	5.22289749833636e-06	0.000147710162243556	2.08222005280672	0.235648948835434
Glyma09g41070	142.022877788247	68.0731013236918	215.972654252801	3.17265777602578	1.66569191096316	5.24679240190287e-06	0.00014830201170831	0.157897290055145	2.08002165961314
Glyma07g01300	279.824072073783	433.940615483678	125.707528663888	0.289688321808209	-1.78742656840461	5.25054709788392e-06	0.000148324245405626	1.28783088063244	0.0552207020790563
Glyma05g08780	112.476989397875	47.7638205870201	177.19015820873	3.70971492713634	1.89130832727508	5.27319006738469e-06	0.000148879732902494	0.101149532942906	10.1933101397681
Glyma08g20230	110.562801393668	50.3429656274674	170.782637159868	3.39238332567933	1.76229919785241	5.28668107343347e-06	0.000149176348550362	2.31133362255574	10.7012201138326
Glyma20g33000	90.6588379007747	37.4770323974748	143.840643404075	3.83810121032333	1.94039275575068	5.29218529020409e-06	0.000149247390241179	0.0787063608305698	2.87962168362026
Glyma14g34610	73.7278289956485	25.2627876574132	122.192870333884	4.83687200284197	2.27407436054407	5.33922511083803e-06	0.000150489056099215	0.486747374363903	6.83252027766142
Glyma12g15750	29.8970206010265	9.40022140487616	50.3938197971769	5.36091838975582	2.42248017285644	5.40343401085676e-06	0.000152212969461412	0.0386029979721253	0.212919564634957
Glyma12g12850	36.5632752734737	11.8295630592781	61.2969874876693	5.18167807048402	2.37341938592643	5.44046273499741e-06	0.000153169715073817	0.283381739435284	1.15379097563894
Glyma06g20360	226.041060029805	105.232848132262	346.849271927348	3.29601714752994	1.72072374816192	5.4465579388076e-06	0.000153254977407676	0.228524266687362	2.81369588010108
Glyma12g07440	128.507835085448	70.8714009918551	186.144269179042	2.62650754146139	1.39314572689253	5.45691882335044e-06	0.000153460103747491	0.784930449714506	3.37270547987615
Glyma12g01090	26.4114593323451	8.79004438241018	44.03287428228	5.00940295254874	2.32463866555109	5.52780630510777e-06	0.000155366178000647	0.0682198092318994	1.50935744382447
Glyma19g41430	20.9304073681349	38.5397429989519	3.32107173731801	0.0861726487747552	-3.53662615965508	5.55075213343946e-06	0.000155923404364458	3.26422416496207	0.0343011477781461
Glyma07g15930	423.592928320238	198.281708600024	648.904148040452	3.27263746425259	1.71045379257704	5.63535947883099e-06	0.000158211134402034	0.0802221134014647	3.28930233599929
Glyma02g17190	20.5817855335114	37.9963747602153	3.16719630680752	0.0833552234073601	-3.5845835820714	5.68759416419395e-06	0.000159587952367919	0.61437440352467	0.101757053865377
Glyma01g04890	308.236127922288	170.379732776977	446.0925230676	2.61822527713155	1.38858923487598	5.7245522695886e-06	0.000160534820745315	0.388147756972383	7.41536165427896
Glyma04g02100	247.305917680349	388.808411931101	105.803423429596	0.272122259145835	-1.8776731234307	5.80960946617582e-06	0.000162828723417389	10.303228667402	0.234404009522259
Glyma15g01820	377.928725641754	201.034955203081	554.822496080427	2.75983097327506	1.46457991139288	5.8364138635965e-06	0.000163488290361832	2.52378229280724	3.62439201779324
Glyma12g30050	44.8991285136493	20.70896474537	69.0892922819285	3.33620212943648	1.73820669954444	5.98385154722517e-06	0.000167524377237806	5.24124596059147	7.30990962466773
Glyma20g01690	32.3201385004278	12.7800367647611	51.8602402360944	4.0579100976525	2.02073690277135	6.03635348841955e-06	0.000168899604074351	0.138373809163828	2.45898121227484
Glyma07g25710	227.31103859467	102.600509336116	352.021567853225	3.43099240082731	1.77862593052952	6.07461399723788e-06	0.000169875033734733	0.661257378975927	7.02281473435325
Glyma14g23300	157.408659944008	71.6738640975125	243.143455790504	3.39235869102447	1.76228872131718	6.13552716197559e-06	0.000171482493772599	0.560994383919309	3.39549139148561
Glyma06g11600	297.080918846405	146.426400232388	447.735437460422	3.05775076591268	1.61247081891734	6.14432801279998e-06	0.000171632478358666	0.12767095601845	1.1979359088999
Glyma17g07510	26.5009375260464	6.18478681437492	46.817088237718	7.56971737957141	2.92023943723846	6.17839288300622e-06	0.000172487613152218	0.144533492822571	4.97448770350054
Glyma08g05210	196.851292801302	86.6398341097889	307.062751492816	3.54412903311553	1.82543112986559	6.18661601620296e-06	0.00017262074940129	0.00393429353651061	9.67191712763358
Glyma04g00270	52.6155198890796	87.9085181299011	17.3225216482581	0.19705168528334	-2.34335400671829	6.19061153186982e-06	0.00017263584267976	5.537561683127	0.312516454851541
Glyma10g41040	42.7979433133762	16.3137848390769	69.2821017876754	4.24684415487213	2.0863911675225	6.24580282655555e-06	0.000174077805159766	0.103923768448502	1.16490085966146
Glyma0023s00410	101.007696939579	46.2788398273092	155.736554051848	3.36517844079461	1.75068300671494	6.32934004957952e-06	0.000176307753789096	0.273558249976245	1.48020205765382
Glyma02g11160	37.5750316729337	12.1653338019474	62.9847295439199	5.17739427206159	2.37222618736807	6.36327772107822e-06	0.000177154360755121	0.00207368331460081	1.01504761885059
Glyma16g34110	47.8534822784921	18.4762072113326	77.2307573456517	4.18001143104097	2.06350688763716	6.37564531175839e-06	0.000177399845859968	0.143077534136702	1.02102522879954
Glyma15g07700	582.357861045868	278.271711703844	886.444010387891	3.18553404138796	1.67153525451496	6.41690104905576e-06	0.000178448411866702	0.908998417970438	2.92802065942532
Glyma01g37430	24.8344476093236	9.22134443394026	40.4475507847069	4.38629649661874	2.13300333589293	6.46071490161833e-06	0.000179566910889084	0.206137933552907	4.4795655011923
Glyma13g12070	152.906515865381	93.0293977391018	212.78363399166	2.287273046617	1.19362859989334	6.52305313181108e-06	0.000181133585644072	1.46698591246091	19.4856216198924
Glyma16g08940	145.403131110456	77.7109997170362	213.095262503876	2.74215057430486	1.45530779315892	6.5243322225868e-06	0.000181133585644072	0.271833596973408	4.19110592952045
Glyma13g33890	253.093774710546	135.037004754364	371.150544666727	2.74850990172553	1.45864967680867	6.56887334115842e-06	0.000182268910315219	2.60636667762358	5.75049645245912
Glyma20g30230	48.2681683385566	80.7072796798214	15.8290569972917	0.196129234687231	-2.35012349768092	6.58366799562922e-06	0.000182578047028623	1.57309651396567	0.0432276857892132
Glyma11g01350	1925.01275109229	787.207504308816	3062.81799787576	3.89073780561197	1.96004376126974	6.74317783544626e-06	0.000186897851342627	0.0591320936489585	3.62190157696804
Glyma08g39760	4.95251329546503	0.520738536998032	9.38428805393203	18.0211130676651	4.17161621633894	6.79491943836283e-06	0.00018822755492977	0.0328846543148115	5.18773659909726
Glyma13g32540	5.67486165650168	0	11.3497233130034	Inf	Inf	6.81427219124691e-06	0.00018865907158625	0	1.68670110445817
Glyma18g51750	153.088920806207	69.2802741595429	236.897567452871	3.4194086314862	1.7737468402594	6.82007545068983e-06	0.000188715188536724	0.199470173618441	3.6434691840879
Glyma14g37920	39.8955078937735	13.6786384748275	66.1123773127196	4.8332571574565	2.27299575659418	6.86646114115928e-06	0.000189893559826869	0.55350549191274	0.540067971116197
Glyma09g37150	95.9497868200081	45.8677301887618	146.031843451254	3.1837599735213	1.67073157392693	6.87685818920758e-06	0.000190075903921057	0.409072151025858	0.456021907189027
Glyma12g03470	753.053692816072	1161.28073451396	344.826651118187	0.296936512308981	-1.75177359203653	6.89473911429084e-06	0.000190448962262832	3.47504440593786	0.0697176855283749
Glyma06g05550	159.605208157866	74.3386933422006	244.871722973532	3.29400090268365	1.71984095041856	6.89797734167903e-06	0.000190448962262832	0.0730866756964953	1.94804026862299
Glyma10g33850	22.2426358736964	5.08104888439632	39.4042228629965	7.75513555557499	2.95515199901077	6.92586391072168e-06	0.000191113306024569	0.154322164204051	5.75907156022251
Glyma03g00770	138.943067891342	70.2168389716227	207.669296811061	2.95754266145459	1.56439897905537	6.93720202246728e-06	0.00019132052796289	0.790273177236624	3.00297441173995
Glyma07g25700	227.81412380969	103.440707640612	352.187539978768	3.40472864128488	1.76753981924378	7.00076946763356e-06	0.000192967155326008	0.658768727475883	6.98048916441877
Glyma13g40140	621.367652169102	287.099960204468	955.635344133737	3.32858055240812	1.7349070822274	7.10295186723524e-06	0.000195675751742749	0.207246364052872	3.28579727504714
Glyma03g37360	71.9661804751997	27.1021207149328	116.830240235467	4.3107416376865	2.10793609784506	7.15014063980544e-06	0.000196867205615976	0.00401067714582802	4.04714463203355
Glyma10g28330	5.44725196792815	10.8945039358563	0	0	-Inf	7.16192838244212e-06	0.000197083175691509	3.39065055783825	0
Glyma11g09820	164.303206108521	251.448396368503	77.1580158485381	0.306854276912792	-1.70437440309232	7.17436349293297e-06	0.00019731671262099	5.32719384055811	0.0227393607298163
Glyma15g05530	39.9810061344193	67.7876004864061	12.1744117824324	0.179596440869357	-2.47716933495868	7.25487624426193e-06	0.000199421303935369	2.82583730474326	0.0426243397464226
Glyma19g01160	33.7053177492508	11.7389782901265	55.6716572083752	4.74246189340004	2.24563618134921	7.28690542499621e-06	0.000200191602420745	0.655449727625653	7.94213866244379
Glyma14g10740	111.517596852582	49.9011080065839	173.134085698581	3.46954391625408	1.79474602793204	7.33433764470129e-06	0.000201383986328933	0.8615921652739	8.34449347713864
Glyma10g36650	52.1077791399112	85.5378077842439	18.6777504955785	0.218356665659357	-2.19524152270247	7.4376068563683e-06	0.000203995349853619	6.05236705200425	0.565734200301329
Glyma08g16190	363.861405055303	173.278949409629	554.443860700977	3.19971850354586	1.67794498904955	7.45662551324538e-06	0.000204404798010648	0.575691958875297	2.49443229339716
Glyma18g47630	20.4371939421471	37.387344021433	3.48704386286117	0.0932680283697647	-3.42247356976097	7.49563840755833e-06	0.00020525171483212	0.320270922236045	0.0454025659808088
Glyma05g34730	292.074219217896	129.979438412613	454.169000023178	3.49416035005045	1.80494581630115	7.49573528842813e-06	0.00020525171483212	0.367920312940223	8.96990369047624
Glyma04g03900	7.41996115957046	0.319459767498245	14.5204625516427	45.45318074121	5.50630935034099	7.51846406713162e-06	0.000205761338897463	0.0287214023028997	2.83338603884543
Glyma09g26840	41.2234538801833	17.1678108551902	65.2790969051764	3.80241240166281	1.92691501214639	7.53810962103313e-06	0.000206186071205193	0.188333555885507	0.75327900825247
Glyma10g32820	31.4341669175476	9.07104126674728	53.7972925683479	5.9306634140844	2.5681934961163	7.55308936024435e-06	0.000206482786980028	0.431819046759569	10.5708077692158
Glyma14g00620	1595.58425883845	602.50641526599	2588.66210241091	4.29648886189549	2.10315815498694	7.56708532750361e-06	0.000206752299109534	0.0766774177496435	11.2186492738989
Glyma11g05710	109.16485343885	53.061790726152	165.267916151549	3.11463133621864	1.63906140855095	7.58380247031028e-06	0.000207095825600446	0.0127412223851035	1.02846604503963
Glyma01g32130	39.7821287127522	65.610909815773	13.9533476097314	0.212668101218389	-2.23332443989263	7.68168343905304e-06	0.000209654159748661	0.51733954526744	0.044694645849383
Glyma08g43630	32.5473287653049	9.39840663125725	55.6962508993526	5.92613759806028	2.56709212439818	7.6929866223559e-06	0.000209848046112986	0.218921809832838	3.60362565126626
Glyma18g44690	5.40598695972205	0	10.8119739194441	Inf	Inf	7.75814628633635e-06	0.000211510007838018	0	1.21362434594405
Glyma10g31540	70.4787653574027	108.664447960562	32.2930827542435	0.29718167588689	-1.75058293231542	7.8047899211403e-06	0.000212665630713819	4.28094448796536	0.413103934366677
Glyma17g10630	168.903259829073	77.6601052965156	260.14641436163	3.34980764407104	1.74407825410402	7.82220014996764e-06	0.00021302387362089	0.154621307206633	2.78112392693965
Glyma20g30990	131.715103277144	68.9209773220251	194.509229232262	2.82220648618258	1.49682354629577	7.83246337528421e-06	0.000213187196216273	0.15432290743643	1.22116212897863
Glyma06g38480	21.3487833149668	4.69117277332999	38.0063938566036	8.10168281856416	3.01822160452054	7.84994356795053e-06	0.000213546668438319	0.189246020072377	1.97573671319661
Glyma08g06720	29.1066089617035	7.9724977670516	50.2407201563554	6.30175405805545	2.65575345061894	8.01861038926528e-06	0.000218016331329028	0.197945793952853	1.85742864151312
Glyma17g12680	59.0727345329217	24.0123541200804	94.1331149457631	3.92019518265576	1.97092548649339	8.0555466358837e-06	0.000218801201351377	0.193499866254614	0.511026161982969
Glyma13g40830	154.34417610436	87.0807450175491	221.607607191172	2.5448519893406	1.34758175042519	8.05623457640193e-06	0.000218801201351377	0.616800965433422	5.56741548097265
Glyma13g00480	88.2330036036057	42.2363069596063	134.229700247605	3.17806432214774	1.66814832427878	8.08911143844699e-06	0.000219574777791152	0.381484930797172	0.027006953726943
Glyma02g01190	4.86328831079588	0	9.72657662159177	Inf	Inf	8.10420283730644e-06	0.000219864999125252	0	2.00710479633135
Glyma06g21160	134.67444467994	211.884492755642	57.4643966042386	0.271206240045656	-1.88253772179896	8.12656725525516e-06	0.000220352113644529	2.23418899776416	0.0588295564907071
Glyma13g29880	11.844344002195	1.88801609245896	21.8006719119311	11.5468676347656	3.52942963391531	8.18827970327395e-06	0.000221905044257977	0.0485741447718775	0.770709666197327
Glyma13g07530	58.8092212237272	95.4412669150602	22.1771755323943	0.232364638999724	-2.10553755721745	8.21051177014626e-06	0.000222386940211121	3.58688181884525	0.183750807017402
Glyma09g24940	18.9527995588887	5.43106593804398	32.4745331797335	5.97940322400675	2.58000150303057	8.24012078494163e-06	0.000223068015160286	0.0663830536466845	0.358214141317989
Glyma11g13060	17.8025220946735	4.99795111289499	30.6070930764521	6.12392806273837	2.61445733572141	8.26279909118976e-06	0.000223560833234448	0.0726626882032367	0.81545927860606
Glyma01g38260	73.9081498667128	25.0563144576305	122.759985275795	4.89936321175161	2.29259424903432	8.3044320055491e-06	0.000224565682150057	0.239100825513556	8.48531756864647
Glyma18g10330	43.4938710217011	15.3819146761324	71.6058273672697	4.65519598014532	2.21884190540644	8.31306950435175e-06	0.000224677675684678	0.245785525648754	5.16726099400586
Glyma08g28370	18.8285295504155	34.6679316145994	2.9891274862317	0.0862216852006515	-3.53580542954475	8.33097679942038e-06	0.000224929192554225	4.77147705155616	0.0232902498616288
Glyma14g01900	19.4981476652925	4.72173005947942	34.2745652711056	7.2588997760038	2.85975089698289	8.33137765228963e-06	0.000224929192554225	0.000110993335109503	2.46045344372331
Glyma07g03480	63.4791656057028	28.1653310975575	98.793000113848	3.50761011016182	1.81048839333655	8.44733934926682e-06	0.000227936765281269	0.210736155566018	0.577769250547801
Glyma11g21600	181.702019654031	77.5199410993146	285.884098208746	3.68787816598682	1.88279099518428	8.45307322271411e-06	0.000227968390803396	0.0434154993888395	11.8814085137971
Glyma07g11710	69.3664660145727	29.768552049654	108.964379979491	3.66038562432391	1.87199564550205	8.54128391073601e-06	0.000230223074903565	0.672877278435282	3.34926080863267
Glyma11g12510	4472.27361209779	1404.2956374866	7540.25158670897	5.36941893532083	2.42476597191856	8.57407558091088e-06	0.00023098236064952	0.0689695356019984	1.67889832869865
Glyma06g41510	860.375751126384	387.014625797216	1333.73687645555	3.44621827588085	1.78501408158547	8.67676119923704e-06	0.000233561500883043	0.235713738031755	10.8628708962988
Glyma01g42670	122.067378155156	57.2367509028317	186.89800540748	3.26534966537091	1.70723748901088	8.67916088967666e-06	0.000233561500883043	0.11069652229237	2.29293287211163
Glyma18g05690	187.378503762119	91.8809657263959	282.876041797841	3.07872299296671	1.62233206723617	8.68601640075108e-06	0.000233620181697919	0.146095227800461	1.12134882814896
Glyma10g33810	49.6760641472856	19.4028829439942	79.949245350577	4.12048279533243	2.04281338731733	8.7340247865946e-06	0.000234785056837274	0.211960534924065	6.64642791580963
Glyma06g08700	8.77823463187531	0.582999392980573	16.97346987077	29.114043813997	4.86364333232891	8.92138457781168e-06	0.000239692662100529	0.0178624945974969	2.6446528057428
Glyma10g37620	35.6845668857003	62.3756442172634	8.99348955413731	0.144182712130582	-2.79402990269884	8.93949767488972e-06	0.000240050251105462	4.01568359237484	0.0681651326816913
Glyma11g32300	73.4725364248934	36.0893365258565	110.85573632393	3.07170336158735	1.61903889983821	8.97054198347268e-06	0.000240754508345908	0.335804577693594	1.65683178976958
Glyma17g12150	237.719597240018	115.269668172153	360.169526307883	3.12458196522244	1.6436631859211	9.09286232928659e-06	0.000243906392475276	0.886891070084024	0.746907425305244
Glyma03g02260	44.42119400247	75.6721434692486	13.1702445356913	0.174043497803699	-2.5224801783356	9.12735936045263e-06	0.00024470039126604	1.84377761247606	0.0781549509556191
Glyma08g45810	478.623521681853	729.545795336207	227.701248027499	0.312113714427706	-1.67985634351894	9.17372232091039e-06	0.000245811488226732	7.27917083817391	0.00374881911987378
Glyma13g18780	70.179525200651	35.7724192162994	104.586631185003	2.92366670961265	1.54777885718809	9.2302464776497e-06	0.00024719351941457	0.135998349415474	4.37269216119422
Glyma16g33270	268.823765795343	138.365279191193	399.282252399494	2.8857113195845	1.52892698290779	9.33730323960818e-06	0.000249926649594504	0.902469241023128	0.835106869332467
Glyma20g39400	187.336148443241	97.2196913160564	277.452605570426	2.853872521241	1.51292089294929	9.35255156408718e-06	0.000250200781216343	0.583479365835818	0.064571963047763
Glyma07g05300	104.987725683502	165.616703933618	44.3587474333862	0.267839815548834	-1.90055765541572	9.39703201033631e-06	0.000251256222928056	2.31926856956329	0.0961791240795133
Glyma09g35010	235.56424598233	108.064828507449	363.063663457211	3.35968389041754	1.74832549753351	9.43254790103084e-06	0.000252070971261077	0.342861103870759	5.34470417475282
Glyma08g12100	79.9676836099584	28.4361298175155	131.499237402401	4.62437182015546	2.20925740162934	9.51226446229198e-06	0.00025406541527211	0.161589328756515	12.7231191143827
Glyma18g38680	156.811582420466	95.4246028801299	218.198561960802	2.28660696901089	1.19320841096723	9.78714788213046e-06	0.000261267703586381	0.614779000181727	10.1361975484981
Glyma08g06050	35.7498220460588	10.7473305347535	60.7523135573641	5.65278171736787	2.49896098828096	9.82945181595028e-06	0.000262256911691662	0.302749172582354	2.50170262996583
Glyma11g07750	101.563884293158	56.056424624106	147.071343962211	2.62363047497977	1.39156453799889	9.90016701185046e-06	0.000264002692680471	0.787180179363673	4.01544227012964
Glyma08g11980	225.136572053865	106.279160231566	343.993983876165	3.23670212604855	1.69452460031801	9.91797009164774e-06	0.00026433638367462	0.101601073026523	2.65271512068428
Glyma14g36960	63.8263194988904	27.3873936490438	100.265245348737	3.66099989774812	1.87223773334793	9.92591598738966e-06	0.000264407142664085	0.243069518262659	0.409966248176727
Glyma04g02280	117.341472368963	56.821843008259	177.861101729667	3.13015369289968	1.64623349630821	9.93974125626579e-06	0.000264634357911226	1.35889150953256	0.168327159873088
Glyma13g35420	78.6542732022732	37.0742249679014	120.234321436645	3.24307039569251	1.69736033998682	9.94520468981893e-06	0.000264638825327115	0.0706886227037688	0.428462966729801
Glyma11g19050	33.2141854403671	11.9495588308955	54.4788120498387	4.55906471701567	2.1887378887497	9.99115052521821e-06	0.000265586843946327	0.107927084859164	0.0283114979052558
Glyma18g45900	61.8946932074362	33.5234382340922	90.2659481807803	2.69262202613164	1.42901172731575	9.99146072117134e-06	0.000265586843946327	0.942258192877826	8.69193134085437
Glyma08g08980	5.5179825034593	0.263539625482328	10.7724253814363	40.8759227828478	5.35317939502007	1.00703842420973e-05	0.000267542430478643	0.0318296007615184	0.436498130436804
Glyma02g05930	390.89990016866	192.190577126504	589.609223210816	3.0678362697393	1.61722148833681	1.00885596638933e-05	0.000267882886335675	0.0930613360680501	1.35917406555085
Glyma02g32030	4.49246789546822	0	8.98493579093644	Inf	Inf	1.01719358254986e-05	0.000269877936391809	0	1.89634851408785
Glyma10g07770	14.0713621539853	2.16423714587454	25.9784871620961	12.0035307644618	3.58538692298356	1.01744948704734e-05	0.000269877936391809	0.249874523947497	2.86829576081236
Glyma04g01890	41.3921581838852	12.6797316249789	70.1045847427915	5.52886975972635	2.46698458738702	1.02255535580422e-05	0.000271088375573498	0.00733355900527902	6.69886358134881
Glyma05g26390	99.411391804308	151.333207600597	47.489576008019	0.313808031700186	-1.67204581732405	1.02544352230187e-05	0.000271709910604408	1.74355965711726	1.2781621185321
Glyma09g36720	465.118053607952	718.53314676415	211.702960451754	0.294632142449015	-1.76301326728931	1.03120944867514e-05	0.000273092897608069	0.365782087558682	0.0160772283816769
Glyma14g26460	10.6650598683338	1.95027694844151	19.379842788226	9.93696962050067	3.31280595439947	1.03237218647043e-05	0.000273256013106391	0.0611779446938411	1.14803382160647
Glyma10g04630	27.5343360417132	46.149960883784	8.91871119964249	0.193255011030276	-2.37142227170852	1.03522019853205e-05	0.000273864790795352	2.62273043805596	0.535240384738652
Glyma19g11770	89.836351359641	43.6851174035235	135.987585315758	3.1129041970891	1.63826117702833	1.0476108203329e-05	0.000276996060976169	0.106392476319807	3.97921663293883
Glyma13g25280	158.380292476409	247.534285792786	69.2262991600317	0.27966347747876	-1.83823623685693	1.05298548630891e-05	0.000278269929705528	12.4081059693132	0.0786697328248211
Glyma05g37390	124.163751252645	55.126869015928	193.200633489363	3.50465457114099	1.80927225506032	1.0617377926218e-05	0.000280434580923305	0.0682633775118994	3.11189205613347
Glyma05g30200	207.694590103545	330.462038190674	84.9271420164155	0.256995152851455	-1.96018694567488	1.06379773003833e-05	0.000280830237523538	17.7505053506987	0.124975905342834
Glyma19g23720	37.0501473042818	12.7367980506785	61.3634965578852	4.81781184829389	2.26837805259803	1.06993053373495e-05	0.000282300098006002	0.249239509209941	1.58299543879872
Glyma13g41240	87.7056933501695	38.2210329031751	137.190353797164	3.58939419938511	1.84374037349338	1.08216422994237e-05	0.00028537727209979	0.272392651518878	2.0818365755742
Glyma20g28890	3977.15598663882	7119.73864737203	834.573325905604	0.117219657524038	-3.09271356749608	1.08964708572592e-05	0.000287199018011505	9.98338893562763	0.21576904534439
Glyma01g39160	5.16583648422965	10.3316729684593	0	0	-Inf	1.10369303307945e-05	0.000290747769858088	1.33376998159909	0
Glyma08g07950	126.85125640829	195.82813515385	57.8743776627295	0.295536581693234	-1.75859137578423	1.10751820994839e-05	0.000291601725530826	7.19485694770883	0.0224049007671868
Glyma16g04960	26.3110098976568	46.2458804593919	6.37613933592171	0.137874752790587	-2.85856979582039	1.10907253260973e-05	0.000291749622398269	7.08115115976922	0.254740239198546
Glyma08g45870	45.0221228116254	72.446151309394	17.5980943138568	0.242912756520371	-2.04148984004971	1.10924755879517e-05	0.000291749622398269	0.553597041757958	0.581481108850617
Glyma13g33470	282.141812208804	159.329643716643	404.953980700965	2.54161103517653	1.3457432590765	1.11309044555176e-05	0.000292606358945597	0.175671147550652	1.98358383322771
Glyma14g08710	264.614773834295	127.19580365479	402.033744013801	3.16074691508631	1.66026552149123	1.11462448314384e-05	0.000292855569380374	0.201471299959237	9.42108799558987
Glyma06g03780	26.9722903478226	8.48508081646409	45.4594998791811	5.35758007053667	2.42158150654493	1.14256567501368e-05	0.00030002978857033	0.0224403714519787	0.0498640031926211
Glyma19g39290	7.59509701490008	1.48545855345939	13.7047354763408	9.22592922193935	3.20569422460075	1.14313072546757e-05	0.00030002978857033	0.148030882475597	2.30676119745025
Glyma20g34870	374.166761683039	196.988336559195	551.345186806882	2.79887224003844	1.48484563379554	1.14402673954711e-05	0.000300107339923295	0.233067801472454	0.680375257487471
Glyma03g34560	12.0628408708265	21.9144851711747	2.21119657047838	0.100901141560327	-3.3089855982022	1.14565714835794e-05	0.000300377359259661	4.33673254514877	0.0969227157487135
Glyma08g09660	5.17008231912842	0	10.3401646382568	Inf	Inf	1.151794192027e-05	0.000301828060609152	0	1.65435930044121
Glyma13g39600	452.150501189878	254.746369332376	649.55463304738	2.54980918766259	1.35038928853003	1.15280863366786e-05	0.000301830441934633	0.428664965765187	4.32904968143389
Glyma02g38910	67.1903982207485	27.9065673029967	106.4742291385	3.8153825220584	1.93182770581773	1.15317351533139e-05	0.000301830441934633	0.225863339435001	2.68643961488988
Glyma20g36460	167.779495622411	77.1476909558907	258.411300288932	3.3495662292301	1.7439742778219	1.15361524042013e-05	0.000301830441934633	0.0833819282504814	4.64676700082556
Glyma02g35190	156.426579066954	75.3734111028687	237.479747031039	3.1507098266646	1.65567689148369	1.15727026013309e-05	0.000302628292567405	0.290948055468707	3.93396667754108
Glyma04g01550	21.4133082599017	36.2949725269164	6.53164399288712	0.179960020304279	-2.47425166008337	1.16721964622006e-05	0.000305070436090768	0.888098405352171	0.466708838345835
Glyma20g35800	6.39549596153709	0.263539625482328	12.5274522975919	47.5353650315934	5.57092933405481	1.17051898944169e-05	0.000305772846102299	0.0251919266562842	4.98348476906688
Glyma05g05880	3.46203585956838	0	6.92407171913675	Inf	Inf	1.17639558422183e-05	0.000307147421788492	0	0.35370378586667
Glyma06g47470	98.3795369038746	55.3565592255982	141.402514582151	2.55439493639559	1.35298159815367	1.177195876862e-05	0.000307195872346865	2.20929598334718	8.53435332067778
Glyma18g09030	221.592429976894	112.663329860036	330.521530093752	2.93370993476197	1.55272623421247	1.1860914057229e-05	0.000309355667109554	0.0391707121169105	0.690316379969197
Glyma12g35250	21.7378412765965	6.51692800980642	36.9587545433865	5.6711926981198	2.50365217762102	1.19265370184565e-05	0.000310779472962879	0.278592623450161	0.389805363998845
Glyma13g35060	96.4060936642819	44.8913938462647	147.920793482299	3.29508132424824	1.72031407210489	1.19279416713586e-05	0.000310779472962879	0.139049950073425	1.26580104154298
Glyma12g32980	108.526489287527	50.2948635554619	166.758115019591	3.31560925373028	1.72927399449287	1.20034643668835e-05	0.000312570350866087	0.0867351340598078	1.74888824415878
Glyma01g26840	578.577519369117	304.692605663232	852.462433075001	2.79777853886353	1.48428176896149	1.20091864339321e-05	0.000312570350866087	0.0381303842198107	0.186192059520241
Glyma04g42760	44.5473890922571	15.9132919642701	73.181486220244	4.59876475493302	2.20124640002881	1.20543403751602e-05	0.000313582275673026	0.606181099236164	1.03758495884711
Glyma13g09020	5.66180810878058	0	11.3236162175612	Inf	Inf	1.20855203778612e-05	0.000314229817816264	0	1.99926833062208
Glyma13g28450	108.780748050385	161.407116336791	56.1543797639798	0.347905228954147	-1.52323373231494	1.21464521240736e-05	0.000315649845031894	0.248773575697996	1.25521338093791
Glyma03g25020	26.304957919424	46.9773310389585	5.63258479988951	0.119900059780288	-3.06009571682994	1.23314599281426e-05	0.000320291084713654	2.88141763408997	0.130803481176737
Glyma10g02910	231.525447607859	114.749304259718	348.301590956001	3.03532638566307	1.60185165640197	1.23838021786024e-05	0.000321483504556519	0.28765733264804	4.25077071572861
Glyma14g40170	540.395068010434	243.93788067312	836.852255347748	3.4305957444516	1.77845913118958	1.24486420323469e-05	0.000322998955494534	0.0556682176878886	5.61321205981981
Glyma06g17030	201.844708607617	101.684750577782	302.004666637452	2.97000941558526	1.57046750469494	1.25202587975771e-05	0.000324688579601102	0.575012872429183	1.39505794746734
Glyma15g34870	191.9995810317	279.994433307657	104.004728755743	0.371452844712317	-1.42874902010653	1.25724323166954e-05	0.000325872489710695	6.60210338599795	0.375044428236471
Glyma11g05510	150.13750639171	66.119635414773	234.155377368647	3.54138942085471	1.82431549513956	1.26314866435927e-05	0.000327076301216837	0.25223204611882	6.90308256804463
Glyma15g40290	368.373810841224	196.888927389928	539.85869429252	2.74194542806035	1.45519985796974	1.26319664888739e-05	0.000327076301216837	2.64827828819248	1.42093349754062
Glyma02g11630	101.837677729427	46.7608655905723	156.914489868282	3.35567975242781	1.74660503948755	1.26618805572803e-05	0.000327681075654567	0.516478193794217	3.93398140171848
Glyma18g03070	154.026195664099	72.6002243999981	235.4521669282	3.24313277092579	1.69738808763438	1.26708414358498e-05	0.000327743250038159	1.55409155602215	0.814384147950066
Glyma09g29880	82.5827014020324	35.4597187621292	129.705684041936	3.65783171919741	1.87098870453883	1.26827490560474e-05	0.000327764440688082	0.0670924191617241	2.41551509019642
Glyma09g27490	13.981050190961	25.9567089539166	2.00539142800544	0.0772590790136685	-3.69415171011237	1.26847783461219e-05	0.000327764440688082	0.35077496922842	0.0678748956631575
Glyma17g07580	162.43408783132	71.9258093843582	252.942366278283	3.51671212939163	1.81422724383532	1.27360737660212e-05	0.00032891980067668	0.223292253615491	7.32312773188736
Glyma05g08730	153.686067164944	235.002786748187	72.3693475817014	0.307951018722375	-1.69922719418101	1.28785571349879e-05	0.000332397720583003	0.785530827999644	0.638113056425194
Glyma07g16020	887.477906827302	477.536254242992	1297.41955941161	2.71690274378922	1.44196292273166	1.28840450797286e-05	0.000332397720583003	1.06874163850058	8.68020661240055
Glyma17g01580	337.843358335011	502.740545467809	172.946171202213	0.344006809797454	-1.53949097076297	1.30150149089069e-05	0.00033560337463509	4.62478174900567	0.0635897935478362
Glyma09g08110	97.9429664296095	42.9869200572462	152.899012801973	3.55687294177753	1.83060943952727	1.3112422195114e-05	0.000337940729425699	0.920324785085008	3.23022363837104
Glyma09g40590	61.8539507024965	28.6826899778916	95.0252114271014	3.31298115693982	1.72812999790526	1.31686104652162e-05	0.000339213902463015	0.363370912241604	0.206989498508978
Glyma05g23020	20.9601357270544	4.02054966850038	37.8997217856084	9.42650257066581	3.23672260018192	1.3326970009446e-05	0.000343058579878909	0.0510606431512848	6.83749354617997
Glyma03g03090	5.72283079324381	0.263539625482328	11.1821219610053	42.4305147301468	5.40703027514519	1.33315943034207e-05	0.000343058579878909	0.030059986695807	0.717624071428343
Glyma06g45940	39.1495394443188	13.2213070774957	65.0777718111419	4.92218896586348	2.29930004480969	1.34541916183913e-05	0.000346035160960304	0.131870747407654	1.19151711410086
Glyma18g43460	1192.80794146909	465.166558832007	1920.44932410618	4.12851974769696	2.04562460598977	1.36214885537613e-05	0.000350157740482054	0.0456532975475365	11.2085462412973
Glyma11g14490	64.5279508134864	27.5714650502626	101.48443657671	3.68077780385281	1.88001066171462	1.36382539793693e-05	0.00035040846586685	0.0264932222670367	1.1620437392942
Glyma07g16920	41.8473407538249	17.3645636843422	66.3301178233076	3.81985513883761	1.93351792767376	1.36935404876832e-05	0.00035164814943011	0.0374459910777985	0.260533885304084
Glyma03g29230	94.1744759770016	47.4903107003333	140.85864125367	2.96605010951595	1.56854297140666	1.37475519068425e-05	0.000352853832275624	0.323800064981228	2.74603789641635
Glyma13g26960	115.344672839602	166.597838094436	64.0915075847674	0.384707918889302	-1.37816456828184	1.3777994249307e-05	0.000353453648162534	9.01200580067724	0.992398519046441
Glyma19g43740	6.80093959943549	0.514397823031407	13.0874813758396	25.4423342982159	4.6691591368133	1.37902898348543e-05	0.000353587559731747	0.0813036159484459	2.13471039955318
Glyma11g08590	567.02360253704	258.262103701461	875.785101372619	3.3910708881431	1.76174094328507	1.37994852979511e-05	0.000353641886561286	0.16817366596236	6.75358989041767
Glyma06g23960	30.2643982226869	52.4792099325329	8.04958651284084	0.153386198519173	-2.70475941793776	1.38695789133184e-05	0.000355256005656207	0.447471344097947	0.100470842186684
Glyma15g08180	82.434642253555	39.3231247683224	125.546159738788	3.19268014631239	1.67476802599192	1.39329311546899e-05	0.000356695885549856	0.169721200586915	0.111579274330418
Glyma05g30700	35.0708735961487	11.9495588308955	58.192188361402	4.86981897699407	2.28386814482366	1.39425597826473e-05	0.000356759621105086	0.101018126393274	0.951765942643622
Glyma05g10130	42.5496824240402	14.2863322337393	70.813032614341	4.95669787428752	2.30937932486618	1.3965950329891e-05	0.00035717524863646	0.144030317759216	3.29181969558316
Glyma09g19730	44.2018229276499	15.1634285383516	73.2402173169481	4.83005654899929	2.27204007984433	1.40374875513839e-05	0.000358674487714425	0.0316644941719029	3.01424822569446
Glyma02g46870	98.8748533167131	43.8202778666282	153.929428766798	3.51274424218165	1.81259853984854	1.40389269799575e-05	0.000358674487714425	0.0736728964847319	1.92543267762533
Glyma05g04180	407.639830881664	201.372871369134	613.906790394195	3.04860722410245	1.60815028864174	1.40796904604708e-05	0.000359532126408332	0.15672800490853	3.97907135436088
Glyma11g29350	688.801851527384	361.927048356513	1015.67665469825	2.80630215207837	1.48867035102375	1.40916074871994e-05	0.000359652656260376	0.28760433043759	0.0747434320074665
Glyma10g40950	127.519188850819	63.2798086369606	191.758569064678	3.03032789123631	1.59947390639362	1.41506391518766e-05	0.000360974931259179	0.0563704379049769	0.199864105488037
Glyma15g22820	75.37567073983	33.5619822990396	117.18935918062	3.49172936617554	1.8039417441887	1.42472139643123e-05	0.000363230309464392	0.0519908990568229	6.40520979408192
Glyma13g37450	43.3291108123137	17.65528093931	69.0029406853174	3.90834566283681	1.96655806812702	1.42535896756183e-05	0.000363230309464392	0.170603002559631	0.0767580773173452
Glyma20g22050	10.0372331345164	1.04147707399606	19.0329891950368	18.2749958402913	4.19179917268248	1.43271954767241e-05	0.000364919948806489	0.0422661757468185	4.54816023654596
Glyma10g03640	293.077870836926	437.292642234561	148.86309943929	0.340419858606815	-1.55461289488493	1.45258819209243e-05	0.000369792102513679	6.89349006035198	0.558853342492956
Glyma16g23900	168.58188302325	257.299895703763	79.8638703427361	0.310392159795843	-1.68783597797607	1.46391654467513e-05	0.000372486260117364	5.64785716131213	0.0709011329612571
Glyma02g09850	114.251336001386	48.1376948078762	180.364977194896	3.74685530569663	1.90568026542135	1.48089315276915e-05	0.000376443406370016	0.523200374823988	6.39441702930679
Glyma11g20810	171.441824405481	95.9859281588689	246.897720652094	2.57222829833397	1.36301869486548	1.48097520045515e-05	0.000376443406370016	0.34497132813148	2.33766455955725
Glyma14g01840	18.0612788039851	4.79667234339521	31.3258852645751	6.53075361874766	2.70724948170987	1.4903755080368e-05	0.00037864024028024	0.0827387846989436	1.29333239389079
Glyma08g41450	234.310028474155	363.143566938431	105.476490009879	0.290453968107224	-1.78361855516656	1.49530181937454e-05	0.000379698769408556	0.857216488520706	0.512825846285179
Glyma06g41880	22.2703439156224	6.47706895238776	38.0636188788571	5.87667340870673	2.55499972396364	1.49949041117823e-05	0.000380568990948754	0.065219264609164	0.150203177891004
Glyma15g25060	41.4142475962007	16.217587040281	66.6109081521205	4.10732546011151	2.03819926947073	1.50608897080868e-05	0.00038196950468256	0.0971973063592964	1.71896783011366
Glyma12g11210	104.182520627125	41.8709784930828	166.494062761167	3.97635949178193	1.99144819290776	1.50653731761016e-05	0.00038196950468256	0.690429704573226	8.68338252038533
Glyma13g05120	1451.74293102966	647.539635016471	2255.94622704286	3.48387358093605	1.80069227391793	1.51738230399266e-05	0.000384524066315544	0.116743261177969	1.77769112018514
Glyma05g00370	148.893067403692	228.145128236414	69.6410065709698	0.305248712121544	-1.71194288655357	1.52853096500532e-05	0.000387152954456214	5.62614131370718	0.0388798485273353
Glyma01g44600	467.307361624465	238.84147640105	695.773246847881	2.913117341812	1.5425638151208	1.55621985120343e-05	0.000393966436799336	0.0175326964948489	3.44019497818642
Glyma19g27930	25.1860570382996	43.5123532433795	6.85976083321968	0.157650881230226	-2.66519486052787	1.56951905399498e-05	0.000397023440890605	0.914616678815913	0.379898665986734
Glyma20g22150	276.980919609447	408.826088316664	145.13575090223	0.355006089508194	-1.49408432314913	1.56988437596269e-05	0.000397023440890605	1.06136810184608	1.14715307262061
Glyma19g42000	13.3996520820682	2.07027272005888	24.7290314440775	11.944818286247	3.57831300146315	1.57968046228247e-05	0.000399298794848974	0.170728443838554	1.73732540042822
Glyma02g39870	1177.30933770309	530.040309059789	1824.57836634638	3.44233888472163	1.78338913202107	1.58829691704668e-05	0.000401273821211192	0.580423010947404	0.792977781848948
Glyma15g08360	171.055259679942	74.8628707302498	267.247648629635	3.56982902235471	1.83585497775354	1.59069270025367e-05	0.000401676029862439	0.370877152766496	11.2882493617459
Glyma17g00930	35.994905864369	11.8603702360014	60.1294414927366	5.06977778064783	2.34192251216285	1.59262777467728e-05	0.000401961554464381	0.129487081216883	2.09251926659238
Glyma10g26690	594.925285973527	284.444058106486	905.406513840569	3.18307409853369	1.67042074175009	1.62579082953385e-05	0.000409927208170789	0.141276163735324	3.06753947168246
Glyma01g41200	91.0397474000898	42.9547386936646	139.124756106515	3.23886864028426	1.6954899575269	1.62582940106558e-05	0.000409927208170789	2.39648722192649	0.162248196837049
Glyma1337s00200	55.5759320313714	25.547392101589	85.6044719611538	3.35081058844473	1.74451013750188	1.62687409633352e-05	0.000409983758023574	0.169371809921016	0.863210189651717
Glyma19g29600	134.453417846907	74.7258143117399	194.181021382074	2.5985801984304	1.37772358472927	1.63531094361083e-05	0.000411902186416652	1.40455576930077	4.64453796058683
Glyma15g01990	141.353053996883	65.8934495957561	216.81265839801	3.29035222359908	1.71824202895765	1.64126131078354e-05	0.000413192702689098	0.448834316382441	3.95709423933753
Glyma20g35320	120.377070356037	49.4096337506631	191.344506961411	3.87261536741998	1.95330821836294	1.65224958933414e-05	0.000415749590774397	0.334801226644471	10.7070429051973
Glyma05g32360	133.260365518383	54.8905662143182	211.630164822449	3.85549247198774	1.94691515106545	1.65645221791214e-05	0.000416597315982503	1.07354155099452	17.0703963896309
Glyma15g18640	522.732677100184	259.446682358593	786.018671841774	3.02959615708395	1.5991254963378	1.67853831305143e-05	0.000421939613270218	2.58624454123664	0.500824892747941
Glyma05g02600	31.3735042756911	13.6392572111573	49.107751340225	3.6004710945735	1.84818568470488	1.6977302241747e-05	0.00042654938407583	0.328562570433616	4.57963852746031
Glyma18g07090	842.320099932175	395.432863152121	1289.20733671223	3.26024328487912	1.70497962482222	1.69878537970541e-05	0.000426600008944815	0.316559746789264	4.99705116072484
Glyma17g14350	120.13574687602	60.091301785371	180.18019196667	2.99844048328695	1.58421233671267	1.70632501634986e-05	0.00042827815189378	0.0815741939324442	0.145731715519487
Glyma05g08950	207.845310526945	122.719016023469	292.971605030421	2.38733665346854	1.25540202433463	1.70795591042715e-05	0.000428472292729798	3.22655720325342	7.83489630323646
Glyma06g30850	256.845331130752	157.373282290024	356.317379971479	2.264154212116	1.17897222384038	1.7311872767377e-05	0.000434082397292588	0.912372138120854	5.80633533223107
Glyma16g32060	3.44898231184727	0	6.89796462369455	Inf	Inf	1.73828984726787e-05	0.000435644726868191	0	0.404945200576256
Glyma11g09400	70.2058901682199	113.827851289953	26.5839290464866	0.233545030897311	-2.09822734542929	1.74707800783155e-05	0.00043762771571612	4.48177940268946	0.218042349607281
Glyma08g41310	19.7422187355922	5.37967173637578	34.1047657348087	6.33956259899691	2.6643833043983	1.75995297871868e-05	0.000440631914857256	0.108517893386754	0.513588278289352
Glyma13g32630	149.67604490957	77.3172661555573	222.034823663583	2.87173660818352	1.52192343318144	1.76417368431043e-05	0.000441467458818453	0.0627322227057131	1.58304519366086
Glyma19g38500	96.712260856689	43.9663641784344	149.458157534944	3.39937496146777	1.76526950433751	1.76724736922788e-05	0.000442015279191317	0.387482163546781	2.18336105587155
Glyma03g01670	123.378978466924	53.6072236290814	193.150733304767	3.60307287393233	1.8492278312811	1.79447536150597e-05	0.000448600886646013	0.256216594372305	7.93671184967672
Glyma07g09980	270.155301383327	141.726822080899	398.583780685755	2.81233837627601	1.49177018772695	1.80792692730567e-05	0.000451737661691232	0.268820564273573	0.731236971294806
Glyma04g01490	169.901561651984	83.1359748316873	256.667148472281	3.08731748189536	1.62635384900572	1.82278868903161e-05	0.000455109190253897	0.0688069808361431	2.05891857506564
Glyma12g07450	679.124102645389	378.834567741085	979.413637549692	2.58533333795208	1.37035030530095	1.8232417483207e-05	0.000455109190253897	0.501375309052668	4.83034213555405
Glyma09g03250	48.6216455474832	22.1213769703188	75.1219141246477	3.39589683885601	1.76379263311609	1.83409942214122e-05	0.000457384883081952	0.0406790698566669	0.801070866408632
Glyma10g37500	469.755197551619	237.466162169373	702.044232933865	2.95639693049459	1.56383998099015	1.83418907349215e-05	0.000457384883081952	1.80409597116829	0.31943691292351
Glyma09g41450	45.4361057399322	17.2527234003104	73.6194880795541	4.2671227244175	2.09326360371044	1.84501463378928e-05	0.00045985494411148	0.0859098352765005	2.41618100097945
Glyma08g12070	32.3781138078198	54.917522285844	9.83870532979559	0.179154210173311	-2.48072614720929	1.85900076017385e-05	0.000463109895255074	10.4965594124478	0.0378759861974261
Glyma16g08340	22.3436714779694	4.52860677756517	40.1587361783736	8.8677905039848	3.14857468783802	1.86343270350989e-05	0.000463777723483333	0.116159819285056	4.78130756975805
Glyma08g42050	127.11813799137	61.0716862744673	193.164589708273	3.16291560773607	1.66125506267638	1.8635376478389e-05	0.000463777723483333	0.531018601700468	0.681172757251656
Glyma03g34740	270.055959839332	119.199838987277	420.912080691388	3.53114638633292	1.82013663034672	1.88768648236713e-05	0.000469553790857803	0.278791220429741	18.1701773362341
Glyma08g04240	292.195106167466	436.803438136014	147.586774198918	0.337879149552303	-1.56542077003115	1.89076721428004e-05	0.000470086119399088	0.577304480121196	0.319942904793171
Glyma17g01150	116.187199915775	60.8002410519733	171.574158779576	2.82193221294816	1.49668333264881	1.89913411066498e-05	0.000471931521194733	1.00819258707095	1.27038402977494
Glyma16g08900	82.1027722772904	39.4177576840732	124.787786870507	3.16577588889406	1.66255912805083	1.91977992145398e-05	0.000476824860908646	0.166805368868234	5.26438247679342
Glyma17g00920	21.025563487665	5.40570308217749	36.6454238931526	6.77903009767072	2.76107887610858	1.92945213547762e-05	0.000478989128495892	0.32595192990177	1.42842746446323
Glyma02g47940	169.709024031142	91.430643532966	247.987404529318	2.71230076642635	1.43951716747593	1.93272046497299e-05	0.000479562263138507	0.136052176223618	0.70965296149818
Glyma04g02900	184.097253782729	93.7909058236703	274.403601741788	2.92569518688384	1.54877947033831	1.94064417279671e-05	0.000481289385842035	0.025702087764074	0.998592913869662
Glyma13g34100	854.183995604598	391.660114222492	1316.7078769867	3.36186358828133	1.74926118664942	1.94280602444569e-05	0.000481586535017979	0.0514150266976366	6.42940624988956
Glyma08g04400	127.586714228671	194.850439844083	60.3229886132592	0.309586104406687	-1.69158737648468	1.96325333455624e-05	0.000486248324302293	0.907682910561805	0.667540344980506
Glyma12g13920	239.801563255456	136.782220319465	342.820906191447	2.50632651956347	1.32557437853395	1.96355855850565e-05	0.000486248324302293	0.675217712670747	2.78344502505185
Glyma16g33910	700.384526527099	373.44269956093	1027.32635349327	2.75096113728058	1.45993575890218	1.98657543201387e-05	0.000491704477781225	0.453501692262285	1.12255139842297
Glyma01g44590	3.28905853382045	0	6.5781170676409	Inf	Inf	1.98931077584548e-05	0.00049205410616629	0	0.708480557066905
Glyma02g17470	865.060007373601	382.213951811178	1347.90606293602	3.52657472744981	1.81826761047036	1.98995727405213e-05	0.00049205410616629	0.380606513453067	9.80790490685618
Glyma03g38050	30.1520977695889	49.7897894910988	10.5144060480789	0.211175949035869	-2.24348256029756	1.99105402328464e-05	0.000492081813578651	2.55556888801282	0.503299780080679
Glyma20g23020	5.77476050520626	0.263539625482328	11.2859813849302	42.8246088772218	5.42036816493349	1.99892578304184e-05	0.000493783085298813	0.0296350536786646	2.18424836830741
Glyma04g04240	591.356325178109	316.05248654701	866.660163809207	2.74213999477678	1.455302227067	2.00718406579573e-05	0.000495578109288587	0.889267517539592	0.163668389517659
Glyma06g03420	56.6723018731192	19.6689650274177	93.6756387188206	4.76261148404305	2.2517528638592	2.06095390816657e-05	0.000508602714334855	0.552609721952031	9.26775061224777
Glyma10g34450	40.9594341168829	13.7006216740299	68.2182465597358	4.97920811061049	2.31591631543835	2.06585728438112e-05	0.000509561135599101	0.467061274687669	3.15927801040895
Glyma13g10790	60.2546222961676	21.368324583923	99.1409200084122	4.63962065060558	2.21400685107196	2.08112383979804e-05	0.000513065187497371	0.41404174884483	16.138291278559
Glyma06g09180	98.2191245215113	41.0455042933134	155.392744749709	3.78586516173036	1.92062302858861	2.08211674353084e-05	0.000513065187497371	1.04860421848618	11.5654048856736
Glyma05g04400	51.4521124893983	80.2239609114862	22.6802640673105	0.282711845807942	-1.82259576060285	2.09123554386508e-05	0.000514882286802299	1.91496230043515	0.183882253514695
Glyma07g09140	84.2876511567285	42.9680446367348	125.607257676722	2.92327143901114	1.54758379614144	2.09155152223934e-05	0.000514882286802299	0.512186331147426	1.0269511339253
Glyma07g39130	388.427486426199	189.67566331142	587.179309540979	3.09570189074239	1.63026654982378	2.09953262603147e-05	0.000516455305986903	0.69382240213664	2.57534851927868
Glyma06g05370	196.999142294129	109.465727152952	284.532557435305	2.59928440467707	1.37811449713027	2.10000836804952e-05	0.000516455305986903	1.74943012436023	2.79430182797268
Glyma09g29900	261.965420619128	141.983543198666	381.94729803959	2.6900814660271	1.42764986380556	2.10984389022669e-05	0.000518618931265609	0.139157356203837	1.92281319954212
Glyma02g15020	151.828879042754	72.1699082685792	231.487849816929	3.20753975404056	1.68146714609493	2.11406373607113e-05	0.000519081256043287	0.197404373281029	4.95665946419101
Glyma16g27710	26.6248213611278	9.22092583457886	44.0287168876768	4.77486943041742	2.25546128295681	2.11510275398939e-05	0.000519081256043287	0.921590892952842	0.888503322769343
Glyma19g34410	72.6614689506217	41.0503676512363	104.272570250007	2.54011294456377	1.34489264697357	2.1163164702987e-05	0.000519081256043287	1.90085041220224	5.71408018233106
Glyma05g25540	105.179110698292	44.8912251374771	165.466996259107	3.68595412026231	1.88203811359424	2.11662043383897e-05	0.000519081256043287	0.17941396201712	4.46498866520492
Glyma06g07440	49.7928731884878	78.6665803258008	20.9191660511748	0.265921894208916	-1.91092553105667	2.11691833553362e-05	0.000519081256043287	5.17169646400895	0.389904224389
Glyma06g04840	660.726697054647	328.204817568229	993.248576541065	3.02630712096292	1.5975584050717	2.16127345604339e-05	0.000529697491019402	1.28366550908933	0.204822541962079
Glyma02g44650	16.627042323847	4.06197360896414	29.1921110387299	7.18668161070951	2.84532577221127	2.16922845024162e-05	0.00053138653599963	0.110258263728424	6.18856993316702
Glyma20g29100	44.8870357972625	74.2626639689882	15.5114076255368	0.208872221874701	-2.25930745517898	2.17211442127996e-05	0.000531832797523878	1.67565110689206	0.268290572242764
Glyma08g24380	299.162275172107	429.581978833774	168.742571510441	0.392806448651646	-1.34810948050619	2.17539787659887e-05	0.000532375896607616	6.27990761909996	0.469019427945541
Glyma18g53480	32.8340698298011	9.23880169279503	56.4293379668071	6.10786331855288	2.61066777794153	2.17925468339353e-05	0.000533058709217939	0.184809450670995	5.93314331755806
Glyma12g35380	232.010346223909	123.15008182661	340.870610621208	2.76792841356891	1.46880663129666	2.19559059891489e-05	0.000536791824851145	0.0155081315018795	0.351611698287222
Glyma14g02660	204.296983950694	318.631336038117	89.9626318632703	0.282340817390629	-1.82449038377509	2.20114036250093e-05	0.000537885512641852	2.64970955528326	0.338365347582245
Glyma19g30300	54.312459180357	86.5859786319657	22.0389397287483	0.254532432120735	-1.9740786009491	2.2147013157486e-05	0.000540934842873435	0.491214024510887	0.070317617175433
Glyma14g06120	201.569970530246	101.320759091129	301.819181969363	2.97884840852705	1.57475470773282	2.2163264525845e-05	0.000541067326893041	0.216708277730116	1.54069440739023
Glyma06g06560	201.184339189343	90.5298084499194	311.838869928766	3.4445988041748	1.78433596059778	2.22117830152828e-05	0.000541987027647817	0.628755728567707	19.9119010108914
Glyma18g07680	79.5135722040064	31.9230096305108	127.104134777502	3.98158369930198	1.99334238571198	2.24891602296418e-05	0.000548487459324496	0.0189049242596796	7.50926598014496
Glyma09g02190	62.7834266666235	29.7576853953397	95.8091679379073	3.21964449402076	1.68690139795849	2.2575029122212e-05	0.000550313136743562	0.477067597640656	0.59471976025964
Glyma13g00280	158.811324368963	77.3001179816635	240.322530756263	3.10895425558433	1.63642938936243	2.27490650414966e-05	0.000554285240038377	0.343031207320109	7.44511833277921
Glyma06g04810	160.523673215885	82.8835517510932	238.163794680678	2.87347476850299	1.52279638116726	2.28831600063111e-05	0.000557280777288198	0.130984866593101	4.65011546237726
Glyma19g35180	98.5352549820273	46.6481289134305	150.422381050624	3.22461767608681	1.68912811882709	2.29505230422641e-05	0.000558649044321025	0.109104294109345	4.78560254516968
Glyma05g04290	1457.6327294237	2361.13667796445	554.128780882955	0.234687295341443	-2.09118835035905	2.30952367045837e-05	0.000561897888918286	17.5345032188027	0.579514436507476
Glyma18g05050	167.842385786216	248.312238883484	87.3725326889487	0.35186559100676	-1.5069036552842	2.31935618649324e-05	0.000564015507093073	2.16133104847394	0.276320079320188
Glyma02g44660	241.461409207738	376.849485789334	106.073332626141	0.281474001228802	-1.82892642313418	2.32258344957668e-05	0.00056426028900301	4.73722426735414	0.176933425789843
Glyma07g28880	67.3074129875063	106.12199458186	28.4928313931527	0.268491291606605	-1.89705279907783	2.32262104432232e-05	0.00056426028900301	1.78473765487559	0.0160377211864488
Glyma09g05870	10.4510779988512	2.15789643190792	18.7442595657944	8.68635736573398	3.11875130798021	2.32850413297136e-05	0.000565414660043623	0.215921619339859	0.648989839297975
Glyma17g13540	161.091168697376	82.1667288748783	240.015608519873	2.92108024508757	1.54650199103245	2.34381397812794e-05	0.000568855832583717	0.0382813188934035	0.648726550057733
Glyma18g51540	114.359172049218	52.4475655570868	176.270778541349	3.36089533744871	1.74884561598873	2.36780324402987e-05	0.000574399182106334	0.285664797015695	5.29399582768434
Glyma10g30650	86.553150506029	132.349208812958	40.7570921991005	0.307951158640475	-1.69922653869007	2.38570061845916e-05	0.000578338976787923	6.75850837883689	0.00901002735860714
Glyma03g07950	62.1727480832173	21.231849128347	103.113647038088	4.85655518814039	2.27993335598259	2.3863585739033e-05	0.000578338976787923	0.248829252327029	12.8747721112409
Glyma03g25640	85.8111599578356	39.8721872184895	131.750132697182	3.30431164900045	1.72434976220043	2.40351840810937e-05	0.000582190207183671	0.156043581329529	3.04685536774861
Glyma14g13480	537.746592805986	236.356083102833	839.13710250914	3.55030888773044	1.82794454895837	2.40457964826426e-05	0.000582190207183671	0.241321332951202	12.9887385974249
Glyma15g02520	27.7508431389107	11.1041660961163	44.397520181705	3.99827594412813	1.99937804424042	2.40613436659448e-05	0.000582284516715864	0.608337619541614	3.30822050242829
Glyma12g07040	246.377581366552	354.676171706592	138.078991026511	0.389310029941166	-1.36100858102678	2.43157147642854e-05	0.000588036178167439	1.99990040302407	0.350613945028444
Glyma14g00850	30.1350970835466	48.3604417758421	11.9097523912511	0.246270545799697	-2.02168400448345	2.43225497823244e-05	0.000588036178167439	9.02668210456283	0.223214552642671
Glyma20g38470	71.9710592412365	32.7670653854196	111.175053097053	3.39289014104153	1.76251471754064	2.45215953670382e-05	0.00059256174336412	0.325101367374277	0.859090342310351
Glyma10g41520	206.930155440089	322.93015154339	90.9301593367882	0.281578412242408	-1.82839136369862	2.48138331121498e-05	0.000599333824124437	3.92166216956167	0.22682062542479
Glyma08g07210	275.581496156175	150.902466524602	400.260525787748	2.65244521846495	1.40732295514943	2.48334237804982e-05	0.000599517239895091	0.10378506013112	0.299609195057957
Glyma02g04220	4.74924589721518	0	9.49849179443037	Inf	Inf	2.48598770297094e-05	0.000599866071852085	0	5.02473866836695
Glyma09g40880	21.2535591563961	5.56192836397569	36.9451899488166	6.64251452573689	2.73172947758002	2.49034874494001e-05	0.000600628367909686	0.000429334507497483	1.56448145537957
Glyma05g02790	106.786872827926	55.1254728416705	158.448272814181	2.87432043021691	1.52322090289344	2.49366766037105e-05	0.000601138707147721	0.1091378678358	0.376399707819314
Glyma08g45660	126.004836123248	199.933443878272	52.0762283682231	0.260467820480946	-1.94082294925591	2.50149044405789e-05	0.0006027337606601	2.67332786602482	0.543513241956641
Glyma07g31280	2.40659582037574	0	4.81319164075148	Inf	Inf	2.51734602121184e-05	0.00060626184442419	0	3.501424354868
Glyma08g12370	112.607575884698	61.6188527692293	163.596299000166	2.6549715167995	1.40869638351812	2.52512997207098e-05	0.000607843545733636	0.0160687533499677	0.972555947948879
Glyma09g28490	971.037518593824	476.185540082434	1465.88949710521	3.07839985408093	1.62218063583548	2.54941588244088e-05	0.000613394125629361	0.347532345468107	0.927551413787745
Glyma01g36160	168.69550835749	77.8766954788912	259.514321236088	3.33237459088683	1.73655058258805	2.59076015905258e-05	0.000623041662311524	0.633774161448741	15.2746195225966
Glyma01g27810	352.283736630976	529.274559180681	175.292914081272	0.331194672104826	-1.59424863035258	2.59795159736121e-05	0.000624470587662008	0.0314466665876122	0.0024637341032986
Glyma12g13700	12.3043517661195	2.65961282700607	21.9490907052329	8.25273907628915	3.04487302795623	2.60156509703938e-05	0.000625038522088216	0.075724312581243	0.174919867275823
Glyma19g30830	524.09055443553	270.919152775529	777.261956095532	2.86898120023111	1.52053851449131	2.61014824223206e-05	0.000626799318159841	0.227945326074788	1.12940008730803
Glyma03g28120	220.019204244824	317.397391481712	122.641017007936	0.386395793725364	-1.37184870569449	2.61583990644299e-05	0.000627864397909103	6.4289036521102	0.202559657116819
Glyma02g16740	627.602633513933	316.013090063751	939.192176964114	2.97200402924652	1.57143607178837	2.6355808741995e-05	0.000632299006367602	0.257777467667229	1.54785131635753
Glyma07g30240	4.62628457805284	0	9.25256915610568	Inf	Inf	2.64705858486024e-05	0.00063474788225154	0	1.00882414255837
Glyma01g20900	298.604872420351	149.921238491567	447.288506349134	2.98348993677966	1.57700091073475	2.65440853783538e-05	0.000636205073675047	1.41108753675415	2.93019934020536
Glyma10g42450	140.826934398553	67.9252814200529	213.728587377053	3.1465248712824	1.65375934654383	2.65905929491501e-05	0.000637014238469739	0.39821269084135	4.14636991939646
Glyma01g40400	17.6229462105097	3.77941184158194	31.4664805794376	8.32576122909821	3.05758218464491	2.68108307785362e-05	0.000641982580975462	0.224642618177145	3.13316491263474
Glyma14g24260	76.2449147346431	30.4398436444188	122.049985824867	4.0095470676718	2.00343927405427	2.69065678681107e-05	0.000643966434900909	0.248837673008486	11.2902921768977
Glyma03g02470	17.1691111253128	5.09710996899358	29.241112281632	5.73680231729543	2.52024680546221	2.69676685557243e-05	0.000644832750355742	0.0381801672001166	1.00061952553721
Glyma10g27860	53.5059373315545	27.495626373237	79.516248289872	2.89195987792697	1.53204753696493	2.69685719937466e-05	0.000644832750355742	0.499141516035612	6.63992754294225
Glyma08g47160	45.1041363999928	72.3320776523818	17.8761951476038	0.247140628719589	-2.01659589266257	2.71958929156081e-05	0.000649734827306062	1.3162151586823	0.068887347511754
Glyma08g14730	10.0480777455745	1.88801609245896	18.2081393986901	9.64405942905692	3.26964054120812	2.71995929546812e-05	0.000649734827306062	0.0608617145704598	0.215063088728528
Glyma08g13900	88.3713981102629	41.731460798418	135.011335422108	3.2352410588806	1.69387321190708	2.75804804780436e-05	0.000658441342934266	0.150613123928792	0.858241996413157
Glyma13g37990	9.67865954121074	1.05415850192931	18.3031605804922	17.3628164521691	4.11792908368378	2.75939142183922e-05	0.000658441342934266	0.182393742044264	2.76414630778931
Glyma15g08510	29.6195782634532	11.5793733516643	47.6597831752421	4.1159207608063	2.04121520791405	2.76035982119802e-05	0.000658441342934266	0.276986844393075	2.19781114950109
Glyma15g40280	315.33742657871	175.061897221815	455.612955935605	2.6025820762031	1.37994366172413	2.76227413281612e-05	0.000658511572996945	3.00053096423185	1.69452636831904
Glyma17g35660	339.521299801191	183.362812764843	495.679786837539	2.70327325024858	1.43470734866651	2.76328971359453e-05	0.000658511572996945	0.463108690906158	1.28644870255302
Glyma07g10920	2.73935468468951	0	5.47870936937902	Inf	Inf	2.77486055868134e-05	0.000660652098145755	0	1.21796390912108
Glyma08g04390	137.109254583911	207.571595409526	66.6469137582965	0.321079161273517	-1.63899906078893	2.7749159626357e-05	0.000660652098145755	0.738365782589247	0.723905880004812
Glyma08g44710	8.35732672778678	1.48545855345939	15.2291949021142	10.2521843282991	3.35785941767868	2.78871553870972e-05	0.000663621341028289	0.13071735187024	0.0698106267651768
Glyma03g00410	210.161638880307	104.381401781077	315.941875979537	3.02680238613937	1.59779448757268	2.82493198971501e-05	0.000671919687396613	0.199503272791744	4.73004467353432
Glyma07g05480	749.95152608448	387.714859475072	1112.18819269389	2.86857252311578	1.52033299259921	2.82893321823898e-05	0.000672551283135378	0.356376750117027	2.8141894135223
Glyma07g38220	73.4162385108268	41.6716832059895	105.160793815664	2.52355522323968	1.33545765763785	2.83373548888845e-05	0.000673372627609238	0.0988268826507508	8.83316188333307
Glyma03g34170	156.668602338009	247.057264186214	66.2799404898044	0.268277642870065	-1.89820126341389	2.8989735347858e-05	0.000688533224836438	0.140676852986615	0.536399225106158
Glyma01g26360	5.07404270863575	0	10.1480854172715	Inf	Inf	2.90029103371961e-05	0.000688533224836438	0	1.72186067130127
Glyma02g40170	58.8568545298222	90.5626650712465	27.1510439883979	0.299803942022222	-1.73790874196009	2.91786758981372e-05	0.000692377004110927	9.67015260149146	0.103277058834401
Glyma10g08210	270.588990608677	124.972082781859	416.205898435495	3.33039098949795	1.73569156032864	2.91933393482605e-05	0.000692396178097116	0.812954099934545	7.63962634466963
Glyma10g37630	132.601466768986	202.757459462061	62.4454740759101	0.307981142797829	-1.69908607521688	2.93665738724904e-05	0.000696123570759903	5.21328164072073	0.0845365002470063
Glyma04g00450	497.521427867169	757.61682163862	237.426034095718	0.313385378088885	-1.67399022666197	2.93783565271774e-05	0.000696123570759903	1.62121354116341	0.0291859865529892
Glyma18g07160	54.6449648011159	82.5953397470787	26.6945898551531	0.323197288574593	-1.62951300006621	2.95076333875906e-05	0.000698855432833205	3.09260340836917	0.355040105218073
Glyma11g09880	3.04614869302205	0	6.09229738604411	Inf	Inf	2.98847021400769e-05	0.000707450601632431	0	1.08902896173428
Glyma02g35440	5.90562314745069	0.319459767498245	11.4917865274031	35.9725627342612	5.16882503757746	2.99183611026198e-05	0.000707912054631258	0.0412326539942177	3.83198641490598
Glyma02g14940	7.31753115291945	0.514397823031407	14.1206644828075	27.4508636128994	4.77877963247661	3.01640972802208e-05	0.000713388752193314	0.0727236695377212	2.56258741283254
Glyma14g35270	22.0608359069479	8.8206016685596	35.3010701453362	4.00211589546825	2.00076294620326	3.02192827403716e-05	0.000714355826104346	0.178713665587223	3.64776042860097
Glyma16g08630	185.843284411452	99.7651712916633	271.92139753124	2.72561450063849	1.44658152790043	3.04175641204812e-05	0.000718363389316071	0.218664576035329	0.293479429217864
Glyma11g17530	31.9797340954261	11.2610598678497	52.6984083230024	4.67970234963906	2.22641677075828	3.04745155590634e-05	0.000719368429869191	0.069244254035172	1.00421380113091
Glyma08g24910	7.2869094080216	0.527079250964656	14.0467395650785	26.6501470876919	4.73607159042709	3.05343517062162e-05	0.000720440584426225	0.0766204432618745	2.09271581598522
Glyma13g28970	55.4270655827062	19.1522746370189	91.7018565283936	4.78803997260699	2.25943519656737	3.06812477413024e-05	0.000723564885972678	0.0504559054502272	6.59945526607766
Glyma05g08270	59.257977639424	22.9554844514222	95.5604708274257	4.16286012301976	2.0575750830479	3.07842054869629e-05	0.000725650519245281	0.2002626830103	6.97493326765176
Glyma20g27220	71.1387448518626	31.3187547226501	110.958734981075	3.54288463777357	1.82492448966689	3.09851621360401e-05	0.00073004314352868	0.114366201575538	2.41076060540631
Glyma03g04740	3.2320373270301	0	6.4640746540602	Inf	Inf	3.11496153535414e-05	0.000733571973639267	0	0.127491360798037
Glyma06g05030	195.318181191852	94.2323165125781	296.404045871125	3.14546067464617	1.65327132532603	3.14275775673453e-05	0.000739769351753626	0.707316349489732	4.8554435607258
Glyma17g31700	98.7636584749714	155.433893983296	42.0934229666466	0.270812381314787	-1.88463439566017	3.15896474820853e-05	0.00074323420603684	1.79298512767472	0.117290770678686
Glyma06g47540	278.790159687425	144.390792139465	413.189527235384	2.86160579295312	1.51682494399941	3.16134811661084e-05	0.000743444938500675	0.255407725252275	2.21871496963097
Glyma05g10840	2.32360975760416	0	4.64721951520833	Inf	Inf	3.17390019134107e-05	0.000746045692671154	0	3.39078472693394
Glyma20g24810	1205.91263239926	509.959587046097	1901.86567775242	3.72944391293599	1.89896053025041	3.17796553080186e-05	0.000746393614937504	0.00988011928162615	10.5005601375256
Glyma09g03230	7.59131995771138	1.09105650204536	14.0915834133774	12.9155395590976	3.6910360095763	3.17836754364759e-05	0.000746393614937504	0.10402607713248	0.207053090057593
Glyma03g29210	239.186956415214	124.630096059212	353.743816771215	2.83834986858351	1.50505243385228	3.18470379283052e-05	0.000747530308309626	0.102854100380361	1.31697194932618
Glyma18g52250	1249.40130370803	557.577731891489	1941.22487552456	3.48153228598151	1.79972240229467	3.19290001947738e-05	0.000749102313020391	0.75578043290451	3.8698900164005
Glyma13g30800	62.2646301825169	31.8523433963689	92.6769169686648	2.90957923614593	1.54081053532733	3.19831749649455e-05	0.000750000566124394	0.50133204826986	1.39303279753457
Glyma10g34500	187.576699799698	89.901049872314	285.252349727083	3.17295904922384	1.66582890169585	3.1997302682993e-05	0.000750000566124394	0.0571524804224471	5.32513592781782
Glyma16g06950	55.1404155365781	27.1510316530469	83.1297994201094	3.06175472381288	1.61435871363059	3.22584127029451e-05	0.00075561912070151	0.220882894192336	3.79709338182231
Glyma13g39650	329.017832331449	480.795023948951	177.240640713948	0.368640755177131	-1.43971251756594	3.22672483856687e-05	0.00075561912070151	9.74295821578862	1.31668015684089
Glyma15g01610	437.156916051583	204.008826176897	670.305005926269	3.28566669632737	1.71618613824776	3.23741198363128e-05	0.000757766693480122	1.04441091713899	13.5861131755877
Glyma05g33610	3.18106446775609	0	6.36212893551217	Inf	Inf	3.24639891587296e-05	0.000759514480444378	0	0.0744842345921871
Glyma04g06100	4.81917841226566	0	9.63835682453132	Inf	Inf	3.25487936155826e-05	0.000761142191554286	0	2.92421032487108
Glyma11g36880	30.1960429354359	13.3037363590618	47.08834951181	3.53948306257106	1.82353867174248	3.25695943878405e-05	0.000761272376213075	0.80522714000998	5.06180951760263
[truncated: 2,413 more rows]
