# Supplementary material for: Comprehensive characterization and RNA-Seq profiling of the HD-Zip transcription factor family in soybean (Glycine max) during dehydration and salt stress
Source: BMC Genomics. 2014 Nov 3;15:950. doi: 10.1186/1471-2164-15-950 (PMC4226900; doi:10.1186/1471-2164-15-950)
Supplement: Supplementary file 27 — Additional file 27: Table S7: Soybean genes differentially expressed under salt stress at 12 hr. The table includes mean expression values under control and stress conditions; fold change and log2 fold change values, P-values and adjusted P-values, and residual variance quotients of control and treatment samples. See Methods for the criteria of differential expression. (TXT 1 MB) [file 12864_2014_6641_MOESM27_ESM.txt]

Genemodel	baseMean	baseMean_Control_0hr	baseMean_Treatment_Salt_12hr	FoldChange	Log2FoldChange	pvalue	padjusted	ResidualVarianceQuotient_Control_0hr	ResidualVarianceOuotient_Treatment_Salt_12hr
Glyma17g34220	325.024500484302	0.319459767498245	649.729541201106	2033.83839626902	10.9899893354585	3.02047185673906e-73	1.87231499219613e-69	4.87126001654401e-05	13.5528253195065
Glyma05g21680	371.893421713776	3.72349169956602	740.063351727987	198.755203835755	7.63484882350382	1.3096991075428e-63	3.6082210412804e-60	0.000810013449688126	4.78857479228989
Glyma10g44170	344.55795585726	5.66404827737689	683.451863437143	120.664907848148	6.91486235771082	4.60480758218334e-60	9.9283655652379e-57	0.00164920145668732	2.93468415399696
Glyma09g31450	753.71242365785	9.77560131439033	1497.64924600131	153.202774728207	7.25929861660922	4.07300967228061e-59	8.4158562353498e-56	8.34588502814004e-05	16.6884506285597
Glyma13g36110	494.837929556172	10.520020419452	979.155838692892	93.0754694052101	6.54032908189067	2.95720469568376e-58	5.4313992910725e-55	0.000724423193449057	6.66612609250225
Glyma03g26310	183.342624608228	1.42319769747685	365.262051518978	256.648849394952	8.00365198246458	1.88037243396165e-56	2.82568693939873e-53	0.000171789799209413	6.08775997501303
Glyma17g18040	373.131495413957	6.37042309863885	739.892567729275	116.144964984722	6.85978280281924	2.38856745818045e-56	3.48379588974024e-53	0.00175231349241919	18.2561253417645
Glyma11g06660	147.416751245963	0.896118446512194	293.937384045414	328.011754684278	8.35760370620604	2.77353792597557e-56	3.92970702140367e-53	0.000692624912339242	12.889818959825
Glyma12g12880	161.554910500585	0.319459767498245	322.790361233671	1010.4257063777	9.98074753316767	7.38849511062805e-56	1.01776520148901e-52	0.000192728572507433	13.7605208236481
Glyma06g45540	303.497216606253	5.47430465212665	601.520128560379	109.880645449044	6.77979347984973	5.49616762230533e-55	7.36635006459787e-52	0.0022330089563655	12.8085211097427
Glyma17g05770	238.8188123297	3.11809050802156	474.519534151379	152.182732646995	7.24966086308541	7.89505945642832e-55	1.0303052590639e-51	0.00231960893036337	13.6998980261039
Glyma09g02650	434.832820334736	10.1569033385097	859.508737330963	84.6231089029026	6.40297978361176	2.86658500518713e-53	3.64497308736487e-50	0.0132426394739251	15.8644224511051
Glyma13g04670	186.308276087577	2.15155571794129	370.464996457213	172.184709588507	7.42781322344869	3.19387039847697e-53	3.95960082651182e-50	0.00121040578228561	10.3209692925187
Glyma03g30380	128.806377538008	1.04147707399606	256.571278002021	246.353265384496	7.94458478431014	4.35445586343014e-52	5.02180154110467e-49	0.000773664411712377	14.4097281283049
Glyma01g17590	229.177606159807	4.59539357389542	453.759818745718	98.7423191178542	6.62559662431453	6.59977688173906e-52	7.43824853557818e-49	0.00235685509964274	10.1714849181108
Glyma01g41290	471.729487209989	14.514310838976	928.944663581001	64.0019821737908	6.00004468168773	5.73412648675998e-50	5.9240694266339e-47	0.0159068801015754	6.58978450563872
Glyma11g31330	514.718655015463	17.1107444294905	1012.32656560144	59.163209980314	5.88662842482683	7.16626469180976e-50	7.25255236871114e-47	0.000518084731441235	8.09448388282202
Glyma16g32080	149.117258949911	2.13887429000804	296.095643609813	138.435271765644	7.11306776221601	1.23634371875251e-49	1.20216245123406e-46	0.000853233627495055	7.70607860272616
Glyma11g06690	242.358751685245	8.43368661479589	476.283816755694	56.4739761517948	5.81951430531993	1.42389858522753e-49	1.35790636233526e-46	0.00488083074493504	2.80414345912132
Glyma05g31800	224.854424202927	5.82208833279401	443.886760073061	76.241845657474	6.25251113922251	2.86465543934735e-49	2.63070857846732e-46	0.0123548117336575	2.9387305958983
Glyma03g29950	517.710238779191	23.1293357008628	1012.29114185752	43.766546300755	5.45175663761774	2.04048130156128e-48	1.80691906686471e-45	0.0014547630297505	14.0222522856964
Glyma12g11340	132.940163712531	1.02879564606281	264.851531778999	257.438425981469	8.00808360011408	4.93219236225983e-47	4.21702446973215e-44	0.00285196947451632	15.8340025831194
Glyma03g22230	444.997230376064	16.864662062863	873.129798689265	51.7727420469308	5.69412082476763	2.77260223674872e-46	2.25398926098966e-43	0.00202193149270007	14.3629262104023
Glyma15g42490	264.683569170263	10.1170442810911	519.250094059435	51.3242879671806	5.68156980254334	2.96986372670066e-46	2.35492303897355e-43	0.0204689370604055	6.23962296211164
Glyma18g53170	119.075023053876	1.11007864394523	237.039967463807	213.534391240394	7.73832463468485	2.99173525822411e-46	2.35492303897355e-43	0.00155629164070344	4.17395656200103
Glyma12g11390	387.443556133641	15.5270454004416	759.36006686684	48.905638341551	5.61192889827485	5.01501371502244e-45	3.71185865862631e-42	0.0340818409787827	10.5945622724348
Glyma10g01160	135.688946514229	2.62271482689003	268.755178201568	102.472131337379	6.67908779269433	4.2717645949163e-44	2.9421778647486e-41	0.00938131874024059	4.16336198398842
Glyma03g42260	1262.52915347497	2492.15937352773	32.8989334222053	0.0132009749342939	-6.24321170860529	1.31427764396858e-43	8.92808607731536e-41	6.99177219286069	0.000617602238029541
Glyma19g45030	494.242984330439	962.812988798169	25.67297986271	0.0266645549669581	-5.22893294022074	1.61034304396776e-43	1.06475882067148e-40	5.82952306844776	0.00485756704853793
Glyma15g02150	99.0625176923069	0.257198911515704	197.867836473098	769.318327620593	9.58743686813427	3.46217645484376e-43	2.25907013678555e-40	0.000300000405609732	14.7216711842831
Glyma11g00580	89.3811905236376	0	178.762381047275	Inf	Inf	8.2543792365129e-43	5.316034627775e-40	0	10.3031858024303
Glyma06g16600	320.479392552587	624.995044990852	15.9637401143219	0.0255421866817449	-5.29097414946913	8.37170874954184e-43	5.32247483192025e-40	2.72729114864316	0.00632172361190665
Glyma13g16950	252.845893071701	13.6396758105187	492.052110332883	36.0750590533406	5.17292985123632	1.81111539909968e-42	1.13687610938421e-39	0.0181900945795499	1.92800181971878
Glyma05g34760	500.50676315381	26.990280430901	974.023245876719	36.0879261099328	5.17344433214065	3.42105570634031e-42	2.09444632688168e-39	0.000435270569921055	6.20451467936293
Glyma17g33890	166.910367296356	5.2055705963614	328.615163996351	63.127597237092	5.98019893516772	1.12115541173027e-41	6.69856588767517e-39	0.00545794092692952	19.2420798822073
Glyma18g06250	92.6555600540469	0.514397823031407	184.796722285062	359.248647663463	8.48883891566294	1.60531382940815e-41	9.47708485718455e-39	0.00134439544660974	5.3702714768545
Glyma02g09130	82.0833459557919	0.263539625482328	163.903152286102	621.929821696177	9.28060798620301	2.58279118702065e-41	1.4893094763297e-38	0.000433583299093861	5.26919497541147
Glyma14g33940	162.266759219204	5.95633041538973	318.577188023017	53.4854794488718	5.74107536826119	6.2053546750832e-41	3.53705216479742e-38	0.00387012582555717	12.6455794126514
Glyma17g18230	134.470329700287	4.72173005947942	264.218929341095	55.9580759621456	5.80627445325151	7.52444425249921e-41	4.24019534637995e-38	6.06443449992747e-06	1.76759615319284
Glyma05g17470	967.462679967461	42.8156987927482	1892.10966114217	44.1919602971106	5.46571202345215	1.2107514432318e-40	6.67124045220722e-38	0.00137137202978217	6.95100837999789
Glyma15g16780	79.9965228378785	0.846539018462901	159.146506657294	187.996658377618	7.55456320814102	6.32233342235426e-40	3.40787515667987e-37	0.00137385497491873	4.673969913163
Glyma03g28050	162.389336318228	318.096616722899	6.68205591355763	0.0210063721594955	-5.57302916243432	1.25651366789146e-39	6.62877795646143e-37	7.6082440000916	0.0133821329611335
Glyma08g19220	76.6083270858191	0.319459767498245	152.89719440414	478.611737564042	8.90271196800883	1.53832857907691e-39	7.94642856629415e-37	0.000714262080745435	7.92710127118514
Glyma02g34670	509.46992219994	31.7452789432586	987.194565456621	31.097366232665	4.95872049247874	2.14622000271828e-39	1.09722731891546e-36	0.00188606182207764	11.7205770894637
Glyma12g33510	136.089873345089	5.31741088039324	266.862335809785	50.1865178020717	5.64922794287828	2.84439388015255e-39	1.41053492516765e-36	0.00358219397439839	3.45642634948931
Glyma08g45520	1018.27105190504	57.4586166972765	1979.08348711279	34.4436326676587	5.10616540240839	3.01164554692537e-39	1.47868814526761e-36	0.00301011920295479	15.2059704229843
Glyma18g05890	129.40674511977	6.2325514688053	252.580938770734	40.5260895212713	5.34077906720157	4.34601554463784e-39	2.09241661027758e-36	0.0161297453435531	5.16884685704301
Glyma19g38210	170.79726472442	8.41309958985092	333.18142985899	39.6026965211396	5.30752676067786	2.51561630759246e-38	1.16314668770967e-35	0.0280334091436818	6.08471960789056
Glyma11g25860	689.020600271173	1333.46126812875	44.5799324135994	0.0334317414979429	-4.90263768121466	4.76442497154862e-38	2.16759481045042e-35	0.674450506093587	0.00238225948795765
Glyma17g15710	109.847693915716	4.58271214596217	215.112675685469	46.9400365621927	5.55274706048244	6.32234980723863e-38	2.82455249496364e-35	0.00445750709068231	12.4139230262552
Glyma04g04270	358.521254014774	26.8385810894505	690.203926940097	25.7168560677523	4.68464237625065	1.13423915002457e-37	5.02204637943914e-35	0.00028322748997052	2.54311508249964
Glyma15g06830	72.5446668007211	0.638919534996491	144.450414066446	226.085455451349	7.82072437326997	1.43463780256715e-37	6.18640770689607e-35	0.00311752767833259	0.56394542193432
Glyma02g13680	102.085266355668	2.42143605739024	201.749096653945	83.3179534261105	6.38055549717682	2.35112338263012e-37	9.97939072418012e-35	0.0103615324029601	7.11410559927002
Glyma05g25450	352.100762000628	29.8215111343673	674.380012866888	22.6138779429494	4.49913650888444	2.5957831066639e-37	1.09088884965646e-34	0.021530251194152	0.657885269654407
Glyma11g35270	176.972877407611	12.5325582238761	341.413196591346	27.2420993776763	4.76776598197654	2.65930009466437e-37	1.10819068650761e-34	0.0102023758056757	7.28485711884201
Glyma06g44660	73.4794190370681	0	146.958838074136	Inf	Inf	3.08224581001553e-37	1.26321131998901e-34	0	14.7794218593455
Glyma15g08840	117.546653807417	5.4881323637436	229.605175251091	41.836668657618	5.38669607308603	1.20374796665205e-36	4.81402110211897e-34	0.0362223202293508	0.621541780327769
Glyma08g18660	102.199660465718	4.07465503689739	200.324665894539	49.1635890843595	5.61951833535789	1.35564295288032e-36	5.3781067226668e-34	0.0129250739624617	2.14594767998305
Glyma13g30770	341.690142968173	27.4834227390522	655.896863197295	23.8651811830303	4.57683538417365	1.71936294345834e-36	6.76692129889674e-34	0.0187009420286238	3.87246717228399
Glyma13g27010	188.33844401612	11.0310385858194	365.64584944642	33.1470012185855	5.05080645171786	2.17231033385561e-36	8.48227318550392e-34	0.00570231080644286	13.6495821128042
Glyma19g33310	78.4661406399115	1.83209595044305	155.10018532938	84.6572393175547	6.40356153785727	2.25075371761635e-36	8.71991225442146e-34	0.00882536980671511	11.2458721388161
Glyma19g41730	461.493430272176	34.3059828047399	888.680877739612	25.9045450701044	4.69513334240636	2.36387428324121e-36	9.08717253534353e-34	0.00680556486134899	8.2637001599536
Glyma01g34490	79.4559236565828	1.21557821401044	157.696269099155	129.729430226364	7.01936199415376	2.70669282953855e-36	1.03249921089859e-33	0.00483947756840519	1.97280771880678
Glyma12g16750	110.436617282296	3.48078898960248	217.39244557499	62.4549337016312	5.96474363862978	3.37336964365571e-36	1.26984736621112e-33	0.0111803435527902	9.33224002708292
Glyma03g24020	371.646436544548	33.649106229741	709.643766859354	21.0895279658908	4.39845489941254	3.3801139814452e-36	1.26984736621112e-33	0.0437013181963175	6.74778077038448
Glyma08g06040	513.013442566243	37.2189151054501	988.807970027037	26.5673506932029	4.73158246376417	5.80159888929661e-36	2.16316758586631e-33	0.00801417897837325	18.3271829246269
Glyma01g33150	82.0179167934424	2.26339600197313	161.772437584912	71.4733247933131	6.15933299595287	6.06441742159362e-36	2.24428701445394e-33	0.000932755323196102	5.14560616217493
Glyma13g19570	405.588320289351	30.8956101587055	780.281030419997	25.2554012175784	4.65852005607888	1.68454231401253e-35	6.1878854334727e-33	0.0120782554916869	12.5879890312642
Glyma08g07340	153.600900211988	10.2227125599438	296.979087864031	29.0509085648851	4.86051137939691	1.91569265385385e-35	6.98523519886855e-33	0.213025444097797	6.88581163795685
Glyma07g35680	98.6450047573602	2.67229425493932	194.617715259781	72.8279510761438	6.18642035217516	2.00618943985024e-35	7.26182002351631e-33	0.00554925113804352	8.56180878818889
Glyma16g06390	103.89824242467	4.333668722032	203.462816127308	46.949323812621	5.55303247450862	5.47940339330818e-35	1.96901169763879e-32	0.00387998644335079	4.64021323280126
Glyma12g05800	186.389821956109	13.1977589952481	359.58188491697	27.2456774704281	4.76795545921254	5.66281127045797e-35	2.02027921512238e-32	0.0531249951043145	3.66741520934551
Glyma13g28040	202.386821002469	16.9232933716077	387.85034863333	22.9181365657838	4.51841784070151	7.42789991289139e-35	2.63106826200203e-32	0.0264760628618354	7.74203051507461
Glyma12g05810	82.2487512050578	2.68497568287257	161.812526727243	60.2659188906042	5.91327046604047	1.09507466630552e-34	3.8514009008575e-32	0.0203691248252199	5.49265678343271
Glyma02g41810	507.189313441605	963.897468231294	50.4811586519154	0.0523719174660204	-4.25506276337056	2.25604232123114e-34	7.87867174013045e-32	2.77477983291591	0.0564788695608088
Glyma15g17120	82.3709716642459	1.7426574649751	162.999285863517	93.5348966389365	6.54743281085236	3.03400920559047e-34	1.04483692017522e-31	0.00231114193303429	6.04659752180485
Glyma01g24120	91.6381177567645	2.31297543002242	180.963260083507	78.2382976207199	6.28980307406216	3.55573682747607e-34	1.21606199499682e-31	0.00396376926448256	15.0997701366499
Glyma11g21580	350.505898879694	668.29888870287	32.712909056519	0.0489495188597617	-4.35256151058002	4.23871150693054e-34	1.43971029882661e-31	3.95982402734049	0.00612659632606604
Glyma11g36200	101.48787582382	6.09534832890697	196.880403318734	32.3001070152194	5.01346703968491	5.87776245336958e-34	1.98284517049386e-31	0.00393685363688297	10.9489863615416
Glyma03g35930	129.009145934543	8.31732039041634	249.700971478669	30.0218050715454	4.90793881699844	8.39350940690615e-34	2.77489420992317e-31	0.0156237142239367	4.92382400340738
Glyma08g43260	357.068310766268	32.0018093648391	682.134812167698	21.3155076449262	4.41383150947124	1.13366404818123e-33	3.69857895719128e-31	0.0266214159568829	12.7110169440959
Glyma15g38060	329.572148676164	30.3859069848094	628.758390367519	20.692434511889	4.37103148641726	1.35267874876621e-33	4.38427053276577e-31	0.0249407612908079	8.96462250937798
Glyma11g04360	117.083804610078	5.60812813536097	228.559481084795	40.7550390376527	5.34890654307004	1.36598273224439e-33	4.39864179818177e-31	0.0202341211111016	7.49031970589334
Glyma15g42500	438.637314971198	40.1402527843195	837.134377158077	20.8552343119547	4.38233761611935	1.46141310120386e-33	4.67557907669027e-31	0.0182237162829155	7.85062057318976
Glyma02g06020	163.114770675683	11.0887735014543	315.140767849912	28.4198038501357	4.8288246922051	2.22754830177558e-33	6.9914000180412e-31	0.00876633880530222	13.7141821311373
Glyma07g05410	1056.01464281744	2043.75857245431	68.2707131805677	0.0334044901881843	-4.90381414884706	2.54465460064274e-33	7.93644161294802e-31	10.0365809628126	0.00321910700845008
Glyma08g24280	188.071167601133	360.680478614807	15.4618565874578	0.0428685706718563	-4.54393587429937	2.62406905992469e-33	8.13297404260409e-31	11.8825287700234	0.0029937405306921
Glyma03g36100	390.736230910616	36.4466718683669	745.025789952865	20.4415314694205	4.3534313812104	3.39489423685206e-33	1.03921484694749e-30	0.0189178455610095	6.41191938747008
Glyma06g24770	89.3850093974932	176.248748565479	2.52127022950776	0.0143051808879714	-6.12731844922448	3.76554062472734e-33	1.14560220601367e-30	1.36700496729063	0.0355284350594244
Glyma01g42660	243.092691603829	26.0267066981233	460.158676509534	17.6802498236442	4.14406675518154	4.77459859262575e-33	1.44373380614824e-30	0.0196424773792014	10.529964415129
Glyma03g39170	342.031476576618	31.3105992350645	652.752353918171	20.8476480765388	4.3818127303701	5.2878036494262e-33	1.58922535136391e-30	0.00805879797479601	12.3297089410413
Glyma07g16850	478.788396029258	47.0610533255968	910.515738732918	19.3475427001903	4.27407843855055	8.86967723981615e-33	2.63381613366756e-30	0.0531946188455653	9.28293190429789
Glyma14g02660	166.133826402673	318.631336038117	13.6363167672293	0.0427965338776285	-4.54636223333639	1.10030214316831e-32	3.24785614760217e-30	3.51093840746461	0.0220888927642828
Glyma07g14060	56.3812751618238	0	112.762550323648	Inf	Inf	1.3898542210685e-32	4.03057724109866e-30	0	4.85426229587909
Glyma08g12340	76.3855498133366	2.1802982304718	150.590801396201	69.0689004336873	6.10996435123572	1.54039633937657e-32	4.44117758544674e-30	0.0225254450190715	5.38715363814884
Glyma04g38450	174.369127474554	335.051987866308	13.6862670828009	0.0408481894704114	-4.61358405509888	1.55906437230597e-32	4.46901746951752e-30	4.05416294708825	0.0118039359226586
Glyma03g31690	484.26042975155	43.2230913570564	925.297768146044	21.4074870421082	4.42004354709518	2.0755439419287e-32	5.8814985188711e-30	0.0441705229392241	15.5888962306367
Glyma03g28870	681.23614989035	62.298109155393	1300.17419062531	20.8702030968905	4.38337273493715	3.34581805538376e-32	9.42722257764095e-30	0.0135113023893188	3.82182367901653
Glyma11g04130	213.114278529009	20.2019071986005	406.026649859417	20.0984315920204	4.3290110180478	3.94096654973382e-32	1.10413859435763e-29	0.0265569010866046	4.93764468103084
Glyma04g14800	325.129296935956	38.0054266409107	612.253167231001	16.109624896881	4.00985099701938	1.43614539525235e-31	3.93472100279359e-29	0.0195980373550405	7.88760210461568
Glyma03g01790	187.905089445933	16.0038767334217	359.806302158444	22.4824464816729	4.49072712933113	2.00731997812147e-31	5.46939547884855e-29	0.0694160084691705	7.19209300641224
Glyma13g34250	76.5217500140326	2.26973671593975	150.773763312125	66.427864629973	6.05371663361133	2.42502938212912e-31	6.57143207976956e-29	0.00393740936983809	4.3786058478632
Glyma16g25120	310.257786725535	30.6707833069581	589.844790144113	19.231487642192	4.26539846084136	2.44409435663519e-31	6.5870999535619e-29	0.027191702128723	9.83029469695622
Glyma13g44730	531.564960471217	49.1621771971772	1013.96774374526	20.6249560445317	4.36631913960806	3.0466949487283e-31	8.07944398435488e-29	0.125083404894599	10.7156139438362
Glyma08g45300	851.269550339316	85.0212294374041	1617.51787124123	19.0248703993643	4.24981472076697	3.12482512975986e-31	8.24255735025485e-29	0.113093764165833	12.1346104054447
Glyma01g21590	59.6994906752696	0.263539625482328	119.135441725057	452.058932340881	8.82036705058736	3.7772281306019e-31	9.91072714267451e-29	0.000726337517131239	11.8678405234538
Glyma04g40860	90.5781542990742	4.77427054483132	176.382038053317	36.9442905250249	5.20727951832003	3.91040388233185e-31	1.01527187709338e-28	0.041204204652235	1.64114777878611
Glyma10g05190	73.918685948481	2.0766134340255	145.760758462937	70.1915705998205	6.1332258806305	3.9564988921902e-31	1.0218894794985e-28	0.00926568435518838	3.7234702887386
Glyma09g41850	647.398579410451	71.6163790724515	1223.18077974845	17.0796233430205	4.09420425443896	7.3776881349779e-31	1.89564536069199e-28	0.0323916068640591	0.555326335157542
Glyma06g45570	63.4220311092391	1.1037379299786	125.7403242885	113.922264401059	6.8319059175234	8.08722106584528e-31	2.06724377657354e-28	0.000565557751980374	1.90040659818463
Glyma16g25110	481.479686294114	51.7491183202357	911.210254267992	17.6082276151877	4.13817779454683	9.44718911528428e-31	2.39023524605585e-28	0.0190844008685182	4.4971923108178
Glyma15g36790	213.117051812646	402.461446956457	23.7726566688354	0.0590681588226943	-4.08147554647444	2.30526349093134e-30	5.77363719774168e-28	1.24569615643862	0.0139998332767986
Glyma01g25910	79.0973111413049	2.408754629457	155.785867653153	64.6748596756289	6.01513311360033	2.82698766301467e-30	7.0447396084873e-28	0.00491863124143454	11.9834919113621
Glyma11g34470	185.665132515878	351.30212202036	20.0281430113968	0.0570111643397248	-4.13261172382395	2.85373428218478e-30	7.07583415267716e-28	12.9813211774214	0.0417981206990579
Glyma11g07510	176.004939937513	20.2154850196436	331.794394855383	16.4128832196197	4.0367567914642	3.63771117910085e-30	8.97483071500554e-28	0.0249455630411099	4.46927158922534
Glyma11g32520	240.08282761862	29.7300891664929	450.435566070748	15.1508313193493	3.92132505079011	7.16582699690984e-30	1.75917505335029e-27	0.152604134555988	8.66214496046232
Glyma09g07240	775.985615963768	80.822690316704	1471.14854161083	18.2021723831034	4.18603873758058	9.09736781035579e-30	2.2114630868409e-27	0.0107325135521787	1.97460505673716
Glyma08g46610	501.21424942557	60.7079882305911	941.72051062055	15.5122997494753	3.95534068140392	1.18067929155322e-29	2.84736823411777e-27	0.0192865199493439	1.9022918560154
Glyma14g35220	356.421671663808	40.8837754962713	671.959567831344	16.4358491767138	4.03877409170018	1.60766030941737e-29	3.8328785934619e-27	0.00051741863784503	9.69858525316298
Glyma13g02230	105.639509140464	8.26592618874814	203.01309209218	24.560235290817	4.61825247690119	1.91595094411201e-29	4.52438130088164e-27	0.0378060283022448	4.53323568454475
Glyma18g49810	61.6189029348814	2.589196483438	120.648609386325	46.5969308077094	5.54216302714202	1.92722942738074e-29	4.52944584378251e-27	0.00842613240970608	19.6447780529804
Glyma04g40130	643.122148757259	62.4403600041858	1223.80393751033	19.5995656884152	4.29274978054867	2.42153127246239e-29	5.63773407518357e-27	0.0491353653380465	17.1752436801416
Glyma10g05210	839.732369855877	79.9650064207387	1599.49973329102	20.0024961528195	4.32210814301661	2.56753715123449e-29	5.94972744531394e-27	0.029992112067573	7.56073528906171
Glyma06g45550	203.35648867163	19.1658744454612	387.547102897798	20.2206846340672	4.33775993987568	2.66714291494328e-29	6.15179614660637e-27	0.168952469551575	15.098337163185
Glyma04g16720	77.1028877434776	151.370855272435	2.83492021452061	0.0187283094187344	-5.73863551460846	3.42601661460431e-29	7.82931630959575e-27	0.329844303337682	0.0193602138469062
Glyma03g15800	45.7443346618983	0.319459767498245	91.1692095562984	285.385575373898	8.15676860635975	3.55950757335261e-29	8.09706332855761e-27	0.00161010107227009	6.97841549370902
Glyma12g09240	195.310665081497	22.3500832598778	368.271246903116	16.4773993287187	4.04241665102275	3.68240120490616e-29	8.33836875576697e-27	0.0700053629305731	6.32516144008859
Glyma04g42360	88.4724677144547	6.44989132290235	170.495044106007	26.4337855586204	4.7243111417196	4.15041564011098e-29	9.35541416332288e-27	0.0387329414382789	3.22706813949405
Glyma15g09980	59.8632399029964	1.29233527154514	118.434144534448	91.6435132137541	6.51796086124391	5.72828430283427e-29	1.27957485845744e-26	0.00884165573692962	3.84635137038256
Glyma02g16170	79.1605866701456	155.339407788934	2.98176555135756	0.0191951649217629	-5.70311323413338	1.11704559810356e-28	2.47295942901587e-26	8.91931288459965	0.0195056031491168
Glyma18g50090	192.346620153204	22.3122668792527	362.380973427156	16.2413337644379	4.02159820871145	1.51744045239053e-28	3.34443875706873e-26	0.106237791143534	3.49595575743529
Glyma07g08010	179.449226109895	22.7378947067514	336.16055751304	14.7841549030142	3.88597987286867	1.56914018444972e-28	3.44308237817971e-26	0.007417968741046	2.79831646683381
Glyma11g12310	101.487954125462	8.10336019298331	194.872548057942	24.0483630761819	4.58786679086825	1.61616083879294e-28	3.53063506589172e-26	0.0116954361511263	0.117105506410615
Glyma12g22880	72.847795542937	4.54762891946504	141.147962166409	31.037704409491	4.95594995268579	2.42977102180093e-28	5.28475197241701e-26	0.0133326412692637	15.4243877405
Glyma08g06050	115.41868008269	10.7473305347535	220.090029630627	20.4785764166203	4.35604352369861	3.01323302183041e-28	6.49771708412393e-26	0.0534754649472097	3.7635869725765
Glyma03g35250	211.39350054265	29.6695838897421	393.117417195559	13.2498459923287	3.7279036857032	3.01366188616355e-28	6.49771708412393e-26	0.040635941315511	5.33336076486608
Glyma08g09990	114.492910479891	8.83624415379546	220.149576805987	24.9143836424467	4.63890697848197	3.09407875004274e-28	6.64222360236447e-26	0.0196808933473245	8.80203099343062
Glyma14g11960	55.7267290348492	0.846539018462901	110.606919051235	130.657792067363	7.02964935531845	3.20591156902006e-28	6.85263597878039e-26	0.00244962734234651	4.53892259186517
Glyma19g26400	96.5380759274534	7.27584331642028	185.800308538486	25.5366011138762	4.67449461200047	3.36408974659801e-28	7.15988028042039e-26	0.0161859706158112	0.75653853081784
Glyma04g06150	62.1080690434475	2.34649377347445	121.86964431342	51.9369135733815	5.69868837720017	3.42069382981677e-28	7.24923961626554e-26	0.0138998058214729	1.2442448300447
Glyma03g31570	46.2605850963357	0	92.5211701926715	Inf	Inf	4.00974423337676e-28	8.39356358864255e-26	0	5.67249576027212
Glyma06g20730	1377.0590437129	109.205839062107	2644.9122483637	24.2195130872031	4.59809795604931	4.01144297339844e-28	8.39356358864255e-26	0.00515916924844154	11.194037735758
Glyma16g01050	312.521096276867	45.9075892461805	579.134603307553	12.6152257789432	3.65709412183153	4.20742668783516e-28	8.76665081721621e-26	0.0747707244767306	10.3193952696178
Glyma11g06750	63.5188203434687	1.57489703892734	125.46274364801	79.6640926656781	6.31585769355515	4.29779133498329e-28	8.91746746032725e-26	0.013732108378092	7.98777921203309
Glyma08g07330	110.009867648356	10.1045315619454	209.915203734766	20.7743627151729	4.37673231572117	5.08226907014376e-28	1.05012384661845e-25	0.318586036271678	5.86073579464211
Glyma11g29890	52.3487020647355	0.514397823031407	104.18300630644	202.533917605788	7.66201972080481	6.91000978099154e-28	1.42185636945797e-25	0.00338740091099364	5.77569279252904
Glyma07g12680	146.529381371242	17.8871169949592	275.171645747525	15.383789675277	3.94333903851576	7.50358317185289e-28	1.53761441938919e-25	0.0225141886047288	11.7773508280836
Glyma1454s00200	67.7558651282134	3.30487307596919	132.206857180458	40.0036110741368	5.32205833097753	8.89272395703979e-28	1.81477440752923e-25	0.000910111687843713	5.9418708687647
Glyma20g30910	569.772236190265	73.5459002871604	1065.99857209337	14.4943303152341	3.8574167726668	1.03194398191817e-27	2.09729926489024e-25	0.088162870768382	0.886779586572061
Glyma02g46810	111.862072746737	8.16562104896585	215.558524444509	26.3983012623159	4.72237318964971	1.08388657529253e-27	2.19387490892884e-25	0.00524143711001747	17.1564675550501
Glyma16g09850	150.288051108979	14.3619430075903	286.214159210367	19.9286516496481	4.31677219722833	1.33966951593671e-27	2.689644181996e-25	0.0197042998055232	14.8810792252765
Glyma18g50080	50.4898814963522	0.846539018462901	100.133223974242	118.285420742989	6.88612845518555	1.68875924380555e-27	3.37683753630311e-25	0.00285148691084999	1.01828489737894
Glyma11g07930	373.182664495244	692.379035526791	53.9862934636968	0.0779721665353743	-3.68089696794814	1.74366194175658e-27	3.47261830087184e-25	4.92002678666978	0.0205572728617956
Glyma06g41330	152.710252018938	15.6968485032829	289.723655534594	18.4574410254389	4.20613064376392	1.75524034196494e-27	3.48169474232166e-25	0.0120617677637434	9.59723671778533
Glyma06g16440	1008.93579153437	97.2543779305913	1920.61720513814	19.7483881549153	4.303663001554	1.78495013353638e-27	3.52652100087926e-25	0.0149025951018095	11.1162981472326
Glyma01g44930	206.551969109918	32.1702382808221	380.933699939015	11.8411836621709	3.56574139698521	2.29030418121751e-27	4.48917724690025e-25	0.0192399194694203	16.4528538798509
Glyma19g22590	42.7192498507152	0.257198911515704	85.1813007899147	331.18841867538	8.37150841390505	2.44167174682669e-27	4.7297852314506e-25	0.00115912052666215	5.37782266189103
Glyma18g05700	361.18720396492	49.5429574527498	672.83145047709	13.5807687927953	3.76349324620485	2.6387665437989e-27	5.09168999638084e-25	0.000695416207534975	7.64434060683275
Glyma06g14720	636.090651318413	72.4052271500778	1199.77607548675	16.5702964096765	4.0505275046251	3.26909106534848e-27	6.25923652241819e-25	0.0601014736525647	12.4770363916137
Glyma10g08120	587.960296749067	90.6374602111786	1085.28313328696	11.9738917083326	3.58182022259097	4.07473500266583e-27	7.73222003385028e-25	0.0925859341741876	8.76964468341119
Glyma04g05500	279.415660746671	37.4063661633329	521.424955330008	13.9394709727546	3.8011039043386	4.29641660529751e-27	8.10111404778341e-25	0.00934451598917707	9.00379770475369
Glyma01g37370	233.320091738159	433.536005970916	33.1041775054022	0.0763585424266306	-3.71106662571729	4.35937600988483e-27	8.18869152765865e-25	7.48512658816448	0.017236959574428
Glyma19g01780	107.717858532219	9.89040265572477	205.545314408714	20.7822999288851	4.37728341767555	4.98611708374283e-27	9.33062438425686e-25	0.0444412492968108	6.2168484128074
Glyma05g21360	54.3242518529709	1.83209595044305	106.816407755499	58.3028458360316	5.86549439981102	5.33400823859088e-27	9.94411535908729e-25	0.0157843337017662	4.44743513347166
Glyma01g26750	175.810619030406	24.3383233103328	327.282914750478	13.447225208465	3.74923660291238	7.3700666140591e-27	1.36884495652131e-24	0.153141986103035	2.53526495066464
Glyma07g16810	156.430078688977	23.363633032667	289.496524345287	12.3909035868058	3.63120949242811	7.45941634885045e-27	1.38027036096826e-24	0.331506177083717	6.46769772340857
Glyma15g12860	85.5870444838867	6.51874278342533	164.655346184348	25.2587579621954	4.65871179474773	9.69930348205477e-27	1.78806118838326e-24	0.0631216483809964	5.61696384751332
Glyma15g06120	245.886902450476	30.3691993976761	461.404605503277	15.1931764634726	3.92535162299022	1.21181188574109e-26	2.22569449681114e-24	0.052720440874965	14.6916062865456
Glyma08g44700	80.9497374673842	7.21333256986392	154.686142364904	21.4444767195619	4.42253420716282	1.33085511038077e-26	2.42636415160965e-24	0.113197110147054	4.69238038225929
Glyma10g39060	241.20955071075	33.2510746310892	449.168026790411	13.5083762487017	3.75578236327909	1.43090344764484e-26	2.5897263492229e-24	0.1789844728946	12.4410503580497
Glyma16g06520	421.068521087594	61.4507329382073	780.686309236981	12.7042635931131	3.66724084640183	1.4379296384375e-26	2.59297930073148e-24	0.138896348571838	3.44046032481776
Glyma10g01300	232.395923476304	30.5643653563839	434.227481596225	14.2069850472301	3.82852851865096	1.56421073852304e-26	2.81047864215063e-24	0.0421388193329941	8.09777283803267
Glyma16g32010	60.3910287191904	2.5396170553887	118.242440382992	46.5591614027393	5.54099316836112	1.57419961057595e-26	2.8182151151069e-24	0.0191709492134349	1.51800959169582
Glyma04g14360	55.9878764853009	2.62271482689003	109.353038143712	41.6945971489324	5.38178854399033	1.59405232604056e-26	2.84349118159538e-24	0.0409825706717773	12.9139935787267
Glyma13g01140	76.0976442892912	6.10984453045913	146.085444048123	23.9098463667692	4.57953295489875	2.71731666864966e-26	4.82981124008375e-24	0.0306172364527717	6.54325009631273
Glyma10g33450	82.3352570766839	6.44017095227171	158.230343201096	24.5692768676089	4.61878349125788	3.0929375103881e-26	5.47781325500521e-24	0.0456038105183149	4.2512043647103
Glyma15g35410	71.5030968658478	4.43397386181429	138.572219869881	31.2523763532473	4.96589398778849	3.16141626878484e-26	5.57916842594449e-24	0.0406141349331228	2.76909014880242
Glyma10g02710	80.5593324920603	5.79829035997261	155.320374624148	26.7872708990865	4.74347570104293	3.18548379137532e-26	5.60170713525895e-24	0.0224095563891539	5.20644525245758
Glyma13g32310	2149.50113599357	123.588450276429	4175.41382171071	33.7848222254719	5.07830335861731	3.54922759832058e-26	6.21930023324091e-24	0.00041557607539814	18.005517049446
Glyma01g03910	372.634917615699	52.1928499091253	693.076985322274	13.279155794884	3.73109152702042	5.05146975305138e-26	8.82050651597951e-24	0.00365925453499107	10.5031046346164
Glyma17g16210	34.8480972032439	0	69.6961944064878	Inf	Inf	6.22802494202329e-26	1.08367633991205e-23	0	13.2272414649449
Glyma02g43580	176.254576438259	24.7282806031854	327.780872273332	13.255303817246	3.72849783266031	6.54757146925022e-26	1.1352939481123e-23	0.128587478812667	0.250711589164702
Glyma07g16940	197.278172683528	25.1101919228529	369.446153444202	14.7129960049397	3.87901914714715	6.88994134985166e-26	1.19049544090294e-23	0.330379231787541	13.4706975554263
Glyma01g39890	244.992898585609	454.17495098468	35.8108461865369	0.0788481313399091	-3.66477962548299	8.63309157166239e-26	1.48142939669202e-23	13.3353550390549	0.0146902478143957
Glyma19g43460	105.550225958842	12.9108991906928	198.189552726991	15.3505615526656	3.94021952796993	8.63345625416402e-26	1.48142939669202e-23	0.0489152068094946	7.30893756363027
Glyma20g26610	99.0629077658883	10.4462244192199	187.679591112557	17.9662606871863	4.1672182672627	9.04413639203823e-26	1.54654732303854e-23	0.0497610129187138	0.725250848734564
Glyma03g37390	276.84357823004	46.485335014491	507.201821445588	10.9110071227297	3.44771236830952	9.93819204669901e-26	1.69359087146324e-23	0.0962821925301859	13.9703693186639
Glyma02g03380	148.680670361829	17.4972408838928	279.864099839764	15.994756070221	3.99952708553001	1.03307137039813e-25	1.7544523718508e-23	0.00961832909255178	6.51319139345897
Glyma10g05560	66.8302985147564	130.051588348014	3.60900868149874	0.0277505928788901	-5.17133759545441	1.10414544715665e-25	1.86875674827638e-23	5.23230130763581	0.0206144453932607
Glyma09g03620	96.6719270292817	184.944607386709	8.39924667185462	0.0454149314788739	-4.46068948633502	1.11338357832401e-25	1.87798270915265e-23	9.12073686491806	0.0288562583310994
Glyma07g08310	134.42074883968	15.8718680238063	252.969629655553	15.9382392341041	3.99442035228745	1.18571081995273e-25	1.9931999851341e-23	0.200995900325676	3.13456856891536
Glyma11g13780	45.1764672046213	1.04781778796269	89.30511662128	85.2296245083979	6.41328307114553	1.24083698277721e-25	2.07882114783519e-23	0.00776869763808406	4.9512204305282
Glyma13g19910	182.882472696487	341.404850536906	24.3600948560677	0.0713525154014598	-3.80889189962176	1.72452682234247e-25	2.87943720942636e-23	9.55390747382581	0.0140166753240488
Glyma07g03910	172.177257867551	25.8799518963819	318.47456383872	12.305840641197	3.62127130997404	1.94921800194694e-25	3.24368190323989e-23	0.0371669638284112	12.273961559345
Glyma10g39740	42.3375668562266	1.22191892797706	83.4532147844761	68.2968508578849	6.09374715281042	2.17527555577516e-25	3.6077563481903e-23	0.0128767250852222	14.2561072370549
Glyma09g04520	42.0525190026544	0.527079250964656	83.5779587543442	158.568106411665	7.30895881359846	2.22944653229323e-25	3.68527511788072e-23	0.00496529211220469	0.63905050577813
Glyma02g00870	40.6948245547167	0.784278162480359	80.6053709469531	102.776508135877	6.68336673184623	2.41300349725912e-25	3.97544330329169e-23	0.00389798988718004	13.8321073883511
Glyma07g32110	124.796480255262	15.4235073253837	234.16945318514	15.1826331226068	3.92435011380251	3.04715910268694e-25	5.00359668550481e-23	0.559257132516654	9.06962921974084
Glyma13g02220	97.3811333700445	9.93998208377407	184.822284656315	18.5938247271106	4.2167516562842	3.64189300265952e-25	5.96044468653088e-23	0.031306748278897	2.84675585837303
Glyma11g19240	430.904077724125	64.5797120879423	797.228443360309	12.3448745369857	3.62584026909278	4.25385458465418e-25	6.93910029121713e-23	0.145765386755009	6.62982710798399
Glyma03g05530	67.3826546932539	5.6927907899074	129.0725185966	22.672977694074	4.50290197085208	4.49884378189075e-25	7.31467748012992e-23	0.015342078191441	7.56846955559544
Glyma15g14540	145.359205531605	265.574527481258	25.143883581953	0.0946773164596048	-3.40083737497054	4.77643121190164e-25	7.74062822869942e-23	11.6942926463251	0.459691429749678
Glyma03g35950	64.0825394085083	4.14688615408438	124.018192662932	29.9063413016013	4.9023795189221	5.07409762639703e-25	8.19623782713449e-23	0.0545437745009052	4.04171859517875
Glyma12g02610	206.152947980783	27.7331346529176	384.572761308648	13.8669056391067	3.79357398513234	6.54077426687332e-25	1.05310712952678e-22	0.0212965706056108	12.4921398928998
Glyma08g16050	173.380017655054	24.5442092019665	322.215826108141	13.1279774979397	3.71457276599676	7.12097375606802e-25	1.14281258434762e-22	0.117569670966486	2.32761565615315
Glyma05g01780	142.743700108364	19.9261639389334	265.561236277795	13.3272634457714	3.73630866987391	7.64581588834554e-25	1.22308390291308e-22	0.126691182615826	1.71631864032531
Glyma02g03200	31.6115875071986	0	63.2231750143972	Inf	Inf	7.71728969793114e-25	1.23054789749326e-22	0	14.1075844793918
Glyma06g47560	153.064784575792	24.4712504004572	281.658318751126	11.5097640758833	3.52478635667709	1.14903682893698e-24	1.82630565214695e-22	0.0148571646725768	6.5806569949058
Glyma08g16610	31.0695056232295	0	62.139011246459	Inf	Inf	1.22269778324224e-24	1.93717517798666e-22	0	19.408589905381
Glyma11g13800	136.241021861079	16.2669385651556	256.215105157002	15.7506653222276	3.97734086551931	1.70507579556733e-24	2.69282511790394e-22	0.391398379073079	5.42212545940513
Glyma18g32860	105.856371042741	10.3667561949564	201.345985890525	19.4222746348064	4.27964026640582	1.85516481201239e-24	2.92055946119665e-22	0.00714796325248625	11.7173266588397
Glyma06g20920	243.062806159586	42.8428764222336	443.282735896938	10.3467080858019	3.37109992698713	1.92000546700163e-24	3.01307187052567e-22	0.0298636618936694	4.65245543275983
Glyma05g08260	167.709530433147	310.02401296403	25.3950479022628	0.0819131642722437	-3.60976086362156	2.17683770806757e-24	3.40534327896123e-22	0.37168124102849	0.00782350327653808
Glyma08g19500	261.255544968944	474.233190018022	48.2778999198656	0.101802026800425	-3.29616181023393	2.60964512526921e-24	4.06956923780189e-22	0.476787829503817	0.131360826164059
Glyma07g09220	148.752444246704	23.4789341551491	274.02595433826	11.6711411398615	3.54487372159952	2.67183901230816e-24	4.15349519186087e-22	0.0296867676854812	2.64383111998318
Glyma17g12570	64.5997693136365	124.536300342184	4.66323828508885	0.0374448114507644	-4.73909036462454	2.68897499302096e-24	4.16707093449717e-22	2.12777161521905	0.084682721379223
Glyma03g30700	37.9211613588752	0.520738536998032	75.3215841807524	144.643768089392	7.17636035652507	2.83537672257075e-24	4.38025955365369e-22	0.00141670493301946	3.02011286743593
Glyma18g38670	316.9327796851	51.4984288314742	582.367130538726	11.3084446215726	3.4993286076763	3.54344969542242e-24	5.45713262099372e-22	0.00393428148322133	5.67043377816597
Glyma11g31500	210.851365400468	393.634295706402	28.0684350945347	0.0713058679101222	-3.80983538580545	3.74146758657698e-24	5.74425317703877e-22	18.2375632461993	0.365382853908483
Glyma13g26760	156.535644080734	24.4902725423571	288.58101561911	11.7834954723348	3.55869566058906	5.89811669495955e-24	8.99961867393982e-22	0.0138082999434259	3.62375331798193
Glyma04g09160	72.2428572363647	6.1784461004083	138.307268372321	22.3854454865571	4.48448912408935	6.06402324604211e-24	9.22438382733829e-22	0.0270466807622818	1.892901934253
Glyma05g08730	126.206040877433	235.002786748187	17.4092950066797	0.0740812279189451	-3.75474817786811	6.89677252945138e-24	1.04590504506267e-21	0.998945182277842	0.0516055755279934
Glyma15g37520	93.333770186779	12.465521536972	174.202018836586	13.974707622133	3.80474619430565	8.66915431367942e-24	1.30669715019867e-21	0.185981558129597	4.61264817951102
Glyma02g37280	304.686561810975	49.0383611821353	560.334762439814	11.4264577553612	3.51430632689029	9.26714387511213e-24	1.39259898414185e-21	0.101112430416314	8.14583071348309
Glyma20g27790	60.0110607957624	3.49981113150235	116.522310460022	33.2938853217497	5.05718533446566	1.01811866552259e-23	1.52533246595968e-21	0.00670501624631132	1.4470361335231
Glyma12g06320	64.0252323742022	5.49785273437424	122.55261201403	22.2909957641816	4.47838915975597	1.15764250964612e-23	1.72178257652293e-21	0.0391201341561766	7.51442076227578
Glyma13g19560	83.3421624029671	7.13864017652195	159.545684629412	22.3495904940183	4.48217649239612	1.15965997289506e-23	1.72178257652293e-21	0.0422484663390001	5.78369773526462
Glyma05g26660	49.2921123510541	1.30501669947839	97.2792080026299	74.5425005224163	6.21999130985944	1.21069887264638e-23	1.79219573416519e-21	0.00671923001209	7.92574657203628
Glyma17g34210	69.8074374370033	4.25987272179991	135.355002152207	31.7744240243439	4.98979406859111	1.36474261162246e-23	2.01421387233208e-21	0.0720442729067198	10.9609860130713
Glyma06g09220	204.644985249211	33.5094418136877	375.780528684735	11.214168555062	3.48725075445952	2.26807579011296e-23	3.33750381102973e-21	0.0213194299420606	5.1140657767765
Glyma02g11610	214.279028806599	38.4437950907297	390.114262522468	10.1476522180439	3.34307407597446	3.02865399681734e-23	4.44351928112934e-21	0.0805265263810045	2.50612735273459
Glyma05g26340	61.8061683908724	5.35430888050928	118.258027901236	22.086515839928	4.46509394559008	3.71743837113992e-23	5.4379872809684e-21	0.00601552467587015	4.20776245537781
Glyma07g06720	126.551923422436	234.333082023867	18.7707648210056	0.0801029229799224	-3.64200130180118	3.79718442232266e-23	5.53830516185238e-21	2.01241547695564	0.108087593933767
Glyma18g52150	167.119631272612	28.4063877426898	305.832874802535	10.766341626145	3.42845620415408	3.89401987250751e-23	5.66288696415389e-21	0.525849091908465	6.69215043549076
Glyma02g00290	45.6398499427887	1.29233527154514	89.9873646140322	69.6315937476825	6.12167013948242	3.94483436654849e-23	5.6930239036359e-21	0.0133906524034642	2.14733283784746
Glyma14g37920	116.212308833823	13.6786384748275	218.745979192819	15.9917947678325	3.99925995724199	3.94918375247177e-23	5.6930239036359e-21	0.114717591996146	8.88293796003618
Glyma08g22530	35.3298170608724	0.582999392980573	70.0766347287643	120.200184721461	6.90929530293306	4.79147958039278e-23	6.88723108381676e-21	0.00202615691496441	5.38381593769905
Glyma13g15590	212.047016779504	33.1596746506138	390.934358908395	11.7894509830831	3.55942463064136	4.89255956766729e-23	7.01219736880407e-21	0.0639620458250243	8.70209342556854
Glyma02g09410	43.5978428046167	0.790618876446984	86.4050667327864	109.287887383979	6.77198970259227	6.70727500179106e-23	9.58541116250198e-21	0.0105390165538458	7.70851219812819
Glyma14g07160	62.9925902804335	121.818724696369	4.16645586449842	0.0342020972135708	-4.8697713983813	7.68856614676817e-23	1.09522379422931e-20	1.93792174766751	0.00682044185106125
Glyma17g33770	81.1434289242019	10.5420036186545	151.744854229749	14.3943086835249	3.84742659703636	7.70786658975657e-23	1.09522379422931e-20	0.104562839346004	18.5103024522563
Glyma08g45150	49.4574500343546	3.09725359250278	95.8176464762065	30.9363258817886	4.95122996178185	7.89391891021809e-23	1.11845553930776e-20	0.00241434372915391	7.90300514879844
Glyma09g26440	48.6111384331275	2.78413453897116	94.4381423272838	33.9201073099658	5.08406882891909	7.96547263411454e-23	1.12537831317875e-20	0.000864942563912473	2.64582472856689
Glyma02g09750	54.4588737159999	3.55573127351827	105.362016158482	29.6316026307099	4.8890647517249	7.99681778779879e-23	1.12659714232086e-20	0.00344861166140032	5.46972048524609
Glyma08g15050	198.447249992407	34.5403613183303	362.354138666484	10.4907454594051	3.39104529257138	8.52468723580626e-23	1.19756158646921e-20	0.262549143037224	1.18984663990611
Glyma03g29790	129.647139795155	20.1579999945826	239.136279595727	11.8630955283259	3.56840860735584	9.07890487558907e-23	1.27181608130074e-20	0.0895552060410968	2.02343382722362
Glyma03g40940	59.4755724260081	5.18473368084262	113.766411171174	21.9425756797376	4.45566097807074	1.01627316857773e-22	1.41963342055689e-20	0.0493415774655149	2.67510401709939
Glyma12g34770	93.8758523584846	178.073650961048	9.67805375592107	0.054348600726101	-4.20161329806404	1.07227815922194e-22	1.49365937965775e-20	14.1298202502295	0.0402272642462789
Glyma20g36300	46.4752554115465	2.26339600197313	90.6871148211198	40.0668352961934	5.3243366569946	1.19260756767566e-22	1.65662210871249e-20	0.00226505065460809	2.38014548104462
Glyma03g33340	402.67501620797	67.0773242399334	738.272708176008	11.0062933568314	3.46025678212954	1.23098673573664e-22	1.70515732472569e-20	0.0482511578760849	16.3058529982344
Glyma10g17050	53.2400635564244	103.847672731185	2.63245438166352	0.0253491899474508	-5.30191654422138	1.44171667639791e-22	1.99149665689617e-20	0.779960615514792	0.000662981568983325
Glyma05g38130	110.335842571522	16.172114953218	204.499570189826	12.6451964249199	3.66051754225284	1.65628370146553e-22	2.27903444104725e-20	0.426899036259075	1.1353451615639
Glyma03g30710	43.0256417477253	1.1037379299786	84.947545565472	76.9635103208953	6.26610269710152	1.6590672176206e-22	2.27903444104725e-20	0.00102576293722679	3.37836723527068
Glyma02g43830	89.5814604046235	9.87772122779153	169.285199581456	17.1380823246117	4.09913378219348	1.72218458894173e-22	2.35920259021051e-20	0.0343748736692487	7.06151273953459
Glyma03g29330	163.940786024397	304.073823269452	23.8077487793416	0.0782959497248294	-3.67491851141599	1.74520766615959e-22	2.38415559682793e-20	15.5582659780772	0.105587725949392
Glyma08g09070	44.9168945591906	1.30501669947839	88.5287724189029	67.8372717025671	6.08400624326243	2.11582845420543e-22	2.87462830257663e-20	0.00773105165428873	3.42611764754338
Glyma12g35000	227.170360347693	47.2211580452067	407.119562650179	8.6215497354052	3.10794721903921	2.19115964800927e-22	2.96884171980273e-20	0.076680586879126	7.81895462721283
Glyma09g15090	91.0316030153339	11.4496572094163	170.613548821252	14.901192734481	3.89735590767225	2.38255381102198e-22	3.20840093771135e-20	0.0026641466526648	1.14962907762781
Glyma01g31660	83.0191829338755	10.6072255319397	155.431140335811	14.653326627947	3.87315632027389	2.38737637833331e-22	3.20840093771135e-20	0.325877672679704	3.91322403701967
Glyma18g50320	137.056020769022	22.5429566512182	251.569084886826	11.1595425914653	3.48020598992646	2.9286307959993e-22	3.91457685104057e-20	0.0170782579544728	0.33824465698581
Glyma07g25450	37.2412528209191	0.319459767498245	74.1630458743399	232.151442590489	7.85892243562299	3.045283479981e-22	4.05955934871661e-20	0.00219852542630933	7.62715770670849
Glyma07g03260	49.7711998261346	97.7033102949789	1.8390893572904	0.0188232041651194	-5.73134395917567	3.16428708463187e-22	4.2068899873162e-20	10.5461008722912	0.000736750345291569
Glyma11g01040	107.558323797882	200.52299624621	14.5936513495541	0.0727779437907233	-3.78035489876047	3.2372124130676e-22	4.29233592417172e-20	2.48226278532518	0.03247724278318
Glyma20g26600	216.718118881588	46.1217773467882	387.314460416387	8.39764819781731	3.06998535070027	3.43571835524439e-22	4.54339395297519e-20	0.235953616262564	16.4030465240915
Glyma08g40270	131.015438834293	22.8947884784848	239.136089190102	10.4450010278465	3.38474072926165	3.60571324765763e-22	4.75551382849313e-20	0.0045828327619704	3.56723740772069
Glyma13g32510	36.0933607604447	0.784278162480359	71.402443358409	91.0422433956233	6.50846420279398	3.7293014264742e-22	4.90546572251607e-20	0.00466541257468418	3.32567621347383
Glyma20g36320	727.020681322142	137.607694519234	1316.43366812505	9.5665701887117	3.25800178169758	4.11708867625118e-22	5.40122823955809e-20	0.041918416673385	6.31292922265492
Glyma19g03390	54.3248236512661	106.278057500086	2.37158980244654	0.0223149524768518	-5.48584545562427	6.5648932277373e-22	8.56838342228425e-20	12.7777548285737	0.0210570133499193
Glyma10g20570	92.8397171198489	176.081890877756	9.59754336194191	0.0545061352652384	-4.19743755954463	6.56581105155881e-22	8.56838342228425e-20	13.5822498201289	0.156641442281754
Glyma16g32670	26.1334984641768	0	52.2669969283536	Inf	Inf	6.78936611849846e-22	8.83686786919524e-20	0	16.7380272440874
Glyma14g09120	89.8468843079862	11.9226310919839	167.771137523989	14.071653834596	3.81471999266956	7.32926614100513e-22	9.51461539090168e-20	0.0236881801361452	0.7023416145142
Glyma13g39910	114.261335652713	13.8523210154804	214.670350289945	15.4970672459903	3.95392331232258	8.98636896391926e-22	1.16353534444062e-19	0.141584098144806	14.4402669884555
Glyma13g05100	136.608499625427	23.1146707905231	250.102328460331	10.8200688094105	3.43563776879143	1.0327634986652e-21	1.3337172369481e-19	0.16796717526311	3.03450013957255
Glyma16g01550	93.8349929001464	11.5345697545365	176.135416045756	15.2702198516319	3.93264892824517	1.19634828034064e-21	1.53793575771076e-19	0.0447621930751621	3.07511097714549
Glyma09g29800	457.076094481834	825.294520080817	88.8576688828521	0.107667828539744	-3.21534086208731	1.19710264665528e-21	1.53793575771076e-19	9.35451980634205	0.0390188691900888
Glyma18g44560	722.788393402224	119.419302699954	1326.1574841045	11.1050513118179	3.47314415388069	1.31788007578506e-21	1.6887253994362e-19	0.107616202726725	5.69601733194332
Glyma15g26370	53.7995170959166	5.26149073837732	102.337543453456	19.4502943257138	4.28172008141168	1.34239889700367e-21	1.71571034284567e-19	0.0232942273825223	18.0880430048171
Glyma04g05720	253.754915780226	50.4086873219002	457.101144238551	9.06790413564216	3.18076913922992	1.40677960053851e-21	1.7933727606865e-19	0.115198612961899	5.60443463153023
Glyma18g03870	105.364030661044	195.518564043175	15.2094972789137	0.0777905533080483	-3.68426122123569	1.57200972758015e-21	1.99887083053076e-19	6.41581649562506	0.0119996169004975
Glyma13g00370	146.957853914392	23.3417310152507	270.573976813533	11.5918556612939	3.53503963095143	1.84531338634332e-21	2.34038595469988e-19	0.0198956944814706	6.93317833770835
Glyma05g25700	163.650403431928	27.4663840795588	299.834422784297	10.9164141124583	3.44842712406039	1.87313681060846e-21	2.36961363362433e-19	0.0449573880899035	8.33226111691999
Glyma18g53070	32.2027531940323	0.263539625482328	64.1419667625824	243.386422991193	7.92710488112301	1.94715260579397e-21	2.4569795857843e-19	0.00186539765640417	1.26238066210471
Glyma05g32860	132.042841936463	21.2331641208183	242.852519752108	11.4374154680979	3.51568917562116	1.97055524289283e-21	2.47866728327615e-19	0.0744087892473846	4.64702793590592
Glyma09g29290	25.2431815786538	0	50.4863631573077	Inf	Inf	1.97433671484993e-21	2.47866728327615e-19	0	19.2060171310578
Glyma13g25570	75.4040066706905	8.2804223903003	142.527590951081	17.212599096157	4.10539305513708	2.093258679539e-21	2.62133075551361e-19	0.0873327903906328	1.20124370344706
Glyma08g04260	91.7916239976948	173.500262573754	10.0829854216352	0.0581151017990477	-4.10494307847667	2.46947502902505e-21	3.08441599093749e-19	7.85743474432331	0.21364443544894
Glyma04g09110	79.8823548124955	9.01850078139537	150.746208843596	16.7152182494208	4.06309028713262	2.47549418107103e-21	3.08441599093749e-19	0.0142186665767246	5.5828742017369
Glyma09g23720	156.736883258406	28.4478928649397	285.025873651873	10.0192262043826	3.32469918683293	2.55878918066696e-21	3.18020941025751e-19	0.0820605181525593	3.3437492673408
Glyma15g37760	163.013308750716	29.7613149425775	296.265302558855	9.95471144774615	3.31537949787054	2.58378123915816e-21	3.20324279124632e-19	0.102479825982213	0.538812477375182
Glyma16g06530	306.099745405628	61.0008293441387	551.198661467118	9.03592077998657	3.17567162234438	3.17456323430691e-21	3.92585014437107e-19	0.132770678929165	4.64163502405857
Glyma03g23330	40.387345052886	1.04147707399606	79.733213031776	76.5578187197593	6.25847782012645	3.4060957323284e-21	4.20169869070063e-19	0.00511151857251321	5.39053131186716
Glyma04g41700	46.9190839505314	2.3338123455412	91.5043555555215	39.2081033123089	5.29307994821572	3.41948677147322e-21	4.20775059546792e-19	0.0264358562974504	1.80629073520151
Glyma14g38040	39.1700922498222	77.2916250765028	1.04855942314156	0.0135662747691448	-6.20383157144252	3.56422430392438e-21	4.37499710969332e-19	8.43373865661652	0.00118354800232678
Glyma07g36700	244.937230051058	54.8384663157268	435.035993786388	7.93304450350077	2.98787464236927	3.9731653608476e-21	4.86492025294895e-19	0.150454290289401	19.572851779632
Glyma12g10370	60.3058431584298	5.56826907794232	115.043417238917	20.6605348320254	4.36880569611471	4.20028474689812e-21	5.11774252085203e-19	0.00243872226173573	2.92152108549389
Glyma03g00390	167.096905810675	303.087591924916	31.1062196964338	0.102631122240529	-3.28445980942408	4.30287704204455e-21	5.22989393419091e-19	0.310819583240891	0.0386510130336083
Glyma15g07720	288.745469944398	63.023587300341	514.467352588455	8.16309217907167	3.02911574856671	4.42094157012543e-21	5.36025653942592e-19	0.207525528906894	10.4969122369092
Glyma02g28880	140.694785115555	253.261029167691	28.1285410634194	0.111065414034919	-3.1705184659957	4.49989270182084e-21	5.44267509959257e-19	2.88037834365842	0.308972719401479
Glyma11g03240	241.250848631854	43.5932176419005	438.908479621808	10.0682744556103	3.33174454410628	4.57675785506124e-21	5.522175718552e-19	0.030855397720969	10.1842778878637
Glyma03g31940	148.965254856751	23.2056741590361	274.724835554467	11.838692281538	3.56543782254877	4.90932810182956e-21	5.9090674895565e-19	0.0809294431916509	14.6430957354832
Glyma19g35770	189.319932786906	33.9281416190708	344.711723954742	10.1600532037682	3.34483605178205	5.09368012125088e-21	6.11611615527437e-19	0.352702995056923	5.18664082190617
Glyma01g39780	155.903979248255	27.2295223024143	284.578436194095	10.4510991060928	3.38558276844008	5.10890480634029e-21	6.11957945281195e-19	0.442729785546781	10.2214274871706
Glyma16g01980	3606.29957880588	7042.49231882954	170.106838782216	0.0241543520505376	-5.37157303731581	5.14284195473784e-21	6.1453863261554e-19	1.96144039968666	2.09610010178942e-05
Glyma13g26110	227.311276248912	410.001857793269	44.6206947045542	0.108830469561074	-3.19984556651119	5.22267148896563e-21	6.22577594081264e-19	0.546513659969011	0.00934284323157428
Glyma01g41330	322.816143378699	67.5026146498569	578.129672107541	8.5645522785504	3.09837782980046	6.65536156891594e-21	7.89567895221391e-19	0.185217530966338	2.51534331169213
Glyma01g00790	286.805421690684	64.5999900279264	509.010853353441	7.87942619083064	2.97809057107947	6.87457187042541e-21	8.13627730440086e-19	0.0275722059797673	7.90698004313326
Glyma18g52170	141.64525733188	26.0571828024865	257.233331861274	9.87187808486832	3.30332457768811	7.50542061466742e-21	8.86175734003232e-19	0.503624934604919	7.0020964114946
Glyma10g01340	57.6588760062779	4.22816915196679	111.089582860589	26.2736846298862	4.71554663355847	8.95508090227178e-21	1.05482770057876e-18	0.029231737113742	4.01562794590117
Glyma14g25480	34.7652292748661	0.784278162480359	68.7461803872519	87.6553545362465	6.45377031738318	9.33689763512864e-21	1.09719609887685e-18	0.00493426051385654	0.824104523097043
Glyma02g07140	574.457718063748	113.286078796035	1035.62935733146	9.1417177497692	3.19246527646827	1.00217264417453e-20	1.17488750412801e-18	0.0752896808355383	1.14638905048342
Glyma17g12080	41.3040667300752	1.63081718094326	80.9773162792072	49.6544414821348	5.6338508643563	1.24716892913803e-20	1.45865818858384e-18	0.0106425477017192	1.49290720846467
Glyma15g01690	149.582326155462	28.9982922949773	270.166360015947	9.31663000247575	3.2198081997373	1.30007512099819e-20	1.51695824118353e-18	0.0212330712093103	5.87767034857411
Glyma17g03910	605.27155947561	118.185649057167	1092.35746989405	9.24272514140593	3.20831828111566	1.31744750739368e-20	1.53362023219841e-18	0.000968381868533188	3.08263305084704
Glyma20g25080	41.1169151610561	1.55587489702747	80.6779554250847	51.8537548097354	5.69637655546399	1.33023501132402e-20	1.54487948973204e-18	0.0144499048824609	2.30928591173368
Glyma10g42190	85.3053090781437	11.130197441918	159.480420714369	14.328624586096	3.84082822590733	1.59357462226134e-20	1.84208311230629e-18	0.00173823791412278	2.73862301264365
Glyma19g41740	49.6746029326358	2.67229425493932	96.6769116103323	36.1774948367456	5.17702060478859	1.68807311883066e-20	1.94678013867005e-18	0.0165949238647124	6.57906092729124
Glyma07g37280	198.050675035197	44.0664194276429	352.034930642752	7.98873462412334	2.99796700552201	1.770980620242e-20	2.03293817031946e-18	0.10950682994668	3.65293915355762
Glyma06g28650	99.2990883491436	16.2395702394834	182.358606458804	11.2292753915023	3.48919293065666	1.80467433490174e-20	2.06683141496022e-18	0.226892756773311	2.50349898756026
Glyma05g30040	61.3250951612239	117.876393799263	4.77379652318516	0.0404983251465487	-4.62599394480788	1.94265891107102e-20	2.21973399539198e-18	13.0756932571024	0.00722656854761609
Glyma09g05450	43.253058665264	2.61003339895678	83.8960839315712	32.1436821326134	5.00646329739718	2.10735756210594e-20	2.40238762080077e-18	0.032127843938741	2.12446222032352
Glyma09g31430	78.1893339026519	10.6124199622226	145.766247843081	13.7354390762871	3.77983112419863	2.3133787243806e-20	2.63120300325766e-18	0.0916549885580936	1.50152185438466
Glyma17g14620	356.316890983153	84.7928233584323	627.840958607874	7.40441152612519	2.88838508027076	2.56527863835559e-20	2.91103358526439e-18	0.00473385675450735	12.8509892484884
Glyma18g51940	33.9398074773595	0.777937448513735	67.1016775062052	86.2558778143465	6.43055086592264	2.75703056821724e-20	3.12148734881034e-18	0.004872142609062	2.04944765767936
Glyma10g33060	78.5010039010562	10.7674989603371	146.234508841775	13.5811026665005	3.76352871341774	3.17804123471503e-20	3.58995591866784e-18	0.0196735851095886	0.21806908451874
Glyma02g46100	81.7052754976755	153.560705164749	9.84984583060156	0.0641430098932799	-3.96256413633466	3.32928625762377e-20	3.75225694353552e-18	0.0732357201724086	0.0440264107577478
Glyma06g44870	56.5002771013506	5.81731250187248	107.183241700829	18.4248725964659	4.20358273835521	3.36066724742165e-20	3.77903602720272e-18	0.0590194836654346	0.766475878615352
Glyma17g16380	425.363020922389	760.571654828352	90.1543870164256	0.118535034068252	-3.07661457157387	3.7446034840077e-20	4.20124178217063e-18	3.44158541744027	0.00826572013707057
Glyma19g44450	368.127912418716	87.1515799604786	649.104244876953	7.4479917079106	2.89685146669868	4.01221883321851e-20	4.49133029208366e-18	0.0503209446345196	8.01407645818311
Glyma07g03670	163.786165088514	32.0459664594308	295.526363717597	9.22195197613167	3.2050721528484	4.1180165077003e-20	4.59937924812743e-18	0.0174514659239466	1.80482462183993
Glyma11g14490	135.445116908908	27.5714650502626	243.318768767554	8.82502138801782	3.14159977485406	4.4878619776133e-20	5.0011927071875e-18	0.00855233680961652	1.65489979707471
Glyma16g34720	117.350342687942	21.3984632707111	213.302222105174	9.96810936405555	3.3173198968245	4.82626108330172e-20	5.35423461120654e-18	0.0872265044491593	2.32536435607013
Glyma09g08290	335.447277204892	65.296416575383	605.5981378344	9.27459988765621	3.21328504426225	4.88627842264841e-20	5.40871756649854e-18	0.189051866794568	11.3798751637748
Glyma13g26930	488.18171006656	869.760808290725	106.602611842395	0.122565435032527	-3.02837591633187	5.23577474883889e-20	5.78267416024322e-18	2.08320751997023	0.0406330034630002
Glyma17g20020	117.762899404047	217.293090932924	18.23270787517	0.0839083644900527	-3.57504155542878	6.37570614049836e-20	7.0260281668292e-18	11.0892399692643	0.161159129999636
Glyma12g13290	657.195495106005	133.561223019332	1180.82976719268	8.84111226670752	3.14422788101045	6.74522373303886e-20	7.40034612657958e-18	0.00118921115231827	5.01281878614485
Glyma15g05390	41.2550703945011	1.7426574649751	80.7674833240271	46.3473086061588	5.53441365869427	7.73432718480653e-20	8.46678333542066e-18	0.00677621977051482	4.51943768556608
Glyma01g40130	586.158291714218	113.076820015547	1059.23976341289	9.36743501689606	3.22765406442768	8.21556850541992e-20	8.97378947541352e-18	0.288586117584667	5.10241674694698
Glyma11g35030	1305.09223039944	2403.64842624453	206.53603455435	0.0859260581952257	-3.54076047601272	9.77053165656753e-20	1.06488058208612e-17	6.37752350001479	0.0114927063221105
Glyma05g35050	225.399710680947	52.5933427839321	398.206078577962	7.5714160290952	2.92056314262937	1.05890944822276e-19	1.14653536107787e-17	0.0450155068634481	0.726113317377235
Glyma06g13090	100.973036307923	15.2743724292736	186.671700186572	12.2212353437718	3.61131821754443	1.18909304082692e-19	1.28468679508948e-17	0.215143349273308	5.15365173384356
Glyma11g13850	74.9266032700655	10.3063101125928	139.546896427538	13.5399473626388	3.75915022524727	1.23732823451928e-19	1.33389363369154e-17	0.114351882713495	1.54447534739464
Glyma18g46500	202.572969371199	41.2170629753865	363.928875767011	8.8295683752221	3.14234291486735	1.39280164836689e-19	1.4982436820502e-17	0.0448931599917053	6.74822981926104
Glyma15g18580	41.6725642142237	2.47735619940616	80.8677722290413	32.6427714546765	5.02869164589093	1.42397913273158e-19	1.5284659132502e-17	0.0245192598006466	0.231741636283316
Glyma02g40580	110.614190292283	19.1280580648361	202.100322519731	10.5656476906697	3.40130930432547	1.55777853568239e-19	1.66847165409265e-17	0.0257280884846555	0.851932221576156
Glyma09g05960	43.3528821970456	2.13253357604142	84.5732308180499	39.6585693975527	5.30956073109553	1.73257769542439e-19	1.8477102777655e-17	0.0129574552906248	4.46142355579149
Glyma17g03250	182.637346198383	327.588356074429	37.6863363223369	0.115041745603969	-3.11977062287197	1.79004671404625e-19	1.90490164269428e-17	2.20237849065456	0.046080325075735
Glyma16g28360	25.9570606776286	0	51.9141213552572	Inf	Inf	1.89828895734231e-19	2.01576337033416e-17	0	0.632219639931118
Glyma10g40720	228.039153808601	54.2285171964355	401.849790420766	7.41030386217495	2.88953270197305	2.11983561047966e-19	2.24621042571979e-17	0.147539059101617	5.95650931488372
Glyma07g31690	65.0287849023537	7.78842636583277	122.269143438875	15.6988251150784	3.97258468813965	2.17126784000976e-19	2.29580324490585e-17	0.0298627801544328	0.422272573886403
Glyma08g04670	43.2056807329925	2.85273610892032	83.5586253570647	29.2906957274394	4.8723705561349	2.19271832498049e-19	2.31355110076133e-17	0.0179940748190767	0.107838463646344
Glyma12g05890	118.638557366623	22.8608515356714	214.416263197576	9.37918969741818	3.22946328841092	2.44702471416592e-19	2.57638971497851e-17	0.07889068943328	0.375593983541516
Glyma15g30610	455.655222659489	110.867044820412	800.443400498567	7.21984970191245	2.85196880434756	2.52461100312934e-19	2.64683847029987e-17	0.0224733289713393	12.8730886013369
Glyma16g05880	88.8043018789885	15.858268215364	161.750335542613	10.1997477496252	3.35046156817582	2.8026727453697e-19	2.93216332157982e-17	0.00546298784070779	4.24396385801563
Glyma15g42510	54.9293058443457	4.45184972003046	105.406761968661	23.6770710148634	4.56541871750592	2.84818751867334e-19	2.97350776949496e-17	0.00510593779089289	7.40318427896953
Glyma05g34530	97.3043719556359	16.7256441493457	177.883099761926	10.6353512112049	3.41079577109119	2.88355192196895e-19	3.00410377753026e-17	0.0189550021270647	0.838520775564249
Glyma19g00300	27.0674929100698	0.582999392980573	53.5519864271591	91.8559900266372	6.52130189896703	3.12188488145827e-19	3.24558220695002e-17	0.00302510674914856	6.34773637013533
Glyma13g25810	96.9822535603249	14.8681853430362	179.096321777614	12.0456072913765	3.59043522521519	3.41165457571797e-19	3.53941318849068e-17	0.00921225081521352	5.12814236136533
Glyma02g06070	31.4956796206605	0.833857590529652	62.1575016507913	74.5421068977857	6.21998369163094	3.77649140991472e-19	3.9097329648783e-17	0.00554605006929897	0.216633323844092
Glyma15g01490	46.4026322038913	4.20733223644801	88.5979321713346	21.0579833472177	4.39629537577729	3.78539866772012e-19	3.91078999858835e-17	0.00461921764982991	3.61808901499152
Glyma15g32230	50.204320972325	3.74885455543252	96.6597873892176	25.7838190199048	4.68839406196237	3.90629092458831e-19	4.02729661019406e-17	0.0195535649076585	5.52034594385833
Glyma02g04930	100.389822607289	17.1841218303612	183.595523384216	10.684021284104	3.4173828500315	3.91995441010066e-19	4.03299873852473e-17	0.0277749571991289	1.33648545526233
Glyma14g30940	575.162460683138	1033.05195303555	117.272968330728	0.113520881487257	-3.13897039783612	4.18584614921511e-19	4.29245780075493e-17	4.03957841836716	0.161998448641998
Glyma15g42260	153.928853514977	28.6650640102492	279.192643019705	9.739822765436	3.28389551997158	4.18945266296711e-19	4.29245780075493e-17	0.240455586740623	6.94727200289903
Glyma17g04590	81.8441721759737	10.251954853622	153.436389498325	14.9665494716958	3.90366974221067	4.22470653679628e-19	4.3196535496851e-17	0.0285383780112531	11.9139710340114
Glyma04g42130	174.405675251144	35.3431618415629	313.468188660725	8.86927406398857	3.14881602705817	4.40610151505635e-19	4.48662369880173e-17	0.184003566560792	7.56461577362047
Glyma16g26440	63.6567112122427	8.29014276093093	119.023279663554	14.357205068226	3.84370302046447	4.60869774456004e-19	4.68330576132649e-17	0.0031848505217455	3.60530466611698
Glyma17g34160	171.215557483362	41.4675025735742	300.963612393149	7.25781862216468	2.85953600333513	4.92121372479455e-19	4.97690602380346e-17	0.206962409039031	8.5932455521427
Glyma20g29410	42.0475610070256	2.0766134340255	82.0185085800258	39.4962814148002	5.30364492445642	4.92772909394535e-19	4.97690602380346e-17	0.0220486701164609	4.22019491924766
Glyma18g44250	58.7545162522933	111.894812571565	5.61421993302108	0.0501740858579154	-4.31691376299533	5.27611458077843e-19	5.30715054890066e-17	6.21854268769353	0.0244573701189807
Glyma11g29720	279.934109367227	61.8181480563226	498.050070678131	8.05669671993986	3.01018844885357	6.62950159367441e-19	6.654999676727e-17	0.0581854625373216	4.05209695069335
Glyma10g00470	327.320784063065	72.9071714483507	581.73439667778	7.97911076676313	2.99622797403353	6.68653947222437e-19	6.69869681671933e-17	0.127979295057544	4.21781069328259
Glyma07g21110	186.250329532141	38.3392139011735	334.161445163109	8.71591801606762	3.12365262619579	6.91334749273582e-19	6.91195367267681e-17	0.0627523056358065	6.67037824556112
Glyma02g07150	489.582070509284	110.442666445783	868.721474572785	7.86581402396011	2.97559607620171	7.73787222426918e-19	7.72074614892372e-17	0.162498858379871	2.30185184919663
Glyma13g35550	571.113494892533	143.896650269019	998.330339516048	6.93782890463149	2.79448426243414	8.03867301501961e-19	8.00477499628158e-17	0.201235985716001	9.22944552756224
Glyma19g36130	274.581717924807	490.87342776372	58.290008085894	0.118747532029686	-3.07403056515353	8.66234472302132e-19	8.60853055740736e-17	12.829180849168	0.15373573423288
Glyma13g34290	449.647808422101	110.427926698872	788.867690145331	7.1437335982637	2.83667828095885	8.77554055286296e-19	8.70358112032949e-17	0.174750971877464	0.321653675734914
Glyma03g35400	155.094920966036	34.4395563974004	275.750285534671	8.00678970288612	3.0012239145328	8.99763819246245e-19	8.90604546834756e-17	0.0775601567083498	3.51609547534821
Glyma20g36810	26.1404968191626	0.576658679013949	51.7043349593113	89.6619384064809	6.48642378431821	9.05931305271345e-19	8.94922976661474e-17	0.00314333608520258	5.22318645749881
Glyma14g00680	251.371737664831	62.5231858977141	440.220289431947	7.04091263282926	2.81576244101059	9.52642946431788e-19	9.39196097684938e-17	0.163120761976885	3.04292595908928
Glyma19g40320	98.3982671633851	180.505594690374	16.2909396363966	0.0902517158226644	-3.46990182968275	9.65879270930281e-19	9.50356211218902e-17	1.50380426252546	0.0567966994266765
Glyma17g09200	130.132868465909	28.5547294148754	231.711007516944	8.11462802362383	3.02052496282339	1.00313584887152e-18	9.85059539515616e-17	0.114280103080534	11.5274790128507
Glyma16g06940	146.293630751844	35.3983542992565	257.188907204431	7.26556113400539	2.86107422442173	1.01082806600259e-18	9.90651458361033e-17	0.0635694523015257	13.9033962965201
Glyma19g41760	476.124643450335	115.299953580329	836.949333320341	7.25888699284898	2.85974835634851	1.22002816032413e-18	1.19331748462473e-16	0.0543873161407551	0.986596338736881
Glyma05g34230	213.035713775235	377.586586605533	48.4848409449369	0.128407212186245	-2.96120185899164	1.42362100679113e-18	1.38971192375536e-16	7.31290367844769	0.0256930060210175
Glyma11g37810	440.409851075063	776.139534754545	104.68016739558	0.13487287106008	-2.89032790763231	1.46826329354724e-18	1.42726140840915e-16	3.10163390104936	0.326676800272205
Glyma12g01420	293.526789164877	63.2454750821849	523.808103247569	8.28214354571457	3.05000420764571	1.47072107218608e-18	1.42726140840915e-16	0.316166773053956	6.08254803567394
Glyma14g37280	353.017222924373	86.0673047591604	619.967141089585	7.20328285897206	2.84865455724297	1.47365140660099e-18	1.42731197760435e-16	0.111768271981645	1.0310977891387
Glyma15g41700	433.795932041358	104.971241669172	762.620622413545	7.26504336127624	2.86097140858234	1.55505638707632e-18	1.50322117417378e-16	0.0734664375230184	9.44656770758724
Glyma20g34510	61.5924884983053	115.750944263694	7.43403273291649	0.0642243808912772	-3.96073511184037	1.69520381239844e-18	1.63550889215639e-16	0.97002105311201	0.0120425326222711
Glyma06g45520	65.3144091947233	7.70714336795036	122.921675021496	15.9490577965187	3.99539929301917	1.70970083409139e-18	1.64629251189499e-16	0.00282698743105933	4.05465156479231
Glyma18g45260	371.245958308348	96.792858010487	645.699058606208	6.67093700793761	2.73788941834562	1.78356486326337e-18	1.71077333789614e-16	0.0435815411097396	2.67265590030604
Glyma13g32530	24.1601625044654	0.257198911515704	48.0631260974151	186.871421088734	7.54590213924211	1.83977918848402e-18	1.76128667870507e-16	0.00275586441794471	5.3560350661197
Glyma09g26100	75.1841209444191	11.7992556637025	138.568986225136	11.7438752218421	3.55383663969117	1.862396296519e-18	1.77608139123803e-16	0.165007491342059	7.90596219822637
Glyma13g29070	37.8378022670187	2.18845371805734	73.4871508159801	33.5794859217831	5.06950823868907	1.86609849909362e-18	1.77619624894535e-16	0.0163390696071424	1.57016000131693
Glyma06g47750	288.529262625204	69.2081242241421	507.850401026266	7.33801712905132	2.87539027225729	1.90763479159373e-18	1.81225305201405e-16	0.182200371847129	1.09517105373894
Glyma15g16990	67.541222075538	10.2352252790895	124.847218871986	12.1977988239349	3.60854892199456	1.93593866865697e-18	1.83562521182981e-16	0.208640058886869	3.11310079723483
Glyma02g02790	305.534124712102	76.6842687351661	534.383980689039	6.96862589293989	2.80087420661311	2.02941062234218e-18	1.91995705917483e-16	0.027959535782925	3.3378634560581
Glyma11g13910	102.830353521495	19.0433954102897	186.6173116327	9.79958182939714	3.2927201874394	2.03262241594432e-18	1.91995705917483e-16	0.123631832409628	0.0310587335808857
Glyma06g43970	56.5198372008933	7.33810417240282	105.701570229384	14.4044793785985	3.84844561297019	2.20985593569233e-18	2.0833984002088e-16	0.0271809659770655	5.76226229245365
Glyma13g17930	385.403092873082	88.4487785899466	682.357407156218	7.71471825879772	2.94761347059286	2.28479379547876e-18	2.14796214521946e-16	0.0869811881171181	11.9733896119832
Glyma07g18280	32.3699479672345	1.61179503904339	63.1281008954257	39.1663327943314	5.29154214768175	2.28700143713626e-18	2.14796214521946e-16	0.0141226463962597	10.3363873946601
Glyma04g33410	149.89483999717	267.795295748664	31.9943842456764	0.119473287072617	-3.06524001154284	2.34433106452328e-18	2.19349768848508e-16	6.71185222589239	0.0142063469508957
Glyma19g11770	180.895807339718	43.6851174035235	318.106497275912	7.28180479263758	2.86429606617813	2.54155420085567e-18	2.37355316046013e-16	0.0343314846829455	0.351928184814996
Glyma08g12880	160.584300157877	281.059585727049	40.1090145887049	0.14270644598351	-2.80887759274074	2.62795707837433e-18	2.44963141948465e-16	8.60339993623008	0.21259642869787
Glyma08g26840	29.1557183414751	0.777937448513735	57.5334992344364	73.9564592813411	6.2086042512205	2.90856848056947e-18	2.706114651997e-16	0.0061154550130794	0.224669499561789
Glyma10g33650	2312.10475753832	284.476776458203	4339.73273861843	15.2551388997339	3.9312234107623	2.93598625410127e-18	2.72650858316258e-16	0.0263470725808027	1.66334698679021
Glyma03g26520	43.4800273532389	3.17219587641857	83.7878588300592	26.4132046362333	4.72318744494685	2.96442686474306e-18	2.74777435930109e-16	0.0245512500399231	2.64699461650913
Glyma20g32730	40.7501942124847	2.60369268499016	78.8966957399793	30.3018463718108	4.92133379849644	3.34781945835362e-18	3.09158970092655e-16	0.0307716452020131	1.86424114744285
Glyma02g00450	34.0888074554626	1.41685698351023	66.7607579274149	47.1189108741356	5.55823428739523	3.47094544975318e-18	3.1993342909528e-16	0.00263985868213289	1.19833127541616
Glyma19g04210	65.4480284982133	10.9098965305183	119.986160465908	10.9979191947669	3.45915868669558	3.8720169754935e-18	3.5623992915533e-16	0.0107855778668123	11.1093178933587
Glyma16g28970	344.552242047009	89.7314966600465	599.372987433972	6.67962766412706	2.73976768621901	3.89270276325897e-18	3.57479870425949e-16	0.135913334919405	11.3709248527477
Glyma13g01420	130.04520243515	27.0421524263177	233.048252443982	8.61796238590748	3.10734680165285	4.28172127668015e-18	3.91753797251972e-16	0.174378771326263	4.55091892301185
Glyma01g37100	294.712561342696	68.461412551713	520.96371013368	7.60959627790567	2.92781991452858	4.35986920306865e-18	3.98169270313396e-16	0.0844451117804084	4.67061632186189
Glyma12g15620	288.286495521867	65.5436672130934	511.02932383064	7.7967764935886	2.96287777808481	4.4992703855805e-18	4.10144886803193e-16	0.696714102251113	4.01745327670684
Glyma12g35320	162.314599941157	291.037940215229	33.5912596670854	0.115418833854596	-3.1150494351015	4.68238727508134e-18	4.2605428435098e-16	2.98814114786412	0.109793545320966
Glyma12g30960	70.9329344996322	132.440174551887	9.42569444737691	0.0711694505029824	-3.81259809276559	5.06985967197113e-18	4.60465826251004e-16	4.43163476299865	0.0244595408097482
Glyma19g44380	341.23082058006	75.4913861850916	606.970254975029	8.04025844070268	3.00724187517631	5.15774960674936e-18	4.675919616064e-16	0.552315141867115	7.11572883259787
Glyma02g47750	413.902757561501	109.437572371166	718.367942751837	6.5641801731076	2.71461483837653	5.27702433193237e-18	4.77532183614099e-16	0.571490927157038	14.6929654698774
Glyma06g12270	338.143057798472	595.927774817394	80.3583407795503	0.134845771879275	-2.8906178086452	5.62556977069954e-18	5.08145728468106e-16	5.48789637036231	0.109624324425055
Glyma01g38550	152.609425148878	29.7398095371235	275.479040760632	9.26297259626892	3.21147524550486	6.41872503147062e-18	5.78735589655687e-16	0.231402515993769	14.5864796375477
Glyma08g00480	223.627440061481	51.2247502359999	396.030129886962	7.73122617606515	2.95069724440097	6.47897315459707e-18	5.83107583913736e-16	0.0467167717439511	4.49904824857776
Glyma08g12530	77.5123385405374	13.6922162958706	141.332460785204	10.3221025531001	3.36766496428927	8.24299445269933e-18	7.39186428407522e-16	0.0538719615424566	0.211210596381355
Glyma19g44870	435.556933991956	101.798186606632	769.315681377279	7.55726312051182	2.91786385384389	8.36680073024463e-18	7.47584951734831e-16	0.30229249218721	3.6774102889562
Glyma07g16250	138.314429848497	251.281325574599	25.3475341223941	0.100873131198399	-3.30938614887652	8.44052836670017e-18	7.52816190116297e-16	15.7292497420712	0.641419996698748
Glyma19g34480	113.554968603682	18.9523920417766	208.157545165587	10.9831806300095	3.45722400120292	8.64864633366867e-18	7.69993485972405e-16	0.235384366524664	15.8467404894581
Glyma11g12350	28.571815070293	0.520738536998032	56.622891603588	108.735742758754	6.76468243947486	8.98794213140586e-18	7.98767115226553e-16	0.00216883528299752	3.73185201897543
Glyma04g07390	126.412986854251	23.2808071391386	229.545166569362	9.85984571743914	3.3015650721177	9.24536060536608e-18	8.20174297710382e-16	0.345817612490911	9.05505646925037
Glyma15g25060	85.3199296080453	16.217587040281	154.42227217581	9.52190185828868	3.25124975919357	9.95544275401962e-18	8.81590011021131e-16	0.0357784060753805	1.70599103572978
Glyma05g29400	152.181691977767	37.6060800497876	266.757303905747	7.0934621091212	2.82648993614781	1.02752030061377e-17	9.08283987654847e-16	0.00405743142730311	2.28569031032322
Glyma14g32430	37.6384876246316	3.42305407396765	71.8539211752956	20.9911732688494	4.39171090095741	1.17495407586236e-17	1.03491958476047e-15	0.0106137681340455	10.631321486047
Glyma16g04360	37.5210187236725	1.87533466452572	73.1667027828192	39.0152777351468	5.28596726493153	1.21187049783888e-17	1.06554358134451e-15	0.00826858316222689	3.88162171923315
Glyma08g18340	104.391317526276	21.3590820070409	187.423553045511	8.77488803047473	3.13338071642467	1.30436417531033e-17	1.14281659812083e-15	0.102394178607604	2.95101052791269
Glyma03g40220	61.6691610895159	6.45466715382388	116.883655025208	18.1083938551291	4.17858668534996	1.3193224936399e-17	1.15388364126283e-15	0.0714125103565584	12.0783294484707
Glyma15g18320	32.6764626378755	1.03513636002944	64.3177889157215	62.1346050619769	5.95732507744434	1.33781545178821e-17	1.16799768053129e-15	0.0119206354970354	3.52188873372916
Glyma15g08560	97.928968757589	20.6694367603114	175.188500754867	8.47572688053388	3.08333709945527	1.34992572695052e-17	1.176499416511e-15	0.016214495778243	7.56936037235871
Glyma09g29000	62.2773750000122	8.23422261891502	116.320527381109	14.1264734710848	3.82032945151665	1.36713159872794e-17	1.18940449089331e-15	0.0103640013599852	2.94881757435587
Glyma07g14070	23.3737365605417	0	46.7474731210835	Inf	Inf	1.43313892687921e-17	1.2403029560897e-15	0	3.29226149742738
Glyma13g37990	34.1246969927678	1.05415850192931	67.1952354836062	63.7430095764784	5.99419523133227	1.45491583699627e-17	1.25695603408789e-15	0.0269037016632951	7.82187907332726
Glyma04g10100	273.261452027966	475.888480429532	70.6344236264008	0.14842642032992	-2.75218017620134	1.63933823127796e-17	1.41382231111433e-15	3.73804781345766	0.0169159557538182
Glyma20g27510	74.0184272769116	12.8232754788438	135.213579074979	10.5443869858414	3.39840331916132	1.82693039548466e-17	1.57287288736258e-15	0.0148689512832883	0.329291587778026
Glyma01g00730	121.107597102328	30.0234583938023	212.191735810854	7.06753142917926	2.82120639370841	2.00782298181216e-17	1.72561424034775e-15	0.00395075255960925	8.9149064034597
Glyma01g04310	348.633782528264	88.2055697536203	609.061995302908	6.90502875276659	2.78764742192538	2.01641486826099e-17	1.73000023039901e-15	0.224099986678825	0.193169804006564
Glyma11g16120	164.340224291735	36.6121989214343	292.068249662035	7.97734794047146	2.9959092039598	2.03942374113522e-17	1.74671888295156e-15	0.208214794054617	5.71201506813763
Glyma04g07870	112.042283882388	204.945044697027	19.1395230677482	0.0933885622657643	-3.42061032263322	2.12896926907529e-17	1.82026872505938e-15	7.082858770066	0.652737910953727
Glyma13g42770	183.938733241658	320.188256578802	47.6892099045144	0.148941158598606	-2.74718560959821	2.14079690689731e-17	1.82723095719514e-15	1.12883337428651	0.12690127483604
Glyma19g43150	337.406254215663	96.2789599686032	578.533548462724	6.00893018216425	2.58710815927724	2.38556348536913e-17	2.03264765016246e-15	0.0331197005728328	13.0132670085987
Glyma15g13880	225.790527785712	52.1197004114292	399.461355159995	7.66430643320425	2.93815524385413	2.39698992100239e-17	2.03888044909963e-15	0.203990198359338	12.7436815634213
Glyma18g12240	84.0754177137398	15.2685095090555	152.882325918424	10.0129174905876	3.3237904922323	2.4183516090153e-17	2.05352836114844e-15	0.284430955545586	3.36098224259616
Glyma04g37320	48.896551796967	5.51868964989302	92.274413944041	16.7203484518883	4.06353300836914	2.47133336233478e-17	2.09493028099456e-15	0.0200903362315731	1.16867267145315
Glyma17g12610	918.525235385964	210.162181722006	1626.88828904992	7.7411086795906	2.95254020357935	2.57268586687255e-17	2.1771244392186e-15	0.187388671508754	11.9872631869301
Glyma13g40500	129.703353952875	26.4616362968912	232.945071608859	8.8031242284222	3.13801562703798	2.68883006205308e-17	2.26767147580293e-15	0.0823754191440581	6.67099307291055
Glyma09g41840	72.2458544137344	13.5210762131588	130.97063261431	9.68640591544394	3.27596146132562	2.81445506474869e-17	2.36958958677228e-15	0.117138262553528	5.32066918833106
Glyma08g20220	439.215429841992	120.083944495791	758.346915188193	6.3151399495773	2.65881470587727	2.87195996793106e-17	2.41390669168985e-15	0.0627430502378651	11.006430804424
Glyma07g39860	58.488915958334	6.561981497508	110.41585041916	16.8266019130185	4.07267195258808	2.94651540463321e-17	2.47238069231406e-15	0.0817136805539255	5.18098925335282
Glyma02g46870	186.130022468812	43.8202778666282	328.439767070997	7.49515482468274	2.90595827970682	2.97928125315761e-17	2.49565130648794e-15	0.0259588805563487	2.80750683984341
Glyma14g39620	510.028256890437	896.093599899325	123.962913881549	0.138337015123728	-2.85374086182323	3.04414772624119e-17	2.5456877865818e-15	11.8157124814895	0.00110001690561958
Glyma09g28880	79.1198404620653	13.9143319808892	144.325348943241	10.3724238534388	3.3746811609502	3.62298699834167e-17	3.0246452061913e-15	0.00400942622276711	1.85253789268333
Glyma01g29190	48.5583573322842	6.95638354892203	90.1603311156463	12.9608050622248	3.69608342909806	3.64767851315867e-17	3.04014079777375e-15	0.062803320101223	19.5730016850323
Glyma06g38410	107.550078862696	25.0997810748879	190.000376650504	7.56980214622661	2.92025559263003	3.6601190269481e-17	3.04539098232142e-15	0.193513599552179	6.79399313172894
Glyma16g33720	233.799625848694	59.5574260140903	408.041825683298	6.85123338921265	2.77636373176993	4.05215661364856e-17	3.36593712681461e-15	0.434774456298994	2.21833343342476
Glyma08g09250	57.3668657253823	8.58538595624638	106.148345494518	12.3638408378471	3.62805508221889	4.27079905656387e-17	3.54162082299335e-15	0.0947968029532052	2.19325601827573
Glyma08g21510	22.4774430829404	0.257198911515704	44.6976872543651	173.786455747252	7.44117183816583	4.47981341082936e-17	3.70874702909896e-15	0.00308389232408104	1.99574415406787
Glyma20g04520	85.9726786081533	13.6936124701281	158.251744746178	11.5566104336161	3.53064641074671	4.60212778297338e-17	3.8036586126275e-15	0.190869339749543	9.75781656363644
Glyma06g01820	94.7642476326623	171.129096421748	18.3993988435768	0.10751765321212	-3.21735454101991	5.10012462757125e-17	4.20823927256669e-15	3.86925837846213	0.00401572691268735
Glyma12g25950	37.8525766083864	2.15789643190792	73.5472567848648	34.082848322724	5.09097400232193	5.14239715885577e-17	4.23607101507737e-15	0.0340913007663808	5.89268302397382
Glyma08g12100	147.201761795605	28.4361298175155	265.967393773695	9.35315021701265	3.22545235826367	5.48919390397401e-17	4.51424752401445e-15	0.0609176116056443	19.4740539815445
Glyma05g25460	30.3712507402927	1.48545855345939	59.257042927126	39.8914145326545	5.31800637657425	5.70587560445123e-17	4.68467502027709e-15	0.0196909125113214	2.02353446561878
Glyma11g02770	697.509259772208	180.726270226336	1214.29224931808	6.71895816694127	2.74823754789815	5.73768204353869e-17	4.70300252130717e-15	0.0696368678367386	4.91057585638152
Glyma04g40350	211.268299819979	53.1294739155922	369.407125724365	6.95296035325419	2.79762736310592	6.04299700264816e-17	4.9369393963974e-15	0.170569678671881	3.04028585307308
Glyma13g41980	71.3519725255041	133.314537702372	9.38940734863628	0.0704304835050951	-3.82765620291559	6.05989815803298e-17	4.94260443514565e-15	8.09697406164242	0.225005862423707
Glyma06g40330	60.1109865112635	7.48164802626778	112.740324996259	15.0689159127016	3.91350372525198	6.20754089153069e-17	5.05471186881785e-15	0.0756490420251448	5.34672068588221
Glyma19g01150	1160.79113222764	214.389029113692	2107.1932353416	9.82882960034368	3.29701963321798	7.02035801935036e-17	5.7072058062227e-15	0.105565769752237	12.4764538874281
Glyma18g16780	67.2688114944123	11.219635927386	123.317987061439	10.9912645882236	3.45828547846312	7.4318197929528e-17	6.03181576976316e-15	0.0213300301436713	4.9017635747004
Glyma07g36440	230.950824847163	56.6967623207591	405.204887373567	7.14687877733018	2.83731331803017	7.82561119764159e-17	6.34104672044194e-15	0.0581645144675285	5.85010252806005
Glyma01g42670	208.171915402881	57.2367509028317	359.107079902929	6.27406472656999	2.64940041286335	8.17675468249007e-17	6.61476777658536e-15	0.0447713012578678	3.32388062268219
Glyma11g33130	107.540581248734	22.3860628794848	192.695099617983	8.60781552590806	3.10564715982885	8.27269773681457e-17	6.68148340014063e-15	0.125048731260794	1.92061037253364
Glyma06g40000	69.5292448303458	10.3459192794376	128.712570381254	12.4409022441407	3.63701921186282	8.3228239933395e-17	6.7110380785318e-15	0.00321935223511585	4.61693231941634
Glyma08g19250	20.384257369564	0	40.7685147391281	Inf	Inf	8.42011553976955e-17	6.77846638988916e-15	0	0.526470171065845
Glyma17g18080	24.3858781332916	0.257198911515704	48.5145573550675	188.626604479644	7.55938936230922	9.0564764058956e-17	7.25542269738874e-15	0.00271646105644517	3.58103503172549
Glyma03g35960	20.8407845931649	0	41.6815691863298	Inf	Inf	9.67832330767886e-17	7.72863209062471e-15	0	1.23927720188533
Glyma11g15620	166.695140722414	39.6279196254809	293.762361819346	7.41301498023773	2.89006042679226	1.42447398205217e-16	1.1356859287776e-14	0.0582137402788868	3.78252091004997
Glyma08g05010	52.99378373132	8.49480118709473	97.4927662755453	11.4767566807397	3.52064309041074	1.46588541673974e-16	1.16682596815608e-14	0.0618329667216135	5.94206315847023
Glyma07g10460	57.2311837461137	6.77750657798613	107.684860914241	15.8885660493507	3.98991702153472	1.46856484064012e-16	1.16708542383563e-14	0.00934736910965782	9.73555591342649
Glyma13g16870	58.9082768308276	11.184302810315	106.63225085134	9.53409905470334	3.253096614393	1.49772382028953e-16	1.18645565891626e-14	0.0972548286825545	17.2830385126673
Glyma03g16410	28.1675373014019	1.05415850192931	55.2809161008745	52.4408008849712	5.71261781370319	1.52852074870061e-16	1.20863601613063e-14	0.0357858410025166	0.150496427923244
Glyma17g10110	39.8842713473582	3.46291313138631	76.30562956333	22.0350978116458	4.46173139549922	1.53059773770929e-16	1.20863601613063e-14	0.0644597228552496	1.7516808827568
Glyma05g24770	62.4659335087828	7.58714759633299	117.344719421233	15.4662497244613	3.95105150758631	1.56687220158299e-16	1.235313075938e-14	0.0340250885842168	15.2523898718247
Glyma19g42220	162.655996873554	36.70090972258	288.611084024528	7.86386730481949	2.97523897779573	1.64166839392709e-16	1.29140946709077e-14	0.0661128948242697	8.11864266661456
Glyma07g37380	73.3614547198974	133.579914088872	13.1429953509226	0.0983905060919446	-3.34533707619056	1.64323326020221e-16	1.29140946709077e-14	2.79936267062055	0.0538998635786833
Glyma08g46630	297.70287055603	78.7329548679847	516.672786244075	6.56234466381205	2.71421136827178	1.7201230382943e-16	1.34969780805403e-14	0.258054769322427	6.33638723940156
Glyma09g21280	254.608713945724	65.2217394016298	443.995688489818	6.8074800298675	2.76712084504676	1.88969304919246e-16	1.48040882005457e-14	0.362738165201689	5.67287169703108
Glyma03g37310	39.377025053707	3.13077193595481	75.6232781714591	24.1548345642736	4.59424006671679	1.99775307393697e-16	1.56259581918824e-14	0.050788739581499	1.01537572821082
Glyma07g38780	66.1432751468795	123.302074610837	8.9844756829221	0.0728655678444883	-3.77861895046229	2.02062764935107e-16	1.57799882096566e-14	13.5171935555394	0.043386943397719
Glyma15g03110	85.6571272371487	16.1057467562491	155.208507718048	9.63684019543065	3.26856018155259	2.06480615193764e-16	1.60996441941175e-14	0.065326670037091	2.70075643385408
Glyma18g04340	60.2899981639051	9.50119503459366	111.078801293217	11.691034747606	3.54733072015253	2.11028784846314e-16	1.64284418218661e-14	0.0470279885290846	2.59806140861555
Glyma09g01750	67.7372012029053	10.0950610818886	125.379341323922	12.4198695091468	3.63457811067637	2.14826373382576e-16	1.66978681129184e-14	0.0114296836048928	7.11162224174729
Glyma19g42740	129.569239794378	31.6989104630857	227.43956912567	7.1749964211082	2.8429781121715	2.1715894622507e-16	1.68527576577484e-14	0.14748355279414	0.347989575766057
Glyma06g47300	66.3883495608941	10.0581630817725	122.718536040016	12.2008894708028	3.60891442204764	2.25635852599145e-16	1.74832530162369e-14	0.053995350379527	5.34602995230246
Glyma09g40740	53.4276119636566	8.19913939241788	98.6560845348953	12.0324926572327	3.58886363779312	2.37428458294075e-16	1.83682952368224e-14	0.119888095495621	9.7491827712447
Glyma04g39670	146.463397429397	258.258568026439	34.6682268323542	0.134238438233751	-2.89713025860313	2.43574034102776e-16	1.88143868398079e-14	9.23197135178209	0.0195333207298298
Glyma01g41070	116.655237229189	25.0622365722358	208.248237886142	8.30924396096565	3.05471721545702	2.47453677089811e-16	1.9084335687222e-14	0.346861395624252	1.56825907491852
Glyma13g24460	132.738501853848	31.4318288173669	234.045174890328	7.44612018124163	2.8964889016423	2.48180039027343e-16	1.91106337505682e-14	1.70553871247637	9.97517759338539
Glyma14g02970	30.9079847307948	2.14521500397467	59.6707544576149	27.8157454367308	4.7978298639146	2.50530336380313e-16	1.92617044668213e-14	0.0112663112954243	2.12789761473566
Glyma08g02590	251.0273980911	431.50887598616	70.5459201960393	0.163486602760639	-2.61275567887475	2.53550121331581e-16	1.94637004904537e-14	1.78259254249986	0.102853668200276
Glyma10g31240	516.234101710123	133.132531387941	899.335672032305	6.75519095638383	2.75599655236874	2.71868766170219e-16	2.08055125221931e-14	0.480637815952453	4.87258272210699
Glyma13g01330	39.5850855509365	4.5890528599288	74.5811182419442	16.2519632086132	4.02254209858258	2.84733382130334e-16	2.175643824321e-14	0.0296365676298238	9.32639045394918
Glyma13g09420	809.688192960609	192.422187385542	1426.95419853568	7.41574668661571	2.89059196400053	2.85276172465565e-16	2.17643775270267e-14	0.323033806771278	2.74764107324713
Glyma17g00900	27.9555773398109	0.582999392980573	55.3281552866413	94.902595016055	6.56837563171865	2.90194319942841e-16	2.21055857541713e-14	0.00288089943908678	8.89410447605752
Glyma01g04250	36.2969722658413	2.65961282700607	69.9343317046764	26.2949294703927	4.71671272204059	2.92916490449553e-16	2.22787250941616e-14	0.0163841264170047	2.21127561207215
Glyma20g04150	39.4557559629596	4.38958886404792	74.5219230618713	16.9769710489811	4.08550717789992	2.95625577955229e-16	2.24503405984683e-14	0.015396380338844	4.82111949696343
Glyma08g15960	427.553892434355	103.951438709418	751.156346159293	7.22603126503182	2.85320349692491	3.04078777859046e-16	2.3056982559679e-14	0.00421252930143943	17.7812348291456
Glyma18g53080	163.782062505952	40.9773213227256	286.586803689178	6.99379057581882	2.80607459618559	3.05968822420345e-16	2.31648761890456e-14	0.147031904564105	1.52484596179783
Glyma13g26630	418.974628431623	121.914812980764	716.034443882482	5.87323579781449	2.55415556010823	3.09319779163225e-16	2.33828778181468e-14	0.00935039136174464	3.69485416056439
Glyma11g11080	100.77762303276	183.564126212173	17.991119853348	0.098009999146309	-3.35092724684382	3.35432561060952e-16	2.53182659102171e-14	18.3371187667935	0.398066758058531
Glyma07g04630	215.235626675969	58.1145156973793	372.356737654559	6.40729313814709	2.6797149963203	3.39770663926428e-16	2.55361911808931e-14	0.00337576710244497	1.95476046410197
Glyma01g28760	357.451934178099	96.5319420247321	618.371926331467	6.40587885586137	2.6793965149873	3.39893051599001e-16	2.55361911808931e-14	0.252046282684923	0.731548194054722
Glyma03g32270	53.8960678419859	7.73432099743577	100.057814686536	12.9368582865528	3.693415396551	3.40379559801781e-16	2.55361911808931e-14	0.0703582943175883	1.76339681039521
Glyma20g34770	124.451146675071	224.481420051896	24.420873298246	0.108787949098862	-3.20040934287836	3.53913064867654e-16	2.65114031522461e-14	13.0962731648814	0.688865671592353
Glyma12g00730	58.1455495685733	107.206210588791	9.0848885483557	0.0847421851631567	-3.56077585923903	3.67848968045462e-16	2.75137712298257e-14	4.29377883584212	0.11009126498479
Glyma19g37160	19.0124381026544	0	38.0248762053088	Inf	Inf	3.75991172479016e-16	2.80804250651121e-14	0	0.170715865112396
Glyma18g50870	53.4098916553095	8.63496538429568	98.1848179263234	11.3706093257642	3.50723766202026	4.10590706059542e-16	3.05723620322713e-14	0.0613359343957833	7.77334570978441
Glyma01g37750	65.4436958653935	10.8949817296048	119.992410001182	11.0135485289643	3.46120747026708	4.72524220261354e-16	3.51311485498659e-14	0.231444931912223	1.79982059678182
Glyma16g01580	117.287698655758	208.245069634663	26.3303276768528	0.12643914078276	-2.98348495833382	5.29983707066496e-16	3.934414975064e-14	11.0312506475521	0.323357891395228
Glyma08g45290	30.7281341841951	2.3591752014077	59.0970931669826	25.0498958838325	4.64673270197289	5.3907592848235e-16	3.99593053713599e-14	0.0746052458546979	8.15144579821741
Glyma19g33320	22.1277725920268	0.784278162480359	43.4712670215731	55.4283787324778	5.79255290462624	5.42356743908388e-16	4.01424939259955e-14	0.00975089716773412	8.37818292338211
Glyma18g51750	240.41650925742	69.2802741595429	411.552744355297	5.94040294077861	2.57056079313833	5.57795464035745e-16	4.12236617906596e-14	0.089773914836044	2.73937704733846
Glyma06g15030	112.745945498213	28.0009503281738	197.490940668253	7.05300849984162	2.81823877835834	6.21461235035441e-16	4.58605098889993e-14	0.0740490526533442	0.996988078847373
Glyma17g17210	198.191511022812	52.2470364593085	344.135985586315	6.58670824046333	2.71955764707883	6.68957371466992e-16	4.92921189465797e-14	0.411986077140824	5.90823857100507
Glyma02g06460	17.723708202803	0	35.447416405606	Inf	Inf	6.71842708951336e-16	4.94312758707667e-14	0	0.840653950135595
Glyma07g32010	105.959311792841	21.3253357604142	190.593287825269	8.93741087908511	3.15985695077078	7.47096165541616e-16	5.47643472146032e-14	0.292523655303722	9.16887882548065
Glyma15g14210	842.02011380737	225.063216495964	1458.97701111878	6.48252092826967	2.69655495870481	7.4763990853572e-16	5.47643472146032e-14	0.127890955961165	11.2002431424848
Glyma08g45660	113.465831648226	199.933443878272	26.9982194181798	0.135036034464636	-2.88858365200782	7.55771826571183e-16	5.52783552797419e-14	3.01485436430412	0.0144575687438379
Glyma02g02210	106.240698475296	28.2550194735993	184.226377476994	6.52012919860591	2.70490055223876	8.03584663941658e-16	5.86889005668142e-14	0.153295970544566	19.1970843874119
Glyma13g24200	2402.46957080289	377.883910529821	4427.05523107595	11.7153842958513	3.5503323741098	8.29768743279026e-16	6.05121058517749e-14	0.0191406594127087	0.797497644363784
Glyma05g35220	203.581227434253	56.5124410289665	350.65001383954	6.20482866170669	2.63339137275387	8.3811617026163e-16	6.10311026186112e-14	0.0246342674321909	1.81245545047963
Glyma16g23420	194.976831251826	337.690742212991	52.2629202906608	0.1547656294874	-2.69184298305457	8.55119585030467e-16	6.21779768646054e-14	0.350847835024776	0.0541152905338682
Glyma08g03310	57.6374440233518	10.6586197336079	104.616268313096	9.81517972568516	3.2950146851118	9.09481285975436e-16	6.60339340725064e-14	0.388430640352286	15.4842205931425
Glyma12g25460	438.865244303626	130.644051875836	747.086436731416	5.71848795260457	2.51563372888254	9.18102328565043e-16	6.65624188209656e-14	0.13153390745926	4.69475049056067
Glyma20g02330	23.5849121791796	0.263539625482328	46.906284732877	177.985700051859	7.47561752482592	9.48365232895438e-16	6.85672789977319e-14	0.00300300849161593	6.84050790397297
Glyma17g07530	163.47469897426	44.4687270760686	282.480670872452	6.35234443273445	2.66728913948434	9.48520939553217e-16	6.85672789977319e-14	0.203054503545727	2.46841970477829
Glyma11g07520	288.991760895939	79.6052470090613	498.378274782816	6.26062092020249	2.64630574886291	9.53401282929986e-16	6.88197519949025e-14	0.526852850872681	1.7346933235953
Glyma10g33030	466.080883494286	129.372156907848	802.789610080724	6.20527344730408	2.63349478688701	9.81351646036144e-16	7.07343432077505e-14	0.186208432393345	1.90343503504415
Glyma01g44490	120.1150903873	213.556212108502	26.6739686660983	0.124903735661625	-3.00111146870285	1.00291938692043e-15	7.20793802860641e-14	7.49028207068289	0.338290629201687
Glyma16g24920	71.7565114911949	12.7338369933759	130.779185989014	10.2702104681445	3.36039384209722	1.05488232010625e-15	7.57042174443836e-14	0.029711492252178	4.11084326398774
Glyma06g20500	25.3879217905324	1.6930780369258	49.082765544139	28.9902558970411	4.8574961630146	1.06074257419121e-15	7.60147749337312e-14	0.0311923498659815	15.6810594301737
Glyma13g07910	475.719201615395	127.55011874561	823.888284485179	6.45932981158853	2.69138448571561	1.11315056871286e-15	7.96553199169853e-14	0.00622850521391066	3.22961459349755
Glyma13g38170	87.2758742328525	21.2986359246773	153.253112541028	7.19544261346164	2.84708343423534	1.13380016054699e-15	8.08994963475182e-14	0.102227658334894	11.4147763357287
Glyma10g06990	68.4434015836086	127.425390695275	9.46141247194261	0.0742506059453147	-3.75145339024875	1.19228492308532e-15	8.4950300769829e-14	18.8439415279226	0.243897209000437
Glyma20g26420	174.215892592173	46.7036304560851	301.728154728261	6.46048608602221	2.69164271716551	1.36370493558808e-15	9.6885569850735e-14	0.189377312525059	4.9037672038822
Glyma12g20830	271.811496312636	76.2795590049724	467.343433620299	6.12671913310137	2.61511471542989	1.40083980539533e-15	9.92394942136491e-14	0.431013969131133	1.40263375721735
Glyma02g09940	83.3984861824782	19.5958375171208	147.201134847836	7.51185728699915	2.90916965440617	1.47167526174371e-15	1.04108953252312e-13	0.265657335884957	11.1792433397023
Glyma05g06070	263.917393728761	456.182250806618	71.6525366509039	0.157069979211616	-2.67052063024037	1.47885210625417e-15	1.04467629557186e-13	4.43128933680167	0.167272133343877
Glyma20g38930	112.388975558798	32.5118499563104	192.266101161286	5.91372380900055	2.56406686627024	1.49584514562709e-15	1.05517725137478e-13	0.55893467679727	7.62851659576975
Glyma13g35190	265.65602372188	458.4506133357	72.8614341080598	0.158929734171186	-2.65353903106794	1.54466956438231e-15	1.08807050706987e-13	3.47351928401927	0.0380013382222057
Glyma15g22820	122.556263781749	33.5619822990396	211.550545264459	6.30327920977756	2.65610256970337	1.59174467170557e-15	1.11963997545928e-13	0.0249435708789433	3.43944779019835
Glyma20g21520	50.4253675520736	94.5123201798351	6.33841492431214	0.0670644304599824	-3.89830839510842	1.59587145089941e-15	1.12095276558218e-13	14.8884800068739	0.0105797154971423
Glyma07g29150	129.408073845478	31.9572556582851	226.858892032672	7.09882270425361	2.82757978242461	1.61109529185326e-15	1.1300454812306e-13	0.300075946241672	3.47624655846146
Glyma05g31190	157.94721221681	39.4046576567786	276.489766776841	7.01667729701181	2.81078801315877	1.77194219338136e-15	1.24111035833025e-13	0.00168834055982211	5.0482696336854
Glyma18g01840	66.4585091066623	13.051731877829	119.865286335496	9.18386061386313	3.19910074597544	1.79913957721627e-15	1.25838267467073e-13	0.0623486913039041	3.08776638754253
Glyma09g28090	73.0058815255396	12.1556134313168	133.856149619762	11.0118794395769	3.46098881508452	1.82040966373601e-15	1.27146641161505e-13	0.0778907977662125	6.71818187161406
Glyma09g41990	18.7935308026266	0	37.5870616052532	Inf	Inf	1.89036064085267e-15	1.31846672545547e-13	0	1.04908084737236
Glyma06g31630	80.6274556312048	16.3887271229927	144.866184139417	8.8393798403157	3.14394515551196	2.0733434827205e-15	1.44406043972064e-13	0.0364296347197937	1.04846875177348
Glyma03g00380	134.772294829337	35.0409314297448	234.50365822893	6.69227810622264	2.74249739966967	2.20171309170436e-15	1.52917300024677e-13	0.375817981438301	1.83906412584754
Glyma04g26800	75.0049939501992	135.596690736082	14.4132971643163	0.106295346044761	-3.23384966250685	2.34354116379449e-15	1.62540148688908e-13	4.47819734967113	0.0120931831703677
Glyma11g36880	66.7598164634671	13.3037363590618	120.215896567873	9.03625066848141	3.1757242921076	2.35095469336772e-15	1.62826596709645e-13	0.287789922984344	2.01729336933238
Glyma10g31930	22.460671892379	0.582999392980573	44.3383443917774	76.0521278848996	6.24891670899158	2.42135471022059e-15	1.67468591464211e-13	0.00402398103443264	0.15604660298118
Glyma04g39800	160.228533390018	278.510157822275	41.9469089577609	0.150611774039956	-2.73109353812396	2.49985483231882e-15	1.72657104644416e-13	2.3016048847531	0.0636824276235119
Glyma04g39880	78.8905062619919	16.9090470606293	140.871965463354	8.33115934672378	3.05851727198783	2.52140981070667e-15	1.73903633536779e-13	0.152019815726774	0.184534431200317
Glyma17g36960	39.8209582825296	4.34635014996525	75.2955664150939	17.3238611287901	4.11468860754697	2.61465993839421e-15	1.80084703256901e-13	0.0111308679253275	0.764505600423314
Glyma13g37830	155.465067467738	44.0603286042501	266.869806331227	6.0569182025003	2.59858392820678	2.64575597833263e-15	1.81973701755222e-13	0.232239016667269	6.74175811478972
Glyma01g31920	117.260763419243	28.071388659141	206.450138179345	7.35446830529767	2.87862104494202	2.8048190237221e-15	1.92646780313544e-13	0.694904361410912	2.24942091133905
Glyma17g13280	355.641747774605	103.659156571405	607.624338977805	5.86175268133931	2.55133209922289	2.89682971974972e-15	1.9869126666997e-13	0.0139150856787512	2.10642918356838
Glyma03g26530	20.5231149078659	0.263539625482328	40.7826901902495	154.749746326039	7.27379323427426	2.92610096254396e-15	2.004217496306e-13	0.00373681285199609	0.824236801207702
Glyma11g05510	254.085393848064	66.119635414773	442.051152281355	6.68562597945887	2.74106264710709	2.98068885413318e-15	2.03879117622709e-13	0.0986892640286448	9.93775779052943
Glyma08g45280	24.7522857940787	1.63081718094326	47.873754407214	29.3556843566757	4.87556798490567	3.09946503812594e-15	2.11711392893478e-13	0.0226047969183591	14.74510244847
Glyma15g27660	71.3691978377348	15.3450166760163	127.393378999453	8.30193812682942	3.05344817977951	3.12812514197945e-15	2.13375138639286e-13	0.235903361010571	1.67870019654923
Glyma14g23860	39.0517108937683	74.8636267471863	3.23979504035027	0.0432759563104125	-4.53029048921122	3.19748007293247e-15	2.17806369253738e-13	3.08629031554945	0.0335918193992343
Glyma19g00770	164.542383687332	47.2178003759418	281.866966998722	5.96950651564739	2.5776116723854	3.42316154374475e-15	2.32859507481896e-13	0.252906739816949	4.2014587750415
Glyma14g01440	107.50042901677	30.7739683222568	184.226889711284	5.9864521787411	2.58170125501198	3.47552439382506e-15	2.36097609164089e-13	0.242317524784314	14.1488432895385
Glyma12g34700	45.435585518883	7.32542274446957	83.5457482932964	11.4049047007383	3.51158248644345	3.54298851509216e-15	2.40351300223557e-13	0.0234384428107342	11.8481653444729
Glyma18g03070	269.221422116264	72.6002243999981	465.842619832529	6.41654517850969	2.68179672485361	3.64065789393461e-15	2.46639651584996e-13	0.570886516156558	4.68480099844941
Glyma15g40250	74.6846323851056	15.1011676823691	134.268097087842	8.89123940028841	3.15238453851724	3.7681285129195e-15	2.54927002668046e-13	0.018602444732824	0.437135577999519
Glyma07g08150	31.0044758066401	60.6331926680638	1.37575894521633	0.0226898648195538	-5.46180817594915	3.88814836995149e-15	2.62688389190592e-13	14.270291129922	0.0279566047617137
Glyma04g40640	474.038286990419	143.439693918845	804.636880061993	5.60958308037966	2.48789354976094	3.92761803402214e-15	2.64993984091372e-13	0.0616371265756769	2.45646173740248
Glyma09g41050	654.207997229408	172.401081868492	1136.01491259032	6.58937229556879	2.72014104046826	4.30191438074878e-15	2.89853171387679e-13	0.472271625775565	0.883586729956328
Glyma19g43570	48.4041825441398	6.37972486990809	90.4286402183716	14.1743793129553	3.8252136567408	4.30921322031951e-15	2.89950995380793e-13	0.0795987620658907	3.06314129218919
Glyma13g05010	85.6648577761655	20.8435379003258	150.486177652005	7.21980013045928	2.85195889877637	4.54592353923985e-15	3.05463886600141e-13	0.00863213459834783	3.73152918181954
Glyma10g06710	161.277425006444	39.9066239424506	282.648226070437	7.08273960929505	2.82430750384579	4.55360194020964e-15	3.05565791901213e-13	0.078927713184757	7.26069640289174
Glyma02g12050	980.564576630409	263.351623503619	1697.7775297572	6.44680867036262	2.68858516753912	4.68239555584441e-15	3.13783777857195e-13	0.0981983389026641	6.82711909505655
Glyma06g02380	45.8222179297163	7.83504473657945	83.8093911228531	10.6967342166628	3.41909849445	4.80833027551478e-15	3.21788256899835e-13	0.145575916650742	7.88829451073742
Glyma03g37410	96.6177690016471	19.013984407824	174.22155359547	9.16281142650883	3.19579032853644	4.91890157522858e-15	3.28744378861975e-13	0.469789276652609	10.8733341636358
Glyma06g45940	65.8738973575695	13.2213070774957	118.526487637643	8.96480861861157	3.16427278466341	5.18729988602887e-15	3.46215614196732e-13	0.0654624950481285	2.37244894458355
Glyma12g32660	19.5251548964503	0	39.0503097929007	Inf	Inf	5.6783337235155e-15	3.78479259877868e-13	0	6.50098198107205
Glyma18g00730	40.3646164036381	4.32551323444647	76.4037195728297	17.6635038275653	4.14269964700486	5.85200814856666e-15	3.89531656493182e-13	0.0294595775865559	2.89364109644558
Glyma09g32300	129.670604375934	39.4220337338471	219.919175018021	5.57858522730658	2.47989928973466	5.91597590496262e-15	3.93261722690478e-13	0.428295023527219	3.80649157046612
Glyma16g08900	127.960463279702	39.4177576840732	216.503168875331	5.49252878894249	2.45747052651577	5.9542812386158e-15	3.95278188250278e-13	0.0850551584799089	17.3832001772089
Glyma07g38370	32.6502896289267	2.3591752014077	62.9414040564457	26.6794106766166	4.73765489396935	6.33500226639218e-15	4.19990324051321e-13	0.0683506424479525	1.9835175098101
Glyma15g14160	17.961669503348	0	35.923339006696	Inf	Inf	6.44736763019462e-15	4.26869106517158e-13	0	3.11597926392067
Glyma07g13980	17.2984238115537	0	34.5968476231073	Inf	Inf	6.70878752495087e-15	4.43585031149751e-13	0	1.19429276548512
Glyma20g20350	22.9512393675401	1.15965807199452	44.7428206630857	38.5827699936857	5.26988481817841	6.95372826809805e-15	4.58557692573114e-13	0.00625347989706938	7.7979842265483
Glyma10g32380	17.6360077515544	0.257198911515704	35.014816591593	136.139054342208	7.08893718331316	7.42663018603631e-15	4.8909241822781e-13	0.00454400781844872	4.65339315925415
Glyma03g39200	474.754341641713	146.148467574539	803.360215708886	5.49687744963287	2.45861231550852	7.66364175765337e-15	5.04031823291818e-13	0.110482512491565	2.0010425485338
Glyma10g30340	97.95460762988	25.4623108476812	170.446904412079	6.69408622931806	2.74288713510097	8.0594783642481e-15	5.29363618653064e-13	0.68066189165916	7.10149775789661
Glyma09g04190	50.043511714699	6.63058306745716	93.4564403619409	14.094754475006	3.81708644184313	8.1844600962915e-15	5.36861608697216e-13	0.0722616440085983	6.5686886809481
Glyma02g04820	50.4910807778058	8.41309958985092	92.5690619657608	11.0029675718365	3.45982077534391	8.32635199929401e-15	5.45447550389683e-13	0.206892957095255	1.7331700243388
Glyma07g05800	268.515424814421	85.984500430436	451.046349198407	5.24567040502046	2.39112716330618	8.36756024848493e-15	5.47423895412094e-13	0.862226569819058	0.579441500848391
Glyma08g05130	46.8164451415943	6.52030766647043	87.1125826167182	13.3601951123687	3.73986917198011	8.40705743254582e-15	5.49283238577005e-13	0.0156523312047177	0.7480487471387
Glyma15g02660	71.1896189079966	16.4342584044428	125.944979411551	7.66356329029748	2.93801535114804	8.43617855492923e-15	5.50460650709132e-13	0.33868042302437	6.9003141513304
Glyma07g33050	310.338674819656	100.122006853026	520.555342786285	5.19921003531655	2.37829243773298	8.50961778642752e-15	5.54522925136584e-13	0.237419780437932	10.1142548656828
Glyma05g34880	25.469128466434	1.67405589502593	49.2642010378422	29.4280502725264	4.87912005594457	8.91158897136948e-15	5.79954983058022e-13	0.00764972638206209	3.57810015210133
Glyma06g18390	124.513910293608	217.305641281653	31.7221793055624	0.14597954806174	-2.77616183521164	9.4215888695614e-15	6.11613059832115e-13	0.755031424799587	0.104287773860867
Glyma08g25010	1175.35811766252	294.572631186612	2056.14360413844	6.98009043085836	2.80324572745295	9.42271380745586e-15	6.11613059832115e-13	0.0983105203148662	8.23778157963972
Glyma07g09110	206.239562316931	67.3788269674292	345.100297666433	5.12179141725417	2.35664850099856	9.59066030189849e-15	6.21328926398484e-13	0.753416603652019	3.63342728676614
Glyma02g37100	14.2922754562023	0	28.5845509124046	Inf	Inf	9.59745831057146e-15	6.21328926398484e-13	0	12.1282871869939
Glyma03g01840	101.426181326616	22.8968531426775	179.955509510554	7.85939921041527	2.97441903394927	1.02170784291763e-14	6.6058007731793e-13	0.375520283892158	3.8818832001316
Glyma13g09440	157.65996793444	47.6429876166799	267.6769482522	5.61839132352156	2.49015711233233	1.10035255999395e-14	7.1050108658984e-13	0.163773744985158	10.7813097723173
Glyma02g10230	65.8727230055742	11.9316829726793	119.813763038469	10.0416482161665	3.32792418470685	1.11328220664271e-14	7.17915014660751e-13	0.135133554087828	4.22236008310465
Glyma13g24860	18.1294934797796	0	36.2589869595591	Inf	Inf	1.1964562701161e-14	7.70548914741006e-13	0	3.01376211087088
Glyma05g33080	257.888920032605	77.8991192648542	437.878720800355	5.62109976252213	2.49085241989748	1.20306584538724e-14	7.73800716896927e-13	0.0306151837904891	3.89684435600248
Glyma18g06080	93.645034295254	23.8826379778323	163.407430612676	6.84210139450881	2.77443948385898	1.27102230594998e-14	8.14341035556327e-13	0.316830786689297	2.4394877772579
Glyma18g50610	58.4142607624619	11.4508034931	105.377718031824	9.20264836396175	3.20204910374832	1.28289221570729e-14	8.20885483573218e-13	0.227722091201719	2.19002799461075
Glyma18g07290	264.706016292632	84.992537244887	444.419495340377	5.22892373550258	2.38651402845314	1.40311613777141e-14	8.96656305052633e-13	0.0366949928157015	2.46763850353692
Glyma20g22390	58.587553972575	11.344157639351	105.830950305799	9.32911492156003	3.22174021517718	1.44842849077001e-14	9.2442173561499e-13	0.0217418254157396	2.11255448500629
Glyma17g36360	416.394103042352	117.586538259575	715.201667825128	6.08234308459954	2.60462719625862	1.46684156353582e-14	9.34970091719041e-13	0.415163662681578	6.31472650136613
Glyma12g05320	444.603031806503	138.441324206589	750.764739406416	5.42298149565579	2.43908624758506	1.51006100613363e-14	9.61282738050924e-13	0.120911840250899	3.47686386183159
Glyma08g10390	179.622817585769	303.809425303038	55.4362098684998	0.182470342429977	-2.45426609832571	1.58141710443127e-14	1.00541633600958e-12	4.25332750391887	0.26095457827081
Glyma16g02250	83.4928813203051	22.0050107459392	144.980751894671	6.58853356485752	2.71995739480373	1.6075445976847e-14	1.02071877847867e-12	0.0114406948678747	9.26138423935417
Glyma0023s00410	157.467134015708	46.2788398273092	268.655428204107	5.80514613604408	2.53733238528075	1.67876694522386e-14	1.06457868048147e-12	0.134227969773275	0.032344533083812
Glyma03g38300	26.4112210649701	2.40241391549037	50.4200282144499	20.987236166653	4.39144028385175	1.68750803906724e-14	1.06875509140925e-12	0.0177853206465256	17.425590392155
Glyma17g05540	184.509984735482	50.2880670351459	318.731902435817	6.33812196863837	2.66405542271425	1.69852305220377e-14	1.07435916018858e-12	0.646569496902822	5.48991814420962
Glyma09g07330	26.9131938648869	1.56221561099409	52.2641721187797	33.4551592948954	5.06415680845055	1.78045099346257e-14	1.12474604797208e-12	0.0207351214232652	1.69735330922105
Glyma11g33990	66.4937352334497	13.0614522484596	119.92601821844	9.18167566187618	3.19875747046596	1.82573043966466e-14	1.15188260181896e-12	0.000401292324485597	1.45234287323659
Glyma11g10830	20.0548900524006	0.319459767498245	39.790320337303	124.55502816179	6.96063945268352	1.83443247167404e-14	1.15590223977529e-12	0.00568192320741539	3.09302167359735
Glyma07g38580	91.695643070128	20.9762150998764	162.41507104038	7.74282063122706	2.95285922132951	1.92535362577907e-14	1.21165337947188e-12	0.00562085960761141	2.24966644073412
Glyma06g12890	38.2407057652349	4.59539357389542	71.8860179565744	15.6430601211026	3.96745085751304	1.99167599895245e-14	1.25180244344806e-12	0.0470842990967171	0.636832576559137
Glyma20g37350	75.6450035200571	18.5355070100125	132.754500030102	7.16217257819765	2.84039728195224	2.00371632140712e-14	1.2577758528934e-12	0.247360046192929	1.06872511585418
Glyma07g04460	168.725398372537	51.4152215455724	286.035575199501	5.56324696463615	2.47592715138469	2.04671593008402e-14	1.2831434004155e-12	0.688967797141936	3.33455652333208
Glyma10g05150	119.408594790025	209.700308742143	29.1168808379072	0.138849966471488	-2.8484012661024	2.07831564553366e-14	1.30130900078301e-12	0.0472819886564621	0.230566354792361
Glyma08g23700	40.5394710599771	77.0735638832985	4.00537823665558	0.051968250004896	-4.26622571171497	2.10565718386173e-14	1.31676594889916e-12	7.15203105362969	0.0290781048732127
Glyma11g11270	202.689867797947	57.2105508482424	348.169184747651	6.08575130960039	2.6054353802316	2.18466565830603e-14	1.36445302261204e-12	0.300007218324587	5.25402124505302
Glyma13g31580	40.5559501706996	6.43383023830509	74.6780701030941	11.6070936498267	3.53693486968455	2.23290922038153e-14	1.39282978916629e-12	0.0915372322084861	8.81481211643024
Glyma08g16640	28.2353413327337	3.27135473251716	53.1993279329503	16.262170349229	4.02344790722764	2.42305435538594e-14	1.50953851110036e-12	0.0952957134916431	14.9872411262377
Glyma10g37440	669.269940495465	183.553290842226	1154.9865901487	6.2923774607859	2.6536052162829	2.49529546785736e-14	1.55259350377725e-12	0.132154958115797	2.96601676885981
Glyma09g00770	164.962437354164	47.7736221394369	282.151252568892	5.90600502815919	2.5621825847308	2.68363890936501e-14	1.66768989367683e-12	0.172359970267832	0.0883125044132993
Glyma15g06790	164.856810403605	52.5175633012935	277.196057505917	5.27815915440787	2.40003485347077	2.74241610147364e-14	1.70208278438145e-12	0.361560779902156	3.56406473452498
Glyma20g27670	53.2685388483794	9.68912388622499	96.8479538105339	9.99553261448359	3.32128344338827	2.74993899243028e-14	1.70461843293272e-12	0.121704224139426	0.617660040614942
Glyma10g23520	18.6783269501847	0.263539625482328	37.093114274887	140.749666039783	7.13698768896605	2.75977984065539e-14	1.70858280022598e-12	0.00434634059388369	0.558443754369469
Glyma07g01300	258.134059028099	433.940615483678	82.3275025725205	0.18972066599656	-2.3980512569031	2.80042396910384e-14	1.73158384822767e-12	1.46589375691424	0.0474867518614989
Glyma08g44670	58.5109061511326	11.4082332689525	105.613579033313	9.2576630003473	3.21064804625729	2.84554194451129e-14	1.75729047357802e-12	0.0343875868596342	1.0246361390907
Glyma19g44430	160.484146835281	50.1080809875142	270.860212683048	5.40551957578539	2.43443329573656	2.87254589438547e-14	1.77176058336536e-12	0.0288712453274637	4.02689513039886
Glyma05g03240	73.3768699995574	12.2849109742034	134.468829024911	10.9458529497916	3.4523124750333	2.92117145117661e-14	1.79951418961302e-12	0.349619820336587	15.1608573516899
Glyma20g27990	31.0569598693503	3.48531492995019	58.6286048087504	16.8216089469964	4.07224379743878	3.02434387461485e-14	1.86075946330211e-12	0.039549228515671	2.93156267282614
Glyma17g37680	169.901971781889	296.493185095873	43.3107584679052	0.146076741878234	-2.77520160222185	3.12126520491719e-14	1.91801166681343e-12	17.5952380641956	0.454823043318721
Glyma09g05700	89.6287658473497	21.1976622949598	158.05986939974	7.4564764359569	2.89849404478732	3.25465539040848e-14	1.99750446547471e-12	0.211213335173078	2.44841331189282
Glyma20g07060	237.498359126624	76.2216617257651	398.775056527484	5.23178119577372	2.38730220552005	3.30096527644246e-14	2.02342234930509e-12	0.376808380967155	2.95167584431898
Glyma08g24750	836.820426897233	233.621400306168	1440.0194534883	6.16390215794063	2.62384396156487	3.40223935466113e-14	2.08292653824253e-12	0.622184160920825	7.22984522299668
Glyma07g27370	296.280216222123	90.495246991969	502.065185452278	5.5479729835627	2.47196076232355	3.53391805500494e-14	2.15821424073516e-12	0.430176978639028	2.21983110750887
Glyma14g14380	21.5990469805497	0.514397823031407	42.683696138068	82.9779875166033	6.37465676252083	3.57387379147829e-14	2.17993113554008e-12	0.0129937914945745	3.75945406271183
Glyma08g22400	206.839650450637	356.751388543765	56.9279123575086	0.15957306456433	-2.64771094520036	3.60171959392708e-14	2.19421713345017e-12	1.6650367108008	0.631784563292452
Glyma12g04520	18.9119927065304	0.576658679013949	37.2473267340469	64.591634687156	6.01327542734792	3.74791866344346e-14	2.28048204319216e-12	0.00519378093112036	0.96261406856335
Glyma07g33510	65.8781922298774	12.4712157484026	119.285168711352	9.56483883510968	3.25774065976356	4.02000796140956e-14	2.44304160301838e-12	0.562431784224439	1.23218383015441
Glyma03g38910	55.7742405233817	12.3663626808734	99.1821183658899	8.02031453592179	3.00365881654509	4.02597042450412e-14	2.44367042045483e-12	0.303551254426617	4.71451983074551
Glyma15g01990	221.864769201053	65.8934495957561	377.836088806351	5.73404626900404	2.51955354597944	4.11858405846099e-14	2.49682864864402e-12	0.205505606633511	4.5263457232078
Glyma15g37980	262.149972361285	434.731231830967	89.5687128916026	0.206032385836104	-2.27905696518368	4.16475091739032e-14	2.52173379723304e-12	2.62327232205039	0.443367047479192
Glyma16g26060	188.26975286127	67.1480780010766	309.391427721464	4.60759915892906	2.20401521405043	4.30605637234253e-14	2.60094196716768e-12	0.97979116005639	7.35813706027599
Glyma02g47560	35.6366162840987	68.6215016291388	2.65173093905851	0.0386428579396243	-4.69365439314632	4.46957964505433e-14	2.69315254675874e-12	16.3532854980878	0.0405161857004595
Glyma19g38590	24.1557728589555	1.29867598551177	47.0128697323991	36.200615285785	5.17794231325129	4.65613657130429e-14	2.80215791955073e-12	0.0187552000611051	1.83107459287721
Glyma02g02200	72.8874807058059	19.0288992087375	126.746062202874	6.66071435938219	2.73567691415393	4.80482864336189e-14	2.88813881726444e-12	0.120378740122914	17.1099604076899
Glyma16g34060	90.8545570688049	24.1531868072165	157.555927330393	6.52319416845311	2.70557857221204	4.84683273250171e-14	2.90985999037239e-12	0.126684823724735	1.74669032359454
Glyma16g02570	101.162349570564	27.4229766566886	174.901722484439	6.37792624316661	2.67308741379697	5.0324486650536e-14	3.0176436432891e-12	0.229564195378851	1.31446899111627
Glyma19g23720	65.1961610430247	12.7367980506785	117.655524035371	9.23744912710644	3.20749451400592	5.22414770418527e-14	3.12881020109357e-12	0.116915964524276	4.28973441183747
Glyma14g05960	100.715371771517	28.4422206409083	172.988522902126	6.08210326071789	2.60457031036098	5.45009012483036e-14	3.26019263317657e-12	0.00521056845237472	2.25240688550312
Glyma01g43420	160.14411989572	41.1272278779563	279.161011913483	6.78774199763436	2.76293172902209	5.983934324022e-14	3.57522051961748e-12	0.478112677575507	9.83260669774023
Glyma11g34620	79.8493282950052	141.049733528114	18.6489230618967	0.132215230723422	-2.91903971514101	6.29687841132452e-14	3.75766787506116e-12	2.30165936675864	0.0189756552833167
Glyma04g00600	123.556213663902	37.1267654532533	209.985661874551	5.65591048158897	2.49975928620288	6.3258874974014e-14	3.77044183889586e-12	0.0121919625977131	8.66778377212785
Glyma06g24760	24.8324871934666	1.83209595044305	47.8328784364902	26.1082823882248	4.7064356436335	6.4808443979734e-14	3.85816415000601e-12	0.0501785121186483	4.95510153055752
Glyma10g37380	98.6620896749649	25.0925439678114	172.231635382118	6.86385707256532	2.77901951162999	6.70369927032955e-14	3.98604852296933e-12	0.0567399652937789	2.76266483117449
Glyma20g27750	20.0915526210898	0.846539018462901	39.3365662237167	46.4675169907016	5.53815065084191	6.82139641059764e-14	4.05117422756332e-12	0.0114586388125672	0.684496839054699
Glyma12g06310	20.9456218259746	1.53503798150868	40.3562056704406	26.2900372216049	4.71644427942175	7.20991126306448e-14	4.27167860854681e-12	0.0676187600968843	8.02073774018622
Glyma16g06750	229.914738185494	75.455590493861	384.373885877127	5.09404118848423	2.34881062474397	7.26225260091608e-14	4.29755496992158e-12	0.15101021053399	6.80885060621486
Glyma19g03010	84.0907377224352	22.4356423075341	145.745833137336	6.496173862087	2.69959024499447	7.34022040173855e-14	4.33851644484165e-12	0.14906040901803	3.20243546235489
Glyma11g10320	145.917401652428	40.0904454530956	251.744357851761	6.27941034345187	2.65062909183696	7.52680193230304e-14	4.44350128360604e-12	0.039674071931644	6.88004214574598
Glyma14g24260	110.649908431518	30.4398436444188	190.859973218617	6.27007074833024	2.64848172176565	7.75488580706072e-14	4.57270852761167e-12	0.142065824482095	0.949199415080337
Glyma12g05790	143.621670015025	45.015078359507	242.228261670544	5.38104720680523	2.427886963311	8.09732957062872e-14	4.76896167942373e-12	0.286057192764099	6.21192680090632
Glyma11g15200	188.319328681143	66.5159989611944	310.122658401091	4.66237692050627	2.22106564096703	8.42097899299564e-14	4.95369333644904e-12	0.264027310099145	6.82760729030836
Glyma10g44160	19.6964658969555	0.902459160478818	38.4904726334322	42.6506531475732	5.41449592987875	8.83335156778288e-14	5.19011734889044e-12	0.0172393970953407	1.2000015726344
Glyma14g05430	146.380276824823	248.89914604689	43.8614076027569	0.17622160742365	-2.50453726363849	8.97342245341835e-14	5.26617774514812e-12	4.29681963387538	0.0396070572718598
Glyma10g39910	39.933155453631	6.17210538644168	73.6942055208204	11.9398812733666	3.57771658583038	8.98734093017346e-14	5.26811154523997e-12	0.0526312252928839	6.48396848264348
Glyma16g01220	199.216726465422	65.7758778933057	332.657575037538	5.05744029106139	2.33840738219866	9.01517010836785e-14	5.27818519095587e-12	0.134929695657738	1.65765889220963
Glyma10g32190	208.000024029179	62.4620341184273	353.53801393993	5.66004644148517	2.50081389062349	9.0446672789428e-14	5.28921049956101e-12	0.284451821658481	4.63461509957475
Glyma09g31730	14.3729124910844	0.319459767498245	28.4263652146706	88.9826141090731	6.47545157715919	9.2643540586223e-14	5.41129938477126e-12	0.00974118964921039	17.8166420975397
Glyma09g23140	1114.82761657273	284.297943462066	1945.35728968338	6.84267098802618	2.77455958081351	1.03349928890974e-13	6.02955643965105e-12	0.0754373986580942	4.41355395430082
Glyma10g05280	38.4841947902088	5.56826907794232	71.4001205024752	12.8226778381299	3.68062567512511	1.07686769050223e-13	6.26539601269058e-12	0.00465910050118661	0.559174198558443
Glyma04g38560	896.356356636046	234.920747733368	1557.79196553872	6.63113829054722	2.72925654230925	1.07700415739699e-13	6.26539601269058e-12	0.136809092430845	5.91462511986088
Glyma15g08520	236.680414716986	70.9887667785299	402.372062655442	5.66810892645535	2.50286748340536	1.07771381303187e-13	6.26539601269058e-12	0.0267678025942068	4.89762816118526
Glyma20g06820	30.0495263707217	2.72821439695524	57.3708383444882	21.028713288998	4.39428867161548	1.13052216103879e-13	6.56470655338566e-12	0.0109072420974903	1.1423750086808
Glyma15g05380	15.7034446092798	0	31.4068892185596	Inf	Inf	1.14187577514373e-13	6.62287949583361e-12	0	1.2162662770293
Glyma10g00980	47.6353988517315	8.36170538818271	86.9090923152803	10.3937041883951	3.37763799954763	1.19003115435312e-13	6.89411740004337e-12	0.274906340293794	1.3951398591806
Glyma01g05500	117.085404499417	30.3447329349195	203.826076063915	6.7170166401221	2.74782060291671	1.19536883060562e-13	6.91695919600147e-12	0.00572149180151621	6.88141890504152
Glyma01g41990	1294.1890119602	2238.63096503931	349.747058881097	0.156232565502352	-2.67823289113938	1.26589296041518e-13	7.31650721526676e-12	0.704068351437115	0.141012387400177
Glyma08g09670	49.7433863232699	7.60979928547069	91.8769733610692	12.0735081063819	3.59377302469383	1.29007868976407e-13	7.44761376314321e-12	0.141547723197366	3.33701355119052
Glyma05g32950	40.6653887208069	76.382353753524	4.94842368808992	0.064784907048791	-3.94819844243754	1.30015976845581e-13	7.49708406020042e-12	4.80579051556542	0.212988773981906
Glyma03g00460	17.7241972549985	0.263539625482328	35.1848548845146	133.508783812376	7.06079085262894	1.30471814900764e-13	7.51463101153183e-12	0.0047306918115557	0.989563499910761
Glyma19g05140	223.676329026737	62.4799099766435	384.87274807683	6.15994402393833	2.6229172410576	1.32102495033491e-13	7.59972474328401e-12	0.294348047549849	12.1409029547096
Glyma12g29110	47.2232881082841	88.7574592301319	5.68911698643621	0.0640973393761235	-3.96359171668323	1.36547971837434e-13	7.84636607580343e-12	13.4095467132385	0.279550003789883
Glyma02g00840	313.218710597745	97.0632753380715	529.374145857419	5.4539077113729	2.44729028780889	1.38634577807129e-13	7.957047122055e-12	0.59644243504929	11.0548323597107
Glyma08g14370	109.733459132715	28.3125044986603	191.154413766769	6.75158970043835	2.7552272329656	1.46606778591233e-13	8.404890347213e-12	0.0344106803824523	4.36949958213621
Glyma01g45260	189.416097004397	62.8858031975088	315.946390811286	5.02412905213242	2.32887352244615	1.52141716947138e-13	8.71213365289674e-12	0.420168725935179	0.325129316933062
Glyma10g42820	281.951680793804	91.9916597267441	471.911701860865	5.12994007568351	2.35894197339195	1.55875578679819e-13	8.91565161099449e-12	0.0314589782099383	0.775095601894086
Glyma15g06780	88.5893155579871	22.8171942222273	154.361436893747	6.76513665047283	2.75811907580837	1.74398637907466e-13	9.96362725095765e-12	0.849585747490615	0.151819201308798
Glyma12g17680	40.5896409697456	5.58095050587557	75.5983314336156	13.5457806612021	3.75977163524091	1.76255875836405e-13	1.00465849226751e-11	0.0339181853093414	0.996077687110783
Glyma11g36040	98.2247181555225	29.6875189423454	166.7619173687	5.61723994829475	2.48986143097798	1.77678161631692e-13	1.01160275950811e-11	0.443590028023234	11.8412660773336
Glyma15g04340	62.9588479125062	13.4812171557402	112.436478669272	8.34023199614419	3.06008751496869	1.86211605816044e-13	1.05897173536899e-11	0.0752585128003388	2.51086831047871
Glyma14g35400	14.4611301089497	0.257198911515704	28.6650613063838	111.450943308652	6.80026501723785	1.8833248543569e-13	1.06980618015531e-11	0.00628242444186134	9.2558138930942
Glyma06g13110	373.235944661194	634.855610438161	111.616278884227	0.175813644943914	-2.50788105211367	1.91482095326313e-13	1.08645275826452e-11	11.2847288093571	0.937695373142567
Glyma06g03780	47.3338844821443	8.48508081646409	86.1826881478245	10.1569672713782	3.34439779269821	1.91944506306128e-13	1.0878317791681e-11	0.0107726245021658	1.71483482436795
Glyma13g31870	140.752345887237	43.5911529777078	237.913538796765	5.45784000983944	2.44833010432362	1.93281622175108e-13	1.09415932005292e-11	0.0165114089434556	0.768650531523912
Glyma04g00270	47.1427430845016	87.9085181299011	6.37696803910212	0.0725409570626474	-3.78506041027261	2.00245973740386e-13	1.13100203163847e-11	6.0203111507569	0.0812751175403228
Glyma06g42340	32.225579044465	61.100178896424	3.35097919250603	0.0548440160574089	-4.18852197070051	2.02656599482784e-13	1.14331521824246e-11	0.404646259952991	0.0382514388298206
Glyma13g32540	13.096785436397	0	26.1935708727941	Inf	Inf	2.0953586911058e-13	1.18078224422655e-11	0	2.05957016556084
Glyma07g14790	34.2394568930529	3.36713393195173	65.1117798541541	19.3374487531634	4.2733255632311	2.19166347949931e-13	1.23365030588389e-11	0.00639858982516083	5.89013532232619
Glyma08g26280	198.415880780883	337.270882588304	59.5608789734626	0.176596563914374	-2.50147082252341	2.23907396900293e-13	1.25890791522511e-11	11.8884299532505	0.139305827702103
Glyma15g17110	22.8499356802054	0.846539018462901	44.8533323419479	52.9843650011432	5.72749479676965	2.26702645498651e-13	1.27318054250035e-11	0.00939754281303468	6.70331625412734
Glyma13g32030	81.836953629549	18.47234976092	145.201557498178	7.86048117199281	2.9746176284127	2.27986925136591e-13	1.27894475311353e-11	0.251955026209878	5.48377427487841
Glyma02g41540	14.4952535233498	0	28.9905070466996	Inf	Inf	2.29860835400506e-13	1.28799986751538e-11	0	0.507999168602934
Glyma15g01470	808.244000329156	242.970627073092	1373.51737358522	5.65301818631777	2.49902133829322	2.32104358811237e-13	1.29910329045703e-11	0.103333551008118	0.381878537240036
Glyma11g03800	643.767300401235	219.781020343868	1067.7535804586	4.85826109455677	2.28044002593513	2.51670689843052e-13	1.40702925696922e-11	0.0648789830292604	4.95351174262242
Glyma04g05980	102.712647750197	30.0938747373704	175.331420763023	5.82614974951356	2.54254278354213	2.52284070985188e-13	1.40887016668417e-11	0.00527980840461177	6.29816397908025
Glyma17g09850	89.1494567917155	23.6387889841851	154.660124599246	6.54264161766989	2.70987324722881	2.53120900921725e-13	1.41195337195819e-11	0.13258797653888	2.6394958098843
Glyma06g17860	63.3001451763566	14.5935291726657	112.006761180047	7.67509763093089	2.94018510237389	2.56350208951053e-13	1.42836032155986e-11	0.199745946909777	0.384333552687051
Glyma07g39180	340.101565120885	573.369939304465	106.833190937306	0.186325064524488	-2.4241063356217	2.74509070653158e-13	1.52782321141303e-11	14.2379056428766	0.0320809932945119
Glyma05g32850	777.427203568772	220.005466225837	1334.84894091171	6.06734443380364	2.60106521327221	2.7793093842162e-13	1.54513399510405e-11	0.20485510052369	2.92435642075005
Glyma13g21120	108.111866241341	30.9399951564719	185.283737326211	5.9884863067748	2.58219138303369	2.84303151759816e-13	1.57878984275132e-11	0.236504860844883	1.33405460873332
Glyma03g34040	285.475798536398	481.917547243281	89.0340498295158	0.184749549666366	-2.4363572471324	2.92936587832043e-13	1.62491335465224e-11	13.7730102309372	0.235000398812852
Glyma13g17180	541.781657788108	167.115556379744	916.447759196472	5.48391651291867	2.45520660771177	3.0013550133532e-13	1.66298542024788e-11	0.749300816606518	2.41068776336611
Glyma08g06250	308.770633478416	104.051993739774	513.489273217058	4.93492969006683	2.30302953017012	3.03823618235583e-13	1.68154165494448e-11	0.0510421113360097	0.300998602153232
Glyma06g08700	15.6890312399944	0.582999392980573	30.7950630870083	52.8217755589232	5.72306089217048	3.15140693162972e-13	1.74223266153309e-11	0.00709467787593221	12.1174597915731
Glyma07g32610	26.4595646372288	2.05577651850672	50.8633527559508	24.7416741547847	4.62887121901279	3.21873025547932e-13	1.77747030477973e-11	0.0287486933201704	1.42602873182771
Glyma13g17940	32.5181584344701	2.72821439695524	62.308102471985	22.8384186160452	4.51339085356648	3.36201971631294e-13	1.85453345641778e-11	0.0097422342543241	10.2643588857834
Glyma03g40910	84.5701536552367	21.6948527497102	147.445454560763	6.79633350185945	2.7647566485306	3.4555181128992e-13	1.90399048020746e-11	0.136595970533277	1.23617380682105
Glyma11g12500	976.385199810948	301.815668201718	1650.95473142018	5.47007629278134	2.45156095485508	3.48221363038822e-13	1.91657018791289e-11	0.13861409901691	1.76138802026802
Glyma16g01870	66.6125492102504	120.506823526978	12.718274893523	0.105539873355602	-3.24413993742955	3.50278062979391e-13	1.92575267662395e-11	15.4928238581908	0.245417302992494
Glyma01g45020	1348.84491460307	375.95129675601	2321.73853245012	6.17563645207193	2.62658782640287	3.51701662723003e-13	1.93143803482101e-11	0.031301229466215	3.43020077427981
Glyma10g31800	14.8697959679749	0	29.7395919359497	Inf	Inf	3.522804232404e-13	1.93247634828445e-11	0	1.23252899642917
Glyma06g06530	183.496074351823	57.3835276919722	309.608621011675	5.39542676207737	2.43173707707798	3.60831732745373e-13	1.97719841180586e-11	0.513219339163836	6.10693665834024
Glyma14g11920	15.4246925978377	0	30.8493851956754	Inf	Inf	3.62988424636529e-13	1.98682074809332e-11	0	2.92787917040592
Glyma11g34000	179.398243669137	55.8923749270823	302.904112411191	5.41941745732512	2.43813778209644	3.7474517772363e-13	2.04890996287925e-11	0.100886473939897	2.97927608253754
Glyma11g04370	16.1610248189259	0.263539625482328	32.0585100123694	121.645881349707	6.92654366453571	3.92953801908113e-13	2.14609901284398e-11	0.00549655335794753	0.765550648876433
Glyma11g37800	84.5301769457814	147.277149761023	21.7832041305398	0.14790620381971	-2.7572455283718	3.97820105559582e-13	2.17028592240921e-11	3.10214142296749	0.0483754904798239
Glyma13g27440	202.024159660166	333.858224142712	70.1900951776198	0.210239227617817	-2.24989621431422	4.06393915735207e-13	2.21462354739659e-11	2.19492849237652	0.436357900063845
Glyma10g35700	1726.94142855345	372.884828352831	3080.99802875407	8.26259958701986	3.04659575516301	4.07235485753063e-13	2.21677362661848e-11	0.0114103443352047	7.50789656178333
Glyma19g38580	21.5808932102183	1.09739721601198	42.0643892044247	38.3310515013786	5.26044166972856	4.20876378494414e-13	2.28851530806338e-11	0.00249813352581438	1.72948713854276
Glyma04g04250	204.446719297711	72.4296716254353	336.463766969987	4.64538578484774	2.21579841292124	4.26576990039068e-13	2.31697184403477e-11	0.277939044010468	12.1496252519431
Glyma10g42340	53.2229755945604	11.4768348389017	94.9691163502191	8.27485257767355	3.0487336095206	4.49951162659167e-13	2.44125581578426e-11	0.0293352031000294	1.57671581219696
Glyma05g26870	13.9752548670577	0	27.9505097341154	Inf	Inf	4.53828502068974e-13	2.45960168498365e-11	0	1.8567667620413
Glyma19g15790	143.078622854159	38.7911009776486	247.36614473067	6.37687867826186	2.67285043381871	4.65765492303086e-13	2.52154047634389e-11	0.0177853292747144	11.5593520423394
Glyma08g24680	11.5432512790219	0	23.0865025580439	Inf	Inf	4.79732296218216e-13	2.59432110899251e-11	0	9.39832953868982
Glyma05g37680	349.662391501991	116.960887460661	582.36389554332	4.97913369321171	2.3158947532919	4.8416937311925e-13	2.61546396655595e-11	0.264916208887106	3.2265037025459
Glyma14g01840	36.762015783829	4.79667234339521	68.7273592242628	14.3281329855472	3.84077872765742	4.94669358922505e-13	2.66927676920207e-11	0.0318050790747559	1.80990082968291
Glyma08g44760	282.453286872759	89.8130667554907	475.093506990027	5.28980385764394	2.40321422917284	5.14395512932271e-13	2.77270363981645e-11	0.431809086513216	3.20368955978849
Glyma17g04150	54.2411027838194	12.0679897194678	96.414215848171	7.98925240155269	2.9980605085307	5.32951632929845e-13	2.86960602356037e-11	0.108343879347071	5.94935916612758
Glyma17g13820	224.639184459263	62.6787866643754	386.59958225415	6.16794936258523	2.62479092111432	5.34957025891193e-13	2.87727970867075e-11	0.724186755390757	15.41248876465
Glyma04g42660	128.055708559718	39.9709274752267	216.140489644209	5.40744244121354	2.43494640369761	5.42492370707266e-13	2.91464752582593e-11	0.187722148839642	1.08440215533468
Glyma19g42830	45.4201485041815	83.3727554270457	7.46754158131737	0.0895681274184557	-3.48087074539056	5.7076714669954e-13	3.06324056329331e-11	0.411187846253393	0.125164172414283
Glyma03g32530	27.5841600472224	1.88801609245896	53.2803040019858	28.2202594643106	4.81865934739211	5.7246072238158e-13	3.0690083484219e-11	0.0141097201918909	6.16312641588595
Glyma18g06210	26.1230130309967	1.61813575301001	50.6278903089833	31.2877891825866	4.96752781521106	5.78937785760866e-13	3.10038064750338e-11	0.00544516165842719	7.59424176713009
Glyma06g39980	20.5232109810522	0.790618876446984	40.2558030856574	50.9168251415469	5.67007055938696	5.90949658312057e-13	3.16129380320334e-11	0.0328483960311613	2.16591236848591
Glyma02g41030	105.258318173395	28.8004523765286	181.716183970261	6.30949061474998	2.65752353654884	6.06892644489386e-13	3.24308256899016e-11	0.566789991831017	2.27531862935014
Glyma11g09710	13.1593073418511	0.319459767498245	25.9991549162039	81.3847550187887	6.34668666924858	6.1003690066019e-13	3.25637566240461e-11	0.0112547802145888	13.7589377284212
Glyma09g40580	70.1556717779605	18.7297765756104	121.581566980311	6.49135169816344	2.69851892278359	6.23962686916739e-13	3.32713006926893e-11	0.467870381051339	0.688567275471306
Glyma01g00850	44.5274839069997	8.00758099354873	81.0473868204506	10.1213321333554	3.33932727975217	6.34243987707915e-13	3.37832001615849e-11	0.0174369796908961	0.336930602180265
Glyma19g35740	22.4631240762456	1.04147707399606	43.8847710784951	42.1370495560817	5.39701739480837	6.37206301209551e-13	3.39045713272335e-11	0.0122821297126127	3.36445712718345
Glyma19g37150	31.9823722078304	3.26163436188652	60.7031100537742	18.6112553764805	4.21810346701409	6.39884301375608e-13	3.40105707451409e-11	0.0598883603840465	2.73752653957092
Glyma01g34380	48.0442409129024	9.02006566444047	87.0684161613642	9.65274748548798	3.27093963870446	6.47979234548744e-13	3.44039510077861e-11	0.132729813517228	0.71523008280771
Glyma13g18330	29.0537069123392	1.94393623447488	56.1634775902036	28.8916254526091	4.85257946758362	6.5882651221961e-13	3.49424671026422e-11	0.00172566594167274	12.3464453525334
Glyma16g01060	660.639641990418	222.152539555634	1099.1267444252	4.94762178557022	2.30673521960746	6.75520248723997e-13	3.57895824083579e-11	0.0427694831182239	1.23006571855306
Glyma15g04900	64.8505930066616	15.0785159932314	114.622670020092	7.60172089027493	2.92632605524349	7.4427488648029e-13	3.93481786999548e-11	0.116685894659386	3.13503588175825
Glyma05g06090	365.857493429152	611.693667161355	120.021319696949	0.196211479929037	-2.34951864174929	7.86797435415693e-13	4.15519540173208e-11	0.354482020793798	0.306159921992685
Glyma12g11490	54.8167031953578	10.3090212793216	99.324385111394	9.63470560591666	3.26824058480093	7.93135790889513e-13	4.18421317768202e-11	0.0383256567106713	3.91823547152324
Glyma08g11240	40.4742856799343	5.64840579214103	75.3001655677275	13.3312244797456	3.73673739367321	7.94655146323326e-13	4.18777350756363e-11	0.104272997887371	4.46940709448941
Glyma15g11410	44.5996151238841	10.3952488169131	78.8039814308551	7.58076913970934	2.92234423068544	8.36139238289872e-13	4.40171388819477e-11	0.762418108227152	6.66533356605876
Glyma14g26700	83.4116390923337	22.3267630808049	144.496515103862	6.47189718370288	2.69418868846316	8.45123570346318e-13	4.44283960850867e-11	0.398300257006176	0.84846645770741
Glyma06g15470	153.489240524704	44.854327137361	262.124153912047	5.84389891992634	2.54693122451681	8.4574321242835e-13	4.44283960850867e-11	0.141590533411495	6.05311800469018
Glyma14g09870	35.6021309490421	4.59539357389542	66.6088683241889	14.4947037186471	3.85745393894503	8.57021198087839e-13	4.49732076329904e-11	0.0520360246835911	2.79385287587839
Glyma07g01660	220.275644242315	373.620957939349	66.9303305452802	0.179139657781578	-2.48084333963303	8.78038484833341e-13	4.6013880011652e-11	1.62202919642312	0.753111036334073
Glyma19g34690	32.4729220064759	3.41671336000102	61.5291306529507	18.0082799374579	4.17058848356035	8.78708295443323e-13	4.6013880011652e-11	0.0127699029338568	5.69963419510588
Glyma14g39130	131.546865384811	223.116428718587	39.9773020510353	0.179176864207781	-2.48054373007851	8.85019618058185e-13	4.62954882484234e-11	3.10217704041947	0.027643573573834
Glyma19g24190	12.2453062027515	0	24.490612405503	Inf	Inf	9.01381368880044e-13	4.71016881799382e-11	0	2.30912307524656
Glyma18g10330	71.7484507487456	15.3819146761324	128.114986821359	8.32893625526026	3.0581322510221	9.08854636617495e-13	4.74422120314333e-11	0.124383756608372	9.11613128840078
Glyma20g27660	39.810213950008	7.36684668493333	72.2535812150826	9.80793877017362	3.29394997247867	9.21193146060685e-13	4.80357183103569e-11	0.0257362672382105	2.67477795191752
Glyma07g36430	79.2849173116247	20.0866872579047	138.483147365345	6.89427507817885	2.7853988626749	9.51099131250125e-13	4.9543073444006e-11	0.349496317363857	2.07310188149075
Glyma14g24220	304.741360673666	106.580972044023	502.901749303309	4.71849467741377	2.23832667572884	9.77186860194783e-13	5.08485796401462e-11	0.115955640786212	2.94219005993005
Glyma13g10000	161.202395228608	47.3292220606122	275.075568396604	5.81196048488454	2.53902489422077	1.07304106267863e-12	5.57778892015026e-11	0.468971951419317	5.41775608396863
Glyma11g13290	230.217755098176	77.5768608036258	382.858649392726	4.93521709214138	2.30311354787664	1.09287158504301e-12	5.67492166516052e-11	0.628360748685229	1.41779065204274
Glyma13g29390	11.5670934287831	0	23.1341868575661	Inf	Inf	1.10953960341218e-12	5.75544654113074e-11	0	8.17886087969486
Glyma06g20370	64.1654575777882	16.0901042710133	112.240810884563	6.97576653289736	2.80235175636089	1.12571180357202e-12	5.83323389123686e-11	0.00863292518378213	3.86419936976841
Glyma05g33450	29.971839738052	4.4611514912997	55.4825279848043	12.4368177348401	3.6365454786292	1.21371368607664e-12	6.28267867354286e-11	0.307699551571106	18.1851601341923
Glyma01g03700	189.264356371759	56.6569624577276	321.87175028579	5.68106259713345	2.50616079949016	1.24722251368485e-12	6.44940192425776e-11	0.137292265692247	9.65193309813129
Glyma01g07690	256.72541253126	85.5755366378676	427.875288424653	4.99997201577952	2.32192002032554	1.3291482457421e-12	6.86588140691153e-11	0.0386232472648774	5.23235831355791
Glyma05g17440	62.8276258359544	108.866960540747	16.788291131162	0.154209238944248	-2.69703889267099	1.41157450764648e-12	7.28407698586776e-11	0.0748075554905707	0.450621291608856
Glyma03g35990	40.4506036698004	6.54295935560813	74.3582479839926	11.3646201883034	3.50647756420744	1.43942306802314e-12	7.42006132466399e-11	0.187087034884077	2.32933060546232
Glyma01g45160	75.2656542033894	21.9121926038073	128.619115802972	5.86975106181861	2.55329931943493	1.44523171092452e-12	7.44226796934029e-11	0.0493988677812543	9.96964874565574
Glyma16g29930	207.479220151586	71.5115479923215	343.446892310851	4.80267735705747	2.26383889185493	1.45262879072032e-12	7.47259976471168e-11	0.164098742515071	1.23659369762773
Glyma03g07680	22.8262866467046	1.89435680642559	43.7582164869835	23.0992473743897	4.52977394103413	1.56640691738563e-12	8.04121315042994e-11	0.045505018153859	0.764968769991552
Glyma02g42470	54.9681331451203	11.6636174068493	98.2726488833913	8.42557205500261	3.07477464153459	1.56867399197564e-12	8.04452360517806e-11	0.0220777345336468	1.76103726806825
Glyma11g05190	513.281075356424	166.635551305876	859.926599406971	5.16052302565671	2.36751729205972	1.57979735052571e-12	8.0931973773316e-11	0.340090912860939	3.12954907459893
Glyma01g44660	24.8947586889453	1.81307380854317	47.9764435693474	26.4613847176453	4.72581665435009	1.59403610542138e-12	8.15771418656826e-11	0.0474031681510005	4.42690406946284
Glyma17g12600	142.359440402826	50.9768530957534	233.742027709898	4.58525808313125	2.19700293878759	1.69264472711147e-12	8.64451617069599e-11	0.256177735920067	10.7437946130607
Glyma13g11590	123.38788515087	41.62389656416	205.15187373758	4.92870419811259	2.30120839859449	1.77456030859987e-12	9.05354379665302e-11	0.382470288619424	2.18220146342233
Glyma17g05160	14.3259035598844	0.263539625482328	28.3882674942865	107.719161558079	6.75113109542218	1.79312228586894e-12	9.13884215377603e-11	0.00669513968922601	1.1969455622601
Glyma04g38020	121.062390192946	36.4591034057263	205.665676980166	5.64099656240762	2.4959500577726	1.81676363187389e-12	9.24982633517722e-11	0.0160850201787885	1.46148769563911
Glyma11g13570	218.980037710788	371.113147200383	66.8469282211922	0.18012546503802	-2.47292593981181	1.84260508991888e-12	9.37177296503355e-11	6.34903178708946	0.677695471085108
Glyma03g04700	26.1979277165484	2.5396170553887	49.8562383777081	19.6314000458929	4.29509115955292	1.89878520659799e-12	9.64761868803221e-11	0.0653783948776453	0.936603361959985
Glyma11g10060	14.8494148224975	0	29.6988296449949	Inf	Inf	1.92792950211435e-12	9.77566707667184e-11	0	4.94416890861528
Glyma15g42680	127.708502506538	40.9531047505428	214.463900262534	5.23681663622076	2.38869009062911	1.93061551606978e-12	9.77928737915225e-11	0.360596462943986	4.09898491195615
Glyma14g02680	178.872024463016	56.8127099457773	300.931338980254	5.29690168392718	2.40514873094471	1.94059068568565e-12	9.81978490848486e-11	0.0680942913898267	5.2770787705905
Glyma08g44690	13.882527221302	0	27.765054442604	Inf	Inf	2.03947737370772e-12	1.0299153051137e-10	0	2.48350043866541
Glyma11g36170	16.3229699890528	0.576658679013949	32.0692812990916	55.6122407694064	5.79733056333336	2.05164621110714e-12	1.03500646601021e-10	0.00656507808043124	0.989892481292517
Glyma09g07650	75.3091771562429	18.503384840818	132.114969471668	7.14004332765246	2.8359328289322	2.10326026769318e-12	1.05996622637099e-10	0.0248853188240459	2.92978416314673
Glyma09g34380	136.332950772084	40.8340273594345	231.831874184734	5.6774187895814	2.50523516461228	2.18200561310882e-12	1.09853460257935e-10	0.35724929786275	5.41814121712711
Glyma10g02830	54.3211409282736	13.3935934438911	95.2486884126561	7.11151109757624	2.83015614512565	2.18716703959871e-12	1.10001636403347e-10	0.00886888499925513	3.30417731512271
Glyma18g20510	793.077785960491	285.501836858684	1300.6537350623	4.5556755409111	2.18766500073628	2.29015014444852e-12	1.15064382637489e-10	0.808805271140113	5.70047386159382
Glyma17g12150	295.925312487247	115.269668172153	476.580956802342	4.13448710627482	2.047708370478	2.34656505934992e-12	1.1777951547891e-10	0.587425414100891	18.7629618580331
Glyma17g01150	195.009802928032	60.8002410519733	329.219364804091	5.41477071649547	2.43690024952737	2.35614927757698e-12	1.18140993604694e-10	0.427867196830567	4.36644698620759
Glyma08g19480	225.773854376433	376.705839611474	74.8418691413921	0.198674565859086	-2.33152090301248	2.37870049093342e-12	1.19151270045847e-10	4.21531618304694	0.482808898253821
Glyma17g32010	16.8263773551763	0.520738536998032	33.1320161733545	63.6250513825132	5.99152301117223	2.38604648869792e-12	1.1939863307218e-10	0.00494699376200403	0.670222584743968
Glyma16g04000	70.3517598259394	15.3871091064153	125.316410545463	8.14424656891629	3.02578123999513	2.43239302450467e-12	1.2159513113426e-10	0.00712037401536236	10.2933961932211
Glyma10g37330	17.5651729066008	1.1533173580279	33.9770284551736	29.460259328163	4.88069822484727	2.43732625505825e-12	1.21719042284329e-10	0.0226183440841504	7.24282128738465
Glyma08g09820	327.658755920951	127.429204593484	527.888307248417	4.14260066153948	2.05053675408871	2.45451654561912e-12	1.22454200701461e-10	0.124838108137837	6.41681251730035
Glyma18g20470	66.9004864045327	15.9771177032977	117.823855105768	7.37453759143606	2.88255259031685	2.56472591597961e-12	1.27823877561235e-10	0.184525987803762	2.27618741756151
Glyma18g01340	75.7786234826466	19.2894777769172	132.267769188376	6.85699067222308	2.77757555966234	2.61042816270017e-12	1.29971016654921e-10	0.00677883882837039	2.21040801901784
Glyma11g34490	288.269601950942	103.344950428577	473.194253473308	4.57878446417505	2.19496465503453	2.73539986931218e-12	1.36056649467594e-10	0.162557960363471	5.92879366302079
Glyma11g15600	75.2668871669647	19.3159869164674	131.217787417462	6.79322200749655	2.7640960032928	2.75069353731449e-12	1.36680253021468e-10	0.265872608809831	0.766762755321575
Glyma11g12650	658.695199718615	1083.99192503474	233.398474402488	0.215313849681129	-2.21548697360027	2.76695411978171e-12	1.37350605405381e-10	0.924722610064411	0.230874969426402
Glyma18g43140	11.3660451410381	0	22.7320902820762	Inf	Inf	2.84747095220884e-12	1.41206084520036e-10	0	4.44720863902079
Glyma13g43870	539.452959976335	192.100338649301	886.80558130337	4.61636656936002	2.20675778784828	2.93025820663898e-12	1.45166338129098e-10	0.064174021419891	1.01281090599547
Glyma08g41660	49.6324277589664	89.9553894891008	9.30946602883205	0.10348980846734	-3.27243939477225	2.97154895388274e-12	1.4706498265773e-10	17.5283005182069	0.109369196890601
Glyma16g03280	76.7751422852862	132.318857442584	21.2314271279887	0.160456548207435	-2.63974542790009	3.00541531103522e-12	1.48592766973317e-10	3.6817655207119	0.074293037888415
Glyma19g24160	67.595663912862	16.7528217788311	118.438506046893	7.06976458118546	2.82166217497653	3.04289506256509e-12	1.50295982223708e-10	0.115721228601433	1.02809859461274
Glyma13g42930	158.501793219145	52.2234071952747	264.780179243016	5.07014370496634	2.34202663864955	3.05292695780622e-12	1.50641440634438e-10	0.00530481319200047	0.886842567179051
Glyma13g44020	12.5102371011781	0.319459767498245	24.7010144348579	77.3212058228697	6.2727922314162	3.06912735826547e-12	1.5129028399243e-10	0.0122286847468201	6.71243293915184
Glyma14g12170	46.2753522197547	7.07456454692049	85.4761398925889	12.0821768358585	3.59480850214716	3.10037384694456e-12	1.52678787557081e-10	0.0262388347456684	9.84192973907335
Glyma07g00790	169.127418372962	52.9859520491264	285.268884696797	5.38385880907278	2.42864057597322	3.24868541727108e-12	1.59823720081818e-10	0.0858792574726065	4.46784926651793
Glyma08g08160	45.9181211524175	83.256698287627	8.57954401720792	0.103049294455182	-3.27859346763751	3.31843397297172e-12	1.62931822494721e-10	1.79181374572093	0.0928799108324607
Glyma08g05560	65.9571413949839	116.333362693741	15.5809200962269	0.133933376766949	-2.90041256368177	3.36781363977999e-12	1.65192758058051e-10	1.46089537425729	0.00628728846081528
Glyma08g47950	57.8040962596928	101.438749392941	14.1694431264449	0.1396847182289	-2.83975389906	3.54799518632052e-12	1.738587759779e-10	0.0357245350408113	0.136415626939255
Glyma01g33960	26.7472962470304	3.5124925594356	49.9820999346252	14.2298094839684	3.83084444133546	3.59475553335371e-12	1.75976235833179e-10	0.0368703008759614	4.43208464433631
Glyma09g05400	11.5809275029325	0	23.1618550058649	Inf	Inf	3.8480264373284e-12	1.88188985233841e-10	0	0.443461856709026
Glyma13g06600	55.845055533609	10.1754476866611	101.514663380557	9.97643214397648	3.31852395899965	4.04865821685196e-12	1.97805872880481e-10	0.296500384458569	7.95185979694124
Glyma12g33150	109.470118533631	34.5070116836659	184.433225383597	5.34480432772158	2.41813713211919	4.1263406960559e-12	2.01402790469894e-10	0.0261822251522336	2.32976773763032
Glyma15g40190	461.535253004024	157.224081854312	765.846424153737	4.87105038313018	2.28423290560007	4.21825912631919e-12	2.05686794566537e-10	0.14783751328975	2.51904382042418
Glyma06g04000	14.3978855010958	0.527079250964656	28.2686917512269	53.6327159520885	5.74504140794302	4.27955989468942e-12	2.08470898995725e-10	0.0260104408669807	9.25655909621897
Glyma16g08020	181.946685420101	55.8712881209897	308.022082719213	5.51306571010478	2.46285479698087	4.38793069137208e-12	2.1354021882742e-10	0.0227138916946295	12.0962920866379
Glyma02g11110	39.7842861574044	72.0896903725943	7.47888194221447	0.103744126289904	-3.26889843758259	4.40729766744714e-12	2.14272442479121e-10	4.88870107600606	0.283589575511176
Glyma05g25270	269.786638979636	94.9725251074682	444.600752851805	4.6813618185755	2.22692827406329	4.55070610393737e-12	2.21027929181444e-10	0.3225086792572	2.94925522878098
Glyma15g18850	67.0854619747351	18.4024112111005	115.76851273837	6.29094260585468	2.65327620007864	4.55940548550648e-12	2.21135011815714e-10	0.188882799031398	0.899275439610625
Glyma06g19710	82.2978843769417	145.278783431006	19.3169853228772	0.132964944134812	-2.91088216186202	4.56182934235683e-12	2.21135011815714e-10	5.52671800752183	0.602654670633024
Glyma16g25080	427.448806217147	151.409649227956	703.487963206338	4.64625581522349	2.21606858875587	4.58533909803363e-12	2.22057583858875e-10	0.0526250808472369	0.689781836006258
Glyma09g40570	12.06064778014	0.263539625482328	23.8577559347977	90.528154508581	6.5002946390505	4.86809009780136e-12	2.35520573609726e-10	0.00889091189722618	8.0634814343014
Glyma09g06830	47.7358840324077	9.87657494410782	85.5951931207076	8.66648545726594	3.11544705211568	4.96300913863245e-12	2.39878775033902e-10	0.0556896828593832	1.31899064537053
Glyma10g05160	72.9900711110521	125.94128476387	20.0388574582344	0.159112696807927	-2.65187913105397	5.25883765619339e-12	2.53929658588734e-10	0.330477912942591	0.0488331728389183
Glyma11g03220	64.9973033525922	115.051644185936	14.9429625192481	0.129880477806111	-2.94474349773434	5.30191227974825e-12	2.55760534973459e-10	3.54546695703241	0.0504458927190744
Glyma12g12260	98.5164441430247	28.9598294118162	168.073058874233	5.80366190988875	2.53696347820311	5.49051351963911e-12	2.64601132593686e-10	0.254560109840175	1.94431223687092
Glyma03g20630	75.2613495125595	22.624658248462	127.898040776657	5.65303746788535	2.49902625909367	5.6266979469876e-12	2.70900923486519e-10	0.193089809930148	1.21677616048314
Glyma03g40770	60.8871587799927	16.7234107763654	105.05090678362	6.28166754906747	2.6511475918273	5.67962480628238e-12	2.73183893446696e-10	0.725328350108916	5.51132186584118
Glyma09g07390	12.1846414403422	0	24.3692828806845	Inf	Inf	5.70950013863813e-12	2.74354759568861e-10	0	1.3529953506338
Glyma09g00740	18.9307884421281	0.784278162480359	37.0772987217758	47.2756994846255	5.563026899134	5.82802281430233e-12	2.79778946138676e-10	0.0124293529689367	3.06911340427492
Glyma19g02180	441.794882178195	167.498307004698	716.091457351692	4.2752160911788	2.09599734299107	5.88260240720536e-12	2.82125970380381e-10	0.269647332751696	10.5910276751599
Glyma17g14860	368.449432237581	607.351437465401	129.54742700976	0.213298955132776	-2.229051196384	5.90927546485199e-12	2.83131372272474e-10	0.840849983605464	0.317918509731959
Glyma09g28200	132.328302462453	227.287265912097	37.3693390128094	0.164414574053885	-2.60458990667466	5.98346860115369e-12	2.86409467115069e-10	18.3837825051276	0.65046974662682
Glyma19g22560	114.679776451295	40.6901524332095	188.669400469381	4.6367336858487	2.21310886685933	6.02769231535995e-12	2.88248082853134e-10	0.441713995661822	2.19261182673261
Glyma19g02450	42.0216949247862	7.70714336795036	76.3362464816221	9.90460963773702	3.30810011647783	6.07200191698656e-12	2.90087259213259e-10	0.00531987471523381	1.57830371696421
Glyma18g07520	120.00756862538	42.1898572976472	197.825279953112	4.68892981925645	2.22925868593261	6.18616482184495e-12	2.95256894624919e-10	0.831590769100205	0.336982079030656
Glyma12g11210	134.995269600388	41.8709784930828	228.119560707693	5.44815451937382	2.44576762133329	6.21405720912916e-12	2.96302977885303e-10	0.457528373297196	3.9646169153183
Glyma18g00320	41.6390554625052	6.96272426288866	76.3153866621217	10.9605642534034	3.45425016550631	6.49308347450442e-12	3.09013444818305e-10	0.092427296207535	4.81047385243486
Glyma01g04350	156.492976211363	57.4052610006009	255.580691422125	4.45221721785133	2.15452398159993	6.66214792058588e-12	3.16755431813858e-10	0.441014283865002	12.8528559254289
Glyma07g39250	154.888820779144	52.2838532776383	257.493788280649	4.92491987752514	2.30010025386091	6.8404694663684e-12	3.2461136922221e-10	0.00969763483276248	1.76491867198752
Glyma19g41900	37.7671855797838	7.7164451392196	67.817926020348	8.78875243674793	3.13565838936692	7.07467038495488e-12	3.35404306300108e-10	0.379583868452944	11.9374071536432
Glyma17g11340	236.960144330415	80.1742127746493	393.74607588618	4.91113117621631	2.29605535740379	7.17125447092305e-12	3.39658557032544e-10	0.653238295018867	3.44501493566582
Glyma13g35100	440.546557820952	170.81253217195	710.280583469955	4.15824632091365	2.05597522126387	7.47542576031745e-12	3.53727446044029e-10	0.031912028149833	5.44075734544257
Glyma04g05550	311.326094232312	118.462407098718	504.189781365905	4.25611629641926	2.0895375723558	7.69405311461879e-12	3.63725542377451e-10	0.303908633611005	2.27777272198587
Glyma03g03910	9.8096474734965	0	19.619294946993	Inf	Inf	7.85371859537139e-12	3.70919909661397e-10	0	9.83073293330069
Glyma13g39850	27.3220645390088	4.88133499794163	49.762794080076	10.1945050075564	3.34971982213196	7.87214998304198e-12	3.71436648581401e-10	0.339546057176382	18.0796328482284
Glyma09g26940	181.864583689093	302.772570148169	60.9565972300178	0.201328004053297	-2.31238023460604	7.89996723462874e-12	3.72394843312965e-10	4.28544028176762	0.400535872019895
Glyma01g31750	1253.62712603464	404.630028220867	2102.62422384841	5.1964117272599	2.37751574436227	8.15859744901147e-12	3.8422112772695e-10	0.247324526800616	4.1268927230387
Glyma11g09270	168.124404826637	60.9131464379026	275.335663215371	4.52013529618043	2.17636595587217	8.54352084240241e-12	4.01966981569958e-10	0.00623518195041987	0.411064159017233
Glyma08g47100	73.6441575517206	126.533711084704	20.7546040187372	0.16402430499208	-2.60801848679105	8.71300585413833e-12	4.09552569011109e-10	9.66732996279822	0.233918070195894
Glyma13g06880	15.4948417051985	0.520738536998032	30.4689448733989	58.511023687717	5.87063655413621	8.78110051521309e-12	4.12362475899069e-10	0.00564594798961665	0.87129080734874
Glyma19g34250	107.063201309037	32.8384001094967	181.288002508578	5.52061007552406	2.46482770618805	8.79043467671732e-12	4.12410270216095e-10	0.112600110412894	1.29347803054184
Glyma20g34340	93.8730644284831	157.601548415418	30.1445804415484	0.191270839307309	-2.38631115425883	9.00901377310691e-12	4.22265588854794e-10	7.55459702819769	0.225647687484978
Glyma11g28190	38.3765695833302	7.26768782883474	69.4854513378257	9.56087451391904	3.25714258464868	9.11094548179862e-12	4.2664002496921e-10	0.0638609566477775	0.550997063743335
Glyma15g03400	36.4288328031011	68.4445206136081	4.41314499259403	0.0644776959942153	-3.95505599735282	9.19308703874767e-12	4.30080364388205e-10	6.15038887398906	0.210228031313064
Glyma13g17800	47.8091539271193	8.28380204696431	87.3345058072743	10.5428045373536	3.39818679050813	9.21148311260924e-12	4.30534823331095e-10	0.00132556188895439	8.70237664127543
Glyma13g03650	703.732025551744	240.832618314421	1166.63143278907	4.84415873960215	2.276246141887	9.54836402082141e-12	4.45860048768864e-10	0.017718188639949	0.479574331182195
Glyma08g48000	23.8019482405435	3.18669207797073	44.4172044031163	13.9383421166318	3.80098706625478	9.72145335296194e-12	4.53515401480134e-10	0.0504226449119883	9.21716558926346
Glyma14g11320	49.4609638269883	11.0806180138687	87.841309640108	7.92747385842235	2.98686121491674	9.80891247422664e-12	4.57165384959492e-10	0.0190067864744519	0.062374761243596
Glyma03g35570	20.3378597151933	1.03513636002944	39.6405830703572	38.2950349355228	5.25908544948575	9.93466841468693e-12	4.62591743365563e-10	0.0243288951165762	3.66261444247716
Glyma04g01490	238.357087520938	83.1359748316873	393.578200210189	4.73415030024014	2.24310550961477	1.00351763719694e-11	4.66833392388334e-10	0.0377829237576534	4.29493729086577
Glyma15g37230	23.2299319374927	2.0766134340255	44.3832504409599	21.3728996036221	4.41771074270673	1.01652762875127e-11	4.72442409651127e-10	0.0523450203782073	1.88203896319053
Glyma03g05220	130.710111065574	40.9775340063115	220.442688124836	5.37959868670678	2.42749855302486	1.05962233792814e-11	4.92010034998655e-10	1.92691078865485	2.49576091846344
Glyma03g00830	311.650010884429	124.262562552323	499.037459216535	4.01599201695529	2.0057564014823	1.09869274707544e-11	5.09674212604966e-10	0.220143774796589	3.69262872218138
Glyma03g30420	1088.33148345538	357.257911631557	1819.4050552792	5.09269353048103	2.3484289009467	1.10372333436913e-11	5.11529347209021e-10	0.0568007427144364	2.54562552607231
Glyma20g32770	40.206146517739	7.75490802238074	72.6573850130973	9.36921299432661	3.22792786785591	1.11462704590778e-11	5.16100422096796e-10	0.0835023020731282	0.256901640578596
Glyma15g13500	2297.56468427663	534.50453957457	4060.62482897868	7.59698847873334	2.92542763331602	1.18390776167847e-11	5.47667778933167e-10	0.0327453556360465	0.0869719508604837
Glyma02g47380	177.167216589351	65.123358549867	289.211074628835	4.44097296375427	2.15087578833354	1.23089603321672e-11	5.68873572108266e-10	0.308441903927771	1.46107293797634
Glyma03g38510	268.86302195539	99.7948321847028	437.931211726078	4.38831552835866	2.13366726202931	1.25657242470591e-11	5.7965978177829e-10	0.0292543720337331	2.22320043565062
Glyma13g01150	91.3337785433741	26.2223132435917	156.445243843156	5.96611147116814	2.57679093332165	1.261542100314e-11	5.81411456826871e-10	0.144301089362959	1.75443717054976
Glyma09g37150	133.372523251736	45.8677301887618	220.87731631471	4.81552750497402	2.26769384316241	1.27488290169954e-11	5.87014327718478e-10	0.245900800646126	0.747363557344865
Glyma15g15680	287.126842347281	108.90794389445	465.345740800112	4.27283560922893	2.0951938126164	1.2852716240284e-11	5.91248792537741e-10	0.16958694946177	0.248740859973053
Glyma18g07140	70.2616650242965	17.7861433652417	122.737186683351	6.90071951872427	2.78674679551057	1.29693421089413e-11	5.9606086671214e-10	0.08388595081588	3.30655388200254
Glyma16g34340	326.788843703245	530.423328188366	123.154359218124	0.232181264799856	-2.10667653211898	1.30101366548638e-11	5.97382108069162e-10	4.07743807607548	0.0813769928780174
Glyma14g05090	118.689559092232	40.8133591527033	196.565759031762	4.8162112384896	2.26789866992944	1.30358885803726e-11	5.98010836910893e-10	0.0234664455944305	4.35694374440309
Glyma09g04170	114.717156496787	38.8264340947195	190.607878898854	4.90922958399563	2.29549663705372	1.31098446621877e-11	6.00847686504519e-10	0.076684365872797	4.49389841799389
Glyma06g11920	65.9820975961091	116.208591091202	15.7556041010162	0.135580372785443	-2.88277975221392	1.33334478127195e-11	6.10531557740314e-10	2.48188262102133	0.0909584619122419
Glyma04g09670	14.0718603681219	0.846539018462901	27.2971817177808	32.2456273395945	5.01103163237864	1.4024095639387e-11	6.41563563429152e-10	0.0200214029142601	8.99951103330621
Glyma01g22160	248.981475016812	86.1180304708934	411.84491956273	4.78233091619446	2.25771396163359	1.41928765556252e-11	6.48686404049265e-10	0.197745018557656	2.71556387251891
Glyma08g01430	14.7223206063304	0.576658679013949	28.8679825336468	50.0607787313793	5.64560882824602	1.49448086017153e-11	6.82424547476117e-10	0.00774312000377265	0.247103988715068
Glyma07g13350	34.0230545405276	6.13858704298964	61.9075220380656	10.0849791009749	3.33413618915542	1.52564234009419e-11	6.96012913019973e-10	0.00253803812838785	1.38880197252719
Glyma03g38130	94.8457636103057	32.2669138733665	157.424613347245	4.87882460544778	2.28653361907065	1.53517561448924e-11	6.99718370611408e-10	0.492217559903448	1.96837122614113
Glyma03g08740	2061.61468657382	571.370919704101	3551.85845344354	6.21637946726963	2.63607457305684	1.56143690213784e-11	7.11034490147066e-10	0.610479080170872	19.8471822899994
Glyma14g11420	46.5496869369097	9.6687055700676	83.4306683037518	8.62893876529208	3.109183139683	1.56456809734568e-11	7.11806715113509e-10	0.557828513133666	4.31905258090347
Glyma17g34590	552.991396480601	204.227524998263	901.755267962939	4.41544433332681	2.14255862592169	1.56902074381083e-11	7.13178173103381e-10	0.206617585802269	1.97353892559457
Glyma03g37360	83.7423638599521	27.1021207149328	140.382607004971	5.17976465685296	2.37288655040135	1.57954381086441e-11	7.1730382399969e-10	0.00322823791331288	2.31365832258968
Glyma07g11720	40.9445165142088	7.0249851188712	74.8640479095463	10.656826547353	3.41370598270219	1.63299857203302e-11	7.40708594820819e-10	0.0767538218006467	2.48525334301253
Glyma02g07130	538.862814216251	198.500944409526	879.224684022975	4.42932242281454	2.1470860188681	1.63406977764464e-11	7.40708594820819e-10	0.190002427236451	0.891613793130755
Glyma11g07080	11.8545784081009	0	23.7091568162019	Inf	Inf	1.65872436714843e-11	7.51197638053797e-10	0	0.991894647550561
Glyma13g01690	242.323352114512	88.7828969225695	395.863807306455	4.45878452976929	2.15665048327051	1.73593873070255e-11	7.85448920214777e-10	0.382066861646613	0.057071969677272
Glyma13g19130	127.298928562976	46.8618392202898	207.736017905661	4.43294632396157	2.14826589383111	1.79983678248415e-11	8.13618104315306e-10	0.204507593737857	2.42314792777667
Glyma02g15430	181.588810951176	72.3892907994699	290.788331102882	4.01700759727586	2.00612118992255	1.83465747000671e-11	8.2860349669975e-10	0.608551699990886	4.90591045732303
Glyma19g32650	408.327035601353	161.639885992538	655.014185210168	4.05230541452131	2.0187429114072	1.84923788066209e-11	8.34428630591748e-10	0.187161519593971	2.32167081306293
Glyma13g21490	200.541238743571	66.4984169683503	334.584060518792	5.03145902973955	2.33097681548691	1.85312995046145e-11	8.35424674939846e-10	0.969602282410898	4.22861325833213
Glyma20g34140	12.6879838933946	0.319459767498245	25.0565080192909	78.4340019261692	6.29340730759441	1.87574966866086e-11	8.44854006075314e-10	0.0119487512416987	0.0937804450026163
Glyma15g16190	111.799181449935	184.599881164719	38.9984817351507	0.211259517011023	-2.24291176018917	1.88412009607448e-11	8.47854043233517e-10	1.18649620848852	0.236438376936165
Glyma11g03470	18.9988022850905	1.04781778796269	36.9497867822183	35.2635612858427	5.14010627544389	1.90108849086356e-11	8.54714218149808e-10	0.0285600088418793	3.35494857806556
Glyma18g39880	134.132381744005	45.7370364716177	222.527727016393	4.86537266476554	2.2825503129238	1.95778543499712e-11	8.79407425013651e-10	0.0379138556248226	1.09169450934053
Glyma07g16770	2123.71524375486	547.61776910104	3699.81271840868	6.75619552024806	2.75621107947303	2.06951046276917e-11	9.27911608035473e-10	0.129998779866252	0.433102335639965
Glyma01g04360	207.422616001268	82.6368228819295	332.208409120606	4.02010142131506	2.00723189896205	2.11236816352208e-11	9.46222025844075e-10	0.44059892165466	15.422952050505
Glyma17g07910	89.4512655180598	23.4524250155989	155.450106020521	6.62831694023652	2.7286425882527	2.11416415534429e-11	9.46222025844075e-10	0.033842312787506	10.9064447372249
Glyma18g45180	14.8443823393556	0.520738536998032	29.1680261417132	56.0128050246902	5.80768477266166	2.32281257451708e-11	1.0385360181616e-09	0.00604864607098721	0.807161152802746
Glyma02g42400	10.5893777009809	0	21.1787554019618	Inf	Inf	2.32461177688924e-11	1.0385360181616e-09	0	0.569779819162092
Glyma06g14190	72.2456182594836	22.4788810216168	122.01235549735	5.42786606593173	2.44038512230429	2.41039131124087e-11	1.07588933505342e-09	0.126106179117121	3.94954709381687
Glyma13g38630	136.932648838019	50.7288747737207	223.136422902318	4.39860777313968	2.13704696088096	2.41441741001505e-11	1.07671726045545e-09	0.258823160534762	4.41602097264836
Glyma08g05500	18.4220212676327	1.58123775289397	35.2628047823714	22.3007607286341	4.47902101941449	2.46435098108748e-11	1.09799788995623e-09	0.149410691748986	8.74891113129955
Glyma19g45280	29.9691733239301	4.65946920349687	55.2788774443633	11.8637713932903	3.56849079831985	2.52858981202205e-11	1.12560833732651e-09	0.0055701118451614	2.90197178596892
Glyma18g50310	85.5256890090519	25.1303383610373	145.921039657066	5.80656883965024	2.53768591229236	2.6071891803499e-11	1.15855232770041e-09	0.164110309335173	1.97898083349716
Glyma10g01380	19.2055540611735	1.7426574649751	36.668450657372	21.0416856980531	4.39517838178015	2.60726839627679e-11	1.15855232770041e-09	0.0208995548968131	1.79051396508319
Glyma12g36530	97.6098903591013	166.244131876568	28.9756488416343	0.174295769207348	-2.52039054445794	2.62572091163725e-11	1.16570725163913e-09	3.83162996427568	0.112658736896607
Glyma06g19810	155.057134113292	52.6159944730698	257.498273753514	4.89391631446418	2.29098943167072	2.64172287268515e-11	1.17176240837618e-09	0.0194998369423357	3.21043754850195
Glyma09g36220	30.9580862743952	3.7950543268178	58.1211182219727	15.3149634278643	3.9368700166723	2.64741359813185e-11	1.17323717901125e-09	0.16076496731743	5.26269292836985
Glyma03g41750	184.973462449914	62.504354452001	307.442570447828	4.91873843259868	2.29828833783697	2.84113872161034e-11	1.25796490361301e-09	0.052636024303503	5.93182128469789
Glyma11g17520	113.883419374048	40.425047924682	187.341790823413	4.63429978295782	2.21235137208311	2.99323959162961e-11	1.32412802273784e-09	0.195619938945701	2.34461922904096
Glyma14g17660	19.8899644031682	1.35459612752768	38.4253326788088	28.3666340822486	4.82612306887162	3.01183069653982e-11	1.33116474368458e-09	0.01252103697042	2.29809679033058
Glyma04g02990	13.6490291814143	0.257198911515704	27.0408594513129	105.13597935527	6.71611265883343	3.02130938185567e-11	1.33416502445434e-09	0.00690883026371672	1.65831280062753
Glyma04g00930	35.3595203419385	5.87504741750731	64.8439932663696	11.0371863677454	3.46430053777791	3.04619292630942e-11	1.34395646989043e-09	0.00722563641708007	1.17795485361005
Glyma03g33020	63.9255769661845	111.93231986723	15.9188340651394	0.142218387718773	-2.81382008875078	3.26587898044428e-11	1.43959945457984e-09	0.647683417720388	0.342134739049159
Glyma07g10530	42.142086041248	8.62228395636243	75.6618881261336	8.77515615457112	3.1334247985136	3.29191023681783e-11	1.44978533431435e-09	0.0317400065353502	0.590899255587483
Glyma10g07620	217.206544068863	70.2445383696549	364.168549768071	5.18429700330109	2.37414837117694	3.31099893145497e-11	1.4568982875852e-09	0.230551973752832	14.5466131660824
Glyma06g06100	13.1497246276293	0.257198911515704	26.0422503437429	101.253345864774	6.66182577167581	3.42903585178832e-11	1.50749900611864e-09	0.00734644774230739	2.58787110735091
Glyma19g41430	20.0382897860055	38.5397429989519	1.53683657305917	0.0398766689518651	-4.6483112887482	3.54373204707452e-11	1.5565427122624e-09	3.34803433707464	0.0402953507654246
Glyma08g23340	132.441091179755	220.352712495774	44.5294698637374	0.202082694419255	-2.30698231470615	3.55565869190586e-11	1.56039924364258e-09	2.66087664591102	0.108588466881918
Glyma06g43580	18.2040194305607	35.6175089269725	0.790529934148846	0.0221949810069449	-5.49362271567798	3.5958825383955e-11	1.57665618991187e-09	0.654787012966018	0.0120856762894731
Glyma14g06400	54.2991924067983	14.7769320839493	93.8214527296474	6.34918345679859	2.66657106455023	3.63161283258659e-11	1.59091590431068e-09	0.0757885429165148	2.70078784966744
Glyma11g02220	179.143635408643	67.8958112232001	290.391459594085	4.27701583297171	2.09660454789872	3.63965737630086e-11	1.5916279478903e-09	0.207884179257399	2.39113107062524
Glyma05g05180	289.246981130696	107.365081497716	471.128880763676	4.38810155212055	2.13359691385537	3.65448473709349e-11	1.59670394812746e-09	0.332760360715141	0.672102754845396
Glyma05g08440	28.881215429893	54.264606330443	3.49782452934298	0.0644586732656469	-3.95548169564922	3.67574286858764e-11	1.60457824694772e-09	4.47409934312967	0.0455049626908019
Glyma15g13510	332.311041845283	121.827835771451	542.794247919114	4.45542058990029	2.15556162800364	3.72443719505149e-11	1.6244049296623e-09	0.139329088007566	4.03964624157409
Glyma04g40120	18.9063662121439	1.53503798150868	36.2776944427792	23.6330923923617	4.56273651333268	3.90273833964662e-11	1.70067481777747e-09	0.0789217279170129	0.687114068550237
Glyma05g08460	34.0701886320885	63.3694158312161	4.77096143296089	0.0752880765962605	-3.73143478699577	3.96689621515119e-11	1.72711486663167e-09	0.544956643249648	0.0586791952969631
Glyma11g00260	148.507574114577	60.0400762924903	236.975071936664	3.94694821475942	1.98073759072838	3.97589171761045e-11	1.72951289716055e-09	0.365404153231001	4.45353387776142
Glyma05g38110	132.363943524734	45.8374819875733	218.890405061895	4.77535840911237	2.25560901705295	4.03982328945062e-11	1.75578297041066e-09	1.78155945613268	6.65411687288364
Glyma02g04760	218.960063564114	95.8498121082672	342.070315019962	3.56881570757359	1.83544540303041	4.10427377290545e-11	1.78223236776166e-09	0.192609474335063	17.6362876739001
Glyma16g32960	765.413591829574	291.605893728092	1239.22128993106	4.24964418272894	2.08734205129686	4.18596803650753e-11	1.81611684103594e-09	0.10984334716201	16.0987854386772
Glyma18g04490	40.3037923713852	72.2412210052572	8.36636373751319	0.115811494062432	-3.1101496498162	4.21301681850897e-11	1.82625440585542e-09	2.32824848537362	0.123608310462647
Glyma18g47630	19.3455489216715	37.387344021433	1.30375382190999	0.0348715282145367	-4.84180659941341	4.33461944507684e-11	1.8773255745097e-09	0.330616174857281	0.00292272695823729
Glyma08g21420	451.345898288166	153.725189103319	748.966607473013	4.8721137494886	2.28454781631227	4.41165348040031e-11	1.90902178091668e-09	0.271508743618721	19.059611567613
Glyma06g16810	174.874004118244	289.757706253874	59.9903019826144	0.207036088041273	-2.27204583199209	4.60173374173441e-11	1.98831913809302e-09	14.6963716193107	1.57273197696281
Glyma13g44710	97.6470745353573	162.406669689176	32.8874793815392	0.202500792882961	-2.30400053806997	4.60292472379671e-11	1.98831913809302e-09	0.0509546199741643	0.156658181747635
Glyma02g13910	389.275826617553	129.203007075353	649.348646159754	5.02580134052953	2.32935364561227	4.60850512844406e-11	1.98899712201515e-09	1.4082420465262	9.80314047396494
Glyma06g12010	391.519189037101	144.610724771517	638.427653302685	4.41480155992159	2.1423485919052	4.73827127467333e-11	2.04322497835696e-09	0.123969010336087	4.76022443385404
Glyma10g39900	136.145041477423	52.8378602675146	219.452222687331	4.15331396041132	2.05426293316607	4.75363985226452e-11	2.04807124477669e-09	0.0839917516552151	4.08002608328669
Glyma11g13380	272.002696840106	100.576795792417	443.428597887795	4.40885588364736	2.1404043190164	4.78232761651705e-11	2.05864259117257e-09	0.127639537041854	3.87852855854553
Glyma19g39180	294.567689445467	121.481948046189	467.653430844744	3.84957138378236	1.94469782323222	4.83632549105323e-11	2.08008136254405e-09	0.012546284985588	8.79952833486052
Glyma06g19590	321.353785330914	118.064316305679	524.643254356148	4.44370721630913	2.15176376463567	4.85286443865625e-11	2.08538602697542e-09	0.0803844684169244	5.23416199989915
Glyma11g13810	102.703969577088	30.6261704060171	174.781768748159	5.70694169173107	2.51271782296177	5.01694451053594e-11	2.15402838335478e-09	1.65817022820317	2.87482410795556
Glyma13g23740	121.429386621875	45.6510368372008	197.207736406549	4.31989610903744	2.1109966168381	5.09419530581973e-11	2.18530402435641e-09	0.201621625503751	8.03358896625783
Glyma06g39930	67.0041859084622	19.9806879066918	114.027683910233	5.70689479975528	2.51270596878443	5.17480395976983e-11	2.21796480868614e-09	0.186571485179228	1.8696684374374
Glyma16g27260	203.6964717043	72.390231167378	335.002712241221	4.62773369885559	2.21030584750627	5.22431901218521e-11	2.23725371169486e-09	0.0841896714754022	3.50323865143977
Glyma03g35980	35.2501244299102	6.07814096062601	64.4221078991943	10.5989822079676	3.4058538281648	5.22947042835191e-11	2.23752751114729e-09	0.172747292877685	1.14004069946715
Glyma06g46450	38.3392042117562	6.8975023496035	69.7809060739089	10.1168368689168	3.33868638226594	5.2547235109623e-11	2.24639430093638e-09	0.0571396232457597	2.8350933411496
Glyma13g24480	42.0184409957043	9.45927131298228	74.5776106784263	7.88407565560289	2.9789416205518	5.26198933213017e-11	2.24756288527421e-09	1.19383889507872	0.966838809490458
Glyma06g20070	523.24289920204	194.693561291939	851.792237112142	4.37504060976571	2.12929640831312	5.26715784500513e-11	2.2478344021842e-09	0.121061506784719	2.93022753408835
Glyma20g34610	124.987035386265	40.8817108320786	209.092359940451	5.11456971062919	2.35461287096695	5.36659748506926e-11	2.28830240141517e-09	0.242501039805463	7.17594904228703
Glyma02g33780	193.580254296029	74.3733359819372	312.78717261012	4.20563591077971	2.07232395885508	5.40806665611766e-11	2.30400365529961e-09	0.390622258501861	0.982812590967265
Glyma02g01250	553.464750388602	213.054386199003	893.8751145782	4.19552552062119	2.06885153021436	5.85631744482814e-11	2.4928307475453e-09	0.382929732101626	0.416316056090632
Glyma09g07160	53.009029843287	15.2521985338844	90.7658611526896	5.95100181465929	2.57313255772801	5.94951560392326e-11	2.53033000684867e-09	0.629179464599819	6.12190818907967
Glyma07g00630	267.421467311898	111.072121845937	423.770812777859	3.81527610830781	1.93178746745884	5.9616178302252e-11	2.53330444045302e-09	0.0835428269010439	3.052095761996
Glyma01g32310	25.6960373201198	3.18669207797073	48.2053825622689	15.1270914737912	3.91906271828397	6.02218387867718e-11	2.55685015876371e-09	0.0452767313743264	0.320629039089084
Glyma05g02690	95.3129454350267	37.1038638735418	153.522026996512	4.13762910298908	2.04880432783195	6.08034618742008e-11	2.57933590619471e-09	0.638471405640237	15.9527465167056
Glyma18g46920	343.032071155183	140.526430545775	545.537711764592	3.88210039667156	1.95683742869229	6.17229839125036e-11	2.61610493352227e-09	0.0100439772086097	2.43640864787629
Glyma14g39320	214.098549906389	80.0548635055681	348.14223630721	4.34879557671091	2.12061589381073	6.19556688766364e-11	2.62372469649223e-09	0.299688326221673	1.27242124853809
Glyma10g12790	77.314444897514	24.1092796031986	130.519610191829	5.41366695065053	2.43660613553507	6.2558181287424e-11	2.64697970140218e-09	0.636941032298721	0.232895339399374
Glyma15g07700	744.41146893003	278.271711703844	1210.55122615622	4.35024896617794	2.12109796923539	6.30131187540903e-11	2.66395614579313e-09	0.533734774225591	6.19538547499024
Glyma05g29090	69.1503279806212	21.6595196326393	116.641136328603	5.38521344456936	2.42900352755854	6.34195206775381e-11	2.67660415232517e-09	0.102509777251826	1.28462466837369
Glyma05g10130	53.5046376123368	14.2863322337393	92.7229429909342	6.49032526150799	2.69829078044415	6.34202435769726e-11	2.67660415232517e-09	0.106838142784098	1.67083176757625
Glyma05g08950	285.68620100749	122.719016023469	448.65338599151	3.65594021635333	1.87024247896388	6.35412131800901e-11	2.67942921904819e-09	1.8064502462944	6.21407506225207
Glyma13g43860	79.3896655423018	27.3575048528296	131.421826231774	4.80386741915102	2.26419633497927	6.3827039358018e-11	2.68919531160927e-09	0.0121848754540439	3.7717166379032
Glyma17g21240	1063.66197767346	315.919932820076	1811.40402252684	5.73374401025362	2.51947749519899	6.68688526438194e-11	2.81496299032852e-09	0.57169722816182	8.92425384111117
Glyma06g15220	25.1901787124282	3.46291313138631	46.9174442934701	13.5485478593821	3.76006632592514	6.72873458144914e-11	2.83017767509808e-09	0.123292033526864	0.282415452148273
Glyma11g36980	63.7229636053767	110.87201134752	16.5739158632329	0.149486923361416	-2.74190880729852	6.74626527030644e-11	2.83514656571607e-09	0.20440048110968	0.058168102686336
Glyma06g14150	147.811498924586	53.5300699595844	242.092927889587	4.52255952724084	2.17713949214225	7.13959923537966e-11	2.99536993301588e-09	0.492205073716414	0.407491191013976
Glyma16g25100	15.263843488776	0.771596734547111	29.7560902430049	38.5643029716427	5.26919413010416	7.46376357432542e-11	3.1234433388253e-09	0.0498751057660713	0.543854032425568
Glyma17g03030	50.2602836459242	87.4467419740078	13.0738253178406	0.14950614537162	-2.74172330802288	7.48236043057218e-11	3.1285856134239e-09	1.18797715278094	0.209421753210349
Glyma14g01370	84.5917338214001	28.4325002702777	140.750967372522	4.95035491196877	2.30753196183509	7.49885763147193e-11	3.13284203828722e-09	0.0211920547892836	1.68656539598867
Glyma16g23900	161.689207959538	257.299895703763	66.078520215313	0.256815184610068	-1.96119758824493	7.51060038342586e-11	3.13510667520277e-09	5.973023683466	0.341828920789016
Glyma08g05220	90.2358796293318	27.8401991060279	152.631560152636	5.48241625612471	2.45481186990912	7.59904794062855e-11	3.1693590191402e-09	0.0201747225686462	2.42155643602173
Glyma15g19840	713.831064626335	252.206084209647	1175.45604504302	4.66069662326592	2.22054560720118	7.60910027133996e-11	3.1708847265189e-09	0.265410857446375	1.87556222233573
Glyma16g27950	15.9703284184165	1.09739721601198	30.843259620821	28.105830022886	4.81279751617697	7.70756490385612e-11	3.20652805018645e-09	0.00397346833460708	2.50129746246861
Glyma07g36210	96.4313561988483	35.8332838980244	157.029428499672	4.3822226549638	2.13166278762606	7.83584917877423e-11	3.25716480113507e-09	0.0510663927846664	4.3944922190934
Glyma02g18090	38.7699404968915	8.97230101001009	68.567579983773	7.64213994908045	2.93397667774196	7.97286717556266e-11	3.31134408070479e-09	0.0176523536045827	4.71250952663515
Glyma05g27050	54.0479178534641	12.3240423472998	95.7717933596284	7.77113471868362	2.9581252721842	8.03117028926216e-11	3.33276765392896e-09	0.318546702607807	3.71882728330696
Glyma18g13290	48.4450831011936	10.5952125939416	86.2949536084456	8.14471185389798	3.02586365954811	8.32517529221425e-11	3.45188497275004e-09	0.192831229327556	1.38734496802715
Glyma08g37670	28.5791608685866	4.55396963343166	52.6043521037415	11.5513181549481	3.52998558610433	8.34440689738024e-11	3.45696857177181e-09	0.0650011912873697	0.80781952106345
Glyma20g25070	52.4976409092414	11.5339012646013	93.4613805538816	8.10318888724356	3.01848977052157	8.41257786672856e-11	3.4823016394914e-09	0.289608941331476	4.97299315605611
Glyma03g05230	110.624801706583	36.5861303686446	184.663473044521	5.04736278977411	2.33552978709156	8.44383293103616e-11	3.49232422894148e-09	1.9779745686732	2.39713081538889
Glyma08g02800	27.9607233873791	52.4735157211023	3.44793105365591	0.0657080244438303	-3.92778662260011	8.48867783687391e-11	3.50794611608814e-09	3.92984173386889	0.00417577313571931
Glyma17g04170	101.01243601728	34.464022860157	167.560849174403	4.86190627989965	2.28152208365311	8.6144484744549e-11	3.55695670148392e-09	0.185053005894555	1.29511325768501
Glyma07g05300	99.3879380104906	165.616703933618	33.1591720873629	0.20021635076528	-2.32036829751292	8.65455459034861e-11	3.57054377816462e-09	2.46132338900404	0.0135758304726198
Glyma16g07540	22.2547377760405	2.41509534342362	42.0943802086573	17.4296970607316	4.12347558960752	8.77958705463376e-11	3.6188613723934e-09	0.060359022749124	0.472055260242786
Glyma20g23180	28.3012215411613	3.52517398736885	53.0772690949538	15.0566381361988	3.91232777421548	8.78851849935255e-11	3.6188613723934e-09	0.0969855887193861	3.18941137183471
Glyma08g01900	239.76509467537	88.1772458404512	391.352943510289	4.4382531999061	2.14999197484202	8.79356312509386e-11	3.6188613723934e-09	0.30338000595954	3.85676297360985
Glyma05g32810	16.7719450035834	32.5202773218689	1.02361268529802	0.0314761364168833	-4.98959772371589	8.92839253817178e-11	3.66866658801203e-09	6.14659987907795	0.0180430371403485
Glyma17g13010	55.2644995951743	98.9733029623472	11.5556962280015	0.116755689485251	-3.09843524095104	8.92938207648825e-11	3.66866658801203e-09	8.27581973907533	0.373564871742908
Glyma09g02210	62.6938004466502	19.9388453668667	105.448755526434	5.28860892324603	2.40288829635606	8.96791016989172e-11	3.6814459050077e-09	0.571078044139054	12.1524628659176
Glyma10g36760	47.8702170728624	13.3566954437751	82.3837387019497	6.16797313742336	2.62479648208328	9.24251992261684e-11	3.79103856875574e-09	0.0699070919167242	8.1292914912467
Glyma03g37420	42.4009609847272	74.6798711987388	10.1220507707156	0.135539210341951	-2.88321782350975	9.56679211521324e-11	3.9208034792845e-09	14.8776686654147	0.186066943989286
Glyma11g06700	25.2173150755237	3.3861560738516	47.0484740771958	13.8943607592429	3.79642755658061	9.645957768439e-11	3.94998386240207e-09	0.119673854591027	0.103714753736604
Glyma09g32890	92.3619831444954	28.3514671629691	156.372499126022	5.51549936471244	2.46349151108953	1.0019831710043e-10	4.09631866859878e-09	0.291601259728791	1.2993574474176
Glyma09g02910	117.992938621574	36.7139877624755	199.271889480673	5.42768306101425	2.44033647984801	1.02636296553633e-10	4.18908143711496e-09	0.568637489707237	15.3248340532674
Glyma03g35090	114.005905992249	189.877117134922	38.1346948495766	0.200838813149238	-2.31588999030553	1.03280837023572e-10	4.21192163486755e-09	3.33775442371695	0.474890132362156
Glyma06g09170	47.8565142576981	84.3149489109538	11.3980796044423	0.13518456396718	-2.88699766781883	1.04148524973218e-10	4.24381705293497e-09	9.4141902955262	0.187881396328338
Glyma07g08050	59.1240556592284	16.9314488591932	101.316662459264	5.98393340710779	2.58109412011694	1.05211558346487e-10	4.28170006267686e-09	0.100248689233858	0.650744986581161
Glyma11g03910	64.7256894076621	18.3612371612105	111.090141654114	6.05025362282231	2.59699562052256	1.05250904948641e-10	4.28170006267686e-09	0.398693480883178	2.09036445927362
Glyma06g09550	22.4705243137695	3.01415582100145	41.9268928065375	13.9099951350913	3.79805001019664	1.05917035617516e-10	4.30526704612511e-09	0.145623720207722	1.35502106799855
Glyma09g24170	370.64270196531	144.603599708	596.681804222621	4.12632745953428	2.0448583160136	1.10523716652528e-10	4.48883792694418e-09	0.83116579003539	0.990116649478131
Glyma04g34890	308.976420591942	118.8511589135	499.101682270385	4.1993842284166	2.07017779557257	1.12092516390125e-10	4.54882805874493e-09	0.141090895325883	2.78707019628862
Glyma11g02740	50.5422014179994	14.5756533144495	86.5087495215493	5.93515416806663	2.56928550494999	1.14709881305307e-10	4.65123713322173e-09	0.123654862883171	5.01120412096759
Glyma03g28110	76.3282706159384	25.7300673285503	126.926473903326	4.93300201210463	2.30246587578827	1.15006898739552e-10	4.65947067687451e-09	0.120438365447083	1.20870003457978
Glyma19g01200	1678.60643286509	518.341245647119	2838.87162008307	5.47683913623139	2.45334350666379	1.20932221641749e-10	4.89553377241986e-09	0.0766042423768592	6.64541337493755
Glyma08g22840	22.3205864877215	43.0601131071453	1.58105986829769	0.0367175038384963	-4.76738820624713	1.24964687535885e-10	5.05464833189603e-09	15.5346195039491	0.0339705303602196
Glyma20g04640	54.2604345391382	12.6129448286486	95.9079242496277	7.60392799243725	2.92674487003939	1.28131586504428e-10	5.17852108781956e-09	0.166657082635401	4.30948125492338
Glyma10g00950	2223.92568956648	559.583200849504	3888.26817828346	6.94850769712293	2.79670316932786	1.28423323257072e-10	5.18608517941221e-09	0.280393824634519	6.78175132616103
Glyma08g14730	22.202738328263	1.88801609245896	42.517460564067	22.5196494531421	4.49311246510525	1.29061307666388e-10	5.20760801234838e-09	0.0193904543598363	5.38110249636175
Glyma06g20360	255.568590138431	105.232848132262	405.904332144601	3.85720180864479	1.94755462968834	1.29520010620491e-10	5.22186774526028e-09	0.182355635529748	8.28232791473832
Glyma08g09160	268.016947293245	440.42097995919	95.6129146273	0.217094368747283	-2.20360579079398	1.29635597856385e-10	5.22228212648101e-09	16.3636588545991	0.579761173838856
Glyma01g02290	202.683471668684	323.150055842828	82.2168874945397	0.254423250152641	-1.97469757934673	1.30765685690345e-10	5.26353113099367e-09	2.72191698313988	0.170603091069062
Glyma04g05570	437.180785519393	170.711676931007	703.649894107779	4.12186153142974	2.04329604023014	1.31980679157912e-10	5.30812804496421e-09	0.210777624020629	1.42135809714958
Glyma08g47560	168.753709839987	273.563329878265	63.9440898017085	0.23374510695627	-2.0969919298606	1.33070322553711e-10	5.34761531234887e-09	18.5217429299371	0.717747870333728
Glyma11g10280	100.993708283528	34.2742792349068	167.71313733215	4.8932651853213	2.29079747021852	1.33578390948988e-10	5.36368615964398e-09	0.104294969259447	0.0651664296745413
Glyma16g29490	33.4745325435629	6.98331128783363	59.9657537992922	8.5870085590721	3.10215562977616	1.35155072220596e-10	5.42260520341371e-09	0.18782871087072	0.767287481551308
Glyma14g06080	49.1531891408678	11.9450328905478	86.3613453911879	7.22989598961476	2.85397489249502	1.35382514830762e-10	5.42733945873685e-09	0.0208697829751904	1.38561357393589
Glyma10g41970	157.271757067877	56.5247630519254	258.018751083829	4.56470292227151	2.19052097050258	1.38704491622925e-10	5.55602240676965e-09	0.660457949805689	2.12102708985292
Glyma13g03430	47.5833014850307	84.3566443067953	10.8099586632661	0.128145906609935	-2.96414069981517	1.39555739981977e-10	5.58560867288637e-09	8.60095509984804	0.0104905400102185
Glyma18g45710	99.8756434840229	34.8364417123686	164.914845255677	4.73397503158667	2.24305209688345	1.41511178929395e-10	5.6593059379909e-09	0.0366404229905274	1.86947217731316
Glyma12g32230	78.8277899085268	133.303421157484	24.3521586595698	0.182682173106423	-2.45259223829356	1.41854447912403e-10	5.668462588216e-09	8.67983419759878	0.0671233087814393
Glyma04g01890	52.3710517188375	12.6797316249789	92.0623718126961	7.26059308947319	2.86008740115403	1.42012347188357e-10	5.67020313773804e-09	0.00537984913619732	2.18458386403133
Glyma17g33190	148.325172328326	55.044498928749	241.605845727904	4.38928231576137	2.13398506638123	1.46438260626575e-10	5.84221508002563e-09	0.453493073924328	0.496670196556966
Glyma02g05880	114.387658642492	42.9966184404777	185.778698844507	4.32077464653853	2.11128998797474	1.51696027623084e-10	6.0471109403768e-09	0.079261341497473	1.57429587736776
Glyma04g37530	9.46453209925435	0	18.9290641985087	Inf	Inf	1.58364411956375e-10	6.30786440876836e-09	0	0.109022632915274
Glyma20g24200	30.7098246160126	57.5888981602743	3.83075107175082	0.0665189158696793	-3.9100915341108	1.63230528102789e-10	6.49319165500117e-09	16.4134772245879	0.24476618564381
Glyma12g06410	30.2576221369607	5.67038899134352	54.8448552825778	9.67215042324339	3.27383668184714	1.65912544250556e-10	6.59263066457136e-09	0.140229479319505	1.03201379300865
Glyma14g38890	34.1833755725928	7.34444488636945	61.0223062588162	8.30863424029057	3.05461134863287	1.67968778155412e-10	6.66899256103032e-09	0.0776598001100984	3.29670971613712
Glyma15g03040	760.391018169316	293.831073785724	1226.95096255291	4.17570186415227	2.06201871036004	1.69846151803697e-10	6.73813653435628e-09	0.767987409918556	5.19044332993628
Glyma08g46650	42.9681826067906	8.90188466644201	77.0344805471392	8.65372709641373	3.11332162470496	1.74077894080458e-10	6.89367022740908e-09	0.0797563814145456	6.53214827963932
Glyma01g43460	9.81665517707772	0.263539625482328	19.3697707286731	73.4985135279855	6.1996431673195	1.74126046770777e-10	6.89367022740908e-09	0.0124985354249096	7.73097991328777
Glyma09g17170	9.1067156588875	0	18.213431317775	Inf	Inf	1.74183682092026e-10	6.89367022740908e-09	0	1.44996515046105
Glyma02g08610	162.91198325946	263.862464086825	61.9615024320958	0.234824997358121	-2.09034210192055	1.7887339167066e-10	7.07362957970337e-09	2.0070070558858	0.288230340611617
Glyma04g01530	23.2407043069351	3.41671336000102	43.0646952538691	12.6041287975811	3.65582449687229	1.80920595449956e-10	7.14888631742099e-09	0.0204058136273814	2.04259877659234
Glyma16g25170	53.654786526777	13.0281837955814	94.2813892579726	7.23672545132105	2.85533703932492	1.82242392123252e-10	7.19538234505737e-09	0.215930236999252	1.8777745765369
Glyma12g01780	54.2225260441809	14.2256362608019	94.21941582756	6.62321277587966	2.72753120667979	1.82390119802751e-10	7.19548611059542e-09	0.10280783890452	0.795028500538362
Glyma09g01920	25.1194807293386	4.09549195241617	46.143469506261	11.2668929746128	3.49401781908248	1.88469662317863e-10	7.42351910591169e-09	0.0433995718796947	3.78870698173011
Glyma10g31590	668.06810668183	259.588397903218	1076.54781546044	4.14713378624036	2.05211458923379	1.92872792803454e-10	7.59092205962164e-09	0.048555463978655	0.429544344578181
Glyma11g33180	349.813502300044	560.37918415192	139.247820448168	0.248488567002906	-2.00874862019299	1.93439832545093e-10	7.60720166210244e-09	9.85796525848221	0.0507402468553186
Glyma18g49540	198.782091571684	76.799819748222	320.764363395146	4.17662911770795	2.0623390386887	1.98840407267955e-10	7.81338811126617e-09	0.538474976557202	0.420967855192441
Glyma03g30040	11.1838065199124	0.520738536998032	21.8468745028269	41.9536349830576	5.39072391019702	2.0167687548056e-10	7.91857185675455e-09	0.00953751478530624	10.660731326863
Glyma20g38580	30.8205226088592	6.66114035360659	54.9799048641118	8.25382771500133	3.045063324787	2.02061622418743e-10	7.92740178460874e-09	0.164691267542824	9.21899568727449
Glyma02g44660	237.410903432618	376.849485789334	97.9723210759023	0.25997732455623	-1.94354229923708	2.06197588976005e-10	8.08327149195262e-09	4.86273759180905	0.400599147835317
Glyma01g01420	31.8748831034642	5.33824779591202	58.4115184110164	10.9420769968279	3.45181470766264	2.12551868856796e-10	8.32578765924845e-09	0.0936300740048916	2.35507582793715
Glyma06g17530	144.478299830376	235.905870846398	53.0507288143545	0.224880918071329	-2.15276684627414	2.14659427896735e-10	8.40170562699216e-09	10.7694755625187	0.789374903915952
Glyma06g25110	30.9251792669497	5.30134979579598	56.5490087381033	10.6669076586773	3.41507009372114	2.16172412508294e-10	8.45425073839612e-09	0.283521364377399	0.0443795182705052
Glyma14g00870	2122.35969081295	625.922000214487	3618.79738141142	5.78154687033106	2.53145554178909	2.19529669725318e-10	8.57878354742202e-09	0.211057556032737	4.80100836551377
Glyma18g41590	460.914990578357	192.494659518929	729.335321637784	3.7888600310289	1.92176384444668	2.25644216392433e-10	8.80385262856077e-09	0.114554400560131	3.60655362270882
Glyma13g05240	107.065599044408	35.6841270145152	178.447071074301	5.00074083364054	2.32214183845678	2.27434121324843e-10	8.86671232429165e-09	0.123740425536674	2.36389608136449
Glyma14g38280	100.467515742979	36.3214816664666	164.613549819492	4.5321265065976	2.18018813209703	2.32479773197516e-10	9.05364166220023e-09	0.316593127866499	1.7556499551994
Glyma02g15020	180.936507428179	72.1699082685792	289.703106587779	4.014181444012	2.00510582907227	2.32594060851847e-10	9.05364166220023e-09	0.146926347513871	1.68493061927501
Glyma08g42050	159.950515001451	61.0716862744673	258.829343728435	4.23812341721185	2.08342560064235	2.42678836146834e-10	9.43877920354629e-09	0.365499365538687	2.23814245381285
Glyma11g37440	215.792612663483	350.044460250324	81.5407650766418	0.232944023791522	-2.10194477649049	2.43086235523758e-10	9.44721506240059e-09	8.51527568936689	0.0733294601365685
Glyma14g11440	12.2643317833265	0	24.5286635666529	Inf	Inf	2.47952890607711e-10	9.62880489055316e-09	0	9.37437757162432
Glyma14g04950	174.632857873515	70.0253617545398	279.240353992491	3.98770312635175	1.99555800901331	2.57255102844589e-10	9.98222265263159e-09	0.042984861706444	0.116075878340666
Glyma01g41840	44.3221427476073	11.4161388659642	77.2281466292505	6.76482193638135	2.75805196008792	2.60484058527134e-10	1.00996125585305e-08	0.0856270272369496	0.341618061732753
Glyma16g33620	38.3010211299705	8.98045649759563	67.6215857623453	7.52986062350504	2.91262316109388	2.65324934219636e-10	1.02792683499623e-08	0.0770470860174653	2.21281488479532
Glyma03g00530	23.3718469488516	2.64511662545391	44.0985772722492	16.6716948689103	4.05932887315754	2.68734889257686e-10	1.04032499284065e-08	0.0550529323552376	4.23512399443312
Glyma04g33940	16.9815629356134	1.89435680642559	32.0687690648012	16.9285791124592	4.08138898168057	2.69512966461868e-10	1.04252324546365e-08	0.0705198906343742	7.16358877225707
Glyma12g05780	24.8138017764999	4.15775280839872	45.469850744601	10.9361601903681	3.45103437536506	2.80264394767595e-10	1.082423001287e-08	0.0482945134272422	6.65455901084802
Glyma05g27680	45.7900155783628	81.2640198238256	10.3160113328999	0.126944388860707	-2.97773146785577	2.90968836093483e-10	1.12289062893975e-08	0.26816583483832	0.0232463645714395
Glyma07g37770	126.540453999256	47.3092815382033	205.771626460308	4.34949802173899	2.12084890824034	2.95638650990255e-10	1.1400249379943e-08	0.374062048237779	1.78840877572024
Glyma07g16400	1221.05111794862	2038.65386215721	403.44837374003	0.197899398828362	-2.33716086506211	2.97662516165019e-10	1.14618024693384e-08	4.07508389615228	0.00440567863388405
Glyma04g16270	9.4937314724343	0	18.9874629448686	Inf	Inf	2.97697148225606e-10	1.14618024693384e-08	0	0.101047528244748
Glyma07g05090	313.888554483236	501.765547366555	126.011561599917	0.251136337002951	-1.99345730713335	3.00148936201623e-10	1.15472348690756e-08	9.09921515325969	0.230957831633768
Glyma10g32830	27.9572230985034	5.22459273826128	50.6898534587456	9.7021635940211	3.27830650588741	3.01935157583467e-10	1.16069491973365e-08	0.272409565856575	2.94652415819369
Glyma09g01660	96.956876122545	163.870210583035	30.0435416620553	0.183337420237414	-2.44742681647741	3.06877391856172e-10	1.17878000481391e-08	6.07838545518333	0.286067940029898
Glyma09g03690	157.187747580282	62.6108096095632	251.764685551	4.0211057343131	2.00759227206556	3.12296082772088e-10	1.19866584711051e-08	0.48641355801315	0.53961994151204
Glyma04g03910	163.374796256152	59.1444576271258	267.605134885177	4.52460206114806	2.17779091271435	3.14425312481311e-10	1.20507697939907e-08	0.00676307582776582	5.07388016443071
Glyma06g42170	10.7651906030468	0.576658679013949	20.9537225270796	36.3364383293583	5.1833451094953	3.14452432212623e-10	1.20507697939907e-08	0.0127728265437938	13.7853749836944
Glyma11g01240	62.8001856610145	19.5464267978591	106.05394452417	5.42574587268226	2.4398214772536	3.19257713517072e-10	1.22254749137541e-08	0.220624854523681	0.591350136128764
Glyma10g32270	117.852477437252	41.244240604872	194.460714269631	4.71485743021925	2.23721414675924	3.22174681475742e-10	1.23256813890994e-08	0.128819288624191	4.03746976627652
Glyma15g09720	76.4855957788262	22.9110994536559	130.060092103997	5.67672853793331	2.50505975335467	3.2237162253805e-10	1.23256813890994e-08	0.202446877471919	2.75469283239528
Glyma02g09840	152.475540096682	57.9494664380603	247.001613755303	4.26236217410755	2.09165318453063	3.23667162061181e-10	1.23656814842943e-08	0.0404908106416425	0.749612343741662
Glyma04g39860	42.0005753638688	10.4688761083576	73.53227461938	7.0238938600751	2.8122710440902	3.26009277694124e-10	1.24455735803323e-08	0.158080679954991	0.974206111828901
Glyma11g14120	225.82252835974	97.5156621956942	354.129394523785	3.63151299545215	1.86057074278438	3.30840496050693e-10	1.26202924608876e-08	1.00685120751737	8.80531160311562
Glyma02g38210	244.249166928995	107.142406837162	381.355927020827	3.55933694489821	1.83160851214644	3.40904648959409e-10	1.29942056432722e-08	0.0378718744130831	7.21523947432814
Glyma07g02630	381.06217494801	149.211350405278	612.912999490741	4.10768348269743	2.03832501915966	3.42344184893609e-10	1.30390538624225e-08	1.09075984430398	1.68083567700369
Glyma06g17030	242.247402778752	101.684750577782	382.810054979722	3.76467516323304	1.91252538664736	3.43878533961945e-10	1.30874416724274e-08	0.414375717385732	0.0919823434922465
Glyma15g25690	84.2064508772076	30.4837508484367	137.929150905979	4.52467780594828	2.17781506417153	3.47642225000929e-10	1.32205352283712e-08	0.0298975981538108	7.19963708491909
Glyma07g11700	38.6699254973566	7.67658608180094	69.6632649129122	9.07477154174882	3.18186132357838	3.50709916489232e-10	1.33269768265908e-08	0.113679460292911	3.5385433979025
Glyma18g14410	105.321995730767	177.451879599946	33.1921118615888	0.187048522317252	-2.41851552623996	3.54567193357655e-10	1.34632366911226e-08	13.3473206448928	0.49620376115924
Glyma20g01690	52.6214041055364	12.7800367647611	92.4627714463116	7.2349378290728	2.85498061951115	3.60756651707559e-10	1.36877753314291e-08	0.0745164979430747	4.6202470544945
Glyma02g06240	10.4094217671973	20.8188435343945	0	0	-Inf	3.66645146623898e-10	1.38899410397854e-08	1.81418723122163	0
Glyma17g13720	19.3516664746495	2.91499696490287	35.7883359843962	12.2773150076294	3.61792317931541	3.79295375164749e-10	1.43582119499389e-08	0.114020659058186	7.67839555834303
Glyma16g33980	127.255374645396	49.8649596781893	204.645789612603	4.10399990160053	2.03703069635422	3.80297657331626e-10	1.43851722555876e-08	0.274915538655189	1.15577914621012
Glyma02g03230	35.0296248605	8.27408167633367	61.7851680446663	7.46731425450998	2.90058944670679	3.82934372382438e-10	1.44701612460598e-08	0.220866492347898	9.04235451126635
Glyma10g26220	79.0918323933329	23.3786290153668	134.805035771299	5.7661651452141	2.52761215677204	3.83128084615377e-10	1.44701612460598e-08	0.0178693372398281	5.97020519708313
Glyma04g14270	255.033068134246	103.614103083703	406.452033184789	3.92274816929547	1.97186472094387	3.85179420688397e-10	1.45365658081717e-08	0.0331790048037867	0.868767379755302
Glyma05g32210	270.329865878886	423.563646327349	117.096085430424	0.276454522114314	-1.85488592407102	3.86865831317535e-10	1.45891076616248e-08	7.33908091558457	0.104055539275383
Glyma09g33380	28.2813495343692	6.29819198145186	50.2645070872865	7.98078357016033	2.99653040024306	3.88219373975358e-10	1.46290264099073e-08	0.35713164050077	7.77821196454525
Glyma03g30070	658.42941319512	265.531091303178	1051.32773508706	3.95933948799494	1.98525977452853	3.98003017498892e-10	1.49842498164652e-08	0.021692774748042	2.46260867519017
Glyma16g33270	326.162089457416	138.365279191193	513.95889972364	3.71450773436777	1.89317103007927	3.98250479090564e-10	1.49842498164652e-08	0.622580244302653	0.34448445790564
Glyma04g40600	34.3562135975968	7.12076431830578	61.5916628768879	8.64958593258739	3.11263107063363	4.01264573076234e-10	1.50862093850269e-08	0.318358143880296	0.771921144140482
Glyma06g24470	33.7740466168164	62.266743003135	5.28135023049776	0.0848181545360716	-3.55948309649638	4.02290834165499e-10	1.51133352017175e-08	6.25468605543932	0.0878843350180896
Glyma07g36160	267.614611478766	110.453370736524	424.775852221007	3.84574820477202	1.94326430723876	4.04571643983485e-10	1.51875153861779e-08	0.100931230662953	0.410517032685737
Glyma03g36240	16.5769704291639	1.1533173580279	32.0006235002999	27.746589676773	4.79423855612465	4.13868691463782e-10	1.5524771868146e-08	0.0247290194625956	1.9773244953536
Glyma01g05080	63.3436108216629	109.53091185925	17.1563097840761	0.156634410257832	-2.67452690872738	4.14898806246482e-10	1.5551649132096e-08	2.26787549504303	0.0940343890920784
Glyma10g23790	295.008573812188	125.096223101451	464.920924522925	3.7165064859383	1.89394712576764	4.17646722752549e-10	1.56428255145762e-08	0.472324465599204	16.2140986492897
Glyma06g46740	210.16654660539	338.658975494479	81.6741177163014	0.241169210404207	-2.05188236191366	4.20720873872734e-10	1.57460740644142e-08	2.26287581853168	0.101942745929192
Glyma19g35180	130.382383471716	46.6481289134305	214.116638030002	4.59003700721541	2.19850578542796	4.25621937658397e-10	1.59174901119758e-08	0.0708085761881226	3.27518962836791
Glyma03g42390	58.7240122658431	16.5821002954808	100.865924236205	6.08281957284356	2.60474021196525	4.43503943562367e-10	1.65737457130805e-08	0.0631436229126317	1.04263810501025
Glyma13g22540	303.606371059379	119.945029751459	487.267712367299	4.06242520742192	2.02234125207466	4.49664521216759e-10	1.6791312957183e-08	0.910646236606903	3.8324777096898
Glyma08g26160	16.0001621241417	31.2097943141346	0.790529934148846	0.0253295464299431	-5.30303494648391	4.50790680406365e-10	1.68206996548921e-08	3.52672192885374	0.0147770810027873
Glyma08g11610	109.681867619929	38.4854909091664	180.878244330692	4.69990742115259	2.23263233884144	4.56647527454983e-10	1.70264292379644e-08	0.80652508206806	0.108451554866427
Glyma01g29930	70.6517127245092	25.3046082098393	115.998817239179	4.58409852771698	2.1966380528036	4.76934043706577e-10	1.7756125546103e-08	1.57016953815553	1.79666330895888
Glyma20g04600	36.6187551806345	65.0792826370615	8.15822772420755	0.125358292126619	-2.99587066501562	4.78579282188362e-10	1.78040109555295e-08	1.04341022082205	0.0935842252959363
Glyma13g26290	28.2433403121944	5.99141364188686	50.4952669825019	8.42793871374227	3.07517982320819	5.04362885814898e-10	1.87360287184424e-08	0.33324147786884	2.23361193774439
Glyma08g21410	246.337601292962	115.80330674329	376.871895842635	3.25441394068372	1.70239776428353	5.04387947955649e-10	1.87360287184424e-08	4.80380309685959	3.09230522203109
Glyma06g14730	16.6613973193548	1.41685698351023	31.9059376551994	22.5188131381851	4.49305888656941	5.24524360928284e-10	1.94694334269713e-08	0.00769731438884338	0.485562299562264
Glyma03g02410	746.140301153741	311.478345958837	1180.80225634864	3.7909609822594	1.92256360792229	5.40185313028905e-10	2.00357439589405e-08	1.19056550724193	2.63205614622424
Glyma17g13020	47.0840348462391	84.4236809936994	9.74438869877886	0.11542245711255	-3.11500414635562	5.48279805494626e-10	2.03207739570093e-08	7.17349677772833	0.283446353618678
Glyma06g21160	130.585630417754	211.884492755642	49.2867680798673	0.232611492416804	-2.10400571844103	5.52150634444367e-10	2.04336940015643e-08	2.31960233121132	0.00244227445512307
Glyma01g26840	819.004269359367	304.692605663232	1333.3159330555	4.37593793965967	2.12959227771454	5.62697210179128e-10	2.08084673025973e-08	0.0178858114884534	1.07440324701321
Glyma17g15040	211.608210059893	91.8182050892658	331.398215030521	3.60928657566694	1.85171369709482	5.88598229882809e-10	2.17500642473089e-08	0.387243310822799	3.11137821209043
Glyma18g22880	61.8791649656555	20.4570414459235	103.301288485387	5.04966902269109	2.33618883044452	5.89145450414404e-10	2.17540751199183e-08	0.113963468144485	1.17999294447361
Glyma08g04920	538.770963547519	201.318376156585	876.223550938454	4.3524270743021	2.12182012546417	5.94682502731228e-10	2.19421914512214e-08	1.65481148471404	2.61458313936216
Glyma06g46570	69.3614787384165	120.038316390371	18.6846410864624	0.155655641034643	-2.68357023317673	6.23219857550949e-10	2.29609752867396e-08	18.7763457708822	0.221253928775612
Glyma18g49550	8.27306701758254	0	16.5461340351651	Inf	Inf	6.28275847133019e-10	2.31300662652757e-08	0	0.677304087536367
Glyma14g34220	116.030853874169	185.967790003127	46.0939177452108	0.247859684434792	-2.01240446564099	6.87956279906593e-10	2.53084213060593e-08	6.47191889243656	0.459393290427119
Glyma08g21080	125.563000903606	48.4872340677754	202.638767739437	4.17921895598724	2.0632333457486	7.01811300564026e-10	2.57989787953818e-08	0.0200735165564766	0.0402115976138311
Glyma06g40710	415.487386822302	157.127428249167	673.847345395437	4.28854053620019	2.10048675741597	7.06946928218659e-10	2.59685171632321e-08	0.652774093065425	4.09090657394955
Glyma16g08570	9.43525270409494	0.263539625482328	18.6069657827076	70.6040533701649	6.14167910570921	7.16350344737914e-10	2.62944586199505e-08	0.0133448313088816	2.09807839394533
Glyma14g17190	174.523685322829	274.323597384338	74.7237732613193	0.272392801690437	-1.87623951599672	7.22868738613472e-10	2.65140981862737e-08	10.2055740929908	0.101536254629744
Glyma07g36870	78.7961084950174	133.537153168538	24.0550638214967	0.180137611524013	-2.47282865715226	7.24363037136594e-10	2.65460631877362e-08	3.29304639415293	0.304049946977139
Glyma06g19900	67.6058134743116	21.6344066673466	113.577220281277	5.24984216242462	2.39227404851013	7.24810840011994e-10	2.65460631877362e-08	0.323567735970958	0.355505704298561
Glyma13g36560	234.505274609376	382.90157341676	86.1089758019933	0.224885406016	-2.15273805472095	7.28532950271942e-10	2.66626929918713e-08	7.0848248175447	1.16292453890703
Glyma17g02600	299.507838428152	131.094961377415	467.920715478889	3.56932646809949	1.83565186338407	7.31084107979618e-10	2.67363281081927e-08	0.187469194314693	6.51025598730036
Glyma09g30650	229.481453443319	357.59764933904	101.365257547598	0.283461755788816	-1.81877399272054	7.54944217248518e-10	2.75885657578143e-08	0.814760415532997	0.650342998968109
Glyma03g40860	1000.91939286253	336.821001404229	1665.01778432084	4.94333125719378	2.30548358604435	7.79396754200696e-10	2.84611819151786e-08	0.0209547038237829	9.25319668350524
Glyma01g32270	32.0114966041896	5.06655268284416	58.956440525535	11.6364013592846	3.54057305830342	7.88386628692445e-10	2.87682802920223e-08	0.0852799682279034	7.69657045981585
Glyma02g08840	20.4213398183199	2.52059491348883	38.3220847231509	15.2035872634957	3.92633986044124	8.05993871504066e-10	2.93891441822696e-08	0.00155864311553262	0.832695613733888
Glyma02g05220	81.4623691458855	136.523088245556	26.4016500462152	0.193385971453621	-2.37044495182213	8.06901301529292e-10	2.9400613918323e-08	0.00446117032495435	0.0935441418311826
Glyma09g40880	32.1006573700493	5.56192836397569	58.6393863761229	10.5429956192761	3.39821293824166	8.10755251557478e-10	2.95193486965751e-08	0.000249272124201157	3.77833049647326
Glyma18g45920	10.3050021280137	0.582999392980573	20.0270048630469	34.3516736109436	5.10230848363643	8.17093943708517e-10	2.97283115689695e-08	0.0138817654506992	6.61600021919981
Glyma17g19920	430.702713304263	173.887090100517	687.51833650801	3.95382047114932	1.98324736493087	8.19583864725321e-10	2.97970409470152e-08	0.207327338884343	2.21900187260995
Glyma08g04230	62.3292939467824	19.1486450897811	105.509942803784	5.51004743725135	2.46206473933957	8.21130792290218e-10	2.98314109814446e-08	0.0627170344632218	1.9819175341264
Glyma07g10710	73.3896522505946	21.6002198339593	125.17908466723	5.79526901251376	2.53487563172556	8.38115977669674e-10	3.04261869199408e-08	0.324519838603537	5.3268307529636
Glyma14g16070	16.8786440878412	32.7115638427651	1.04572433291728	0.0319680324041912	-4.96722623915243	8.5096456236754e-10	3.08700311981026e-08	1.64175579948878	0.0306559876816504
Glyma05g26120	12.7202512918491	0.582999392980573	24.8575031907176	42.6372711361397	5.4140432008001	8.76477841619175e-10	3.17723217586951e-08	0.00992454453121434	0.818204000772559
Glyma11g04970	66.2548457556074	21.6592697420655	110.850421769149	5.11792055268889	2.3555577520801	8.80900218737841e-10	3.19093074121326e-08	0.433089050581791	0.952507260707318
Glyma19g06280	160.397454561603	71.8246670458531	248.970242077352	3.46636124213996	1.79342201084166	8.92730144258595e-10	3.22906548897037e-08	0.238396728500226	19.0855126440736
Glyma08g36520	14.5431439002663	1.36727755546093	27.7190102450716	20.2731406906823	4.34149770159454	8.98165460860991e-10	3.24635752216447e-08	0.0220753681832533	1.37332366758965
Glyma17g34580	10.9158553930214	0.319459767498245	21.5122510185446	67.3394687131073	6.0733804336949	9.00444131174213e-10	3.25222319482369e-08	0.015298735756354	1.40751024657134
Glyma13g42530	23.6492361525469	5.05543613795601	42.2430361671377	8.35596277242605	3.0628060649091	9.07184127642944e-10	3.27418201527028e-08	0.798795890377898	9.74568350328059
Glyma03g07380	16.1195957744465	2.09563557592537	30.1435559729676	14.3839684338519	3.84638985480847	9.22364922567223e-10	3.32655101891699e-08	0.138187947996209	17.9819349775366
Glyma20g23370	225.865115468037	352.950824779083	98.7794061569909	0.279867333413425	-1.837184991945	9.34863101488334e-10	3.36917595950629e-08	5.26068203386931	0.0785175995383624
Glyma20g34570	88.3292792090919	27.3156623130044	149.342896105179	5.46729910459027	2.45082830454887	9.358297682401e-10	3.37021047255095e-08	0.319936692012573	6.18081366343335
Glyma15g42720	10.4062066245	0.582999392980573	20.2294138560195	34.6988592090928	5.1168163271307	9.3920591700107e-10	3.37991447199442e-08	0.0136684131886099	3.80090252047843
Glyma05g33440	19.4505602483493	3.00443545037082	35.8966850463277	11.9478969141764	3.57868479020578	9.44087765727159e-10	3.39501902120448e-08	0.148028409472804	9.03198140478535
Glyma17g01870	37.7771670674631	7.07456454692049	68.4797695880058	9.67971514484443	3.27496459242062	9.57496886162357e-10	3.44074424527473e-08	0.0346768117976118	7.61010089787329
Glyma09g05910	47.3309551063104	12.0150306347545	82.6468795778664	6.87862412425346	2.78212002312187	9.61479200499186e-10	3.45255275544929e-08	0.575890313470694	1.44221314627419
Glyma13g21690	36.1052964505569	7.99151990895147	64.2190729921623	8.03590227188562	3.00646001893391	9.68515996314613e-10	3.47530450486553e-08	0.130730028600679	1.12755616873886
Glyma04g33030	599.391953046465	974.566107278334	224.217798814595	0.230069358189325	-2.11985924401557	9.70868837745244e-10	3.48122817525572e-08	16.1341191490943	0.0776844327085903
Glyma10g38440	22.295066430966	2.86723231047249	41.7229005514595	14.5516288997818	3.86310875139572	9.97355169227067e-10	3.57361581228109e-08	0.0907364285817269	0.568701304027269
Glyma08g18990	188.640296408583	81.2707791371537	296.009813680013	3.64226622191554	1.86483637618637	1.05440088391641e-09	3.77256420154509e-08	0.0875374065348028	0.488893125220169
Glyma10g38160	50.0199135712693	14.3755208286335	85.6643063139052	5.95904018609727	2.57507997661546	1.06508450018997e-09	3.80804184314498e-08	0.335642377437496	0.439284293327458
Glyma04g14250	31.0771674331486	6.62876829383825	55.5255665724589	8.37645307712331	3.0663394788543	1.06614753998596e-09	3.80909629019479e-08	0.0892884853558441	3.49724178768733
Glyma06g04030	167.814862904722	75.4910923197195	260.138633489724	3.44595137646156	1.78490234479191	1.09131539716963e-09	3.89620810263802e-08	0.0729097675171522	9.15424888294918
Glyma16g34090	34.2842561060013	8.09520470539777	60.4733075066048	7.47026291580768	2.90115901954155	1.09786033017288e-09	3.91675494771749e-08	0.0207514483193429	0.999612936725725
Glyma02g45420	66.3118023395916	18.4939143607611	114.129690318422	6.17120248813161	2.62555163275134	1.10112752675225e-09	3.92558691960058e-08	0.465070818430087	3.90601526529324
Glyma02g46170	73.9463668329875	26.662915066391	121.229818599584	4.54675785816067	2.18483817405546	1.12126031725777e-09	3.99448988023082e-08	0.240814891173471	6.60646492916763
Glyma03g38160	65.1331469938481	17.8139894846623	112.452304503034	6.31258397226823	2.65823067412909	1.13867975734806e-09	4.05363454177245e-08	0.319482037648942	6.09100417646639
Glyma02g05260	557.382712305101	877.268773473458	237.496651136745	0.270722791370313	-1.88511174589079	1.15714429863723e-09	4.11641217858108e-08	4.13337292387168	0.336912663298654
Glyma06g41260	45.4882131315851	11.5886751229335	79.3877511402366	6.85045963391722	2.77620078943472	1.15952516332054e-09	4.12192493541687e-08	0.00512035130456943	1.27312750157545
Glyma11g10080	23.8728730740243	4.27255414973316	43.4731919983154	10.1749891223802	3.34695534705982	1.17211620453216e-09	4.16369932541189e-08	0.537050763402462	7.5875071396194
Glyma02g39210	234.701842012687	99.394339309896	370.009344715478	3.72264001435581	1.89632611186124	1.18007647095492e-09	4.1889758192308e-08	0.101876155443078	1.16371993956299
Glyma04g05280	383.190903984501	172.592271565417	593.789536403585	3.44041787629246	1.78258380662531	1.18271265610275e-09	4.19533051617562e-08	0.438096484104221	1.89793160145481
Glyma13g38900	17.0105272259687	1.83843666440967	32.1826177875276	17.5054264367936	4.12973030151261	1.18755688559348e-09	4.20950292756115e-08	0.143432372763082	0.109565744120784
Glyma20g31820	14.82880871999	0.902459160478818	28.7551582795011	31.8631130789835	4.99381532233452	1.22861674787646e-09	4.3519360376567e-08	0.0268606804292393	1.8489289162826
Glyma18g47600	159.532830252101	63.5165892323189	255.549071271882	4.02334373366907	2.00839499962784	1.23429605671306e-09	4.3689322949608e-08	0.03218139754666	1.19801891268862
Glyma03g39610	307.733093582996	116.065113199534	499.401073966458	4.30276644031621	2.10526453107345	1.25510065775422e-09	4.43940382439599e-08	0.735022752204374	9.62251388337616
Glyma10g43100	14.626383962688	1.1533173580279	28.0994505673481	24.3640229393551	4.60668046275677	1.2585866796699e-09	4.44856118637423e-08	0.0299775239007389	1.97980318549847
Glyma08g14270	165.279288785352	66.2433791224024	264.315198448301	3.99006213073624	1.9964112113617	1.26368326160136e-09	4.46339408424584e-08	1.34144864013831	0.694037925436718
Glyma12g05170	20.4037307621819	3.56841270145152	37.2390488229122	10.4357460693278	3.3834618398071	1.26465383996902e-09	4.46364298391912e-08	0.0164716614091875	16.0289900901574
Glyma06g20090	57.2105870497501	97.0062089123719	17.4149651871283	0.179524232339186	-2.47774950144623	1.26622332539625e-09	4.46600389092461e-08	5.52125572511254	0.165325808271984
Glyma17g34570	230.677002072109	95.9785223430048	365.375481801212	3.80684629104255	1.92859631940701	1.27816662045878e-09	4.50492414417561e-08	0.0909844629068782	0.465679928543029
Glyma14g11720	21.1597170608658	3.88787246894976	38.4315616527819	9.8849851582615	3.30523879983222	1.287516373691e-09	4.53465461444153e-08	0.010181168591544	9.61286306426543
Glyma06g06250	99.1419300171231	162.364664785778	35.9191952484683	0.221225445178357	-2.17641076211134	1.31075061418726e-09	4.61320957825028e-08	2.38593168094865	0.00859916169262567
Glyma20g27020	145.120071853837	54.8670181320706	235.373125575603	4.2898836785523	2.10093852915817	1.32246825108674e-09	4.65114897669444e-08	0.738475429862324	2.88304401583437
Glyma17g14680	183.98397325421	78.3838561948461	289.584090313574	3.69443536426337	1.88535388820821	1.33572475409632e-09	4.69444298764256e-08	0.194508047305464	0.020720926229373
Glyma15g40440	46.5679783959213	12.1977058617158	80.9382509301268	6.63553063565526	2.73021184085058	1.33847538270822e-09	4.70077862808079e-08	0.206395613411483	1.9304786940527
Glyma09g37280	166.903968283633	266.964971303998	66.8429652632685	0.250381032900205	-1.99780281687094	1.36664546721378e-09	4.79631625754646e-08	1.65849454804008	0.0760348234865659
Glyma16g24570	94.5509063676816	35.513155640591	153.588657094772	4.32483834016774	2.11264620669221	1.37969683654284e-09	4.83869633127013e-08	0.117891548826703	0.307827559627677
Glyma18g03060	54.9861967405902	14.0339091531451	95.9384843280353	6.83619106273996	2.77319271904674	1.39167749053066e-09	4.87558177436271e-08	0.509556727684825	4.49362436174387
Glyma01g31670	14.7154039928217	1.68673732295918	27.7440706626842	16.4483647127761	4.03987225404298	1.39218063974543e-09	4.87558177436271e-08	0.0188289240322245	7.12247976395473
Glyma08g43630	40.2825280543561	9.39840663125725	71.166649477455	7.57220370107937	2.92071322173683	1.39808346631546e-09	4.89279880695722e-08	0.166362838950391	3.30419015974943
Glyma05g33470	296.209149887828	120.201273075478	472.217026700179	3.92855262359543	1.97399788567164	1.41236006330599e-09	4.93927613112441e-08	1.23481395327636	4.02947921179931
Glyma07g02180	425.191969473986	181.792573168063	668.591365779908	3.67777051685059	1.87883146220486	1.43165440132916e-09	5.00322352092409e-08	0.0320296757011229	3.18058764076932
Glyma17g07150	17.3877019396538	2.0766134340255	32.6987904452821	15.7462096264569	3.97693268469214	1.43974839244584e-09	5.02442806343346e-08	0.0801064195926355	3.05947600582103
Glyma16g34100	163.739700033166	65.9030232449983	261.576376821333	3.96911042834724	1.98881570146919	1.44375765218235e-09	5.03487636931944e-08	0.461052766984166	0.0349022115286862
Glyma14g05880	7.54493234798479	0	15.0898646959696	Inf	Inf	1.46999947435869e-09	5.11780821359026e-08	0	2.28349465750126
Glyma01g39170	15.7779613225893	30.5351450501049	1.02077759507375	0.0334295970560729	-4.90273022425132	1.470254302085e-09	5.11780821359026e-08	0.603669123590946	0.0788249304699674
Glyma19g26570	125.428487232626	51.051714197883	199.805260267369	3.91378161158111	1.9685632560467	1.47063454413513e-09	5.11780821359026e-08	0.341811944757	1.53017584042164
Glyma03g28470	45.9817990445864	81.0316839870288	10.931914102144	0.134909131394751	-2.88994009373183	1.49123961606681e-09	5.18587465362925e-08	2.50883770588687	0.18564679339449
Glyma14g22700	9.9514383229833	0.582999392980573	19.319877252986	33.1387604954673	5.05044773665961	1.4998956396852e-09	5.21232128745545e-08	0.0146700541543335	8.5528860100889
Glyma20g01670	114.175474614085	45.0702708172006	183.280678410969	4.0665537412529	2.02380667985688	1.5286814968833e-09	5.30863553434474e-08	0.0340884585487574	0.666848294681661
Glyma17g03680	99.5031733355963	164.732223377946	34.2741232932467	0.20805961693731	-2.26493112067383	1.54248511886215e-09	5.35282274628229e-08	3.02504895618558	0.295184903393738
Glyma14g05360	263.576422765821	117.833426963153	409.319418568489	3.47371224887217	1.79647825079011	1.64418072743888e-09	5.70174281634223e-08	0.810458500527201	0.818978318175999
Glyma12g09900	24.5235387106437	3.4871297035691	45.5599477177183	13.0651715280586	3.70765416030726	1.64653711814542e-09	5.70592422703224e-08	0.0667342646371714	2.20536090655489
Glyma13g36950	72.5157954519326	25.4031797577889	119.628411146076	4.70919043547677	2.23547906512263	1.72913442193115e-09	5.98379455572685e-08	0.453852653850987	3.59680684095919
Glyma17g01840	240.59839669482	367.144266140683	114.052527248958	0.310647714719463	-1.68664865375771	1.73635674146631e-09	6.0045976854473e-08	1.93271759427309	1.24595103312155
Glyma08g10220	120.076597790238	47.0517515543276	193.101444026149	4.10402243587442	2.03703861789338	1.7649690638281e-09	6.09929030489444e-08	0.785895277641935	1.0298099983386
Glyma11g35330	200.290568476187	81.0807792761145	319.50035767626	3.94051907898203	1.97838568636873	1.76745754425625e-09	6.10028531144595e-08	1.12541498963659	0.555437504023351
Glyma13g29870	42.4022291395348	11.3955518410192	73.4089064380503	6.44189131532961	2.68748432042925	1.76853208416589e-09	6.10028531144595e-08	0.0627674192721078	2.73128846374051
Glyma11g09250	213.93324611049	91.1129393446996	336.753552876281	3.6960014164648	1.88596530965612	1.78294896590432e-09	6.14429737450973e-08	0.0722073176588024	0.740179047633944
Glyma17g13510	125.867969194402	201.242368348176	50.4935700406274	0.250909241702358	-1.9947624845922	1.79272425525196e-09	6.17369415402393e-08	1.80305833215607	0.0104862116538721
Glyma07g06060	255.532612546305	402.187700714817	108.877524377793	0.270713212224747	-1.88516279453075	1.83824600126688e-09	6.32606656508153e-08	3.6761544509675	0.0764372479953174
Glyma02g09800	51.6606573156632	90.9722533789518	12.3490612523746	0.135745359642062	-2.88102521351194	1.90045357241053e-09	6.53560975421903e-08	6.40123074480739	0.345720258135424
Glyma01g33450	56.5189468967039	18.6689118938854	94.3689818995224	5.05487317289396	2.3376748952673	1.91055264452168e-09	6.56578694676576e-08	0.523508022169837	10.3452744453178
Glyma07g10320	10.3249277815631	0.319459767498245	20.330395795628	63.6399254743078	5.99186024108571	1.92102884425687e-09	6.59721747830321e-08	0.0167634176320435	0.699209444182221
Glyma02g40550	360.168593559395	157.675469149639	562.661717969152	3.5684797451604	1.83530958371033	1.96040027397724e-09	6.72776813747622e-08	0.0238308292619801	0.83457202709824
Glyma04g28560	595.066091774962	260.486059245377	929.646124304547	3.5688901240923	1.83547548562138	1.96327011465544e-09	6.73295746789512e-08	0.106930286687822	2.18712095792829
Glyma04g39650	11.1473139361761	0.263539625482328	22.0310882468698	83.5968716527872	6.3853770499273	1.9761774107852e-09	6.7725388943219e-08	0.0101275753800437	2.43395191695617
Glyma02g35210	236.938685175723	98.2150717878526	375.662298563593	3.82489460858955	1.93541999623406	2.04605375973691e-09	7.00716891887799e-08	0.698566652111866	1.46243524321873
Glyma02g06140	62.4893492410277	20.6083221880126	104.370376294043	5.06447712442854	2.34041332747981	2.04961734986923e-09	7.01452894272017e-08	0.297754296318238	0.203138983026967
Glyma02g47910	12.2285962497001	0.790618876446984	23.6665736229532	29.9342380102409	4.90372464113147	2.07511355429239e-09	7.09688835567998e-08	0.0741044057568826	1.08715558558657
Glyma08g21640	51.325036617658	91.196999048913	11.453074186403	0.125586086229222	-2.99325145900201	2.08575731315396e-09	7.12837389106166e-08	16.3225470536198	0.733517772887182
Glyma13g34760	25.676651535716	3.61799212950081	47.7353109419313	13.1938680995742	3.72179568221877	2.09150675488913e-09	7.14310054923912e-08	0.00177866588152663	5.22980568669616
Glyma05g38340	59.6442444606609	101.658191118218	17.6302978031033	0.173427223219042	-2.52759771581767	2.12420172020253e-09	7.2497703582136e-08	3.69591957873892	0.639470207294274
Glyma12g08980	96.6516408137113	38.9606761773153	154.342605450107	3.96149709383055	1.98604574385994	2.17936715308285e-09	7.43293102622962e-08	0.00768504767716234	2.39533866356517
Glyma03g12230	75.1510767089142	25.0393349925243	125.262818425304	5.00264158224261	2.32269009313728	2.18438995525081e-09	7.44494143511256e-08	0.165735384378777	1.04924483788948
Glyma08g46680	84.6346443583407	28.2149105256068	141.054378191075	4.99928497249916	2.32172176680807	2.22598081005177e-09	7.58148271775187e-08	0.125942876225069	4.9391728098881
Glyma11g37930	181.106827332866	81.1531571146899	281.060497551043	3.46333411470158	1.79216157389706	2.27233676762091e-09	7.73405492836796e-08	0.370225745880802	6.3331720773397
Glyma18g45250	405.845065937734	178.757808334718	632.932323540751	3.54072546221649	1.8240449855945	2.30499015387548e-09	7.83981219003328e-08	0.151728630711725	0.270126218100734
Glyma20g23930	108.701666685493	35.765828611759	181.637504759226	5.07852080629576	2.34440835208119	2.3209765944913e-09	7.88877514193444e-08	0.0172291993415285	14.1628476669376
Glyma11g00320	113.132059729843	44.9964748169685	181.267644642717	4.02848546202913	2.01023754914911	2.34361301333221e-09	7.96025817336604e-08	0.0853207280224107	1.81927090188332
Glyma12g08590	327.138173445107	509.318881070096	144.957465820118	0.284610430140657	-1.81293956149635	2.36190080330528e-09	8.01688301409371e-08	0.43629185975765	0.109291593384252
Glyma02g03190	135.925890859032	53.1603622741017	218.691419443963	4.11380604060525	2.04047377469574	2.37435230235979e-09	8.05363410903024e-08	0.71530908474346	1.64615564397106
Glyma18g53930	184.571623799311	292.939225888961	76.204021709662	0.260135942799778	-1.94266234567766	2.39175563609625e-09	8.10711975352104e-08	17.9113299030506	0.508076472768705
Glyma19g33330	348.848628817305	153.874839000165	543.822418634444	3.53418675962911	1.82137827929858	2.40932792159028e-09	8.16110461964906e-08	0.363225740715615	0.31187040093581
Glyma09g00820	536.875388542882	239.751569280568	833.999207805197	3.47859749284567	1.79850575493648	2.42133551746897e-09	8.19617940691373e-08	0.121158989982605	3.4227300636304
Glyma01g45500	15.0446880496232	1.93759552050826	28.1517805787381	14.5292349619768	3.86088683463583	2.51947785602726e-09	8.52257209279618e-08	0.00355409868793721	4.92888771198622
Glyma03g40490	1194.08187177115	493.256160344344	1894.90758319795	3.84162983767928	1.94171851403935	2.56200948718752e-09	8.66053513767071e-08	0.0845932607236444	11.4827418836326
Glyma05g04180	440.69604325507	201.372871369134	680.019215141007	3.37691572115726	1.75570617396022	2.59333980666939e-09	8.76047145863317e-08	0.13362933281998	7.15831108245398
Glyma05g28960	435.120028019944	193.747488792814	676.492567247073	3.49161979575636	1.80389647172795	2.66857648793283e-09	9.00848931494819e-08	0.120948780652406	8.99565046883224
Glyma06g03290	137.676778860945	220.430344381614	54.9232133402767	0.249163578155975	-2.00483489913393	2.69133218598899e-09	9.07893247156811e-08	2.11421795241861	0.27542144038132
Glyma19g38020	51.4997538854617	16.1852149805126	86.8142927904108	5.3638022661384	2.42325605399861	2.69310539739397e-09	9.07893247156811e-08	0.370079325233759	0.65507869545597
Glyma18g32910	183.564299489408	81.8929690976177	285.235629881197	3.48302953262315	1.80034270559427	2.69767776416641e-09	9.0881685003405e-08	0.160836897035951	1.01542057145945
Glyma13g40140	646.246142198695	287.099960204468	1005.39232419292	3.50188945855965	1.80813354404993	2.70327850865514e-09	9.10085412384305e-08	0.19043641763958	4.3080234176326
Glyma05g05380	6.84851918476154	0	13.6970383695231	Inf	Inf	2.78216558770189e-09	9.36008083406627e-08	0	2.72007991387512
Glyma15g05530	38.1711273028275	67.7876004864061	8.55465411924891	0.126197919056958	-2.98623997371871	2.81579843458688e-09	9.46680978787547e-08	2.91993253006882	0.299733775160527
Glyma13g24440	92.7098759939465	34.668100323387	150.751651664506	4.34842550524205	2.12049311889948	2.84185152318571e-09	9.54792798338613e-08	2.84204842229293	3.90763170395581
Glyma18g25820	113.90141232363	180.096490521632	47.7063341256291	0.264893191352326	-1.91651733282751	2.85285281581326e-09	9.57840021233444e-08	4.7678281665279	0.157066718612365
Glyma06g40390	225.604545307124	90.7589333388398	360.450157275409	3.97151160789542	1.9896882199989	2.87640051714693e-09	9.65092703960192e-08	0.29635258210272	5.52419901409955
Glyma11g13060	23.3542718373806	4.99795111289499	41.7105925618661	8.34553832554514	3.06100511304448	2.88423998940366e-09	9.67068702329463e-08	0.0509618410652928	13.8792172105447
Glyma10g05330	6.68208433349988	0	13.3641686669998	Inf	Inf	2.91965673707803e-09	9.78282281024996e-08	0	4.01694113287239
Glyma05g05820	544.398541340634	240.675034065353	848.122048615915	3.52393031503889	1.81718539555747	2.95119341073522e-09	9.88181507348816e-08	0.165340527065072	0.752885316929484
Glyma18g03020	27.4094351950801	5.15937082497612	49.659499565184	9.6251076438984	3.26680267539101	2.98325439203293e-09	9.98242815795634e-08	0.0472849531456818	1.64143459006816
Glyma18g50880	10.6814533177208	0.638919534996491	20.7239871004451	32.4359891430756	5.01952352969718	3.00129823415776e-09	1.00360336771331e-07	0.0608785246254877	1.9352733547643
Glyma10g43630	16.0501878739879	1.63715789490988	30.4632178530658	18.6073792563195	4.21780296919037	3.0226482510169e-09	1.01006150113159e-07	0.103849900698158	0.0914804073873851
Glyma08g21110	54.9529972913937	15.9925102979598	93.9134842848276	5.87234164837827	2.55393590552491	3.03088681657377e-09	1.01213250662554e-07	0.127680353016058	4.50432749572792
Glyma11g27720	167.512847813822	76.2545335666811	258.771162060963	3.39351839106955	1.76278183178764	3.03351502486555e-09	1.01232846623878e-07	0.0939887024439678	10.4016364887649
Glyma01g38920	243.028823050667	112.390547657671	373.667098443663	3.3247199718415	1.73323283317065	3.03624853589651e-09	1.012559279725e-07	0.136364513034908	4.46133936476572
Glyma07g05140	79.4793277189764	30.1835631134121	128.775092324541	4.26639796768458	2.09301854590026	3.05093224303859e-09	1.01677237857718e-07	0.444060066223827	7.89261105431803
Glyma19g31940	141.843416422566	65.1453417490694	218.541491096063	3.35467564108963	1.7461732809967	3.12941172255793e-09	1.04222650988346e-07	0.315254538114986	6.50186469859946
Glyma17g03330	223.295697056558	101.35037600937	345.241018103745	3.40641082645639	1.76825244016885	3.16039765305281e-09	1.05161870535412e-07	0.356179690925405	0.4120662051261
Glyma02g02880	128.29630998518	49.290034591008	207.302585379352	4.20577074249345	2.07237021058272	3.16185418367211e-09	1.05161870535412e-07	0.265112533414377	4.18086223025693
Glyma18g47930	278.160419102356	130.014125027148	426.306713177565	3.27892614043703	1.71322340462047	3.17134814180131e-09	1.0540693991416e-07	0.0837077551518283	6.49811268729719
Glyma09g01680	294.71619983743	459.429692129294	130.002707545567	0.282965402046721	-1.82130242821531	3.22499620808354e-09	1.07118259851884e-07	1.4028782593135	0.157677875072912
Glyma05g09110	27.8729668917676	4.29043000794934	51.4555037755858	11.9930877977845	3.58413124463459	3.23216092109424e-09	1.07284377561622e-07	0.049509244747913	6.20247458129325
Glyma03g34170	157.997484299974	247.057264186214	68.9377044137332	0.279035326651124	-1.84148031205133	3.23756183002642e-09	1.07375028309662e-07	0.139126178058664	0.272255010099214
Glyma16g33030	398.112399133821	635.091948756378	161.132849511264	0.253715780568137	-1.97871484021013	3.23922247128966e-09	1.07375028309662e-07	9.84351681121031	0.350438046369136
Glyma08g01350	11.7289564291561	0.784278162480359	22.6736346958318	28.9101951074656	4.85350644011268	3.24320808312801e-09	1.07435329887988e-07	0.026388760239719	2.59367951044062
Glyma01g42130	84.5448872572325	28.7515414384145	140.33823307605	4.88106814643845	2.28719689388331	3.25214588624031e-09	1.07659488984417e-07	0.395481431053532	4.24509047140737
Glyma04g02900	235.936477222469	93.7909058236703	378.082048621268	4.03111629321582	2.01117940393463	3.26924777347666e-09	1.08153433680258e-07	0.0165538667727076	7.4101529168713
Glyma10g37630	129.254001034759	202.757459462061	55.7505426074566	0.274961733863549	-1.86269724063777	3.29310327024677e-09	1.08869994114358e-07	5.37883265635563	0.121551494041067
Glyma18g47850	70.9663218028218	119.747342899614	22.1853007060297	0.185267582301412	-2.43231763092372	3.33721636512952e-09	1.10254869784659e-07	3.92865511586259	0.128393936526493
Glyma15g13560	1325.01540178202	485.901563797552	2164.12923976649	4.45384292006141	2.15505067746908	3.35549785749275e-09	1.10785045774344e-07	0.0923322690574376	1.05946032693677
Glyma13g27060	88.2316896078744	31.3113269193868	145.152052296362	4.63576815732102	2.21280841650681	3.38456107293758e-09	1.11670248574168e-07	1.06697674325135	1.082435410588
Glyma07g33570	16.5767284002518	2.31297543002242	30.8404813704812	13.3336830863708	3.73700343769282	3.40891567542141e-09	1.12399021505417e-07	0.0518151474405225	6.41536176931962
Glyma03g34210	95.7678958062366	36.340672517154	155.195119095319	4.27056266011758	2.09442616199656	3.45584156534651e-09	1.13810085863211e-07	0.0936821063022237	0.303993198126922
Glyma12g06800	83.087039780023	27.3303272233442	138.843752336702	5.08020819516967	2.34488762219116	3.45630145815682e-09	1.13810085863211e-07	0.053893250347446	6.34584197954181
Glyma06g09290	13.0906937086875	1.04147707399606	25.1399103433789	24.1387073907629	4.59327651783756	3.48475381438461e-09	1.14670830560938e-07	0.0282684206432922	0.369275688007281
Glyma19g37210	187.065625902679	78.931566445554	295.199685359804	3.73994459572051	1.90301689790133	3.5190553703882e-09	1.15722782372381e-07	0.606186505573499	4.03724743825772
Glyma13g17340	16.002087195119	1.99351566252417	30.0106587277139	15.0541374175684	3.91208814077472	3.52915008802775e-09	1.15977834900793e-07	0.0279325729449963	0.246431019253768
Glyma16g05540	84.7207156239007	30.3766863953264	139.064744852475	4.5780090376767	2.19472031099288	3.59561608623598e-09	1.18083842196319e-07	0.29584234776629	0.127429221365515
Glyma08g27660	9.42037860503425	0.319459767498245	18.5212974425703	57.9769327061568	5.85740710392185	3.60166464706797e-09	1.18204202414362e-07	0.0194837575519874	0.0828629797701331
Glyma02g05480	337.601516376231	521.741489042726	153.461543709736	0.294133295765499	-1.76545798894576	3.61457415615e-09	1.18549426192777e-07	4.90340323431328	0.0404529904917024
Glyma07g10490	15.2489768960574	0.790618876446984	29.7073349156677	37.5747857794283	5.23169297399008	3.64550291059673e-09	1.19484791365824e-07	0.0523748998578115	6.66360334492596
Glyma07g07390	54.9179348910366	17.0369484292584	92.7989213528147	5.44692153868625	2.44544108572737	3.66934269185108e-09	1.20186726610895e-07	0.0608263120660203	0.379073832374256
Glyma14g26970	31.3810269062518	6.13406110264193	56.6279927098616	9.23172947942629	3.20660094880918	3.69436622443715e-09	1.20910207201188e-07	0.183983802276512	2.36674177337148
Glyma19g34500	22.2840321317987	3.04133345048686	41.5267308131104	13.6541196449415	3.7712643936247	3.69630720139144e-09	1.20910207201188e-07	0.000314354269782411	2.96785770405423
Glyma16g26240	14.8880234065967	1.47911783949277	28.2969289737007	19.1309496905294	4.25783658800731	3.7086511860803e-09	1.21234022622098e-07	0.0403649503917317	0.25600173189097
Glyma01g39460	711.287228059551	317.261965063254	1105.31249105585	3.48391112951556	1.8007078229487	3.71421428953839e-09	1.21335893687885e-07	0.450017327569282	3.33659739302223
Glyma07g10030	11.5594494418718	1.09739721601198	22.0215016677316	20.0670289175321	4.32675512497892	3.74107345793499e-09	1.22132872138905e-07	0.00651751751007119	7.61876787581924
Glyma19g01140	555.464180067437	216.605916259319	894.322443875556	4.12879970833706	2.04572243382104	3.75017118087394e-09	1.22349334776012e-07	0.249857239416301	10.1576294905291
Glyma13g01250	545.013192230834	862.930105005286	227.096279456382	0.263168799117271	-1.92593963935158	3.79486063365631e-09	1.23725929535185e-07	11.5741574160235	0.119549519397828
Glyma07g10560	19.2716832834474	2.36551591537433	36.1778506515205	15.293852142946	3.93487992654173	3.93721352229167e-09	1.2828279800949e-07	0.21371327057999	0.614424743109978
Glyma08g18800	101.057514862476	40.3222815087448	161.792748216208	4.01248992275201	2.0044977689542	3.94151865691731e-09	1.28338746025298e-07	0.140914369411988	0.583990614076254
Glyma10g33970	133.875006698574	220.181403704274	47.568609692874	0.216042812392837	-2.21061086070909	3.94857514400568e-09	1.28484147894516e-07	2.19062687132541	1.99063254359908
Glyma18g07550	125.866575138025	199.303539016983	52.4296112590677	0.263064125793572	-1.92651357412402	4.02513465013638e-09	1.30889460524763e-07	4.71333448241342	0.00157726308047061
Glyma07g00240	31.4244799989367	56.5105450735614	6.33841492431214	0.112163400938024	-3.15632609540091	4.04432793002295e-09	1.31427406323616e-07	6.59255098736518	0.0195709249176026
Glyma12g01520	283.674570306961	126.124665687754	441.224474926168	3.49832027320099	1.80666237485344	4.04937299837781e-09	1.31505178120207e-07	0.403584675164279	2.85295702494185
Glyma19g29350	197.683738277805	92.973499584485	302.393976971125	3.2524749344983	1.7015379387219	4.0655613174127e-09	1.3194449327912e-07	0.802778681041497	18.7413085784255
Glyma17g20190	303.014111805135	120.823587769931	485.204635840338	4.01581052835686	2.00569120249377	4.10419896561533e-09	1.33111332050271e-07	0.0567990649994636	8.0649792399472
Glyma15g40760	216.008245722629	91.6702384642385	340.346252981019	3.71272354782618	1.8924778950395	4.10974801795994e-09	1.33151076102651e-07	0.327116141437567	4.37065781923652
Glyma08g16040	9.11408792153565	0	18.2281758430713	Inf	Inf	4.11079446487514e-09	1.33151076102651e-07	0	3.09246600162749
Glyma17g13110	103.472007191144	44.7963423311524	162.147672051136	3.61966320492142	1.85585546659187	4.12429375513947e-09	1.33501127491754e-07	0.315610426796973	12.8985622687986
Glyma10g17040	18.7592844946504	35.6573679843912	1.86120100490966	0.0521968140139899	-4.25989443942577	4.15444453136157e-09	1.34389370065375e-07	0.235668830807536	0.0491502013895391
Glyma16g29030	35.5345016966396	6.97244463351929	64.0965587597598	9.19283868553396	3.20051042464469	4.38877766727854e-09	1.41877108553026e-07	0.0105908382916808	8.23081055582099
Glyma13g18200	14.3674930416242	0.833857590529652	27.9011284927188	33.4603040250511	5.06437864885421	4.44570122118668e-09	1.43623663556122e-07	0.0185584247780707	3.7798051138667
Glyma09g28110	14.8734354512887	2.13887429000804	27.6079966125694	12.9077228809298	3.69016260458346	4.5192830466247e-09	1.45905759298255e-07	0.0310079953521106	12.041140595775
Glyma20g26780	360.502125945409	147.793493859473	573.210758031345	3.87845731948372	1.95548292558291	4.56501979433379e-09	1.47286487703977e-07	0.434577652575941	3.6610366607612
Glyma01g22260	256.232559669388	115.393999187931	397.071120150846	3.44100319726483	1.78282923257939	4.60874290050585e-09	1.4855287396876e-07	0.807006687192933	7.44704756381129
Glyma07g31500	29.7199055287782	7.6910822833531	51.7487287742034	6.72840659710669	2.75026489018062	4.61026160592703e-09	1.4855287396876e-07	0.282223197923845	15.8248885070586
Glyma19g35720	53.4044876811157	91.9272466795674	14.8817286826639	0.161885939372659	-2.62695040929783	4.6690961227492e-09	1.50350958913723e-07	3.00360716171309	0.443696677927789
Glyma06g19770	47.2823077254154	14.5052369708815	80.0593784799493	5.5193430235345	2.46449655086275	4.67792068622737e-09	1.50537369779374e-07	0.291419003103278	2.03712316145027
Glyma20g03250	14.7080694011891	1.11007864394523	28.3060601584329	25.4991484727901	4.67237716492855	4.71044182302835e-09	1.51485609600503e-07	0.0411128498018584	2.87150694590805
Glyma10g31380	8.43159409228856	0	16.8631881845771	Inf	Inf	4.75928751471461e-09	1.52957270158585e-07	0	1.57531539457769
Glyma02g02350	27.4318989103782	50.7030121367066	4.16078568404987	0.0820619033999689	-3.60714357229971	4.76955811329409e-09	1.53188074377107e-07	6.23809813666959	0.136104073764509
Glyma17g02280	41.2104930751038	9.93998208377407	72.4810040664336	7.29186465886603	2.86628778438928	4.79981656125987e-09	1.54060131568205e-07	0.111896803242409	2.77615564896595
Glyma02g29020	26.8106114498917	5.01878802841378	48.6024348713697	9.68409795277423	3.27561767199143	4.81526292585524e-09	1.54401092307831e-07	0.156224009840675	1.60652469538893
Glyma11g12860	270.063551380348	125.911146077082	414.215956683614	3.28974812468179	1.71797713010551	4.81666646098436e-09	1.54401092307831e-07	0.0285777057674337	1.91572894866822
Glyma15g02400	332.134365122447	531.71278992961	132.555940315284	0.249299890515765	-2.00404584564157	4.90799272367449e-09	1.57154804130719e-07	6.16657879810333	0.522707339892601
Glyma15g42980	605.426217614256	944.507931389112	266.344503839399	0.281992871619066	-1.82626940109239	4.90890888482525e-09	1.57154804130719e-07	0.00350098367171537	0.592104907093454
Glyma04g42280	19.4330307412147	2.50791348555558	36.3581479968738	14.497369309699	3.85771922766714	4.99467713378647e-09	1.59797444557723e-07	0.0432284090066115	1.17432635491675
Glyma06g20300	96.1042488218968	33.6444115806057	158.564086063188	4.7129397904106	2.23662725049587	5.09070527720441e-09	1.6276471611642e-07	0.071889447826383	5.95209706807113
Glyma06g43940	17.5022250376166	2.3833917735905	32.6210583016427	13.6868217231866	3.77471556584106	5.14493298848123e-09	1.64392543104887e-07	0.140983663960947	1.39947146478645
Glyma07g30810	191.285715195003	302.818438847194	79.752991542811	0.263369007007711	-1.92484251416419	5.21161561218516e-09	1.66415980816653e-07	6.11041807037441	0.388551197409551
Glyma02g07100	79.7731817131714	134.22955990201	25.316803524333	0.188608258440352	-2.40653524734681	5.27641930160729e-09	1.6837685531963e-07	10.1950409804004	0.367584478043799
Glyma16g04910	258.490241301832	113.108288914395	403.872193689268	3.57066840605231	1.83619416272368	5.34353096216649e-09	1.70408810555522e-07	0.0701835051671766	0.534457573090064
Glyma15g15600	15.4206268202391	1.83209595044305	29.0091576900352	15.8338637684451	3.98494143876476	5.37971286884551e-09	1.71452417201831e-07	0.101605021771153	0.378543271525794
Glyma04g10630	114.116678410669	182.336007368997	45.8973494523404	0.251718517448158	-1.99011674391104	5.39606278890395e-09	1.71863040270872e-07	2.1027956781581	0.254106206622672
Glyma03g17000	269.076597008565	420.304003899647	117.849190117482	0.280390357988643	-1.83449135581394	5.43473754569103e-09	1.72983719442117e-07	1.98632585503327	0.103742669554443
Glyma06g17230	11.3260135305034	0.576658679013949	22.0753683819928	38.2815158869027	5.25857605426241	5.47400598289665e-09	1.74121845216065e-07	0.0117804015031832	1.27576353609238
Glyma01g02580	13.0989822803176	1.72997603704185	24.4679885235933	14.1435418755465	3.82207154505024	5.50947398300988e-09	1.75137701806064e-07	0.0760325827773121	12.5244401831639
Glyma05g25540	105.275078787625	44.8912251374771	165.658932437772	3.69022970369934	1.8837106217257	5.55479979925747e-09	1.76465420912991e-07	0.179167173999089	7.67798623295493
Glyma01g39080	23.6271401101917	5.11613211089345	42.13814810949	8.23632916354289	3.04200148819279	5.62194707278675e-09	1.78484222368435e-07	0.0723942968472783	7.3262190349606
Glyma16g06950	71.1693668663394	27.1510316530469	115.187702079632	4.24247975368205	2.08490777483401	5.64523269373543e-09	1.79108822317556e-07	0.158441839750032	1.40820745320776
Glyma03g04340	46.2275418750976	12.7338369933759	79.7212467568194	6.26058326318221	2.64629707116776	5.65461641116736e-09	1.79291833650761e-07	0.0551058391978969	2.47078651505212
Glyma14g03890	35.0923433285957	9.13964283669645	61.0450438204949	6.67914982141248	2.73966447597904	5.78262637826723e-09	1.83233509327969e-07	0.414357754753429	2.9430547551762
Glyma16g02960	356.572777026198	140.82997637266	572.315577679737	4.0638761180027	2.02285642409157	5.86044304931848e-09	1.85580696561752e-07	1.91901325724628	6.4451702261244
Glyma17g14630	6.62397012422745	0	13.2479402484549	Inf	Inf	5.86519281759834e-09	1.85612579339312e-07	0	3.1210868762305
Glyma17g09740	179.557933511536	84.7586365250451	274.357230498027	3.23692359559086	1.69462331254644	6.05886131410685e-09	1.9161921719806e-07	0.106824626515645	6.18160577354032
Glyma05g04290	1439.05647927011	2361.13667796445	516.976280575774	0.218952289124348	-2.19131156178517	6.10240772637888e-09	1.92873422021115e-07	18.0704529722854	0.125514765157271
Glyma02g42770	345.644891032485	169.353429268842	521.936352796128	3.08193554183999	1.62383668844573	6.11468962120791e-09	1.93138508481338e-07	0.656298303937732	19.4184272211218
Glyma11g00230	2429.13188497584	745.198663060274	4113.0651068914	5.5194209420619	2.46451691775771	6.15385895051449e-09	1.9425198304011e-07	0.0661321840427751	0.897744883799138
Glyma05g38280	106.416438376407	167.351287092794	45.4815896600195	0.271773169182742	-1.87952506187881	6.34558785601395e-09	2.00176655076165e-07	3.74549220694449	0.197064236216061
Glyma11g36050	115.688164820827	188.248020855382	43.1283087862716	0.229103650547297	-2.12592764809758	6.36929165280187e-09	2.0079667708992e-07	8.29200676279411	1.98734251858764
Glyma07g11760	603.994186922664	956.644104079167	251.344269766161	0.262735398351821	-1.92831750695405	6.53581775805888e-09	2.05915630636684e-07	0.0252772287898093	0.060823634906093
Glyma17g34180	20.5851184590749	3.18669207797073	37.9835448401791	11.9194273907904	3.57524302529233	6.56769738558756e-09	2.06788643397643e-07	0.0618371186899215	1.22379427857179
Glyma02g36700	46.8192661309978	14.0834073994082	79.5551248625875	5.64885489756765	2.49795844256599	6.69838908201645e-09	2.10769742752028e-07	1.90451036665875	3.28677385425307
Glyma07g09200	51.5850778302386	17.5148668515352	85.6552888089419	4.89043334071558	2.28996230787732	6.71114604369422e-09	2.11037243060746e-07	0.263960831202186	2.36452411003187
Glyma18g20500	33.5452883266831	8.94174372386067	58.1488329295056	6.50307532012328	2.70112213350277	6.83489828207201e-09	2.14792525860552e-07	0.0447929889850206	2.04293169727916
Glyma09g37270	39.6909889914092	10.5218351930709	68.8601427897474	6.54449927471727	2.71028281455141	6.89772660384595e-09	2.16554254201392e-07	0.0379192201949521	0.496482565179422
Glyma07g30380	351.673657078536	172.441343883088	530.905970273985	3.07876265818208	1.62235065430653	6.89969190639644e-09	2.16554254201392e-07	0.047249235310708	18.8992015622213
Glyma08g20490	145.02565138513	62.6968904257663	227.354412344493	3.62624702438286	1.8584772065805	6.9165656896519e-09	2.16946548102364e-07	0.914148224360506	4.77319758238042
Glyma13g26960	103.799433255269	166.597838094436	41.0010284161023	0.246107805990021	-2.02263767730058	7.04502537901147e-09	2.20836162165094e-07	10.1654350138969	0.330924672618927
Glyma05g32880	11.1050395892091	0.840198304496277	21.3698808739218	25.4343299189751	4.66870518101612	7.20234062804713e-09	2.25624808430106e-07	0.000482486751120813	2.71710061782637
Glyma09g05440	1213.84993532213	497.650018490355	1930.0498521539	3.87832770107956	1.95543470977483	7.2223078953987e-09	2.26107480134357e-07	0.378769520842363	1.52995220443558
Glyma02g46140	95.3065480679825	35.3490247617811	155.264071374184	4.39231555666717	2.13498170545539	7.3738923437245e-09	2.30707458249399e-07	0.0138068144802892	2.50309784155947
Glyma02g07450	34.5493287010961	8.08252327746452	61.0161341247276	7.54914424989671	2.91631311378841	7.39365659413679e-09	2.31034297733613e-07	0.00159867364469154	1.55933038976576
Glyma11g09120	75.260658335987	27.7310699887248	122.790246683249	4.42789429809864	2.14662078277234	7.44424899610163e-09	2.32468707630151e-07	0.122127371705051	0.136556449310863
Glyma20g03100	73.3932901130271	30.7038018692625	116.082778356792	3.78072978880839	1.91866474266644	7.52379145721956e-09	2.34804794438967e-07	0.0851861613377481	10.0601694220646
Glyma19g32700	36.3616146933737	9.44164534533992	63.2815840414075	6.70238943815457	2.74467551587263	7.69948035653814e-09	2.40136623195425e-07	0.126052957467068	0.217185723806813
Glyma02g38910	78.381033311199	27.9065673029967	128.855499319401	4.61738980363823	2.20707753096587	7.72630700524362e-09	2.40821850653696e-07	0.182487197070319	1.50645575992754
Glyma08g23380	326.051399332077	143.814867912584	508.28793075157	3.53432115976024	1.8214331419103	7.9393816773876e-09	2.4730774961159e-07	0.814651325781233	2.32783597567626
Glyma05g33610	7.26759788165483	0	14.5351957633097	Inf	Inf	7.95201027936052e-09	2.47545630730375e-07	0	0.0278138897666118
Glyma09g31370	118.437085370841	51.8145089423085	185.059661799374	3.57157996045903	1.836562420718	7.99771790651418e-09	2.4881231554833e-07	0.000775299043903582	3.14114367287334
Glyma11g09060	216.850572494016	84.9193945150013	348.781750473031	4.10720957756496	2.03815856523744	8.02725894609138e-09	2.49574778142114e-07	2.39904408203042	7.81893746524665
Glyma03g01830	8.26799433125118	0	16.5359886625024	Inf	Inf	8.07816669611525e-09	2.51000179486438e-07	0	2.30246904702571
Glyma02g47330	100.145849114636	39.4125632537903	160.879134975482	4.08192519576889	2.02924974418295	8.14676556448731e-09	2.5297313985155e-07	0.0721212150403701	0.410735868875167
Glyma08g06720	35.1226636641132	7.9724977670516	62.2728295611748	7.81095603670575	2.96549914055697	8.17832239115563e-09	2.53794122263709e-07	0.155445673252048	1.80665354226978
Glyma09g38930	23.3386715506918	3.40065227540377	43.2766908259798	12.7259970503281	3.66970678719724	8.34965771213807e-09	2.58949046869873e-07	0.167157264439202	3.35230647334876
Glyma14g04420	41.5309315856243	10.5580647032518	72.5037984679969	6.8671485263456	2.77971116732889	8.48553666948197e-09	2.62998602149757e-07	0.178349586530098	3.61128486263685
Glyma13g37500	42.7925593031372	14.022792608257	71.5623259980175	5.1032863422568	2.35142659272464	8.63975223802116e-09	2.67611064012161e-07	0.120451219934227	6.48675860666494
Glyma20g29770	11.3533281622745	1.02879564606281	21.6778606784861	21.0711046080405	4.3971940412576	8.69652126206408e-09	2.69201304235804e-07	0.137247796490024	5.9424943012949
Glyma10g37160	73.6224181990335	26.3780387442423	120.866797653825	4.58209948153205	2.19600878119932	8.86565149410268e-09	2.74265538111386e-07	0.474204632040443	1.7711149239205
Glyma02g06150	217.950218394027	95.5563553539564	340.344081434098	3.56171057564311	1.83257028790247	8.92655566523313e-09	2.75932870602347e-07	0.656462446209012	0.0919600035297027
Glyma02g43560	36.2850071711634	11.187682466979	61.3823318753479	5.48659939683851	2.45591224150975	8.93067669523626e-09	2.75932870602347e-07	0.45850752141415	3.29692163832949
Glyma10g40730	441.664368217529	200.104730682372	683.224005752687	3.41433210210894	1.77160339192261	8.9662125889315e-09	2.76858332680643e-07	0.0235513705150005	1.416668900281
Glyma20g06680	65.6453039157474	22.0348995421534	109.255708289341	4.95830299023292	2.30984643381883	9.04491640224907e-09	2.7911475070786e-07	0.0982376107230592	3.81566914008073
Glyma13g18930	103.647167562778	167.746797798309	39.5475373272466	0.235757330967336	-2.0846254621173	9.11365598757707e-09	2.8106106991539e-07	4.06882550309402	0.132720869289481
Glyma06g05550	176.147659972328	74.3386933422006	277.956626602455	3.73905720030546	1.90267454179405	9.15102421560879e-09	2.82038092512144e-07	0.0618925966147598	1.03357721623345
Glyma17g10170	346.562585038457	541.727246645711	151.397923431203	0.279472602437177	-1.83922123673982	9.22836474000367e-09	2.84245097799243e-07	8.21261918351668	0.393999254606655
Glyma15g12600	143.610844132386	222.402641736246	64.8190465285261	0.291449085417775	-1.77868422048711	9.23804359789363e-09	2.84366593432368e-07	3.05051138179232	0.287768233618915
Glyma06g21600	10.0706374182077	0.257198911515704	19.8840759248996	77.3101091591733	6.27258516984249	9.29521416181387e-09	2.85948926975403e-07	0.0114222932321942	2.33147928260885
Glyma08g39390	1536.37643709952	542.024104198895	2530.72877000014	4.66903362856996	2.22312397958383	9.35408655339387e-09	2.8758161945617e-07	0.0247644238663833	4.25110393090034
Glyma17g02270	78.1650080963288	28.2708306676228	128.059185525035	4.52972843389759	2.17942456046728	9.50837712842757e-09	2.92144003592765e-07	0.149312542536535	1.32287814786087
Glyma07g30250	18.3338447086706	2.07027272005888	34.5974166972823	16.7115261492207	4.06277158575942	9.56450418335082e-09	2.93686540218184e-07	0.108422770547429	2.86757694043738
Glyma10g41930	11.8541528984014	0.840198304496277	22.8681074923065	27.2175120681975	4.76646329211438	9.62070259678174e-09	2.95229357533667e-07	0.000436066774823341	0.0326126592801781
Glyma06g06510	8.61475494780841	0	17.2295098956168	Inf	Inf	9.68819404727958e-09	2.97116600373899e-07	0	3.15159376169488
Glyma16g34220	303.399601338549	465.296020845029	141.50318183207	0.304114317537219	-1.71731435561926	9.77636919992032e-09	2.99635444143417e-07	7.63831765632053	0.0686952749500072
Glyma01g04790	37.0479304547894	9.51840240287462	64.5774585067041	6.78448501895668	2.76223931103188	9.79869285992824e-09	3.00134143868957e-07	0.03122608862887	0.804949845514055
Glyma18g10300	111.622979780211	177.040800823171	46.2051587372511	0.260985933877474	-1.93795604162501	9.86200069399742e-09	3.0188679902181e-07	5.25053202473301	0.0927932952316785
Glyma03g32610	52.0332018153884	16.9079007769456	87.1585028538312	5.15489793816829	2.36594386395495	9.9209785157044e-09	3.03504827016521e-07	0.0543703036374238	0.177012731803769
Glyma16g06890	69.5334304421863	25.694315612118	113.372545272255	4.41235902071607	2.14155018357067	9.96640492988531e-09	3.0470654776388e-07	0.160411673878931	0.306779854337441
Glyma11g31700	441.151972819725	217.38872341097	664.91522222848	3.05864633544706	1.61289330088307	9.98446129986866e-09	3.05070508848113e-07	0.511259600277326	6.11017724023591
Glyma08g24910	8.84994367104799	0.527079250964656	17.1728080911313	32.581074021984	5.02596225739569	1.00120432705973e-08	3.05724892727168e-07	0.0566534489402892	4.81433422047587
Glyma07g39990	316.481289207556	484.198066038288	148.764512376824	0.307238964405654	-1.70256690294903	1.02389255664585e-08	3.12460503901956e-07	0.187831003900374	0.671096284440042
Glyma19g24250	874.462541426826	370.383658538419	1378.54142431523	3.72192831010723	1.89605026720554	1.03187791399857e-08	3.14703725431668e-07	0.0534470697894128	0.140419248205675
Glyma01g00930	107.546140769082	47.8867554285409	167.205526109623	3.49168626300305	1.80392393492844	1.0470385249017e-08	3.19131164412262e-07	1.1015683520291	6.75244100669938
Glyma10g27980	785.453057001809	1257.73988646508	313.166227538538	0.248991250821107	-2.00583304584205	1.0509535539765e-08	3.20127682688542e-07	3.40082536310706	0.139019724410171
Glyma07g09710	21.5127113886782	3.55573127351827	39.4696915038382	11.1003021510071	3.47252704225795	1.07974501742459e-08	3.28695858895551e-07	0.0129503050345164	1.61434471021657
Glyma20g29630	12.9150256465058	1.36727755546093	24.4627737375506	17.8915931442346	4.16120995175471	1.10183578965614e-08	3.3521494974876e-07	0.0263812658765692	0.626439462981353
Glyma17g00970	37.017594135567	65.6359415992795	8.39924667185462	0.127967184856335	-2.96615419336985	1.11840315490592e-08	3.40046673524122e-07	2.56258834439391	0.109876561707881
Glyma06g38480	22.701805811016	4.69117277332999	40.712438848702	8.67852045018641	3.11744910705674	1.12250994250827e-08	3.41086201280548e-07	0.174364878771102	4.80166223930263
Glyma15g11630	135.427396278149	58.9350233700404	211.919769186258	3.59582056760475	1.84632103178522	1.13649912227152e-08	3.45125483609581e-07	0.0383393634116138	0.173650740270676
Glyma15g11140	29.5605584461584	7.11327732065545	52.0078395716614	7.31137522512186	2.87014279384662	1.14571425825121e-08	3.47710955120425e-07	0.32677407577335	3.61233076783904
Glyma12g15850	56.0091319628325	17.0711352626457	94.9471286630193	5.56185205038931	2.47556536837958	1.14843759542476e-08	3.4821598152879e-07	0.154495060909813	1.84195462770587
Glyma03g34900	22.1015503546617	3.88153175498314	40.3215689543402	10.388055927296	3.37685378122997	1.14878270978242e-08	3.4821598152879e-07	5.55732866365741e-05	0.0412039242536785
Glyma03g00770	149.197640246672	70.2168389716227	228.178441521722	3.24962565765653	1.70027353569565	1.15066209173413e-08	3.48572590892459e-07	0.704867400463411	1.77903957676213
Glyma04g42520	89.9509497657457	145.281413838544	34.6204856929474	0.238299482213343	-2.06915227810133	1.17734270074875e-08	3.56437268193715e-07	7.03984541619087	0.188218582676056
Glyma09g29380	28.2997179516372	6.65594592332366	49.9434899799507	7.50359010654512	2.9075810208962	1.18923016325446e-08	3.59816496618601e-07	0.277779284901495	1.47579641346503
Glyma04g01500	218.885358759639	91.6235169243064	346.147200594972	3.77792964311703	1.91759583447607	1.20313669468415e-08	3.63580430770183e-07	0.215786380630989	8.74302964208738
Glyma13g34050	38.9227359943921	9.7946234562902	68.050848532494	6.94777587277141	2.79655121512249	1.22389916685646e-08	3.69629474326505e-07	0.0959643602985957	2.27739527823885
Glyma08g27500	70.1259052340643	25.0633016741332	115.188508793995	4.59590321704807	2.20034841727146	1.23622835271692e-08	3.73125770001411e-07	0.390170066949285	1.74928009141195
Glyma19g41240	15.3343825467404	28.8517873838097	1.81697770967114	0.0629762615917079	-3.98904807128492	1.24069602588873e-08	3.74246447225195e-07	0.95793483726596	0.0324795943869881
Glyma09g41160	178.376434151404	79.6359357970103	277.116932505797	3.47979752774124	1.79900336520574	1.24322053865582e-08	3.74779978796e-07	0.0719655402577261	1.5495277618105
Glyma13g34270	8.62864586184231	0	17.2572917236846	Inf	Inf	1.2520716700588e-08	3.77218919308724e-07	0	3.86236043381885
Glyma04g40680	170.579079328864	71.4897554893057	269.668403168423	3.77212652809762	1.9153780690134	1.26521396447512e-08	3.80946936844695e-07	0.0952347202521937	4.17122575876715
Glyma08g18900	171.216772054813	72.7162815394167	269.717262570208	3.70917292331574	1.89109752850273	1.26944282262501e-08	3.81988286249844e-07	0.323032212666852	0.557927447539617
Glyma07g29400	18.3130923270687	2.67863496890595	33.9475496852314	12.6734512463626	3.66373754896312	1.2821805443145e-08	3.8558722372684e-07	0.118077550856448	1.99906674703693
Glyma03g03090	7.63786450884851	0.263539625482328	15.0121893922147	56.9636894821396	5.83197068615667	1.29173035404805e-08	3.88223686407532e-07	0.0188938530903521	3.81533197854514
Glyma08g11980	222.4148602751	106.279160231566	338.550560318633	3.18548396111696	1.67151257350587	1.32110996893827e-08	3.96813103329187e-07	0.103845227779523	3.86174488736074
Glyma13g08390	132.223309725751	207.092905328129	57.3537141233735	0.276946784017054	-1.85231930926421	1.32691889677186e-08	3.98316634932908e-07	0.579502644879875	0.0685849943097048
Glyma05g33790	442.74184418378	683.115930580002	202.367757787558	0.296242187787564	-1.755150985733	1.3519905740584e-08	4.05597172217521e-07	1.50483728898928	0.00789832190508176
Glyma04g16040	49.9953356861877	14.8548354251677	85.1358359472077	5.73118674899398	2.518833906803	1.35352127064721e-08	4.05810881568291e-07	0.16805229912878	2.08929638338402
Glyma19g37140	34.0773691362627	7.6926471663982	60.4620911061271	7.85972498130787	2.97447883219828	1.35698891451202e-08	4.06604714626292e-07	0.0624956748559313	3.82585561311725
Glyma07g02320	180.554521241726	279.309109769468	81.7999327139844	0.292865251625696	-1.77169106685002	1.36334520722699e-08	4.08262613685909e-07	3.99028338037633	0.226049344389562
Glyma18g02800	217.978912000026	340.671710340305	95.2861136597466	0.279700693563792	-1.8380442636696	1.37070916833323e-08	4.10220082423927e-07	2.86250052488366	0.0291456664912784
Glyma01g05060	16.0840689539548	2.47101548543954	29.6971224224701	12.0181854777764	3.5871471872906	1.37337003434454e-08	4.10768516303653e-07	0.0389625546173789	3.07229578225876
Glyma10g07180	101.264235775089	156.952196045057	45.57627550512	0.290383165406849	-1.78397027753183	1.37966841186717e-08	4.12403595807672e-07	1.60866822692175	0.74674085310738
Glyma18g05450	56.2724725486347	20.4742488142044	92.070696283065	4.49690228533264	2.16893153555293	1.38534212475537e-08	4.13850096184452e-07	0.374402862492141	0.87513894652363
Glyma19g34490	30.9765083384205	6.66228663729029	55.2907300395508	8.29906202625332	3.05294828988836	1.38782765366141e-08	4.14343006291809e-07	0.298866670848187	1.55647419334287
Glyma13g03990	173.750542958833	76.0985581754567	271.40252774221	3.56646084038085	1.83449313290564	1.39236537926032e-08	4.15447648360524e-07	0.0423988494101953	0.130440936852466
Glyma10g26690	580.642221203126	284.444058106486	876.840384299765	3.08264616296364	1.62416930130567	1.3965922138311e-08	4.16458255465331e-07	0.148781671627403	19.927299703997
Glyma08g13640	182.517508412356	83.4833399129933	281.55167691172	3.37254926797555	1.75383951897631	1.41018379527603e-08	4.20258500046504e-07	0.409787274453566	2.75602533301812
Glyma03g39600	246.865118059831	384.087924979276	109.642311140386	0.285461489439695	-1.80863196485734	1.4325501461296e-08	4.26667638117518e-07	2.20436824244017	0.604560132316126
Glyma03g33890	25.0683714569431	5.86870670354069	44.2680362103455	7.54306501356386	2.91515086054489	1.4383188130199e-08	4.28128631078373e-07	0.0306037981189737	3.02945252796343
Glyma13g28860	117.02052681112	49.1202906825538	184.920762939686	3.76465123414599	1.91251621653748	1.44818679516423e-08	4.30807337565651e-07	0.317519975959124	0.752459038699174
Glyma06g44450	277.042439884861	127.606685390162	426.478194379559	3.3421304932072	1.74076806440673	1.45812022502527e-08	4.33502289922082e-07	0.187491304224326	2.23700900338815
Glyma09g38340	84.715889108504	139.177322291307	30.2544559257007	0.217380643826271	-2.20170461035965	1.48165306834815e-08	4.40234725340832e-07	7.90272859542067	0.11574435700846
Glyma05g37320	24.5071678737759	4.11451409431605	44.8998216532357	10.9125453514091	3.44791574444581	1.48455223757319e-08	4.40832008750027e-07	0.202231056213162	2.63617958151591
Glyma16g02300	82.3791674825795	35.5597740113377	129.198560953821	3.6332784598864	1.86127194029293	1.48687013452659e-08	4.41256074034551e-07	0.232594084844395	5.99997384060397
Glyma04g42960	173.284098721804	266.648628612159	79.9195688314488	0.299718656898446	-1.73831920330445	1.50462189222659e-08	4.46257174853569e-07	3.47291842659933	0.0595950227047245
Glyma16g04720	577.396249825512	240.2306868357	914.561812815323	3.80701493577636	1.9286602299286	1.51193301956152e-08	4.48157551942952e-07	0.386854415027321	4.3263370547557
Glyma06g10580	81.8355305834967	28.8871796952678	134.783881471726	4.66587195058732	2.22214671478298	1.52053128621859e-08	4.50436956293787e-07	0.862777036315974	2.19792442122677
Glyma16g29790	590.973353820506	258.656924352236	923.289783288775	3.56955370748725	1.83574370892003	1.57797947990224e-08	4.67176133781207e-07	0.122422154232723	0.815358294329757
Glyma16g05920	47.7472103230579	15.5433343882135	79.9510862579023	5.14375386008095	2.36282160819138	1.57936080598698e-08	4.67306100053068e-07	0.154721490933838	1.52260916378753
Glyma14g34210	128.72072149258	201.378615900578	56.0628270845815	0.278395135619862	-1.84479409159732	1.58536677335313e-08	4.68803448363635e-07	4.4055304590142	0.47194755678775
Glyma08g43780	118.344899588836	46.8908536107932	189.798945566879	4.04767520639017	2.01709352992117	1.6248216864456e-08	4.80184192078889e-07	0.5298190205072	1.54550448194114
Glyma06g12530	123.688934076045	55.0168435055151	192.361024646575	3.496402417694	1.80587124107425	1.67798623592857e-08	4.95578528596346e-07	0.0824801922455131	2.42860358495701
Glyma18g52250	1440.82780957622	557.577731891489	2324.07788726096	4.16816840833459	2.0594135686339	1.67891092567425e-08	4.95578528596346e-07	0.538311234036237	1.35706591246512
Glyma16g33020	327.625600345844	516.959302758723	138.291897932965	0.267510222168319	-1.90233407369219	1.70839335002371e-08	5.03981119736322e-07	9.92016480468828	0.491478643942615
Glyma08g45870	43.8003270031735	72.446151309394	15.154502696953	0.209182992098959	-2.25716253877084	1.71187338903083e-08	5.0470749917978e-07	0.56529798597037	0.679462351426526
Glyma02g43470	273.051240070228	140.379594562248	405.722885578208	2.89018419552638	1.53116144065133	1.7352551018975e-08	5.11297091521671e-07	0.392065152389048	18.6562469240219
Glyma12g11460	8.19312569777831	0	16.3862513955566	Inf	Inf	1.76681615459445e-08	5.2028748875498e-07	0	3.004750600193
Glyma07g09980	290.071301015886	141.726822080899	438.415779950873	3.09338608961838	1.62918690934563	1.77441560517105e-08	5.22205667033321e-07	0.235082636101144	3.70205646349591
Glyma13g20920	55.2590137514641	17.2552066638645	93.2628208390637	5.40490894463598	2.43427031338478	1.77543608513446e-08	5.22205667033321e-07	0.609450482244579	0.964330271483824
Glyma12g12800	169.720835831681	82.6266902571526	256.814981406209	3.10813588934694	1.63604958051565	1.8002585056466e-08	5.29192764048694e-07	0.53162181514001	2.8776271944621
Glyma15g01820	488.494272624602	201.034955203081	775.953590046124	3.85979437885454	1.94852399347565	1.84179063821134e-08	5.40760199815869e-07	1.4916486090899	5.10623378192669
Glyma03g36430	287.94160333112	445.851930460214	130.031276202027	0.291646771760767	-1.77770598984423	1.84368694153934e-08	5.4099665935465e-07	0.42873513535416	0.0733857780416052
Glyma16g23030	84.3541412281211	35.7944024155019	132.91388004074	3.71325880784024	1.89268587209417	1.84543227163751e-08	5.41188565053248e-07	0.367629127471859	12.2312724137989
Glyma14g24370	48.0677777496354	81.6559233920967	14.479632107174	0.177324944788702	-2.49553259648724	1.86214692578671e-08	5.45767529844933e-07	6.48719889123918	0.0580391472466846
Glyma11g12870	556.881818237301	254.852090460401	858.911546014202	3.37023543523831	1.75284937757526	1.86514006384642e-08	5.46321888754541e-07	0.038005113691164	0.255937236166049
Glyma05g31670	110.439432149067	176.094256875513	44.7846074226213	0.254321794573239	-1.97527299316052	1.90059380906114e-08	5.5637808141288e-07	2.61277341988718	0.00363915745961562
Glyma06g02210	39.8940796380782	11.2081007831364	68.5800584930199	6.11879388131527	2.61324730113168	1.90491558967668e-08	5.57314242431073e-07	0.36725415085008	1.20474787107208
Glyma13g39600	557.730833349256	254.746369332376	860.715297366137	3.37871467853241	1.75647452474073	1.92314656296593e-08	5.62316262131372e-07	0.276832434446587	2.96999788694715
Glyma20g07050	232.316887039593	108.320168670548	356.313605408637	3.28944839896209	1.71784568158951	1.93349134129717e-08	5.65007870447417e-07	0.28850811405458	0.00961519041886931
Glyma16g25910	15.7353772825863	2.408754629457	29.0619999357155	12.0651558196556	3.59277464274876	1.93664737718429e-08	5.6559684001513e-07	0.0539272839233881	3.99492441688417
Glyma05g00370	148.233521780336	228.145128236414	68.3219153242582	0.299466904476085	-1.73953152221217	1.95544737438421e-08	5.70751237761701e-07	5.65847141795824	0.0886578549882184
Glyma02g02540	326.443815870619	140.471891358428	512.41574038281	3.64781690790601	1.86703331922717	2.00916477999022e-08	5.86085184939502e-07	1.17800616578217	2.90763768104852
Glyma12g11230	51.2688708300877	86.1577863591267	16.3799553010486	0.190115786317594	-2.39504976334002	2.0230170394137e-08	5.8977904164918e-07	1.47950919700063	0.0314686774160209
Glyma14g38650	398.684806882821	181.989531912991	615.380081852651	3.38140372901703	1.75762227978572	2.0332481339621e-08	5.92413483919981e-07	0.414108536418271	2.43017560471733
Glyma16g23750	11.2456711585033	1.21557821401044	21.2757641029962	17.502587540462	4.12949631727856	2.03553507126633e-08	5.92731557158528e-07	0.0951450685999315	2.73065201516707
Glyma15g15140	240.828240233492	373.23236848814	108.424111978844	0.290500291863859	-1.78338848178998	2.04624201658143e-08	5.95499657290336e-07	0.212452699807211	0.94361745796087
Glyma20g27610	10.5151426540667	1.09739721601198	19.9328880921213	18.16378591205	4.18299303249865	2.05776359625083e-08	5.98501447144155e-07	0.00751119376801189	6.32261395757072
Glyma02g10490	316.64129210416	142.325295250328	490.957288957991	3.44954344267809	1.7864054295514	2.09149723381964e-08	6.07792351280426e-07	0.230483627799485	1.75746559246279
Glyma11g29350	821.362972268846	361.927048356513	1280.79889618118	3.53883165681373	1.82327313399921	2.09215878934399e-08	6.07792351280426e-07	0.195284405166358	0.0434102672789376
Glyma09g01740	14.676957172179	1.63081718094326	27.7230971634148	16.9995125679138	4.08742147501886	2.16051244572037e-08	6.27282272735791e-07	0.0493517069158896	1.61108604479404
Glyma18g49850	86.8973470069707	144.012016931103	29.7826770828384	0.206806888185496	-2.27364385611287	2.16742987595128e-08	6.28922454935189e-07	14.2860678186631	0.474134744049732
Glyma18g03130	11.2813972562557	0.840198304496277	21.7225962080151	25.8541300211721	4.69232285454303	2.18383965259257e-08	6.33313499251846e-07	0.000470875209572056	0.216657826941815
Glyma02g02860	716.010389263932	304.095822110838	1127.92495641703	3.70911033432717	1.89107318410382	2.19266763353478e-08	6.3550197514313e-07	0.249986398132182	3.07867168495262
Glyma08g46670	42.903774912721	12.4945139400763	73.3130358853658	5.86761807918059	2.55277496964733	2.20786859457163e-08	6.39533899560791e-07	0.127825569099253	1.59116812951336
Glyma09g24410	634.359502977572	272.670368685267	996.048637269877	3.65294051595162	1.86905826121695	2.21670389615127e-08	6.41718308290377e-07	1.09578551245415	7.58172706417925
Glyma13g40820	156.134228587098	79.9214649669102	232.346992207286	2.90719135720904	1.53962603570207	2.224069923622e-08	6.43475073001255e-07	2.64875839578664	9.36004216605851
Glyma11g32600	227.416598850374	108.894344086008	345.938853614741	3.17683031674729	1.66758803379556	2.25710064037407e-08	6.52650849890087e-07	0.612689944614079	0.934229716751328
Glyma17g16460	194.725476841502	90.1999226148673	299.251031068136	3.31764177166613	1.73015811711302	2.26603857464993e-08	6.54853455226632e-07	0.110993659378661	1.03881788782926
Glyma10g33850	27.2208499148742	5.08104888439632	49.360650945352	9.71465775441296	3.28016317082775	2.2771805153362e-08	6.57690050993141e-07	0.118015558633221	3.53284339808122
Glyma04g38580	42.210546392935	9.13849655301275	75.2825962328573	8.23796297302737	3.04228764177429	2.30093305805035e-08	6.64163389689854e-07	0.0799860708194477	16.2255291566447
Glyma18g05220	218.474275281202	98.9283746312302	338.020175931174	3.4168172396564	1.77265308227322	2.32473227297274e-08	6.70642660946586e-07	0.0844658585663622	0.136873143851659
Glyma02g16740	695.155868080176	316.013090063751	1074.2986460966	3.39953843646121	1.76533888147135	2.35625471175134e-08	6.79341111370634e-07	0.206638973886981	0.548645612736176
Glyma18g53580	5.86944275173178	0	11.7388855034636	Inf	Inf	2.37866512534913e-08	6.85167736878167e-07	0	2.63624142821114
Glyma05g00760	27.152816687156	5.87504741750731	48.4305859568047	8.24343745932743	3.04324605723897	2.37922735007906e-08	6.85167736878167e-07	0.0102817676826576	1.32855114700852
Glyma04g03670	30.2191555728982	5.83996419101018	54.5983469547862	9.34908933839574	3.22482584404146	2.38207623955353e-08	6.85590021587113e-07	0.104017314852422	5.71462269756345
Glyma01g04770	13.0012346408757	1.36727755546093	24.6351917262906	18.0176962811224	4.17134265674556	2.41027062708728e-08	6.93302322489896e-07	0.0261207308257499	0.148635630839711
Glyma17g06220	60.1474608426179	19.1649560649522	101.129965620284	5.27681698186748	2.39966794678079	2.48602117673202e-08	7.1467704437183e-07	0.0333872219857158	3.9482446873359
Glyma13g43800	52.2180291509882	16.040524842964	88.3955334590124	5.51076316544507	2.4622521261942	2.52419174727822e-08	7.25229830518695e-07	0.00261323003969791	2.77968164722372
Glyma18g02270	6.553354126091	0	13.106708252182	Inf	Inf	2.53621314520051e-08	7.28261782689597e-07	0	0.143985318347178
Glyma12g29590	517.251294309042	254.72310834769	779.779480270394	3.06128283895632	1.61413634493309	2.54824841383108e-08	7.31294206260898e-07	0.39013584195146	4.34862875050587
Glyma18g14650	349.06614915568	178.647760836906	519.484537474455	2.90787040957492	1.53996297640004	2.55642894212796e-08	7.33217531753184e-07	0.561270028690247	14.0006293309878
Glyma10g32410	122.888789528901	50.4796846284021	195.297894429401	3.86884141347265	1.95190159290993	2.60610135401062e-08	7.47032174250791e-07	0.995026190632918	0.25883855430018
Glyma07g25710	235.716057956821	102.600509336116	368.831606577526	3.59483212085473	1.84592439818457	2.62508980348667e-08	7.52040458433876e-07	0.618958442821713	7.17990346031988
Glyma19g37200	26.9975386029943	47.1876616891538	6.80741551683476	0.144262615971062	-2.79323060476522	2.64862254321482e-08	7.5790647384895e-07	1.16985652804313	0.219930814069489
Glyma07g05480	905.128675541605	387.714859475072	1422.54249160814	3.66904300117391	1.87540381306746	2.67511135686902e-08	7.65044822301815e-07	0.234435394500859	0.142232625226035
Glyma19g28180	62.0753378802982	19.0990656617318	105.051610098865	5.50035336594258	2.45952430644035	2.68188614522364e-08	7.66477669819878e-07	0.0761251184029241	8.94529676381415
Glyma03g28600	77.3048864627511	121.915628192088	32.6941447334144	0.268170251986908	-1.89877888632236	2.68321281469512e-08	7.66477669819878e-07	3.22008168782323	0.95962010161739
Glyma03g25020	26.5053290444076	46.9773310389585	6.03332704985663	0.128430605068925	-2.96093905660305	2.68982182397646e-08	7.67923225394315e-07	2.86763296401118	0.0204015774729698
Glyma16g26100	79.778296210548	35.0100430712353	124.546549349861	3.55745204587279	1.83084430948604	2.74486239336361e-08	7.83185995897017e-07	0.649931990763615	3.29845318527319
Glyma17g36950	190.508956602428	93.278991264193	287.738921940663	3.08471305318583	1.62513629294042	2.74770391246042e-08	7.83545928803405e-07	0.0717441539189583	4.29487031936025
Glyma13g02090	91.0213544417506	146.194049176003	35.8486597074983	0.245212851751169	-2.02789350137337	2.78959952059389e-08	7.9503586336926e-07	1.46595156272892	1.48291155857412
Glyma06g26610	6.12888978583662	0	12.2577795716732	Inf	Inf	2.82625678747847e-08	8.05020528954953e-07	0	1.16253043695246
Glyma02g36400	137.76494460407	215.244985763039	60.2849034451001	0.280075762189726	-1.83611095717897	2.8426012209667e-08	8.09129679203286e-07	1.5320854848188	0.17739198656226
Glyma07g25700	237.055701787714	103.440707640612	370.670695934816	3.58341222125675	1.84133401490088	2.84394642236606e-08	8.09129679203286e-07	0.612734071442976	7.10664042023318
Glyma19g39290	12.9908137298209	1.48545855345939	24.4961689061825	16.4906444876128	4.04357587819358	2.84725308574968e-08	8.09605966297745e-07	0.0701138157837943	0.674651628160835
Glyma06g07990	560.249908758618	866.888513896959	253.611303620276	0.292553540108874	-1.77322741897385	3.0327726952793e-08	8.61863598618341e-07	1.82287000986408	0.647034847871163
Glyma07g30790	156.537394506277	67.6918212869715	245.382967725582	3.62500170715321	1.85798167454851	3.04787480312464e-08	8.65659286866843e-07	0.503356084359091	2.11527260329711
Glyma17g11110	93.5941540889488	147.93174011387	39.2565680640279	0.265369474014234	-1.91392567075489	3.08928544240317e-08	8.76918517966648e-07	0.141298005517694	0.063804668577347
Glyma01g00710	70.1954136231823	28.4259096657373	111.964917580627	3.93883322986784	1.97776833456149	3.12509420827516e-08	8.8657563952154e-07	0.192721488217988	0.701402027117539
Glyma13g16620	146.559810342382	57.4304551476798	235.689165537084	4.10390558338812	2.03699753992532	3.19112006766315e-08	9.04789274759381e-07	1.5671190750548	6.86451652048286
Glyma08g13160	20.7445073316851	38.7873902486245	2.70162441474558	0.0696521317218909	-3.84368868220967	3.25022653059316e-08	9.21021335154943e-07	8.23257245820108	0.0983716508950471
Glyma06g04350	326.529683824932	159.219059230696	493.840308419168	3.10164066290351	1.63303155424116	3.30349424969979e-08	9.35581266948102e-07	0.0470239525685789	0.930922023267055
Glyma15g01610	406.110741306732	204.008826176897	608.212656436568	2.98130560248009	1.57594426817869	3.37938020503221e-08	9.56526623102439e-07	1.21391800633168	7.1943645288252
Glyma01g41430	121.184197808313	193.975348586682	48.3930470299451	0.249480397290379	-2.00300163340497	3.39000061478074e-08	9.58985342196105e-07	8.94249696105054	0.193231017565142
Glyma08g21840	111.517392538031	47.564606481713	175.47017859435	3.68909135539284	1.8832655158802	3.43427445620999e-08	9.70955930920486e-07	0.11325042582591	1.21470788381779
Glyma05g27280	19.075808469304	2.91681173852178	35.2348052000862	12.0799037986397	3.59453706033032	3.48072544872194e-08	9.83528062690148e-07	0.060672098609698	0.801422302956716
Glyma03g28730	229.313684476968	99.4087323422628	359.218636611673	3.61355213116378	1.85341770758907	3.48593584343655e-08	9.84439399066165e-07	0.412470630228678	7.21337512562777
Glyma03g05890	157.514138813523	245.994759500513	69.0335181265332	0.280630035642647	-1.83325866699262	3.49881924241166e-08	9.87515345652783e-07	0.564355549269954	0.0595239627689617
Glyma19g40720	740.82194713968	1145.9475574059	335.696336873454	0.292942146177591	-1.77131232329114	3.50350149649769e-08	9.88274398244143e-07	2.82496022168687	0.192329685203636
Glyma05g28930	44.4888960274804	11.957714318481	77.0200777364797	6.44103678053612	2.68729293022642	3.50850548955208e-08	9.89123292932846e-07	0.00281674732268827	5.98347291367005
Glyma10g39970	18.2006774176057	3.56207198748489	32.8392828477265	9.21915193266874	3.20463404362573	3.52913308388554e-08	9.94373350169795e-07	0.00656053105108515	2.20019037272778
Glyma11g15560	337.550534097713	162.307033039328	512.794035156098	3.15940736241444	1.65965396489283	3.60749235074996e-08	1.01587476248547e-06	0.0686968752189712	0.451243227158037
Glyma18g03470	168.27465937647	247.475567379635	89.073751373306	0.359929476337614	-1.47421383862431	3.63400145318359e-08	1.02275897879327e-06	0.842385236310118	2.39397878828665
Glyma13g16770	332.399495075201	157.84662445194	506.952365698463	3.21167695196939	1.68332678599646	3.6509932297609e-08	1.02695833388453e-06	0.62133429049875	0.203684396834729
Glyma15g14520	17.5832049681959	32.3008728035791	2.8655371328127	0.0887139226929862	-3.49469565205911	3.71421363696003e-08	1.04396723284919e-06	2.27991549320096	0.045626721576776
Glyma14g07660	24.8303471718011	4.13873066649884	45.5219636771033	10.9990157237298	3.45930252099832	3.71567284932209e-08	1.04396723284919e-06	0.00217027687002828	6.55570483429614
Glyma13g33890	274.656572066359	135.037004754364	414.276139378355	3.06787121153889	1.61723792013743	3.73224505371012e-08	1.04802962748293e-06	2.23921228633822	0.5077659867901
Glyma06g41150	58.0633905956956	18.4762072113326	97.6505739800587	5.28520669113106	2.40195989288306	3.7517940580329e-08	1.05292284854472e-06	0.111361635655844	6.23540773260805
Glyma17g10050	29.520707757808	7.31388760022003	51.7275279153959	7.07250791136574	2.82222188543301	3.85958086711807e-08	1.08194807914293e-06	0.386390532127518	0.0488730381083428
Glyma17g05470	13.1433783471514	25.2410323613854	1.04572433291728	0.041429538932689	-4.59319642505076	3.88579900577402e-08	1.08868233161771e-06	0.575342467914652	0.0448405980552957
Glyma14g08000	360.401595837256	183.246843152426	537.556348522086	2.93350946337964	1.55262764609104	3.92051675155032e-08	1.0977889650445e-06	0.707900007642684	12.3170397854671
Glyma20g30230	47.6198201764534	80.7072796798214	14.5323606730854	0.180062575900682	-2.47342973137163	3.92658100514318e-08	1.09886654652963e-06	1.58952758875658	0.0153696781517476
Glyma07g07380	146.056711984113	225.497415881251	66.6160080869738	0.295418055353922	-1.75917009148765	3.9791440245532e-08	1.11294840483696e-06	14.2197572398618	0.411921529750884
Glyma08g07950	129.010170320638	195.82813515385	62.1922054874266	0.317585649470471	-1.65478237102594	4.00048855557022e-08	1.11828764075945e-06	7.04875213994915	0.473240257276327
Glyma10g40660	73.7508151717939	29.8364259352809	117.665204408307	3.94367625209328	1.97954112152552	4.04202622875733e-08	1.12926242638916e-06	0.181161336772892	0.512274075646241
Glyma20g02470	14.5604191222655	1.22191892797706	27.8989193165539	22.8320543022782	4.51298876603014	4.04468567927824e-08	1.12936916010928e-06	0.0641737639123549	7.21667727508676
Glyma11g01350	2081.64539453577	787.207504308816	3376.08328476272	4.28868280127358	2.10053461558821	4.09533225236226e-08	1.14274600831185e-06	0.0487957489770067	2.50576720728696
Glyma11g07090	124.43543132228	56.0715673281942	192.799295316366	3.4384502610367	1.78175847641324	4.09720186081563e-08	1.14274600831185e-06	1.76675656857945	3.45446339750967
Glyma09g11120	30.6772919221969	8.95961958207684	52.394964262317	5.84790054782346	2.54791877634132	4.12181426481073e-08	1.14896441479463e-06	0.0701347579987073	2.23162994507367
Glyma03g24610	84.8793845741802	35.4013153565592	134.357453791801	3.79526727859019	1.92420148983532	4.12693127367305e-08	1.14974450483959e-06	0.12528667937905	1.44215478608959
Glyma11g37090	24.6232000144856	44.619448842623	4.62695118634821	0.10369808024003	-3.26953890906627	4.1717610858287e-08	1.16158131525124e-06	3.30928343907363	0.16029054703983
Glyma03g31710	22.680701167296	4.98189002829773	40.3795123062942	8.10525966589663	3.01885840569353	4.17666960248878e-08	1.16229542978349e-06	0.490519519388408	2.83548366861503
Glyma16g27140	320.468857946237	501.331349690762	139.606366201713	0.278471247185773	-1.84439972130395	4.19094082500402e-08	1.16561276226556e-06	6.21620928820694	0.469488238282777
Glyma13g10440	219.476774493536	107.594684180385	331.358864806688	3.079695501045	1.62278771428087	4.2892011899718e-08	1.19227290925281e-06	0.834757916987705	8.99947786504571
Glyma05g27960	16.1915529082541	2.99175402243757	29.3913517940706	9.82412042355128	3.29632824529639	4.29312383748651e-08	1.19269474006138e-06	0.0521511180293355	2.46743032249466
Glyma13g05440	16.8950410122577	31.1547925526277	2.6352894718878	0.0845869690011955	-3.56342076289962	4.29718635492968e-08	1.19315493471984e-06	0.538900092371155	0.0757808740551067
Glyma02g31140	303.197206814536	136.832643291452	469.561770337621	3.43165021914735	1.77890250947544	4.31250752454566e-08	1.19673893756138e-06	1.1211458729833	14.1954439622761
Glyma20g30840	8.32187410416841	0.582999392980573	16.0607488153563	27.5484829122137	4.78390096703079	4.35180277976058e-08	1.20696811995709e-06	0.0194059193432449	3.39583030353971
Glyma20g37110	129.788886524488	57.3418318735355	202.23594117544	3.52684828105005	1.81837951483855	4.37064426545176e-08	1.21151620527531e-06	0.262170766261174	1.09615065364434
Glyma07g32830	13.8587680685294	25.9255051652311	1.7920309718276	0.0691223164372861	-3.85470462365374	4.3795665384384e-08	1.21300381694405e-06	3.23446474722832	0.0732503775531291
Glyma13g24250	23.1060653622823	4.54762891946504	41.6645018050996	9.16180773386428	3.19563228733627	4.38090307752934e-08	1.21300381694405e-06	0.0692867042212165	0.308565843797841
Glyma18g41940	30.6933269968855	55.2064247671929	6.18022922657809	0.111947644728676	-3.15910391930072	4.39143400780051e-08	1.21524114088631e-06	10.7191556628275	0.351728741820389
Glyma10g43850	557.190640352806	266.482548928772	847.898731776839	3.18181710279075	1.66985090905665	4.45766381484217e-08	1.23288091789193e-06	0.0412908047382822	5.47620550449341
Glyma19g32070	101.786592938841	166.872478200027	36.700707677654	0.219932658000449	-2.18486624768855	4.46594223420458e-08	1.23448202560873e-06	19.378741234877	0.845403507742453
Glyma13g22080	9.86638486805229	19.4775753373361	0.255194398768436	0.0131019592710423	-6.2540736208167	4.50832364677978e-08	1.24550289495158e-06	5.47217013080584	0.0113282058991206
Glyma18g14750	264.34707622197	410.46413373031	118.23001871363	0.288039828569555	-1.79565978145957	4.58523472994094e-08	1.26604560277155e-06	0.61346995766656	0.265891798998047
Glyma06g05030	196.889765814988	94.2323165125781	299.547215117397	3.17881620874102	1.66848960584266	4.61509601186464e-08	1.27358158724745e-06	0.697533250238763	3.24372468231531
Glyma09g32170	312.528983413428	157.81799145381	467.239975373046	2.96062553495238	1.56590202748577	4.70565186236321e-08	1.29784914268405e-06	0.583971869460803	2.05689833872991
Glyma19g00870	786.582051611749	379.016656082492	1194.147447141	3.15064635808802	1.6556478292317	4.72340343468365e-08	1.30202099125048e-06	0.0966998374871646	15.7648315257123
Glyma01g36190	31.7369152618545	10.3139658190307	53.1598647046783	5.15416335844268	2.36573826336755	4.73146704753338e-08	1.30351917159545e-06	1.0646586500963	3.75848416727931
Glyma15g19910	172.340116296764	66.2390438782414	278.441188715287	4.20358103639161	2.07161888556063	4.75476927358012e-08	1.30921159509627e-06	1.03059393496516	14.6553978985094
Glyma10g07770	15.5524253584435	2.16423714587454	28.9406135710126	13.3722007434255	3.74116501285022	4.76678896935333e-08	1.3117928134863e-06	0.216553086836547	0.6592556418304
Glyma16g07750	206.749722747525	312.049363275592	101.450082219458	0.325109082596847	-1.62100423361642	4.78562682217315e-08	1.31624644543298e-06	7.52998983479442	0.80986908193162
Glyma11g11850	134.315067933436	211.091706045816	57.5384298210565	0.272575511842081	-1.87527213850696	4.81557341467902e-08	1.32374881171803e-06	9.3039383116195	0.276132325402007
Glyma19g34990	86.9841595553994	36.4101924676122	137.558126643187	3.77801152151415	1.91762710141024	4.95251732082163e-08	1.36063896919415e-06	0.107731249970809	1.72269640974103
Glyma06g41400	85.3295287291065	30.467271164478	140.191786293735	4.60138965307747	2.20206963135095	4.98929213144963e-08	1.36998337097778e-06	0.623026079195604	5.40495005969302
Glyma17g08820	43.8438813306039	74.2068533413728	13.480909319835	0.181666634721984	-2.46063461940577	5.01707990598135e-08	1.37685109317994e-06	0.801961624037658	0.411826687759783
Glyma07g32030	31.8469347741923	8.2086098724747	55.48525967591	6.75939781983846	2.75689472564508	5.02969234978656e-08	1.37954891386015e-06	0.694598472261166	2.46877691121392
Glyma05g08380	21.6661295720993	5.0504915982469	38.2817675459516	7.57981016327991	2.92216171648024	5.11361211965626e-08	1.40179118305005e-06	0.595958623550189	4.03042405697961
Glyma05g07730	271.122450202657	125.878714822926	416.366185582388	3.30767744306963	1.72581855313885	5.135534482067e-08	1.40702295561162e-06	0.0672297222465911	1.92498698906689
Glyma01g01090	25.3472701050859	5.26783145234394	45.4267087578278	8.62341727687871	3.10825969198637	5.14559133011461e-08	1.40899985676634e-06	0.114797598093871	2.1331641116963
Glyma06g17040	532.207227253985	256.887479524523	807.526974983448	3.14350460551099	1.65237387679317	5.19537881306503e-08	1.42184787715174e-06	0.447931378818402	4.03670579481726
Glyma19g43740	8.36811213311525	0.514397823031407	16.2218264431991	31.5355658925653	4.97890791688895	5.25482383602752e-08	1.43732329855822e-06	0.0590555328922983	3.77822214858782
Glyma19g01590	83.5732162883958	28.5930235892489	138.553408987543	4.84570680519563	2.27670711558439	5.29701592738445e-08	1.44806515898013e-06	0.28816057271637	10.0104870610584
Glyma03g07580	32.1132743991148	7.82375948290372	56.4027893153258	7.20916708119361	2.84983258578432	5.35567548834002e-08	1.463294476401e-06	0.374680809383752	0.987941849054099
Glyma13g29350	139.043959149085	61.6847431724497	216.40317512572	3.50821230657846	1.81073605803912	5.43801250792365e-08	1.48497268870008e-06	0.0164942946370795	1.50015000436381
Glyma08g11410	75.9190355901216	122.315746442331	29.5223247379118	0.24136160385393	-2.05073190651341	5.51086373170996e-08	1.50403815330488e-06	0.52538038894152	0.128352869587745
Glyma19g30830	563.951348921119	270.919152775529	856.983545066708	3.16324459266549	1.66140511418049	5.53916716241534e-08	1.51093124083706e-06	0.195326744070489	0.388157793672449
Glyma10g15790	15.9038494828066	2.41509534342362	29.3926036221895	12.1703698788648	3.60530110963539	5.57954657501066e-08	1.52110893158207e-06	0.0980452570678779	1.10281951175027
Glyma09g02680	428.007448497353	192.022612891244	663.992284103463	3.45788589221797	1.78989026185253	5.70368292414132e-08	1.55409690224268e-06	1.00789961591632	4.18633281699969
Glyma20g27730	54.1295135208414	19.2444242892157	89.0146027524672	4.62547496431733	2.20960151557119	5.70863496881011e-08	1.55459202692638e-06	0.084150908882357	0.00423824843839849
Glyma06g12260	524.023842255554	240.188585530927	807.859098980181	3.36343668119965	1.74993609878794	5.71945962835231e-08	1.5566849778814e-06	0.00509819246774909	1.96183146610419
Glyma20g32600	32.4776664632857	9.9243395985382	55.0309933280333	5.54505342966488	2.47120136162074	5.77404569059984e-08	1.57060557144903e-06	0.091523938570855	3.85462851437598
Glyma08g18170	499.975561422035	245.058803983981	754.89231886009	3.08045377920573	1.62314288883846	5.77694003291599e-08	1.57060557144903e-06	0.00137744587605365	2.03588386331902
Glyma10g37920	11.2399064140116	1.02879564606281	21.4510171819604	20.850610385117	4.38201771293101	5.78855368560585e-08	1.57290069736545e-06	0.139352074931997	1.80346651507104
Glyma03g38120	454.899275779145	689.658229897454	220.140321660835	0.31920205127338	-1.64745817217289	5.80497527440333e-08	1.57649903536507e-06	0.324743516472383	0.24622787628764
Glyma01g37430	29.783522334575	9.22134443394026	50.3457002352097	5.45969197830918	2.44881956032077	5.82351171273406e-08	1.58066746488496e-06	0.165395406468567	7.93532061645641
Glyma15g01020	203.059068286135	105.008645795651	301.109490776619	2.86747332560201	1.51978006577007	5.86820510224485e-08	1.59147595750422e-06	0.549002353345146	4.09404924100966
Glyma17g31700	96.8955354084767	155.433893983296	38.3571768336572	0.246774856182779	-2.01873268868354	5.86975101083931e-08	1.59147595750422e-06	1.830100364402	0.213936493696839
Glyma08g40460	84.2562085999625	136.230012461023	32.2824047389018	0.236969843544117	-2.07722461946648	5.93330311194751e-08	1.60782787607365e-06	9.031066066464	0.036904120622698
Glyma01g07390	165.933443819822	77.2898386354981	254.577049004146	3.29379713424867	1.71975170186872	5.98394695347078e-08	1.62066591710877e-06	0.307016654709816	0.621061025606453
Glyma20g28700	36.5504110542084	62.9872766083739	10.1135455000428	0.160564895715752	-2.6387715838044	6.05318341818321e-08	1.63852273857918e-06	0.298186123563561	0.0533321417773434
Glyma19g36970	23.2341500860753	5.44374736597723	41.0245528061734	7.53608682551507	2.91381558676843	6.08091883567376e-08	1.64513237894742e-06	0.0241264672162354	4.16290493372675
Glyma11g09740	90.687354814182	143.263652848628	38.1110567797365	0.266020417753864	-1.91039111434217	6.1553586438615e-08	1.66436333232875e-06	4.31800408567998	0.0742322067353795
Glyma03g02470	22.3472988059059	5.09710996899358	39.5974876428182	7.76861552599319	2.95765751346529	6.18359649867949e-08	1.67108746795377e-06	0.0271457811555772	1.9274870432964
Glyma13g09240	135.796968947984	60.912705851142	210.681232044827	3.45874032520715	1.79024670333247	6.19395917091291e-08	1.67297622704559e-06	0.660391847920332	2.01461078003577
Glyma20g35530	19.7994550721571	37.0469661566297	2.55194398768436	0.0688840208101002	-3.85968683342948	6.25442305110129e-08	1.68838780132887e-06	10.9829542520841	0.320375449908869
Glyma15g12690	125.887651194622	58.7891869488081	192.986115440436	3.28268046313488	1.71487432448092	6.27607595830277e-08	1.69331124468027e-06	0.156379775708509	3.35334282232813
Glyma15g01390	9.37166841321284	1.03513636002944	17.7082004663963	17.1071185886009	4.0965248770405	6.28974290004357e-08	1.69607585869038e-06	0.0796326875269395	10.9316537988129
Glyma20g10920	110.679084082068	48.3267107488042	173.031457415332	3.58045177779069	1.84014163677896	6.44888351689142e-08	1.7380442043622e-06	0.162686346995027	0.168186878394714
Glyma08g14160	26.2458932708985	6.30930852634001	46.1824780154569	7.31973683370451	2.87179178026691	6.47873902595176e-08	1.7451421417542e-06	0.123942368937521	0.0701832441995584
Glyma07g10570	52.4267590097016	18.407187042022	86.4463309773812	4.69633577254536	2.23153556008095	6.49743875369962e-08	1.74922903255138e-06	0.374113106137023	0.513426252842414
Glyma10g05480	337.977413278936	143.48936974827	532.465456809602	3.71083556742727	1.89174407451615	6.5683665230788e-08	1.76736460053976e-06	0.830884164526805	11.8733660062189
Glyma04g04260	53.0291763591122	17.7331842805284	88.325168437696	4.98078444572868	2.31637297659827	6.58832349124636e-08	1.77177311242357e-06	0.598667080780201	1.02538427898912
Glyma10g38220	21.2324235191413	3.97097024045109	38.4938767978314	9.69382152646368	3.27706552120289	6.59320679757899e-08	1.77212533925172e-06	0.110355406218172	0.305212996383779
Glyma05g26390	94.8843712459766	151.333207600597	38.435534891356	0.253979516464068	-1.9772159470527	6.61012884507185e-08	1.77571121033106e-06	1.8333602862703	0.514944612346071
Glyma05g00970	99.3287979081975	155.464819548794	43.1927762676015	0.277829906424875	-1.84772619128943	6.61374240033738e-08	1.77572000883991e-06	1.65611182089565	0.0658291777961489
Glyma13g35530	6.85875495757623	0	13.7175099151525	Inf	Inf	6.70508159474586e-08	1.79926946040826e-06	0	1.57650615155218
Glyma02g43910	329.721731192826	160.166784562462	499.276677823189	3.11722982506701	1.64026452495409	6.70985767328803e-08	1.79957729593485e-06	0.359697961203319	0.560378178952134
Glyma07g04450	600.970125736402	301.221515056861	900.718736415942	2.99022045701454	1.58025185248925	6.73428753003359e-08	1.80515307359117e-06	0.0975803558684915	12.202388824104
Glyma05g08400	454.572723133579	217.377425466864	691.768020800294	3.18233606509312	1.67008619702724	6.75900369886865e-08	1.81079953229009e-06	1.00018949202083	12.0132179271859
Glyma20g08030	76.8355337378393	34.3335790335867	119.337488442092	3.47582430382077	1.79735515855832	6.99448339864356e-08	1.87287490139705e-06	0.0798536880810165	11.4477998668043
Glyma13g32560	146.177939728659	221.459396263466	70.8964831938522	0.320133100649783	-1.64325624063929	7.01841609518075e-08	1.87826904565577e-06	0.219645903815056	0.444382899691014
Glyma01g42150	14.0828795350563	26.8648403384269	1.30091873168572	0.0484245845237693	-4.3681165190168	7.05181703726253e-08	1.88618989686003e-06	2.05176674914816	0.0731412883208997
Glyma08g06730	157.634447067334	64.4444552234625	250.824438911206	3.89210271141974	1.96054978290953	7.06445854157499e-08	1.88855255566956e-06	1.79059066490534	5.41959917532931
Glyma13g27650	22.7697882569773	4.85440725903004	40.6851692549247	8.38107869487942	3.0671359393424	7.09659094187495e-08	1.89612039228221e-06	0.0537040881160014	0.919970601541432
Glyma15g40790	1454.24215711258	613.503538896395	2294.98077532876	3.74077838158376	1.90333849749503	7.10137903239217e-08	1.89637795485368e-06	0.0707258546031212	1.44477055222662
Glyma14g23300	138.478231429047	71.6738640975125	205.282598760582	2.86412071325322	1.51809229872709	7.11236707885149e-08	1.89773953236733e-06	0.690160983163449	10.0027463430104
Glyma03g04710	23.690901133017	5.21825202429465	42.1635502417394	8.0800141590399	3.01435782109078	7.11413145930804e-08	1.89773953236733e-06	0.249066782729904	0.323896541199128
Glyma18g03950	448.518189134875	221.647906078031	675.388472191718	3.04712317902046	1.60744782170802	7.13019716890912e-08	1.90100256777529e-06	0.14962819404782	2.88029646551597
Glyma04g05700	11.5787343779744	0.790618876446984	22.3668498795019	28.2903059183431	4.82223587234582	7.14616619085997e-08	1.90423633210503e-06	0.0807044280640849	2.18994741324798
Glyma04g16880	19.5544881547556	3.57475341541814	35.5342228940931	9.94032839882934	3.31329351491999	7.19736612204541e-08	1.91684954883046e-06	0.0493441535997734	0.523830882167361
Glyma10g38240	190.297896504867	86.1396825977358	294.456110411999	3.41835611105141	1.77330269920428	7.33114384753386e-08	1.95038317274251e-06	0.0370896584908041	3.60150651217172
Glyma08g22420	298.400362677952	153.269384959449	443.531340396455	2.89380257194744	1.53296649816947	7.33595132435245e-08	1.95061568994444e-06	1.07039336844014	1.07918138474642
Glyma03g31730	7.69662781427534	0	15.3932556285507	Inf	Inf	7.5037797326269e-08	1.99417168778654e-06	0	4.49334369584804
Glyma12g30730	64.9526162364356	104.31276300414	25.5924694687308	0.24534360639757	-2.02712441931862	7.5169058808279e-08	1.99659005158144e-06	1.39062621398899	0.137594816299035
Glyma18g01700	49.3155392050474	16.8275141721731	81.8035642379217	4.86129819300325	2.28134163204306	7.55748056237586e-08	2.00629261824528e-06	0.254514210516293	0.903460053171746
Glyma09g39060	12.475099480204	1.54953418306085	23.4006647773472	15.1017415641151	3.91664302861194	7.61322410289528e-08	2.02000954126579e-06	0.148205686809022	1.75567608610576
Glyma15g01060	67.0813612104852	110.088438881963	24.0742835390072	0.218681305534904	-2.19309820127258	7.61774271556387e-08	2.02012760034659e-06	1.26633680011571	0.138511556216076
Glyma05g14760	306.974414839175	149.659423583544	464.289406094806	3.10230652355564	1.6333412389743	7.63620333579814e-08	2.02394079862229e-06	0.127698446426016	1.27208609756749
Glyma18g44310	212.397986620936	104.956517564445	319.839455677427	3.04735201871612	1.60755616439005	7.64953237042988e-08	2.02639054620522e-06	0.285569825388206	8.12569262309278
Glyma09g08100	1578.10090562745	630.526775051057	2525.67503620385	4.00565865898293	2.00203948755751	7.74733250945734e-08	2.05120245138275e-06	0.404451176325197	0.329794103444823
Glyma06g11600	319.402608869513	146.426400232388	492.378817506638	3.36263690649501	1.7495930067921	7.78318436505853e-08	2.05959505156485e-06	0.110962646646294	4.34503921040868
Glyma04g01390	572.47514576978	276.050171354722	868.900120184839	3.1476166666396	1.65425985253144	7.79113441050508e-08	2.06059922889038e-06	0.0467460280262973	0.573327306486513
Glyma09g18450	333.312373055101	172.14224323736	494.482502872843	2.87252270897285	1.52231829826495	7.8103769761588e-08	2.06458738938014e-06	0.023813830851656	6.32435329128111
Glyma08g06340	68.7095596977911	28.42797432993	108.991145065652	3.83393990020958	1.93882772189151	7.82911355426853e-08	2.06843761937228e-06	0.0725782300361085	2.07772038037257
Glyma10g42870	511.29371515166	212.281658822956	810.305771480364	3.8171256809151	1.9324866888453	7.8657232780026e-08	2.07700328730644e-06	0.0766018298756009	14.0704066963498
Glyma07g11710	78.4736457338633	29.768552049654	127.178739418073	4.27225144192228	2.09499655885581	7.98903062848253e-08	2.10844081355215e-06	0.567497344939567	4.15845112114398
Glyma05g22670	33.3506715548021	9.20866300600701	57.4926801035971	6.24332544975241	2.64231467202635	8.03493989806981e-08	2.11890385461308e-06	0.151183764215891	0.554035329837675
Glyma18g16720	180.257687837293	281.682587947083	78.8327877275038	0.279863900364027	-1.83720268916481	8.0372215174979e-08	2.11890385461308e-06	10.1541279887424	0.33576980195635
Glyma08g24480	106.628006513707	165.131254538893	48.1247584885207	0.291433372942649	-1.77876200052535	8.0618263678972e-08	2.12426126240182e-06	0.0560239413207888	0.209794674881483
Glyma11g06360	5.06360435843689	0	10.1272087168738	Inf	Inf	8.1691911263428e-08	2.15140832690037e-06	0	4.41527636263731
Glyma16g01990	8.20403658653732	0.638919534996491	15.7691536380781	24.6809696281469	4.625327168882	8.18275058048805e-08	2.15274326638202e-06	0.0917657685260536	1.01924442697816
Glyma16g09120	78.7195862609328	32.9991513316426	124.440021190223	3.77100671285745	1.91494971865712	8.1829422406334e-08	2.15274326638202e-06	0.095508491606527	1.22989312638243
Glyma06g09460	180.789008603573	270.393095496854	91.1849217102911	0.337230954594963	-1.56819112684286	8.21117162167905e-08	2.15902439405654e-06	11.5657460265406	0.209919951504884
Glyma09g29050	75.6386163769263	27.2165034569059	124.060729296947	4.55829050536864	2.18849287223357	8.21712293465072e-08	2.15944423068007e-06	0.575607484920875	4.09590190567385
Glyma06g16040	11.9539429398484	1.31135741344502	22.5965284662519	17.2314033036115	4.10696829248742	8.22656783806463e-08	2.1607812451781e-06	0.105648630087419	1.05814063782406
Glyma08g09300	40.4950638395454	68.1301085550043	12.8600191240864	0.188756768436732	-2.40539971738987	8.232007937612e-08	2.16106550357956e-06	0.119071775468894	0.0627726970089621
Glyma11g09820	165.284493417507	251.448396368503	79.1205904665117	0.31465935599191	-1.66813725465511	8.30123241967599e-08	2.17808526821022e-06	5.28460799884238	0.098572914723146
Glyma06g01430	128.701430852523	202.802600054169	54.600261650878	0.269228607701747	-1.89309637885959	8.34986731486803e-08	2.18968757347597e-06	6.94313312620822	0.530837925669409
Glyma13g24520	100.042720582728	43.9520366856698	156.133404479787	3.55235880413007	1.82877730770041	8.41372662665364e-08	2.20526798845536e-06	0.106998037425978	1.64311550579211
Glyma09g33390	22.3744866758721	6.29819198145186	38.4507813702924	6.10505070082489	2.61000327646164	8.42985276951456e-08	2.2083275163245e-06	0.482713758795685	6.6104354104247
Glyma09g08110	105.768657137511	42.9869200572462	168.550394217775	3.92096930864818	1.97121034921631	8.43675337117219e-08	2.20896831930533e-06	0.820178801745498	1.32127647998761
Glyma02g09850	109.92241139061	48.1376948078762	171.707127973345	3.56699938912011	1.83471096873058	8.50317659720723e-08	2.22518484145386e-06	0.555091558991182	3.25733536980867
Glyma11g26260	26.2298336894103	6.8986486332872	45.5610187455333	6.60433965656597	2.72341431895535	8.51436973669917e-08	2.22693879347527e-06	0.205423147148623	1.6014769596113
Glyma03g04350	138.477726383769	212.951039242727	64.0044135248106	0.300559291715204	-1.73427847358266	8.60875136771362e-08	2.25043742922993e-06	1.77750337565868	0.431518046528334
Glyma04g00460	164.356483358154	84.1049708979226	244.607995818385	2.9083655009555	1.54020858744205	8.63289156693575e-08	2.25555897157189e-06	0.314238537281642	4.30812099807854
Glyma09g08920	83.266447931462	129.211743103277	37.3211527596471	0.288837158785304	-1.7916717385807	8.65037677861661e-08	2.25893725356291e-06	0.136314676801249	0.508477100608165
Glyma06g42080	101.998120647126	45.2196775912837	158.776563702968	3.51122723912504	1.81197536738076	8.68174839107081e-08	2.26593633006948e-06	0.173172661751036	1.6083522274978
Glyma03g04760	36.9669527496456	10.7577785897065	63.1761269095848	5.87259966198176	2.55399929195426	8.71475357612958e-08	2.27335418116921e-06	0.384035599276811	0.273549649116379
Glyma03g04410	204.36640454482	95.8535008498921	312.879308239749	3.26414064656566	1.70670322205549	8.82781677732477e-08	2.30163740266843e-06	0.150182870779095	0.6347421904439
Glyma14g06160	419.709320002318	199.536065127371	639.882574877264	3.20685172612181	1.68115765002714	8.88831959695253e-08	2.31619426596361e-06	0.152741138766073	1.16028827360898
Glyma05g35650	107.865862508255	168.952677629088	46.7790473874215	0.276876626306678	-1.85268482715131	8.89990788437382e-08	2.31799596631354e-06	1.76246919874711	0.0289689974923007
Glyma18g13840	19.6789169965606	36.7809432675933	2.5768907255279	0.0700604850392276	-3.8352552136064	9.00637360434303e-08	2.34449379023292e-06	14.4424486965366	0.233415123526405
Glyma01g42840	99.6014740010493	49.2598147224338	149.943133279665	3.04392402051359	1.60593234813308	9.07033989342813e-08	2.35884490019328e-06	3.65425417325705	7.84505546280096
Glyma19g11360	98.4111463140136	41.8487454033065	154.973547224721	3.70318263382099	1.88876570219938	9.07101678699051e-08	2.35884490019328e-06	0.0860215542401246	0.444056093739361
Glyma03g33060	6.70192996506981	0	13.4038599301396	Inf	Inf	9.11458378347238e-08	2.36893191730815e-06	0	1.10271449848547
Glyma14g25340	248.785941688695	116.530315093453	381.041568283937	3.2698921991102	1.70924307414149	9.18580512209981e-08	2.38619212155542e-06	1.03499263760097	1.0565730916116
Glyma06g04010	195.195580528717	90.0260121710397	300.365148886393	3.3364262355166	1.73830360790284	9.19159223660888e-08	2.38644533514887e-06	0.349549928839462	2.0129150133367
Glyma07g39880	7.89189747965002	0.263539625482328	15.5202553338177	58.891543559769	5.87998858224925	9.30474754078054e-08	2.41456007612405e-06	0.017908591062985	0.50835332670689
Glyma11g32050	39.6089839356106	11.0951142154209	68.1228536558003	6.13989656466246	2.61821435153919	9.34584606925734e-08	2.42395662434347e-06	0.0851088520214446	2.12221262863713
Glyma13g34280	21.8720196279359	4.30649109254659	39.4375481633252	9.1576987658424	3.19498510965298	9.42821543075144e-08	2.44404183591722e-06	0.0925560135141954	1.31410315686079
Glyma05g09440	896.315540832573	371.352449111474	1421.27863255367	3.82730378096153	1.93632841521946	9.44318258267955e-08	2.44639320179061e-06	0.369308297889231	3.98859796865131
Glyma10g39610	45.0407328903763	15.4188126762484	74.6626531045042	4.8423088516742	2.27569510010688	9.44715261429525e-08	2.44639320179061e-06	0.100621164036488	0.504019991666505
Glyma11g11100	311.771983244523	473.746881437175	149.797085051871	0.316196456211894	-1.66110689617962	9.59249521424336e-08	2.4827340170894e-06	0.890657579920821	0.0639880737617155
Glyma15g06770	580.145227866888	866.754595696318	293.535860037458	0.338660863749608	-1.56208681882187	9.64884145616537e-08	2.49601485556203e-06	0.202960213259101	0.834117681433466
Glyma13g29930	44.2185175488844	14.9990477689679	73.4379873288009	4.8961766413425	2.29165560766124	9.71856683767237e-08	2.51274102961508e-06	0.00204361232104368	2.00719868663673
Glyma13g40180	263.4584183482	132.252408063829	394.664428632572	2.98417574704648	1.57733250272657	9.77617389240323e-08	2.52631820387846e-06	0.0657975191087377	2.90356938601137
Glyma09g41230	8.31507091569519	0.582999392980573	16.0471424384098	27.5251443339745	4.78267822377649	9.78482612029484e-08	2.5272371213824e-06	0.019430473746	1.78815898800852
Glyma04g29490	16.6714020948593	3.27431578981977	30.0684883998989	9.1831363649729	3.19898696904348	9.80690734589466e-08	2.5316217349449e-06	0.358348991603914	1.42243874492544
Glyma18g38610	317.848935039693	151.662528114899	484.035341964486	3.19152890289276	1.67424771308313	9.8925993440018e-08	2.55241415956841e-06	0.105120956107316	1.4045294762367
Glyma14g16610	37.9827215261063	12.6842575653266	63.2811854868861	4.9889546282843	2.31873754891201	9.93465738883999e-08	2.56193270885375e-06	0.0773824559773238	4.90538982479336
Glyma05g31650	7.67309862154394	0	15.3461972430879	Inf	Inf	9.95794787322766e-08	2.56660413219002e-06	0	5.21127646439196
Glyma09g01520	14.5806024044589	3.1035943064694	26.0576105024483	8.39594609647645	3.06969290429136	1.00839607594011e-07	2.5977330600452e-06	0.014779018495578	16.2869253379593
Glyma05g34750	36.0924276856401	10.3090212793216	61.8758340919585	6.00210557485922	2.58546869564168	1.00905902893684e-07	2.598091238057e-06	0.0670258829551106	1.10836092927119
Glyma13g39070	32.4537123797847	9.4624822608587	55.4449424987107	5.85945008616366	2.55076527297652	1.01116673703701e-07	2.60216702074028e-06	0.0444200894246383	0.801477387803031
Glyma01g38430	51.8638322834828	19.1210488609343	84.6066157060313	4.42478947265748	2.14560881474853	1.01169361122852e-07	2.6021725197522e-06	0.491012403178517	0.412812121826977
Glyma13g18400	15.5855194849505	2.08295414799213	29.088084821909	13.9648224373775	3.80372532476419	1.01520060422183e-07	2.60983918939143e-06	0.0807517232508367	1.81523571131042
Glyma07g18670	87.7704002702783	38.2282919976507	137.312508542906	3.59190801805491	1.84475040587106	1.02747970259887e-07	2.64003722548592e-06	1.10156589151583	3.53030395136445
Glyma10g34850	6.1067497182751	0	12.2134994365502	Inf	Inf	1.03896484096335e-07	2.66816501622852e-06	0	0.350617508583035
Glyma17g03360	1279.36873655273	538.11281048825	2020.62466261721	3.75502055188729	1.90882080388462	1.04968500806936e-07	2.69430018375568e-06	0.484638191493762	1.02223827580784
Glyma19g26260	62.8825914540665	24.8015768222698	100.963606085863	4.07085431742412	2.02533159305973	1.06092937706997e-07	2.72175311996378e-06	0.212792095012451	1.88404565006402
Glyma02g47140	85.5296061584345	34.0476376095405	137.011574707328	4.02411398636763	2.00867117125632	1.06149284749409e-07	2.72179060533773e-06	0.128558185759079	2.75261148777747
Glyma04g43000	541.188916973677	826.506171911351	255.871662036003	0.309582276251226	-1.69160521609366	1.06576449926492e-07	2.73133134462778e-06	0.789239887293443	0.125750116927399
Glyma18g35220	112.157420328522	49.3824341337786	174.932406523266	3.54240145492563	1.82472771977207	1.08546358001113e-07	2.78037907710495e-06	0.254743421594847	0.623555006996112
Glyma06g19890	384.702556994118	190.158870458791	579.246243529444	3.04611739716329	1.60697154426825	1.10155562956237e-07	2.82014164532771e-06	0.509555402351486	1.81244202147589
Glyma18g52470	101.78761557157	46.8725371658165	156.702693977324	3.34316645636168	1.74121518857452	1.10524369029484e-07	2.82812356046033e-06	0.743358937032824	3.18645952113377
Glyma07g31800	72.1567044984817	30.3284219597484	113.984987037215	3.75835535355235	1.91010148042763	1.12938010954975e-07	2.88831668999602e-06	0.0628626165967795	0.580061637658467
Glyma01g40320	34.1877563577937	8.97978800766042	59.3957247079269	6.61437938816128	2.7256057981328	1.12993232074859e-07	2.88831668999602e-06	0.35481774303792	3.88665125366351
Glyma18g48420	60.9524641402285	24.2215384865919	97.6833897938652	4.03291433564136	2.01182276134558	1.131514024317e-07	2.89086967881916e-06	0.19233410921822	1.60155135264189
Glyma16g08940	159.468283018498	77.7109997170362	241.22556631996	3.10413670134625	1.63419209296694	1.13587614436934e-07	2.90051997936538e-06	0.23405881774573	0.250188053996744
Glyma11g21370	43.5996858504066	11.4596274706207	75.7397442301924	6.60926757212379	2.72449040356173	1.14660569038762e-07	2.92641153815348e-06	0.230517489412406	9.91981144442142
Glyma20g27740	43.5186250784657	14.6940842030218	72.3431659539095	4.92328510946142	2.29962128905396	1.14974160474808e-07	2.93290566766756e-06	0.0752282764858234	0.240466506380014
Glyma08g07370	98.2159695711648	45.9534799326048	150.478459209725	3.27458245665868	1.71131095974579	1.17761802995959e-07	3.00247188204092e-06	0.485685229677132	2.93310747863289
Glyma05g34730	238.559222611495	129.979438412613	347.139006810376	2.67072247002945	1.41723006511007	1.19053229920079e-07	3.03383847468485e-06	0.536386239934871	18.8228755005039
Glyma09g07680	73.8125701900205	32.2320805374432	115.393059842598	3.58006861234256	1.83998723713696	1.19317880262692e-07	3.03902089482635e-06	0.213913062733232	2.21468757683002
Glyma17g16360	62.8532534081873	101.473354825689	24.2331519906852	0.23881295767064	-2.06604697746383	1.20623935478628e-07	3.07070891190204e-06	0.360096392011532	0.166747315817058
Glyma18g06360	45.6287854697444	14.4909906599031	76.7665802795857	5.29753845553158	2.40532215534937	1.21975305795593e-07	3.10351740092531e-06	0.00639587845277712	1.67867891548761
Glyma12g33020	34.019313747696	9.23584063549242	58.8027868598996	6.36680397385013	2.6705693460801	1.22229627524026e-07	3.10744234289159e-06	0.0120686583787978	2.1906388458903
Glyma13g00600	88.2390735332675	37.8737270162562	138.604420050279	3.65964564276409	1.87170396157574	1.22254890320256e-07	3.10744234289159e-06	0.393668327253611	1.18823693773648
Glyma13g41710	210.77428779919	317.319488140494	104.229087457885	0.328467337662343	-1.60617817680657	1.23592510018233e-07	3.13983226014558e-06	6.85556850543577	0.0594274767937218
Glyma19g38370	57.2407135361112	89.1878062233236	25.2936208488988	0.28359954034035	-1.81807290063587	1.24331337344135e-07	3.1569846486921e-06	10.3790651914836	1.26585586357481
Glyma09g01230	69.0404225294382	26.5112157249405	111.569629333936	4.20839355280778	2.07326962624028	1.24758843456655e-07	3.16621855016147e-06	0.184515172902371	0.307989719505973
Glyma17g34300	90.8858421306769	41.2930923485989	140.478591912755	3.40198769147211	1.76637792128223	1.25617931812129e-07	3.18639040335727e-06	0.137974818500342	3.16629892710558
Glyma01g38610	83.9392566562939	35.7825361988923	132.095977113695	3.69163259919471	1.88425897939355	1.26956002185785e-07	3.21868514744022e-06	1.51014632691774	2.46063907110827
Glyma08g02550	164.552111434831	249.704174020483	79.4000488491797	0.317976458185543	-1.65300813729035	1.29998435987048e-07	3.29413512549703e-06	6.02410268299181	0.00414010365935292
Glyma06g15990	39.2105832568961	14.2337917483874	64.1873747654049	4.50950638452869	2.17296952315543	1.30341212054308e-07	3.30113417046636e-06	0.0145396211480059	7.83322650910913
Glyma04g05290	47.1079868577744	17.9982887890558	76.217684926493	4.2347184123881	2.08226604073632	1.31433166191437e-07	3.32709071538201e-06	0.328564852953078	5.20697411541093
Glyma19g31790	71.0050541186419	32.5084702996464	109.501637937637	3.36840327853964	1.75206487389115	1.32573240715967e-07	3.35423826893102e-06	0.783877036583506	5.24200151148646
Glyma10g29130	412.856754892275	208.041601466981	617.671908317569	2.96898266482342	1.56996866979938	1.32730201974339e-07	3.35649705043725e-06	0.420998987721864	0.415634417013884
Glyma03g02980	112.152108103813	169.527449649665	54.7767665579611	0.32311443763921	-1.62988287927284	1.33125392177455e-07	3.364774820632e-06	8.90950159861786	0.427976180945536
Glyma20g04130	82.1183251424214	36.8290389943837	127.407611290459	3.45943350055613	1.79053580871402	1.34081802053138e-07	3.38722188681361e-06	0.342815481485794	1.6974384464638
Glyma07g14410	220.457543382326	117.229936946602	323.68514981805	2.76111340028688	1.46525014133847	1.35841767676832e-07	3.42993546797053e-06	1.58871260300735	3.59877864528037
Glyma09g02590	194.39464070818	89.5097555995911	299.279525816769	3.34354086671349	1.7413767508898	1.36809494462338e-07	3.45261212742358e-06	0.571665851366275	6.69249512584782
Glyma14g01900	22.6317290709832	4.72173005947942	40.5417280824869	8.58620200049233	3.10202011428125	1.38098628620875e-07	3.48337283484701e-06	9.10781967843764e-05	1.82858280154136
Glyma14g21830	15.6544822883056	2.36551591537433	28.9434486612368	12.2355755347589	3.61301005912558	1.39138725340007e-07	3.50782378729585e-06	0.28839876246962	0.706224320416537
Glyma14g02060	278.983149771468	126.890612185669	431.075687357266	3.39722285149438	1.76435585943008	1.39216790313318e-07	3.50800845103528e-06	0.0237024910407542	5.72610176934618
Glyma06g01570	457.530621413989	223.401114344549	691.660128483428	3.09604600904849	1.63042691093093	1.39913320341739e-07	3.52244868593145e-06	0.390809036118044	2.22688614547845
Glyma16g17680	326.843546936087	156.898053469672	496.789040402502	3.16631742342507	1.66280589295012	1.39931919969448e-07	3.52244868593145e-06	0.602196172407339	0.462100702630876
Glyma01g44600	519.977538902792	238.84147640105	801.113601404534	3.35416450055495	1.74595344570462	1.40262203435371e-07	3.52897141976664e-06	0.0140363922037654	2.02179844235358
Glyma12g36740	213.725092688463	314.574412244611	112.875773132315	0.358820580246505	-1.47866545611266	1.41096376236738e-07	3.54815887301208e-06	1.12971845477562	1.07418427660875
Glyma08g26830	233.322533075751	114.445405795669	352.199660355833	3.07744690935563	1.62173396823856	1.41333390778795e-07	3.55231771349238e-06	0.454901729856997	0.611325837918942
Glyma07g31070	253.739499344903	118.505477104013	388.973521585793	3.28232526539165	1.71471821128182	1.42016350296337e-07	3.5658687651622e-06	0.65853790570302	1.85759466816912
Glyma18g44630	187.192626063249	90.1387488481814	284.246503278317	3.15343297871892	1.65692327131042	1.42805476044799e-07	3.5838681968935e-06	0.106236755333579	1.60357931828774
Glyma12g03420	95.8635190332828	48.2910685467723	143.435969519793	2.97023805511507	1.57057856307006	1.44869856195463e-07	3.63383721230805e-06	1.15334906228804	7.19062356810895
Glyma13g21920	5.82947209182966	0	11.6589441836593	Inf	Inf	1.44970064051618e-07	3.63451237427691e-06	0	0.786962180687658
Glyma19g39460	76.5742982213013	33.3042836063763	119.844312836226	3.5984654182227	1.84738179390945	1.45148420482259e-07	3.63714510950745e-06	0.667230121887866	0.942617228287947
Glyma14g00670	105.704520994545	161.666879693647	49.7421622954435	0.307683072684419	-1.70048301951619	1.49809449905374e-07	3.75204576808459e-06	2.45813279855667	0.134930104874884
Glyma10g41520	210.892706050921	322.93015154339	98.855260558452	0.306119636354766	-1.70783250391655	1.50187887144805e-07	3.7596251002074e-06	3.81355088299297	0.123165352901131
Glyma19g06540	133.433801938673	206.735841863591	60.1317620137551	0.290862781565624	-1.78158939207554	1.51785268824791e-07	3.79769499546991e-06	0.794145628684917	0.239108486222893
Glyma13g28970	51.0697239398081	19.1522746370189	82.9871732425972	4.33301917476651	2.11537262093458	1.52766420658551e-07	3.82031608696799e-06	0.0560878244485104	3.41047614267766
Glyma02g43540	123.16348245753	193.135231463972	53.1917334510893	0.275411860632025	-1.86033740430864	1.5308292841604e-07	3.8263016230602e-06	4.8737967141211	0.0986058347594138
Glyma07g39540	128.232541487946	59.5644724249801	196.900610550912	3.30567203124149	1.72494359626584	1.53309511947603e-07	3.83003460830308e-06	0.11350749601599	0.674351422884302
Glyma07g33440	15.209141421923	1.93759552050826	28.4806873233377	14.6989849129435	3.87764462330764	1.5393683444814e-07	3.8437702015525e-06	0.00349825986192042	2.62911625360804
Glyma06g08950	29.0906514513934	50.3922888197278	7.78901408305908	0.154567578998512	-2.69369035339418	1.54131713543705e-07	3.84549674341598e-06	2.91704501533678	0.187502715948716
Glyma19g06110	93.9182594971669	145.78137465441	42.0551443399234	0.288480914929081	-1.79345221743058	1.54161071302903e-07	3.84549674341598e-06	3.81643398821214	0.0634609449155024
Glyma05g04230	103.500490901325	43.7868187175633	163.214163085086	3.72747251034292	1.89819771284723	1.54348029835892e-07	3.84822463527496e-06	0.449574255653177	2.33422727315415
Glyma10g00720	203.708923112492	304.091430201448	103.326416023535	0.339787332892233	-1.55729602433754	1.54478081660241e-07	3.84953169323183e-06	3.00967128728844	0.222588745049537
Glyma16g08630	201.304697744093	99.7651712916633	302.844224196523	3.035570633274	1.60196774297571	1.55223374827689e-07	3.86616130472381e-06	0.190582381439812	0.940670050558017
Glyma17g36860	177.121769800633	275.645930121308	78.5976094799588	0.285139742296827	-1.81025896119318	1.56440189618865e-07	3.89451255180699e-06	11.334206192337	0.197593048140555
Glyma09g02900	85.0555596950316	36.2243062927745	133.886813097289	3.69604905654176	1.88598390533618	1.57848111691846e-07	3.92759049613579e-06	0.0121554300187042	1.55738823501788
Glyma01g44210	5.4798479651059	0	10.9596959302118	Inf	Inf	1.58110067710476e-07	3.93213553548771e-06	0	0.503320170827244
Glyma13g19920	53.7016068640924	88.0023138469292	19.4008998812556	0.220458974692432	-2.18141788588237	1.61525017728359e-07	4.01505044067635e-06	2.74653448745319	0.0423960384276371
Glyma15g07630	6.57575031079772	0	13.1515006215954	Inf	Inf	1.62942184282329e-07	4.04824795519074e-06	0	1.75734174112074
Glyma11g21640	62.4067144036795	29.1191032779183	95.6943255294406	3.28630743248223	1.71646745002956	1.63358586297698e-07	4.05656098873454e-06	2.84744678485739	4.45729214702687
Glyma06g20240	98.1115190301221	156.170782115909	40.0522559443349	0.256464464105765	-1.96316915603378	1.65453975018832e-07	4.10653784844037e-06	8.56922783135859	0.252964517358045
Glyma04g03900	6.35243247924898	0.319459767498245	12.3854051909997	38.7698435017103	5.27686300640766	1.656032258092e-07	4.1081860769776e-06	0.0367863325627707	3.36017044175271
Glyma07g14340	222.780174803433	349.110472574015	96.4498770328522	0.27627322755952	-1.85583233128389	1.65896041641727e-07	4.11339235250662e-06	17.2869710231697	0.952056615979338
Glyma15g17190	7.35674018720976	0.319459767498245	14.3940206069213	45.0573814651021	5.49369156786855	1.68377197165467e-07	4.17282619062244e-06	0.0291194487108348	0.263428807194099
Glyma01g21900	86.7129874655438	35.9988109510919	137.427163979996	3.81754731195719	1.93264603686575	1.69008482422479e-07	4.18637894272266e-06	0.0705748697832779	1.72910348012214
Glyma07g15510	113.195674265932	55.862464143469	170.528884388394	3.05265596502211	1.61006500666748	1.69886430039931e-07	4.20602499534707e-06	0.411953335328461	3.95158982769009
Glyma20g22150	271.518263125988	408.826088316664	134.210437935311	0.328282469663128	-1.60699038306763	1.70062663172324e-07	4.2082871590397e-06	1.09666936045402	0.0371397621842231
Glyma12g16380	189.722212231041	96.9326539283399	282.511770533743	2.91451599728815	1.5432563203766	1.72911293478928e-07	4.27664391202994e-06	0.834831932692399	2.64705420095218
Glyma02g13120	160.709918893741	78.8484466866535	242.571391100828	3.07642574196567	1.62125516952874	1.75556058029543e-07	4.33989278050101e-06	0.0833871374772482	0.280759892860845
Glyma07g04140	92.7758435888094	42.9537983257564	142.597888851862	3.31979695416962	1.73109500597865	1.76454268930818e-07	4.35829621953536e-06	0.150046773183392	2.08287357292974
Glyma06g11700	37.7845843859525	9.43893417861112	66.1302345932939	7.00611248493997	2.80861415116629	1.76476281686368e-07	4.35829621953536e-06	0.130710360114619	8.54278289667684
Glyma07g08290	7.04580388936555	0.263539625482328	13.8280681532488	52.4705464232969	5.71343590903572	1.79719883307192e-07	4.43619164420292e-06	0.021547810110507	0.30900022100667
Glyma12g35070	2121.71265419134	851.507558598855	3391.91774978383	3.98342647170999	1.99400994510107	1.81320294605182e-07	4.47346935794575e-06	0.174833026000526	5.46563697656679
Glyma04g02260	29.5521731072026	51.539852771938	7.56449344246725	0.146769791445464	-2.76837303553845	1.83183629004782e-07	4.51719351683101e-06	0.25350210085131	0.0490685195525992
Glyma12g36160	24.4063728791838	5.84449013135789	42.9682556270096	7.35192543083762	2.87812213372347	1.83753342394064e-07	4.52899018355946e-06	0.0902839432744775	0.321117702216056
Glyma20g33000	87.6243689374387	37.4770323974748	137.771705477403	3.67616368383228	1.87820100509151	1.84665889425127e-07	4.54922079314062e-06	0.082690701018317	0.02453649341593
Glyma07g18570	1631.75708314865	731.215230573478	2532.29893572382	3.46313756858946	1.79207969783828	1.8511172017555e-07	4.55793952507722e-06	0.124614495706661	19.8793469708035
Glyma14g37430	44.4589950871107	72.4404570979634	16.4775330762579	0.227463129532367	-2.13629538320989	1.85700111021404e-07	4.57015806727118e-06	0.229989173436621	0.409443327464592
Glyma07g33590	43.3485361765929	14.5949253469232	72.1021470062625	4.94022033634193	2.30457538817816	1.86179203135244e-07	4.57967593426426e-06	0.128278339567218	0.0233832561209145
Glyma12g31450	30.5656351110647	10.4946575635855	50.6366126585438	4.82498951030506	2.27052580591495	1.87821625537517e-07	4.61778602399875e-06	0.158259765717891	10.0507436069309
Glyma12g12850	37.1895363763906	11.8295630592781	62.5495096935031	5.28755875259859	2.40260178879745	1.87992325231411e-07	4.61969247186604e-06	0.277452516818909	0.52646429657011
Glyma03g15130	417.511874650037	213.717478753979	621.306270546094	2.90713831254443	1.53959971202285	1.90007761786284e-07	4.66690683852494e-06	0.0200265316665538	5.80025090296431
Glyma15g00450	30.1949553186664	52.603731644498	7.7861789928348	0.14801571579474	-2.75617773055059	1.91069677492882e-07	4.690665993501e-06	0.53605260348706	0.14195743473555
Glyma05g34780	126.295928019229	57.0845737676327	195.507282270825	3.42487066762823	1.77604950903832	1.92529509748578e-07	4.72416545691834e-06	0.0714460423167658	1.09850346860289
Glyma01g40340	28.7727489991302	9.40022140487616	48.1452765933842	5.12171730002123	2.35662762366691	1.92775696071634e-07	4.72786684875981e-06	0.0404628223390707	7.79832289392999
Glyma10g31520	43.6995996379437	73.0721395258834	14.327059750004	0.196067336237351	-2.35057888456618	1.93177227085212e-07	4.73537256112489e-06	0.0493008178988755	0.0378274779865729
Glyma18g07220	275.257242836642	144.535276361238	405.979209312045	2.80885898261527	1.48998419648693	1.94129844811938e-07	4.75637302580238e-06	0.150456292200678	7.30644047407752
Glyma10g02460	10.4137112348069	19.545780295323	1.28164217429073	0.0655712974834473	-3.93079174749147	1.94862082947116e-07	4.77195589794938e-06	3.3535969930273	0.116441293491153
Glyma11g11350	28.546202669751	8.20251904908189	48.8898862904201	5.96035022873763	2.57539710558975	1.94993782568545e-07	4.77282412516e-06	0.0757342899030243	1.50722163285804
Glyma05g26130	12.0697593953159	1.15965807199452	22.9798607186372	19.8160658504395	4.30859866278819	1.96679108753504e-07	4.81170054419647e-06	0.0167161464376955	2.28808640733914
Glyma11g03850	296.439876290331	443.787073728397	149.092678852265	0.335955433761713	-1.57365823020281	1.96888059881547e-07	4.81443732225144e-06	0.567011587743014	0.0425066983739838
Glyma19g40010	13.0099546476176	1.04781778796269	24.9720915072725	23.8324752587248	4.57485689358446	1.97365507981972e-07	4.82373363273828e-06	0.0512941945800936	6.01880018936953
Glyma01g20980	105.073113101224	46.3309617132997	163.815264489149	3.53576222964792	1.82202126069047	1.99426472828617e-07	4.86930516374747e-06	0.688506580047282	1.51696809273563
Glyma04g02440	689.588117733196	1065.17359538584	314.002640080556	0.294790108805519	-1.76223997688798	2.02223344929206e-07	4.9345017681188e-06	0.385025876662513	0.483414579424567
Glyma12g36090	25.7780975820502	5.65770756341027	45.8984876006902	8.11255920993983	3.02015710273579	2.02295666355828e-07	4.9345017681188e-06	0.091441260236824	2.6632851929956
Glyma06g23960	29.8621916047694	52.4792099325329	7.24517327700585	0.138057971648587	-2.85665390145	2.0288739294908e-07	4.94650236791783e-06	0.451423885031988	0.153298519259312
Glyma03g16600	227.735696118304	113.799521031569	341.67187120504	3.00240166309889	1.5861169944795	2.04719158356491e-07	4.98870912181739e-06	0.13638562361398	0.491151621191436
Glyma15g02560	118.886625489017	55.0922043887923	182.681046589242	3.31591463104362	1.72940686480851	2.05065867280426e-07	4.9947035159314e-06	0.00417214355649584	0.0181168680196708
Glyma14g38050	8.01790458174395	15.7806147647195	0.255194398768436	0.0161713851185932	-5.9504129353204	2.07003286404069e-07	5.0394172669503e-06	1.76860747488257	0.0158925460098136
Glyma02g13450	106.711874744842	162.618852319978	50.8048971697064	0.31241701958233	-1.67845504538252	2.08068537891898e-07	5.06286496273761e-06	2.0468484498422	0.402360407734943
Glyma11g13940	409.871317303889	609.168282042546	210.574352565232	0.345675175107893	-1.53251109566869	2.09410250284762e-07	5.09301339461566e-06	8.70686125005504	0.0816094568058222
Glyma11g04210	28.842194169415	7.79180602249679	49.8925823163332	6.40321154970767	2.67879567460063	2.1092364942808e-07	5.12730577212671e-06	0.148450801998187	1.76328541012653
Glyma01g32830	5.40214424140876	0	10.8042884828175	Inf	Inf	2.12131386504281e-07	5.15413790139505e-06	0	0.0572596441488455
Glyma10g03640	293.692728308309	437.292642234561	150.092814382056	0.343231968448138	-1.54274416392142	2.16669746170109e-07	5.26182796894012e-06	6.86922943711638	0.11215429700824
Glyma08g03060	20.2762236130496	3.9997127529816	36.5527344731175	9.13883989440721	3.19201103784227	2.19058944419418e-07	5.31724574339645e-06	0.0358722864357447	1.61585831050593
Glyma18g48740	142.912256530667	65.7838646721037	220.04064838923	3.34490303186065	1.74196438800231	2.20329297379397e-07	5.34464451056354e-06	0.111110257869925	2.54487148317768
Glyma18g02610	258.850136372611	137.994528391211	379.705744354011	2.75160000023735	1.46027076087695	2.20403267273693e-07	5.34464451056354e-06	0.082783273404291	4.4738755479015
Glyma15g13860	97.4296910262635	44.3500682843217	150.509313768205	3.39366588577299	1.76284453522063	2.22865285434943e-07	5.40170552527801e-06	0.0126913748327519	0.325091216210655
Glyma13g27530	231.365871831295	113.855896979934	348.875846682656	3.06418776661292	1.6155047051158	2.23275151147636e-07	5.40899596747008e-06	0.425983500594879	3.26908240510864
Glyma17g18640	128.968506306612	58.9463086237162	198.990703989509	3.37579584940197	1.75522765998084	2.27332753336345e-07	5.50460509665494e-06	0.218916023132872	1.43235462927713
Glyma08g09720	132.065503333159	62.5052508451109	201.625755821208	3.22574108727026	1.68963064583964	2.28910150314063e-07	5.54009485313537e-06	0.0100381648528946	0.698557302818185
Glyma19g01160	36.2560510226298	11.7389782901265	60.7731237551332	5.17703689819827	2.37212660072887	2.314206408696e-07	5.59812174669437e-06	0.599259092765333	1.85898900806494
Glyma09g40310	13.7073710188771	25.2926764536275	2.12206558412665	0.0839003965443248	-3.57517856038282	2.31603339686382e-07	5.59980966116415e-06	0.693279924071951	0.0411002274663917
Glyma17g06890	198.889121231466	97.739952059306	300.038290403626	3.06976097370674	1.61812632482246	2.32932776677141e-07	5.62857233475148e-06	0.143295510297929	5.17743613371969
Glyma06g15410	5.052520114685	0	10.10504022937	Inf	Inf	2.33019943602436e-07	5.62857233475148e-06	0	0.620522243018788
Glyma13g35960	46.3508581764146	13.5803760118388	79.1213403409905	5.8261524034398	2.54254344071805	2.33161168271144e-07	5.62924164292407e-06	0.071599712279338	10.4056714894219
Glyma14g37330	118.204759258134	56.1810275178573	180.22849099841	3.20799563413332	1.68167217838308	2.35075787691604e-07	5.67088601216505e-06	0.106141548435773	0.588753847950702
Glyma07g38900	116.569793829123	178.174530718549	54.9650569396968	0.308489977316239	-1.69670447718544	2.35114773966754e-07	5.67088601216505e-06	3.34494996715256	0.096747749003252
Glyma17g33600	54.1537445693218	88.4268173781433	19.8806717605004	0.224826272729955	-2.15311745913961	2.36165299410681e-07	5.69345512774704e-06	1.31780153683053	0.0719670824030197
Glyma20g31910	6.07786330212488	0	12.1557266042498	Inf	Inf	2.38809930653191e-07	5.75441421821755e-06	0	1.37887027645902
Glyma11g09070	85.3165536264803	32.1636696636808	138.46943758928	4.30515047061435	2.10606366257343	2.39003875132925e-07	5.75629051376481e-06	0.639768253544403	7.29493780520792
Glyma14g31370	75.4246511107354	120.247744302241	30.60155791923	0.254487583919357	-1.97433282387098	2.45883303833385e-07	5.91910341606677e-06	1.59327448060045	0.0125633009126776
Glyma12g08150	97.1873361262722	41.8414863088309	152.533185943714	3.6455011377433	1.86611715179256	2.46954583250255e-07	5.9420076581175e-06	0.224009461059535	1.56411698445567
Glyma12g33010	160.660425965338	243.768511389229	77.5523405414474	0.318139287553913	-1.65226955117937	2.47558444392778e-07	5.95364852446064e-06	0.267926382961011	0.223787876382008
Glyma13g42910	77.9987159214011	32.2594268757162	123.738004967086	3.83571615961447	1.93949596585463	2.49648845503079e-07	6.00101126926694e-06	0.466069312402002	2.02575035685772
Glyma14g03390	78.343284325205	30.5571282493074	126.129440401103	4.12766014437111	2.04532418970135	2.5133610499779e-07	6.03864217385679e-06	0.227231245889574	2.68529734512594
Glyma17g32070	167.271865707434	252.985329882822	81.5584015320469	0.322383916766333	-1.63314832304452	2.51901582598531e-07	6.04929756952115e-06	0.220147628897167	0.0315389244374899
Glyma05g28970	37.6042513946024	12.0344713760157	63.174031413189	5.2494230481193	2.39215886823455	2.54516668411524e-07	6.10913919967447e-06	0.0378472870646212	3.29110967381545
Glyma01g04890	319.47896408419	170.379732776977	468.578195391403	2.75019914489924	1.45953608953048	2.54697600818046e-07	6.10978606360308e-06	0.362245831452243	2.90368691040821
Glyma13g09310	480.872540579047	722.971956073868	238.773125084227	0.330266095494071	-1.59829922206436	2.54790029835272e-07	6.10978606360308e-06	1.91603281385021	0.231271417007509
Glyma06g16490	104.501741877194	46.6704495302082	162.33303422418	3.47828306472829	1.79837534479584	2.56149146217326e-07	6.1394084876352e-06	1.33213801935389	4.07676932512998
Glyma03g07300	4.69042261903947	0	9.38084523807894	Inf	Inf	2.59380839491849e-07	6.21386272000038e-06	0	1.97076413146962
Glyma08g17110	143.5203577699	224.381842596436	62.658872943365	0.279251084750475	-1.84036521002088	2.60599160667263e-07	6.24003494808768e-06	9.6575726129747	0.324316141802618
Glyma13g37970	249.136220800671	377.438650842279	120.833790759064	0.32014153953077	-1.64321821092208	2.62046211022675e-07	6.27165617983322e-06	1.26660915497284	0.104328305883304
Glyma07g25390	235.007037060828	128.053965344504	341.960108777153	2.67043748201922	1.41707610949251	2.62467502476393e-07	6.27870885084628e-06	1.01163718786582	4.81586497352165
Glyma02g39320	990.446451470487	1538.36553707181	442.52736586916	0.287660738104861	-1.79755976921073	2.64083163359082e-07	6.3143124739522e-06	3.30782121665012	0.00375953065743135
Glyma06g48200	38.4997053304888	64.599886858741	12.3995238022366	0.191943429086034	-2.38124692249753	2.65701070439e-07	6.3499354617205e-06	6.11175189259607	0.115960100341495
Glyma15g12580	125.476940526504	196.60302994068	54.3508511123272	0.276449712543729	-1.85491102333125	2.69076274898943e-07	6.42750119086638e-06	6.60400198774548	0.246655304748178
Glyma13g06250	15.5257867573116	27.6699774038251	3.38159611079812	0.122211740958294	-3.03254520245881	2.73080668100004e-07	6.52001460331209e-06	4.04833276450397	0.307583138044666
Glyma11g08960	149.74796981338	223.978801341068	75.5171382856924	0.337161989588011	-1.56848619361285	2.73900268442564e-07	6.53643614632665e-06	5.50540595701781	0.143861518032437
Glyma17g18180	192.571534317708	95.6830292571156	289.4600393783	3.02519727506196	1.59702922452728	2.77372785356318e-07	6.61612141694075e-06	0.0608735585161289	0.15228720233433
Glyma06g15070	231.611695174057	355.943709020425	107.279681327688	0.301395076269018	-1.73027224630031	2.78166399266625e-07	6.63186141328458e-06	3.30682187726946	0.534180325953908
Glyma01g43740	71.6025930279109	112.692131566953	30.5130544888684	0.270764729219269	-1.88488827434423	2.79362470589834e-07	6.65717679795765e-06	1.11866772569274	0.267493640491912
Glyma02g47960	199.722336471057	309.912200590017	89.5324723520961	0.288896249265573	-1.79137662134511	2.80187882507436e-07	6.67363933407482e-06	14.0401260806697	0.66501930847675
Glyma20g31250	275.049788110511	412.351291059243	137.74828516178	0.334055666002485	-1.58183956591818	2.81536637897884e-07	6.70254530645996e-06	1.31527159520607	0.0965661389542952
Glyma10g12410	142.776293582221	220.360477716612	65.1921094478293	0.29584302105057	-1.7570962326353	2.82052573638095e-07	6.71160610686811e-06	4.98719235438864	0.069982228116565
Glyma08g25510	8.04626206679368	0.958379302494736	15.1341448310926	15.7913936493592	3.98106659491988	2.83787512892342e-07	6.74965120591427e-06	0.200229845380644	8.71007039172599
Glyma01g41530	151.007114351918	75.5979880640422	226.416240639794	2.99500352374441	1.58255770040491	2.85976291922075e-07	6.79777190660552e-06	0.191184031993743	2.34966525431241
Glyma08g12070	31.7043382762297	54.917522285844	8.49115426661539	0.15461648510687	-2.69323394823766	2.8608489552502e-07	6.79777190660552e-06	10.6464616316071	0.2629556075542
Glyma11g04690	34.4242599968829	9.29086438439845	59.5576556093673	6.41034602866216	2.68040223521546	2.86478165834141e-07	6.80385643856084e-06	1.12378534749393	3.56080569719433
Glyma18g20990	147.063359539469	220.56994283547	73.5567762434681	0.333485040154979	-1.58430605005412	2.87589170243984e-07	6.82697317012886e-06	3.30977198595914	0.322782955334308
Glyma20g38570	814.477692831853	393.715529229461	1235.23985643424	3.13739175808413	1.6495656860693	2.88119628870385e-07	6.83629301228822e-06	0.250148445150999	1.80498995266102
Glyma10g43440	111.25637105284	169.916326198436	52.5964159072436	0.309543038529559	-1.69178808074218	2.88374480785253e-07	6.8390676719946e-06	3.32689209488793	0.124234954023148
Glyma09g33700	236.671775726046	356.143203878079	117.200347574012	0.329082083548993	-1.60348061196395	2.8954114174034e-07	6.86017449541493e-06	2.3258283239113	0.00190956159333207
Glyma19g36690	344.363300071314	519.887010329364	168.839589813264	0.324762085719932	-1.62254487965678	2.90562479044192e-07	6.88108564269413e-06	1.45336125663128	0.370885456746613
Glyma18g04450	231.888579125746	350.963311990355	112.813846261136	0.32144056773728	-1.63737607757312	2.93531773445564e-07	6.94808622680931e-06	0.23650908939969	0.0950494132451829
Glyma13g41700	222.806089016349	331.668749720151	113.943428312547	0.3435458674014	-1.54142536628088	2.9606812749354e-07	7.0047797912236e-06	6.73652626009508	0.0536565308714385
Glyma16g03600	8.06412915226317	0.582999392980573	15.5452589115458	26.6642797552	4.7368364539364	3.00635252225042e-07	7.10944308909864e-06	0.0203708481363326	1.00088996057451
Glyma07g40130	55.923805338755	90.818592542494	21.0290181350161	0.231549703054214	-2.11060618799686	3.0600065172667e-07	7.23287527127053e-06	0.723346241836175	0.00707710157563284
Glyma04g09510	618.757710565151	299.923904173247	937.591516957055	3.12609799989623	1.64436300602413	3.06312054011833e-07	7.23678644995083e-06	0.170925720758445	0.45542918220901
Glyma11g37380	95.622533012741	144.923109795511	46.3219562299709	0.319631260296111	-1.64551958252656	3.07080006798206e-07	7.25147501767763e-06	1.58304092235309	0.560297675546255
Glyma19g30300	53.4827925746684	86.5859786319657	20.3796065173711	0.235368437700459	-2.08700722321932	3.07478018407578e-07	7.25741786427024e-06	0.497461693653122	0.428227788743428
Glyma05g10390	28.3613574307322	50.0043150092817	6.71839985218278	0.134356402061217	-2.89586302770887	3.10145492713461e-07	7.31689580573765e-06	3.2076801136653	0.269393505896759
Glyma03g39790	57.2225317226819	92.8807097749673	21.5643536703965	0.232172576228615	-2.10673052094188	3.12190459744224e-07	7.36163808783455e-06	0.796406376389474	0.00590409878865595
Glyma05g00220	47.7753467377726	78.2804212889736	17.2702721865716	0.220620583055092	-2.18036069975931	3.22483503386213e-07	7.60073998713038e-06	0.100425183220667	0.109223365974677
Glyma08g28370	19.5490435742695	34.6679316145994	4.43015553393967	0.127788285242666	-2.96817250896993	3.22726147443837e-07	7.60284544025646e-06	4.66714026073442	0.26717949563788
Glyma12g13920	300.895191039005	136.782220319465	465.008161758544	3.39962431281262	1.76537532518976	3.2456774816832e-07	7.64259954020275e-06	0.442140133122869	8.50584853534263
Glyma16g34000	12.9730624001082	1.86265323659247	24.083471563624	12.9296592036005	3.69261234437775	3.25812772638844e-07	7.66827498583781e-06	0.19601811422749	1.55210531856461
Glyma06g40690	22.6168621727435	4.67215063143012	40.5615737140568	8.68156378375179	3.117954934359	3.26140631837419e-07	7.67235006300647e-06	0.0269224404784782	3.34174364218508
Glyma06g12250	268.490181244179	133.248309881576	403.732052606781	3.02992250307412	1.59928089407431	3.2731957924612e-07	7.6964333498412e-06	0.766280685004926	2.83299491381259
Glyma07g05390	137.763820691277	69.7884999773952	205.739141405158	2.9480378783295	1.55975506124677	3.27679783814335e-07	7.70125141201559e-06	0.563450261474456	0.568066663283599
Glyma16g29650	594.632301059186	284.115202695502	905.149399422869	3.18585345252698	1.67167990522632	3.32595078618361e-07	7.81306961093535e-06	0.812132454717539	1.74458410288545
Glyma11g15140	6.45456943109048	0.257198911515704	12.6519399506653	49.1912655310471	5.62033026627062	3.32924367560733e-07	7.81600192234876e-06	0.0236880079629682	1.55891141179377
Glyma03g40730	133.393816375094	67.2156736635154	199.571959086672	2.96912830310588	1.57003943696053	3.33035129298708e-07	7.81600192234876e-06	0.747466142313134	5.52523931905223
Glyma20g02760	333.8062387855	185.363034891524	482.249442679475	2.60164839749032	1.37942600069049	3.33292254711372e-07	7.81833628719816e-06	1.57905787714703	4.36282091314391
Glyma14g06120	203.104881258612	101.320759091129	304.889003426096	3.00914645884044	1.58935432611316	3.36958270343004e-07	7.90059604080831e-06	0.213859271748788	0.971815641268889
Glyma01g38710	135.954921781557	65.3350853743197	206.574758188794	3.16177375456509	1.66073413719508	3.37572542695535e-07	7.91125821941e-06	0.342033516233268	0.916032011142708
Glyma16g33810	43.7240435562944	15.9730695566985	71.4750175558903	4.47472023471634	2.16179748604072	3.38136496415094e-07	7.91734007480228e-06	0.171109783228918	1.24294672240731
Glyma15g11910	133.032626033853	70.4163029675036	195.648949100203	2.77846096507642	1.47428597183914	3.38151366776189e-07	7.91734007480228e-06	0.981776568821931	4.66271616026517
Glyma16g34840	70.1835059960028	31.3275567127717	109.039455279234	3.48062430399433	1.79934609903271	3.39411781826525e-07	7.94310064217904e-06	0.792524028362667	1.67653040778809
Glyma09g28490	1027.31052603338	476.185540082434	1578.43551198433	3.31474893528073	1.72889960230098	3.40617511031008e-07	7.96755772265456e-06	0.305575008500323	0.549995934201781
Glyma03g33540	35.8518082866877	58.9099323921469	12.7936841812286	0.217173635441722	-2.20307912216013	3.4197359120062e-07	7.99550701916017e-06	4.5043636500239	0.33358343897092
Glyma04g03740	20.5164133793487	4.48355328986359	36.5492734688338	8.15185436770973	3.02712827809111	3.42208217583379e-07	7.99722220073505e-06	0.118043671493419	0.189460832146386
Glyma20g30980	178.213828743468	80.3513844863668	276.076273000569	3.43586205471557	1.78067211535509	3.46864588498196e-07	8.10222088724708e-06	0.615956175744991	4.4453122856124
Glyma01g39110	61.5229397910494	98.0778749931694	24.9680045889294	0.25457326222319	-1.97384719365151	3.48699193395843e-07	8.14123964241989e-06	1.79085175247686	0.287786796717732
Glyma11g05880	6.23396004886308	0.257198911515704	12.2107211862104	47.4757887358513	5.56912006357912	3.49954992256122e-07	8.1667143839911e-06	0.0250475662725948	1.20558171984479
Glyma17g36060	16.9290740073637	3.26163436188652	30.5965136528409	9.38073071904476	3.22970030692851	3.50478573014047e-07	8.17508581174346e-06	0.146010476227888	0.347014273759655
Glyma06g02010	62.8379591376955	24.9233873675061	100.752530907885	4.04248946671034	2.01524401455371	3.51416584922268e-07	8.19311163436543e-06	0.045573146466446	1.35056669328471
Glyma10g37260	7.12528971724177	0	14.2505794344835	Inf	Inf	3.51852707310336e-07	8.19942469714264e-06	0	6.23264910396531
Glyma18g02030	181.778651257775	271.027238778334	92.5300637372153	0.341405034247843	-1.55044376285197	3.55478266242813e-07	8.28002218082719e-06	0.408519146953916	0.137945985082974
Glyma09g27780	257.923160856698	128.628156402147	387.218165311248	3.01036861712171	1.58994015460384	3.55925794737311e-07	8.28363916685321e-06	0.420927080124475	2.34883135050022
Glyma20g01290	7.36226054466042	0.263539625482328	14.4609814638385	54.8721333172275	5.77800176084197	3.55967635905711e-07	8.28363916685321e-06	0.0200619588365202	1.88409416280115
Glyma03g22240	5.52152070720762	0	11.0430414144152	Inf	Inf	3.59779468005669e-07	8.36606263946794e-06	0	0.150662018178999
Glyma18g26120	674.313308890735	1020.83207201066	327.794545770814	0.321105257914929	-1.63888180632418	3.59846977414501e-07	8.36606263946794e-06	1.07527581153148	0.0508807869079916
Glyma13g02060	102.897401408594	154.59359293221	51.2012098849788	0.331198783299065	-1.59423072196447	3.62042630600339e-07	8.413164972573e-06	5.79907152384932	0.738581939190564
Glyma19g39920	104.141366714363	49.6505216870078	158.632211741718	3.19497572939355	1.67580497179307	3.62472287997441e-07	8.41920410388435e-06	0.156438242770487	0.997818091986875
Glyma05g01280	100.281248284159	43.0681810677295	157.494315500588	3.65686015977576	1.87060545832942	3.63970117247971e-07	8.45003657037775e-06	0.25802250507028	2.59366147959651
Glyma08g12510	12.8872598696448	2.15789643190792	23.6166233073816	10.9442802528298	3.45210517413745	3.66311092988047e-07	8.50040575633002e-06	0.162465948064264	0.394176313742666
Glyma16g24690	74.6712797635158	33.8327590315984	115.509800495433	3.41414072637563	1.77152252557712	3.68190879204167e-07	8.54003072952978e-06	0.160592021008742	0.678321662228689
Glyma09g29900	277.530659720864	141.983543198666	413.077776243062	2.90933559578151	1.54068972285426	3.79281048870919e-07	8.7931497024352e-06	0.124969233340259	0.292784987615397
Glyma07g11910	213.451471178331	107.422316632203	319.480625724459	2.97406196161558	1.57243470481613	3.82965819931052e-07	8.87442757494433e-06	0.373167224139309	1.0384549649203
Glyma10g38910	648.179986934115	1039.01306311703	257.346910751202	0.247683999255181	-2.0134274234804	3.86673255053449e-07	8.9561544689867e-06	17.9055963640979	6.01782986448466
Glyma12g07930	280.043246146544	416.364691570263	143.721800722825	0.345182489371992	-1.53456881442885	3.89374803177172e-07	9.01451750212696e-06	8.59903189509483	0.118092182668925
Glyma12g35250	25.9925124863243	6.51692800980642	45.4680969628421	6.97692177885401	2.80259065908404	3.94784021532259e-07	9.13548279411325e-06	0.222085544712835	1.66418604847855
Glyma20g08930	69.1009081607659	29.6036934865218	108.59812283501	3.66839775869364	1.87515007660558	3.95719066777664e-07	9.152849123836e-06	0.0239844681325693	0.258621332433116
Glyma20g35440	118.828415324116	53.8617333612674	183.795097286964	3.41235021261186	1.77076571936147	3.96761820403122e-07	9.17268935841063e-06	0.832105411469975	0.849300574396944
Glyma15g33010	40.376372838899	13.7879954953052	66.9647501824929	4.85674296929488	2.27998913743519	3.9782571693489e-07	9.19299967511706e-06	0.0807186049633343	0.386008256051942
Glyma08g25590	83.84150197972	39.727247190367	127.955756769073	3.22085635976558	1.6874443224175	4.00171812291403e-07	9.24290646088992e-06	0.397730318351274	0.901375550453703
Glyma02g37800	254.543557295434	375.672364535865	133.414750055004	0.35513591802217	-1.49355681469764	4.02941658318743e-07	9.30254973744249e-06	1.23286929506078	0.108987197562881
Glyma18g16060	197.821175119661	92.2285215038886	303.413828735434	3.28980475657567	1.71800196539566	4.0316907613507e-07	9.30346881597866e-06	0.0556150937796048	4.17740296553822
Glyma09g12970	104.050383073101	163.122824075455	44.9779420707461	0.275730525913043	-1.8586690990464	4.10257810036428e-07	9.46264409288672e-06	0.0893394218065936	0.328053235202575
Glyma13g00420	319.234731181746	478.970856005514	159.498606357978	0.333002737761861	-1.58639405651207	4.11615949214502e-07	9.48955598398287e-06	1.5268780131564	0.112150553031383
Glyma11g02880	11.8015159894072	1.87533466452572	21.7276973142887	11.586037268598	3.53431530570841	4.1407968506761e-07	9.53804553741291e-06	0.0448786502097528	1.58305859287428
Glyma06g00540	17.4335531253582	3.71377132893539	31.1533349217811	8.38859804831109	3.06842971915697	4.14103892761645e-07	9.53804553741291e-06	0.139901844398941	0.362799638559543
Glyma15g11670	61.1033845633465	94.4389364337493	27.7678326929437	0.294029493993967	-1.76596721634058	4.1600621335979e-07	9.57741324072052e-06	2.09458493331947	1.1127892137295
Glyma07g01630	19.7529284305494	4.87680905759392	34.6290478035048	7.10075940938926	2.82797332568381	4.17062197076684e-07	9.59726884131451e-06	0.204131368611473	0.223835747090141
Glyma18g18920	62.7336077975773	25.195082480574	100.272133114581	3.97982952395147	1.99270663423192	4.17480029495077e-07	9.60242795114139e-06	0.0427614151602729	0.621116341059706
Glyma11g15500	154.153810974148	229.042452160997	79.2651697872993	0.34607195757572	-1.53085605111735	4.20052408362015e-07	9.65711586957456e-06	4.39926189373327	0.127083224317042
Glyma18g47370	67.8091305830099	27.8060122726406	107.812248893379	3.87729991040318	1.95505233233361	4.22546741497014e-07	9.70995964357596e-06	0.210891651305857	1.14214980723432
Glyma11g37790	171.765291690668	262.65414496729	80.876438414047	0.30791990137494	-1.69937298071323	4.22998526495476e-07	9.71583924451627e-06	1.27800040832263	1.08120449865893
Glyma03g40170	18.3364405101556	4.13238995253222	32.540491067779	7.8744967056749	2.97718771735	4.237950499388e-07	9.72962802151161e-06	0.0234519538359802	0.546726654504772
Glyma19g33080	305.126262213408	140.953969548268	469.298554878548	3.32944546636441	1.7352819101656	4.26626476885861e-07	9.79010041127712e-06	0.448806698993631	8.66005256411942
Glyma13g03790	7.89424635507231	15.2752688223835	0.513223887761147	0.0335983538966659	-4.89546563782103	4.3224000618801e-07	9.91433020668982e-06	0.0372763587886477	0.0617361381431108
Glyma04g06100	5.9891037546181	0	11.9782075092362	Inf	Inf	4.32748281289975e-07	9.92139956965782e-06	0	1.54704141553072
Glyma07g33330	31.287364318724	10.2646362815552	52.3100923558927	5.09614670418375	2.34940680945292	4.39162051582483e-07	1.00591437126907e-05	0.0377239799037297	3.5341941428618
Glyma13g30210	10.1997429472555	1.56221561099409	18.837270283517	12.0580476542096	3.5919244310141	4.42982841689834e-07	1.01419755860567e-05	0.0870587008552283	6.79752816304882
Glyma10g29490	203.032094832119	103.880603766488	302.18358589775	2.90895099702178	1.54049899360249	4.44002898771313e-07	1.01606385556389e-05	0.124470977440058	1.41037113293392
Glyma15g10920	5.86008901012175	0	11.7201780202435	Inf	Inf	4.44282099717229e-07	1.01623382495283e-05	0	1.20196813249635
Glyma14g36960	65.0833107710054	27.3873936490438	102.779227892967	3.75279331834322	1.907964837304	4.44687818043402e-07	1.01669289519467e-05	0.23690878738726	0.358447943581716
Glyma10g04350	82.8865270784728	129.701343391192	36.0717107657538	0.278113624906398	-1.84625367021933	4.45311728469862e-07	1.01765016658159e-05	2.13542122772716	0.113075498629499
Glyma12g03990	50.9337403797941	82.4081821319727	19.4592986276155	0.236133089265971	-2.08232787468875	4.47695592821776e-07	1.02262664431285e-05	7.1030741061759	0.19967094439279
Glyma13g05120	1550.38144527018	647.539635016471	2453.22325552389	3.78852987965979	1.92163812629073	4.53247004349855e-07	1.03483052236231e-05	0.0996068390918983	0.650844315759709
Glyma07g31730	5.73107426562539	0	11.4621485312508	Inf	Inf	4.56463050743955e-07	1.04169363490072e-05	0	0.904363663455846
Glyma13g00280	148.892940486369	77.3001179816635	220.485762991074	2.85233410695927	1.51214298115834	4.59934881152344e-07	1.04913388943628e-05	0.380990531171231	5.62860022026649
Glyma02g07760	223.855589154125	103.823596535176	343.887581773073	3.31222952439875	1.72780264935851	4.62332851762547e-07	1.05411890201861e-05	0.451974794336627	6.23139541362441
Glyma02g38750	63.331703665445	101.926219477061	24.7371878538295	0.242697001622795	-2.04277180992796	4.64018086402052e-07	1.05747504157526e-05	0.0680847100520873	0.163076201190956
Glyma19g37480	720.688288295517	342.041755727724	1099.33482086331	3.21403689009951	1.68438648808525	4.6592082497363e-07	1.06132355123759e-05	1.25666986230481	9.76895072555022
Glyma07g15150	210.806708612524	109.13014710647	312.483270118578	2.86340006317148	1.51772925218558	4.68185659269436e-07	1.06599296800603e-05	1.22360007647084	0.20446183461674
Glyma01g42860	49.4033079218412	80.8342034735544	17.9724123701279	0.222336728733991	-2.16918180200846	4.71666208815412e-07	1.0734248414482e-05	4.08689056960673	0.138775849489753
Glyma08g01310	187.271335346798	283.13584567872	91.406825014876	0.32283734613595	-1.63112061426231	4.75786817050476e-07	1.08230588337308e-05	6.80470624781623	0.949418947475015
Glyma09g08780	27.3152604240493	8.24846892989336	46.3820519182052	5.62311045994385	2.49136838734608	4.79873606834134e-07	1.09110188734088e-05	0.376002259059594	0.264855115618326
Glyma14g39950	216.715018153633	114.673796655052	318.756239652214	2.77967808645124	1.47491781461364	4.80752556620861e-07	1.09259941717821e-05	1.11074002999138	5.09208713331724
Glyma19g00570	12.1941832175767	1.63081718094326	22.7575492542102	13.9546906422995	3.8026782369361	4.86574457609529e-07	1.10481810223702e-05	0.0647415761233576	0.547833073066419
Glyma16g24940	87.6991250111499	36.8713813153565	138.526868706943	3.75702953795356	1.90959245856462	4.91159245696599e-07	1.11471794023315e-05	0.000250418721219659	3.77441760921693
Glyma05g22020	57.8156295392615	93.9756237274252	21.6556353510978	0.230438857356347	-2.11754408562196	4.9238552288558e-07	1.11698984811967e-05	1.17337125133316	0.0504469575305281
Glyma09g04420	37.8390579119403	63.7283160567716	11.9497997671089	0.187511619740016	-2.41494809542882	4.93003671065013e-07	1.11788075208569e-05	0.428097392059318	0.0488474391120006
Glyma08g44230	67.8349307814403	29.6413191709601	106.028542391921	3.57705207991545	1.8387711233342	4.94466037694261e-07	1.12068422345788e-05	0.437181517010913	0.846146550457697
Glyma11g13110	37.1200758090222	12.2067577424112	62.0333938756331	5.08188948979499	2.34536500304608	4.97844131723782e-07	1.12764213364767e-05	0.0791404307691369	0.316154422983534
Glyma07g32630	519.062624493839	797.570163721128	240.555085266549	0.301609935035959	-1.72924414310095	4.97990778924862e-07	1.12764213364767e-05	11.9253948729963	3.96488459193812
Glyma01g05230	101.855414849763	153.549560287247	50.1612694122791	0.326678040096251	-1.61405861748835	4.98255012026874e-07	1.12772551558251e-05	2.98116786074025	0.239614385284213
Glyma10g01150	386.404715796203	197.501765681704	575.307665910703	2.91292416513315	1.54246814294395	4.98960895426894e-07	1.12880797464506e-05	0.113582387901098	0.246158341132173
Glyma16g04800	591.081802245007	307.939125653645	874.22447883637	2.83895226688295	1.50535859231339	5.02806489435433e-07	1.13698922987246e-05	0.0409878507278422	1.89932722415146
Glyma07g30570	348.984383157886	190.192050962073	507.776715353698	2.66981039841122	1.4167372898587	5.03944939711809e-07	1.13904419144524e-05	0.496288807389829	2.70125256383265
Glyma03g03400	4.28554779320981	0	8.57109558641962	Inf	Inf	5.04598753812608e-07	1.13971795050933e-05	0	3.76490674963265
Glyma15g08360	150.677146649106	74.8628707302498	226.491422567962	3.02541727773262	1.59713413841969	5.04702685887978e-07	1.13971795050933e-05	0.457749675405987	0.146006289419701
Glyma10g29050	10.7280407962306	20.1523277705512	1.30375382190999	0.0646949492264204	-3.95020310522971	5.05067738438112e-07	1.14002317474492e-05	1.1120215447398	0.00697456548660459
Glyma05g10120	22.6916185148701	5.10526545657912	40.2779715731611	7.88949603418863	2.97993314660144	5.14485214312175e-07	1.16075167323661e-05	0.114407131961356	1.11715472555233
Glyma10g33130	552.593358558542	826.519350591273	278.667366525812	0.337157703962356	-1.56850453165321	5.1594573159317e-07	1.16351745473876e-05	0.10511411017177	0.669534996062428
Glyma09g40590	72.3517577327857	28.6826899778916	116.02082548768	4.04497714744007	2.01613155200803	5.16927245754119e-07	1.16520100531576e-05	0.295066939820302	3.28361177901836
[truncated: 4,323 more rows]
