# Supplementary material for: Comprehensive characterization and RNA-Seq profiling of the HD-Zip transcription factor family in soybean (Glycine max) during dehydration and salt stress
Source: BMC Genomics. 2014 Nov 3;15:950. doi: 10.1186/1471-2164-15-950 (PMC4226900; doi:10.1186/1471-2164-15-950)
Supplement: Supplementary file 28 — Additional file 28: Table S8: Summary statistics of RNA-Seq analysis under dehydration and salt stress. (XLSX 39 KB) [file 12864_2014_6641_MOESM28_ESM.xlsx]

## Sheet: SummaryTable
Table 1: Number of genes differentially expressed at different time points under different thresholds
Condition	padj<0.05	padj<0.05 & (log2Fold >1||<-1)	padj<0.05 & (log2Fold >1||<-1) & resVarA<20 & resVarB <20
Dehydration_1hr	2507	2446	2321
Dehydration_6hr	2561	2463	2302
Dehydration_12hr	2063	2029	1910
Salt_1hr	1898	1859	1706
Salt_6hr	4655	4560	4412
Salt_12hr	7400	6542	6322
Table 2: Genes excluded due to significant (residual variance quotient >20) variation between replicates in control and treatment samples
Condition	No. of genes excluded	% Genes excluded
Dehydration_1hr	125	5.11038
Dehydration_6hr	161	6.53674
Dehydration_12hr	119	5.86496
Salt_1hr	153	8.23023
Salt_6hr	148	3.24561
Salt_12hr	220	3.36289
Average	154.333	5.3918
resVarA and resVarB represent residual variance quotients of control and treatment samples
Table 3: Number of genes upregulated and downregulated at different time points (all 3 significant levels)
Condition	Upregulated	Downregulated
Dehydration_1hr	1041	1280
Dehydration_6hr	494	1808
Dehydration_12hr	517	1393
Salt_1hr	747	959
Salt_6hr	3243	1169
Salt_12hr	3959	2363
