# Supplementary material for: Comprehensive characterization and RNA-Seq profiling of the HD-Zip transcription factor family in soybean (Glycine max) during dehydration and salt stress
Source: BMC Genomics. 2014 Nov 3;15:950. doi: 10.1186/1471-2164-15-950 (PMC4226900; doi:10.1186/1471-2164-15-950)
Supplement: Supplementary file 29 — Additional file 29: Table S9: Raw read counts for each of the soybean gene under dehydration and salt stress at 0, 1, 6 and 12 hr generated in the RNA-Seq experiment. (TXT 4 MB) [file 12864_2014_6641_MOESM29_ESM.txt]

Genemodel	Co0hrR1	Co0hrR2	Co0hrR3	De1hrR1	De1hrR2	De1hrR3	De6hrR1	De6hrR2	De6hrR3	De12hrR1	De12hrR2	De12hrR3	Na1hrR1	Na1hrR2	Na1hrR3	Na6hrR1	Na6hrR2	Na6hrR3	Na12hrR1	Na12hrR2	Na12hrR3
Glyma0021s00410	0	0	0	0	0	0	0	0	0	0	0	0	1	0	0	0	1	0	0	0	0
Glyma0021s00420	0	1	2	2	0	0	0	0	1	2	0	0	4	0	0	0	0	2	1	2	0
Glyma0021s00430	0	0	0	0	0	0	0	0	0	2	0	1	1	0	0	0	0	0	0	0	0
Glyma0021s00440	2	0	0	1	1	0	0	0	0	2	0	1	0	0	0	1	1	0	0	0	1
Glyma0021s00450	0	0	0	0	0	0	0	0	0	0	0	0	2	0	0	0	0	0	0	0	1
Glyma0021s00460	94	117	124	72	59	76	146	137	117	96	62	56	393	102	105	77	62	159	78	151	139
Glyma0022s00200	12	3	7	1	3	1	6	5	4	14	0	4	14	6	2	1	0	30	0	5	5
Glyma0022s00220	0	0	0	0	0	0	0	0	0	0	0	0	0	0	0	0	0	0	0	0	0
Glyma0022s00420	202	245	224	170	218	116	241	308	270	182	94	125	1001	273	336	193	141	596	121	177	140
Glyma0022s00430	63	79	74	40	32	17	40	76	63	57	22	48	470	49	35	57	20	199	32	53	56
Glyma0022s00440	0	0	0	0	0	0	0	0	0	0	0	0	0	0	0	0	0	0	0	1	0
Glyma0022s00470	127	171	160	67	80	54	153	122	115	130	65	78	412	81	63	72	57	209	49	97	123
Glyma0022s00480	798	508	456	124	207	132	280	724	596	602	151	520	1979	416	207	140	142	1716	397	416	1170
Glyma0022s00490	0	0	0	0	0	0	0	0	0	0	0	0	0	0	0	0	0	0	0	0	0
Glyma0022s00500	0	0	0	0	0	0	0	0	0	0	0	0	0	0	0	0	0	0	0	0	0
Glyma0023s00400	0	0	4	1	0	0	1	0	0	1	0	2	0	0	0	1	1	1	0	1	3
Glyma0023s00410	59	67	38	25	14	53	157	58	48	59	29	88	178	141	81	91	120	247	178	338	325
Glyma0023s00610	77	121	137	44	42	42	114	76	69	93	60	86	443	94	94	112	59	249	94	199	185
Glyma0023s00620	5	4	11	8	5	6	12	6	4	9	4	8	34	2	9	6	4	6	6	5	3
Glyma0023s00820	0	0	0	0	0	0	0	0	0	0	0	0	0	0	0	0	0	1	0	0	0
Glyma0023s00830	0	0	0	0	0	0	0	0	0	0	0	0	0	0	0	0	0	0	0	0	0
Glyma0024s00210	1	4	1	0	1	0	1	0	1	1	2	4	4	1	2	3	1	4	0	0	1
Glyma0024s00220	0	0	0	0	0	0	0	1	1	0	0	0	0	0	0	0	0	0	0	0	0
Glyma0024s00230	74	102	126	64	77	89	106	121	109	75	47	47	295	83	59	58	35	128	36	66	62
Glyma0024s00240	0	0	0	0	0	0	0	0	0	0	0	0	0	1	0	0	0	0	0	0	0
Glyma0024s00260	58	82	60	33	35	41	46	58	64	41	17	19	182	51	39	32	24	77	44	49	46
Glyma0024s00480	0	0	0	0	0	0	0	0	0	0	0	0	0	0	0	0	0	0	0	0	0
Glyma0024s00490	0	0	0	0	0	0	0	0	0	0	0	0	0	0	0	0	0	0	0	0	0
Glyma0024s00500	0	0	0	0	0	0	0	0	0	0	0	0	0	0	0	0	0	0	0	0	0
Glyma0024s00510	0	0	0	0	0	0	0	0	0	0	0	0	0	0	0	0	0	0	0	0	0
Glyma0024s00720	0	0	0	0	0	0	0	0	0	0	0	0	0	0	0	0	0	0	0	0	0
Glyma0024s00730	0	0	0	0	0	0	0	0	0	0	0	0	0	0	0	0	0	0	0	0	0
Glyma0025s00220	0	0	1	0	0	0	0	0	0	0	0	0	0	0	0	0	0	0	0	0	0
Glyma0028s00200	0	0	0	0	0	0	0	0	0	0	0	0	0	0	0	0	0	0	0	0	1
Glyma0028s00210	378	347	347	224	181	278	374	328	278	232	169	189	1372	305	301	220	202	852	258	536	481
Glyma0028s00220	0	0	0	0	0	0	0	0	0	0	0	0	0	0	0	0	0	0	0	0	0
Glyma0041s00200	21	36	45	13	17	3	59	58	85	24	16	8	66	36	15	9	21	102	22	20	26
Glyma0041s00210	347	550	686	414	317	279	518	694	628	489	364	218	2133	374	308	338	207	705	290	417	435
Glyma0041s00220	0	0	0	0	0	0	0	0	0	0	0	0	0	0	0	0	0	0	0	0	0
Glyma0041s00230	0	0	0	0	0	0	0	0	0	0	0	0	0	0	0	0	0	0	0	0	0
Glyma0041s00240	34	49	51	24	7	16	100	86	28	48	16	26	246	50	63	19	20	58	19	71	37
Glyma0041s00250	15	13	21	8	4	5	29	41	10	17	5	12	95	19	36	10	11	29	9	35	9
Glyma0041s00260	181	363	386	201	121	172	318	166	245	175	101	35	660	202	218	392	245	211	249	705	345
Glyma0041s00270	6	2	7	6	3	2	7	3	2	2	0	2	16	3	6	0	5	10	2	7	5
Glyma0041s00280	245	238	294	212	141	170	291	312	320	266	114	90	1114	273	198	90	104	380	137	239	261
Glyma0041s00290	493	326	593	508	405	980	384	384	182	341	162	116	1615	766	1147	217	300	541	282	722	649
Glyma0041s00300	115	163	237	133	122	103	194	163	167	139	85	55	732	125	161	166	79	228	99	173	167
Glyma0041s00310	9	14	9	13	8	7	17	13	9	11	4	5	62	13	17	21	19	9	10	30	10
Glyma0041s00330	0	0	0	0	0	0	0	0	0	0	0	0	0	0	0	0	0	0	0	0	0
Glyma0041s00340	0	0	0	0	0	0	0	0	0	0	0	0	0	0	0	0	0	0	0	0	0
Glyma0041s00350	131	112	73	49	32	264	71	67	36	37	21	92	180	139	148	23	49	216	52	103	109
Glyma0041s00360	389	463	359	84	131	80	238	522	357	253	120	262	1092	243	123	167	90	902	140	148	308
Glyma0042s00200	0	0	0	0	0	0	0	0	0	0	0	0	0	0	0	0	0	2	0	0	0
Glyma0042s00400	0	0	0	0	0	0	0	0	0	0	0	0	0	0	0	0	0	0	0	0	0
Glyma0042s00410	0	0	0	0	0	0	0	0	0	0	0	0	0	0	0	0	0	0	1	0	0
Glyma0042s00420	0	0	0	0	0	0	0	0	0	0	0	0	0	0	0	0	0	0	0	0	0
Glyma0042s00430	0	0	0	0	0	0	0	0	0	1	0	0	0	0	0	0	0	0	0	0	0
Glyma0042s00440	1	2	1	14	0	1	1	0	0	15	1	1	1	3	0	0	2	0	0	1	1
Glyma0048s00200	0	0	0	0	0	0	0	0	1	0	0	0	0	0	0	0	0	0	0	0	0
Glyma0048s00210	0	0	2	0	0	0	1	2	1	1	0	0	1	2	0	0	0	0	0	1	0
Glyma0048s00220	8	17	10	7	6	4	8	10	7	9	10	6	28	12	5	1	4	9	2	7	8
Glyma0048s00230	4	4	5	5	2	2	8	7	2	4	5	5	7	3	3	1	1	7	3	8	7
Glyma0048s00240	3	4	2	5	1	2	2	3	3	1	1	3	10	4	2	2	0	6	2	1	5
Glyma0048s00250	115	119	143	80	59	70	140	118	123	109	60	51	481	91	89	49	63	253	39	79	81
Glyma0048s00260	4	10	13	5	8	6	14	10	19	6	2	2	22	7	11	3	10	17	9	15	9
Glyma0048s00270	46	81	98	54	38	66	131	89	75	73	35	41	272	58	64	49	40	111	64	106	126
Glyma0048s00280	231	213	179	131	95	192	446	246	193	166	142	147	625	237	262	147	227	636	143	352	311
Glyma0048s00290	367	380	383	246	159	305	522	442	386	370	218	162	1355	387	324	180	170	647	181	476	436
Glyma0048s00300	105	31	7	9	13	27	35	9	11	7	2	7	26	6	21	0	19	43	5	125	16
Glyma0048s00310	121	96	82	63	31	23	113	188	113	79	38	55	149	128	58	49	30	105	70	101	113
Glyma0048s00320	49	90	129	84	58	70	97	82	124	94	49	51	394	70	69	31	22	110	34	60	61
Glyma0048s00330	227	172	194	189	113	222	310	241	167	153	65	103	679	202	203	124	129	297	108	347	268
Glyma0048s00340	196	220	284	194	135	191	253	280	241	204	94	101	895	204	221	132	113	350	102	303	221
Glyma0048s00350	1	1	3	1	0	2	1	0	0	0	0	1	5	0	2	1	0	0	0	0	3
Glyma0053s00200	0	0	1	0	0	0	0	0	0	0	0	0	4	0	0	1	0	0	0	0	0
Glyma0053s00210	0	0	0	0	0	0	0	0	0	0	0	0	0	0	0	0	0	0	0	0	0
Glyma0056s00200	0	0	0	0	0	0	0	0	0	0	0	0	0	0	0	0	0	0	0	0	0
Glyma0057s00210	0	0	0	0	0	0	0	0	0	0	0	0	0	0	0	0	0	0	0	0	0
Glyma0057s00220	0	0	0	0	0	0	0	0	0	0	0	0	0	0	0	0	0	0	0	0	0
Glyma0057s00230	0	0	0	0	0	0	0	0	0	0	0	0	0	0	0	0	0	0	0	0	0
Glyma0057s00240	0	0	0	0	0	0	0	0	0	0	0	0	0	0	0	0	0	0	0	0	0
Glyma0057s00250	0	0	0	0	0	0	0	0	0	0	0	0	0	0	0	0	0	1	0	0	0
Glyma0057s00260	0	0	0	0	0	0	0	0	0	0	0	0	0	0	0	0	0	0	0	0	0
Glyma0057s00270	0	0	0	0	0	0	0	0	0	0	0	0	0	0	0	0	0	0	0	0	0
Glyma0057s00280	0	0	0	0	0	0	0	0	0	0	0	0	0	0	0	0	0	0	0	0	0
Glyma0060s00200	0	0	0	0	1	0	0	0	0	0	0	0	0	0	0	0	0	0	0	0	0
Glyma0060s00210	0	0	1	0	0	0	0	0	0	0	0	0	0	0	0	0	0	0	0	1	0
Glyma0060s00220	0	0	0	0	0	0	0	0	0	0	0	0	1	0	0	0	0	0	0	0	0
Glyma0060s00230	0	0	0	0	0	0	0	0	0	0	0	0	0	0	0	0	0	0	0	0	0
Glyma0060s00240	0	0	0	0	0	0	0	0	0	0	0	0	0	0	0	0	0	0	0	0	0
Glyma0060s00260	0	0	0	0	0	0	0	0	0	0	0	0	0	0	0	0	0	0	0	0	0
Glyma0060s00280	0	0	0	0	0	0	0	0	0	0	0	0	0	0	0	0	0	0	0	0	0
Glyma0060s00290	0	0	0	0	0	0	0	0	0	0	0	0	0	0	0	0	0	0	0	0	0
Glyma0060s00300	0	0	0	0	0	0	0	0	0	0	0	0	0	0	0	0	0	0	0	1	0
Glyma0060s00330	0	0	2	0	0	0	0	0	0	0	0	0	0	0	0	0	0	0	0	0	0
Glyma0060s00340	0	0	0	0	0	0	0	0	0	0	0	0	0	0	0	0	0	0	0	0	0
Glyma0060s00360	0	0	0	0	0	0	0	0	0	0	0	0	0	0	0	0	0	0	0	0	0
Glyma0060s00370	0	0	0	0	0	0	0	0	0	0	0	0	0	0	0	0	0	0	0	0	0
Glyma0066s00200	0	0	0	0	0	0	0	0	0	0	0	0	0	0	1	0	0	0	0	0	0
Glyma0066s00210	0	0	0	0	0	0	0	0	0	0	0	0	0	0	0	0	0	0	0	0	0
Glyma0066s00220	0	0	0	0	0	0	0	0	0	0	0	0	0	0	0	0	0	0	0	0	0
Glyma0066s00230	0	0	0	0	0	0	0	0	0	0	0	0	0	0	0	0	0	0	0	0	0
Glyma0066s00240	0	0	0	0	0	0	0	0	0	0	0	0	0	0	0	0	0	0	0	0	0
Glyma0070s00200	14	0	0	17	0	0	0	0	19	15	0	0	0	1	0	15	0	0	0	0	15
Glyma0070s00210	1	0	0	1	0	0	0	0	0	0	0	0	0	0	0	3	0	0	0	0	7
Glyma0079s00210	25	1	8	0	2	0	1	6	1	1	1	2	23	3	3	1	1	11	0	2	2
Glyma0079s00220	0	0	0	0	0	0	0	0	0	0	0	0	0	0	0	0	0	0	0	0	0
Glyma0079s00230	0	2	0	0	0	0	0	0	0	0	0	0	0	0	0	0	0	0	0	0	0
Glyma0079s00240	0	0	0	0	0	0	0	0	0	0	0	0	0	0	0	0	0	0	0	0	0
Glyma0079s00250	0	0	0	0	0	0	0	0	0	0	0	0	0	0	0	0	0	0	0	0	0
Glyma0079s00260	2	0	0	0	0	0	0	0	0	0	0	0	0	0	0	0	0	1	0	0	0
Glyma0079s00270	17	17	18	9	12	14	10	30	16	12	9	3	50	12	8	0	7	21	5	18	21
Glyma0079s00280	0	0	0	0	0	0	0	0	0	0	0	0	2	1	1	1	0	1	0	1	0
Glyma0079s00290	0	0	0	0	0	0	0	0	0	0	0	0	0	0	0	0	0	0	0	0	0
Glyma0079s00300	0	0	0	0	0	0	0	0	0	0	0	0	0	0	0	0	0	0	0	0	0
Glyma0079s00360	0	0	0	0	0	0	0	0	0	0	0	0	0	0	0	0	0	0	0	0	0
Glyma0079s00370	0	0	0	0	0	0	0	0	0	0	0	0	0	0	0	0	0	0	0	0	0
Glyma0080s00200	0	0	0	0	0	0	0	0	0	1	0	0	0	0	0	0	0	0	0	0	0
Glyma0080s00220	0	0	0	1	0	0	0	0	0	1	0	0	0	0	0	0	0	0	0	0	0
Glyma0080s00230	0	0	0	0	0	0	0	0	0	0	0	0	0	0	0	0	0	0	0	0	0
Glyma0084s00200	0	0	0	0	0	0	0	0	0	0	0	0	0	0	0	0	0	0	0	0	0
Glyma0084s00210	89	85	68	53	45	89	171	93	55	79	66	78	192	109	139	36	62	205	53	107	107
Glyma0084s00240	0	0	0	0	0	0	0	0	0	0	0	0	0	0	0	0	0	0	0	0	0
Glyma0084s00250	0	0	0	0	0	0	0	0	0	0	0	0	0	0	0	0	0	0	0	0	0
Glyma0086s00220	0	0	0	0	0	0	0	0	0	0	0	0	0	0	0	0	0	0	0	0	0
Glyma0090s00200	0	0	0	0	0	0	0	0	0	0	0	0	0	0	0	0	0	0	0	0	0
Glyma0090s00210	0	0	0	0	0	0	0	0	0	0	0	0	0	0	0	0	0	0	0	0	0
Glyma0090s00230	0	0	0	0	0	0	0	0	0	0	0	0	0	0	0	0	0	0	0	0	0
Glyma0091s00210	0	0	0	0	0	0	0	0	0	0	0	0	0	0	0	0	0	0	0	0	0
Glyma0091s00230	0	0	0	0	0	0	0	0	0	0	0	0	0	0	0	0	0	0	0	0	0
Glyma0092s00200	31	57	44	36	55	71	24	18	21	21	8	31	441	66	87	165	83	131	67	152	85
Glyma0092s00210	54	85	136	79	85	66	133	83	137	92	48	32	402	71	112	50	40	91	61	93	71
Glyma0092s00230	148	212	128	130	133	185	325	172	199	205	107	124	712	235	228	128	137	526	188	367	372
Glyma0092s00240	68	100	85	52	63	50	128	82	89	57	40	47	235	80	52	36	57	164	35	74	86
Glyma0095s00220	0	0	0	0	0	0	0	0	0	0	0	0	0	0	0	0	0	0	0	0	0
Glyma0095s00250	0	0	0	0	0	0	1	0	0	0	0	0	0	0	0	0	0	0	0	0	0
Glyma0095s00260	0	0	0	0	0	0	0	0	0	0	0	0	0	0	0	0	0	0	0	0	0
Glyma0097s00210	0	0	0	0	0	0	0	0	0	0	0	0	0	0	0	0	0	0	0	0	0
Glyma0101s00200	0	0	0	0	0	0	0	0	0	0	0	0	0	0	0	0	0	0	0	0	0
Glyma0101s00230	0	0	0	0	0	0	0	0	0	0	0	0	0	0	0	0	0	0	0	0	0
Glyma0101s00250	0	0	0	0	0	0	0	0	0	0	0	0	0	0	0	0	0	0	0	0	0
Glyma0103s00200	4	4	10	2	4	0	1	4	4	4	1	2	8	3	5	3	3	2	0	0	1
Glyma0103s00210	0	0	0	0	0	0	0	0	0	0	0	0	1	0	0	0	0	0	0	0	0
Glyma0103s00220	0	0	0	0	0	0	0	0	0	0	0	0	0	0	0	0	0	0	0	0	0
Glyma0103s00230	0	0	0	0	0	0	0	0	0	1	0	0	0	0	0	0	0	0	0	0	0
Glyma0103s00240	0	0	0	0	0	0	0	1	0	0	0	0	0	1	0	0	0	0	0	0	0
Glyma0103s00250	0	0	0	0	0	0	0	0	0	0	0	0	1	0	0	0	0	1	0	0	0
Glyma0103s00260	0	0	0	0	0	2	2	1	0	1	0	1	0	0	0	0	0	0	1	0	0
Glyma0103s00270	0	1	2	0	1	0	1	0	0	0	0	0	1	0	0	0	0	0	0	0	0
Glyma0103s00280	0	0	0	0	0	0	0	0	0	0	0	0	1	0	0	0	0	0	0	0	0
Glyma0103s00290	0	0	3	0	0	0	1	1	0	0	0	0	1	0	0	0	0	0	0	0	0
Glyma0107s00210	0	0	0	0	0	0	0	0	0	0	0	0	0	0	0	0	0	0	0	0	0
Glyma0107s00220	0	0	0	0	0	0	0	0	0	0	0	0	0	0	0	0	0	0	0	0	0
Glyma0109s00200	0	0	0	0	0	0	0	0	1	0	0	0	0	0	0	0	0	0	0	0	0
Glyma0121s00200	0	0	0	0	1	0	0	0	0	0	0	0	0	0	0	0	0	0	0	0	0
Glyma0121s00210	0	0	0	0	0	0	0	0	0	0	0	0	0	0	0	0	0	0	0	0	0
Glyma0121s00220	0	0	0	0	0	0	0	0	0	0	0	0	0	0	0	0	0	0	0	0	0
Glyma0121s00230	0	0	0	0	0	0	0	0	0	0	0	0	0	0	0	0	0	0	0	0	0
Glyma0121s00240	23	20	19	21	7	32	19	15	4	17	10	9	33	32	25	1	2	12	4	5	18
Glyma0128s00210	0	0	0	0	0	0	0	0	0	0	0	0	0	0	0	0	0	0	0	0	0
Glyma0128s00220	0	0	0	0	0	0	0	0	0	0	0	0	0	0	0	0	0	0	0	0	0
Glyma0142s00220	0	0	0	0	0	0	0	0	0	0	0	0	0	0	0	0	0	0	0	0	0
Glyma0142s00230	0	0	0	0	0	0	0	0	0	0	0	0	0	0	0	0	0	0	0	0	0
Glyma0146s00200	0	0	0	0	0	0	0	0	0	0	0	0	0	0	0	0	0	0	0	0	0
Glyma0146s00220	0	0	0	0	0	0	0	0	0	0	0	0	0	0	0	0	0	0	0	0	0
Glyma0156s00200	0	0	0	0	0	0	0	0	0	0	0	0	0	0	0	0	0	0	0	0	0
Glyma0165s00200	1	1	3	0	2	2	1	0	0	1	2	1	2	1	0	1	0	4	0	0	0
Glyma0169s00200	892	1370	1779	1200	958	1408	1795	1106	1732	1607	888	558	5146	1199	961	522	511	1272	590	1805	1377
Glyma0169s00210	1099	1055	811	471	323	648	1429	826	513	550	488	456	2506	1004	1050	715	850	1970	937	1844	1564
Glyma0175s00200	1	2	4	0	2	0	0	0	1	1	0	0	7	1	3	5	0	2	2	1	1
Glyma0183s00200	0	0	0	0	0	0	0	0	0	0	0	0	0	0	0	0	0	0	0	0	0
Glyma0196s00200	0	0	0	0	0	0	1	0	1	0	0	0	0	0	0	0	0	1	0	0	0
Glyma0196s00210	0	0	0	0	0	0	0	0	0	0	0	0	0	0	0	0	0	0	0	0	0
Glyma01g00200	4	18	10	4	4	7	7	1	12	1	3	5	23	2	5	5	1	11	4	1	3
Glyma01g00210	34	48	38	13	19	33	48	41	36	38	26	22	126	37	43	16	13	66	10	24	37
Glyma01g00220	0	0	0	0	0	0	0	0	0	2	0	0	1	0	0	0	0	0	0	1	0
Glyma01g00230	0	0	0	0	0	0	0	0	0	0	1	0	0	0	0	0	0	2	0	0	0
Glyma01g00240	0	0	1	1	0	0	0	0	0	0	0	0	0	0	0	0	0	0	0	0	1
Glyma01g00260	2	0	1	2	1	0	0	0	2	6	1	0	0	0	0	0	0	2	0	0	1
Glyma01g00270	68	93	133	63	57	34	115	118	120	69	54	38	305	77	99	50	30	180	19	24	38
Glyma01g00280	0	0	4	1	2	0	1	2	2	0	0	1	6	0	4	2	0	2	0	1	1
Glyma01g00290	0	0	0	0	0	0	0	0	0	1	0	0	2	0	0	0	0	0	0	0	0
Glyma01g00300	84	80	107	53	56	58	124	119	103	93	55	45	270	83	82	47	41	122	35	79	75
Glyma01g00320	34	32	61	35	25	20	49	41	42	34	10	11	168	46	35	20	24	69	34	51	32
Glyma01g00330	0	0	0	0	0	0	0	0	0	0	0	0	0	0	0	0	0	0	0	0	0
Glyma01g00340	0	0	0	0	0	0	1	0	0	0	0	0	1	0	0	0	0	0	0	0	0
Glyma01g00350	4	5	3	1	0	0	2	1	0	2	2	0	3	1	0	0	0	5	1	2	1
Glyma01g00360	0	0	1	1	0	0	0	1	0	0	0	0	0	0	0	0	0	1	0	0	2
Glyma01g00370	0	1	0	0	0	0	0	0	0	0	0	0	0	0	0	0	0	0	1	0	1
Glyma01g00380	156	218	239	156	111	187	230	173	229	192	114	86	837	190	187	109	76	352	115	218	187
Glyma01g00390	0	0	0	0	0	0	1	1	0	0	0	0	0	1	0	0	0	0	0	0	0
Glyma01g00400	550	486	436	234	228	436	472	372	279	303	162	153	1315	335	322	230	218	646	264	591	532
Glyma01g00410	88	81	79	20	24	44	46	45	36	21	11	11	133	34	39	9	15	68	11	32	24
Glyma01g00420	78	91	140	114	73	92	119	87	134	93	56	33	468	102	114	32	29	64	28	73	47
Glyma01g00430	524	433	483	240	196	331	632	511	413	321	209	176	1315	433	444	244	225	782	198	496	440
Glyma01g00440	0	0	1	0	0	0	0	0	0	1	0	0	0	0	0	0	0	0	0	0	0
Glyma01g00450	110	149	200	106	19	114	211	120	91	67	64	196	258	194	298	41	45	119	31	43	43
Glyma01g00460	55	144	149	88	92	117	138	102	181	114	62	48	447	82	93	49	34	118	61	102	84
Glyma01g00470	101	105	99	44	51	62	91	81	74	95	39	51	290	53	92	44	32	144	57	107	87
Glyma01g00480	2	5	1	1	0	0	1	2	2	0	0	1	8	1	0	0	1	0	0	0	1
Glyma01g00490	3	7	3	2	0	0	1	0	2	3	0	0	4	4	1	30	8	3	1	3	0
Glyma01g00500	36	26	12	3	15	3	20	8	15	13	4	6	14	10	4	6	3	101	4	9	13
Glyma01g00510	238	314	301	138	95	88	233	404	300	225	106	139	830	208	161	173	84	436	127	195	197
Glyma01g00520	413	420	391	158	176	155	268	486	323	321	128	154	1196	250	227	215	120	779	161	279	379
Glyma01g00530	74	132	115	5	1	0	22	41	17	14	27	18	80	15	3	3	6	16	48	2	32
Glyma01g00540	347	384	458	302	136	218	460	424	272	168	183	99	816	515	288	96	145	483	107	239	236
Glyma01g00550	1	0	1	0	0	0	0	1	0	0	1	0	2	0	1	0	0	0	0	1	0
Glyma01g00560	132	120	122	82	52	134	182	148	134	118	96	63	444	113	82	37	67	208	152	301	269
Glyma01g00570	120	105	123	61	51	46	135	114	113	99	69	46	374	110	100	52	48	189	71	134	131
Glyma01g00580	0	0	0	0	0	0	0	0	0	0	0	0	0	0	0	0	0	0	0	0	0
Glyma01g00590	45	12	26	1	2	6	3	4	0	4	0	2	5	3	3	1	0	6	0	6	1
Glyma01g00600	153	77	72	60	57	38	39	142	63	80	28	42	365	147	66	39	30	209	71	95	185
Glyma01g00610	121	94	136	78	60	107	122	142	107	94	43	49	492	82	101	52	45	159	70	113	103
Glyma01g00620	3	12	4	7	9	11	6	11	4	1	2	11	24	4	5	5	2	22	9	5	5
Glyma01g00630	0	0	0	0	0	0	1	0	0	0	1	0	0	0	0	0	0	0	0	2	0
Glyma01g00640	7	8	9	9	12	13	19	21	12	14	9	6	43	9	9	6	13	22	13	18	13
Glyma01g00650	2	2	4	2	2	0	2	2	5	2	4	1	5	2	3	2	1	4	1	1	7
Glyma01g00660	1	2	2	0	0	0	1	0	1	2	0	0	3	0	0	0	1	8	0	0	0
Glyma01g00670	41	52	86	48	42	43	101	83	122	52	41	23	255	61	60	19	28	72	31	49	43
Glyma01g00680	283	384	453	238	157	263	458	479	370	335	191	115	1206	336	206	217	182	526	185	500	403
Glyma01g00690	74	151	251	141	134	129	185	158	211	139	81	71	707	122	177	87	61	187	95	160	104
Glyma01g00700	0	1	0	0	0	0	0	1	2	0	0	0	0	0	0	2	1	1	5	3	2
Glyma01g00710	40	34	26	17	9	45	70	41	20	32	15	30	100	44	49	55	65	165	58	175	134
Glyma01g00720	115	149	183	70	80	92	92	107	103	88	44	64	583	99	111	144	112	327	211	364	254
Glyma01g00730	32	40	36	49	63	146	169	40	6	70	20	23	738	233	271	179	183	368	71	445	222
Glyma01g00740	1205	1790	2422	1864	1600	2184	2661	2356	2560	1939	1070	789	8273	1620	1335	654	614	1550	814	2161	1834
Glyma01g00750	5	6	2	6	1	4	4	9	5	2	3	3	13	2	12	0	2	3	3	6	0
Glyma01g00760	485	491	400	244	239	344	487	382	313	293	218	206	1401	374	340	270	233	731	246	643	621
Glyma01g00770	62	76	91	44	26	20	69	114	61	42	39	13	180	45	21	23	20	38	33	103	73
Glyma01g00780	32	66	56	27	29	27	58	59	57	46	26	17	188	47	43	29	23	38	14	39	31
Glyma01g00790	54	85	97	57	16	177	351	85	61	105	51	85	231	149	193	525	475	824	239	998	470
Glyma01g00800	0	0	1	0	0	0	0	2	1	0	0	0	1	0	2	0	0	0	0	0	0
Glyma01g00810	0	0	1	0	0	0	0	0	0	0	0	0	0	0	0	1	0	0	0	0	0
Glyma01g00820	289	420	213	167	187	167	391	267	258	280	180	250	1037	246	181	763	301	687	314	816	431
Glyma01g00830	0	0	0	0	0	0	0	0	0	0	0	0	0	0	0	0	0	0	0	0	0
Glyma01g00840	0	0	1	0	0	3	2	0	0	0	0	0	1	0	0	5	7	13	0	17	4
Glyma01g00850	8	8	13	12	13	10	29	16	19	19	14	11	86	32	17	23	46	116	49	95	113
Glyma01g00860	245	202	198	161	101	158	235	225	157	140	81	92	764	191	161	137	108	322	124	290	244
Glyma01g00870	265	195	211	69	88	116	197	159	156	123	89	105	624	160	174	152	150	586	84	288	195
Glyma01g00880	115	87	90	55	51	33	60	113	108	73	37	58	666	99	79	95	37	331	64	67	100
Glyma01g00890	83	63	55	22	29	13	36	54	34	20	17	15	60	45	18	44	15	51	34	22	32
Glyma01g00900	1	0	3	0	2	0	1	0	1	1	1	2	2	0	3	2	0	1	0	1	1
Glyma01g00910	6	14	8	7	6	1	13	19	12	7	5	4	33	13	12	14	2	16	5	6	3
Glyma01g00920	0	0	0	0	0	0	0	0	0	0	0	0	0	0	0	0	0	0	0	0	0
Glyma01g00930	81	64	20	104	54	527	8	3	8	19	0	11	154	74	179	198	91	70	87	354	115
Glyma01g00940	284	336	307	176	171	192	215	157	195	155	86	101	1064	184	255	450	254	544	142	457	281
Glyma01g00950	1378	1849	678	977	1034	1014	489	411	540	494	205	481	3913	512	681	1057	408	1521	684	1426	1119
Glyma01g00960	22	51	63	40	26	5	47	52	38	29	13	10	193	41	53	39	21	53	36	26	16
Glyma01g00970	2	1	3	0	1	2	0	1	2	0	1	1	8	1	2	2	3	1	1	0	0
Glyma01g00980	99	136	128	67	89	77	105	81	109	83	51	53	440	69	82	162	87	237	56	178	95
Glyma01g00990	55	53	42	34	29	14	46	57	44	18	19	26	130	30	38	31	18	85	34	34	31
Glyma01g01000	196	166	147	40	41	60	52	41	55	48	22	23	160	62	46	37	26	100	32	68	78
Glyma01g01010	53	128	123	54	40	20	20	34	32	9	9	3	93	82	38	49	32	38	22	49	40
Glyma01g01020	518	567	647	392	360	580	604	480	471	451	271	285	2148	508	530	386	340	1043	367	927	813
Glyma01g01030	1	9	14	6	5	0	16	5	19	9	14	2	25	16	7	7	2	10	7	11	7
Glyma01g01040	5	7	10	10	9	5	17	12	19	15	8	2	60	9	8	19	7	11	4	10	7
Glyma01g01050	5	7	10	9	7	3	15	12	18	14	8	2	56	8	7	18	7	10	3	10	7
Glyma01g01060	227	396	416	347	288	352	481	268	509	310	209	137	1854	314	338	536	231	522	244	553	375
Glyma01g01070	43	61	48	42	34	41	87	41	53	60	33	18	269	46	54	102	51	127	76	132	111
Glyma01g01080	163	230	184	118	128	134	108	80	106	102	59	58	1034	217	265	231	139	212	109	215	144
Glyma01g01090	5	11	3	6	1	12	5	6	7	3	4	6	29	9	15	52	29	33	42	65	26
Glyma01g01100	0	0	1	0	1	0	0	0	0	0	0	0	0	1	0	0	0	2	0	0	0
Glyma01g01110	118	147	237	160	140	210	223	229	201	189	99	90	769	157	208	78	107	231	90	295	198
Glyma01g01120	115	300	383	246	175	184	316	264	393	295	171	57	1136	209	187	70	52	163	87	106	90
Glyma01g01130	0	0	0	0	0	0	0	0	1	0	0	0	0	0	0	0	0	0	0	0	1
Glyma01g01140	127	203	225	119	104	132	168	164	183	149	88	48	646	118	155	110	61	219	69	183	161
Glyma01g01150	38	56	40	72	89	23	43	54	60	51	26	40	334	50	78	27	4	119	17	26	48
Glyma01g01160	2	5	3	40	14	18	10	12	13	6	3	3	61	31	49	12	6	18	8	13	3
Glyma01g01170	379	491	315	171	191	328	212	237	239	245	117	307	999	193	236	210	136	539	251	536	540
Glyma01g01180	1786	1914	1179	686	732	908	2505	1686	1372	1251	732	1365	4845	1517	1233	1143	958	4300	1301	1915	2105
Glyma01g01190	105	151	118	78	76	74	98	116	94	62	40	83	383	121	113	84	61	131	92	128	88
Glyma01g01200	106	152	111	77	75	74	98	114	92	60	38	81	363	119	111	87	61	132	93	128	86
Glyma01g01210	38	91	66	46	38	52	62	61	42	53	33	52	417	54	72	70	59	234	49	105	79
Glyma01g01220	209	303	384	309	228	264	416	315	349	273	200	123	1403	248	308	165	183	331	159	326	303
Glyma01g01230	181	200	251	130	126	129	192	285	206	157	71	82	918	219	180	117	88	385	110	198	198
Glyma01g01240	5	9	3	12	1	9	4	3	3	9	2	1	51	3	7	3	2	8	5	5	5
Glyma01g01250	0	0	0	0	0	0	0	0	0	0	0	0	0	0	0	0	0	0	0	0	0
Glyma01g01260	100	295	236	322	262	145	265	238	250	200	108	47	1054	449	442	352	102	178	90	119	109
Glyma01g01270	372	463	643	480	353	545	654	685	626	526	293	183	2401	547	428	269	232	749	272	911	758
Glyma01g01280	129	181	139	85	133	109	132	154	131	126	40	86	555	96	137	162	90	349	95	170	156
Glyma01g01290	10	21	13	11	11	10	9	16	12	12	6	9	96	12	12	9	4	27	6	9	8
Glyma01g01300	131	129	142	85	54	35	105	99	114	74	45	36	425	120	116	69	59	177	82	130	158
Glyma01g01310	521	942	1135	1016	913	677	720	1024	1334	958	438	410	4771	625	660	695	231	945	437	577	531
Glyma01g01320	52	94	89	76	48	32	41	63	80	39	26	26	299	38	90	109	29	82	46	46	27
Glyma01g01330	95	141	184	96	91	106	195	167	184	122	85	54	485	121	102	33	54	162	71	141	158
Glyma01g01340	305	200	198	45	48	74	177	87	71	94	91	45	215	95	125	36	82	216	30	146	138
Glyma01g01350	51	59	104	49	31	27	73	73	78	49	43	26	225	47	43	27	20	37	19	47	38
Glyma01g01360	168	148	183	108	68	71	146	157	148	65	48	45	336	124	92	176	115	230	63	234	144
Glyma01g01370	203	33	25	0	4	44	34	3	2	5	0	1	5	2	12	19	20	56	2	95	8
Glyma01g01380	1057	940	1068	553	490	668	992	1164	844	844	467	401	3717	984	611	373	299	1730	464	890	1093
Glyma01g01390	114	268	332	268	224	289	281	163	356	248	157	122	1360	203	245	205	147	419	237	372	272
Glyma01g01400	113	126	122	10	11	48	29	7	8	13	12	16	184	31	48	98	80	332	104	192	100
Glyma01g01410	201	264	258	170	114	171	337	194	238	203	119	91	772	175	212	135	130	335	123	299	249
Glyma01g01420	2	11	7	6	3	3	3	4	2	7	7	4	31	5	2	60	32	25	51	89	34
Glyma01g01430	53	66	107	45	41	26	61	85	77	60	28	40	250	75	76	25	28	125	20	42	44
Glyma01g01440	192	172	188	102	55	121	173	113	90	104	81	90	437	126	118	114	87	218	116	266	206
Glyma01g01450	220	171	131	50	63	53	86	175	89	95	31	37	523	141	59	66	32	233	97	106	182
Glyma01g01460	359	446	623	399	321	364	709	760	639	480	283	196	2222	464	433	250	237	576	267	553	540
Glyma01g01470	230	307	270	152	157	134	314	279	312	254	149	148	959	202	213	225	117	607	175	259	274
Glyma01g01480	65	33	23	5	12	23	16	0	1	4	0	1	13	2	11	0	4	14	5	12	10
Glyma01g01490	41	77	70	42	36	52	57	64	64	77	27	29	237	47	73	40	30	72	31	49	68
Glyma01g01500	1	1	0	2	1	0	1	1	2	0	0	0	3	1	0	0	0	0	3	2	1
Glyma01g01510	2	2	2	2	2	0	1	0	1	1	0	1	4	6	7	20	8	5	19	16	16
Glyma01g01520	6	3	5	2	1	4	9	7	4	5	0	3	18	1	1	9	5	11	12	11	17
Glyma01g01530	0	0	0	0	0	0	0	0	0	0	0	0	0	0	0	0	0	0	0	0	0
Glyma01g01540	0	0	0	0	0	0	0	0	0	0	0	0	0	0	0	0	0	0	0	0	0
Glyma01g01550	119	78	70	23	11	20	125	45	57	30	40	34	95	107	66	32	82	307	37	83	95
Glyma01g01560	6	10	6	1	0	2	4	4	0	0	12	2	1	4	5	3	5	15	3	5	4
Glyma01g01570	0	0	0	0	0	0	0	0	0	0	0	0	11	1	0	0	0	14	0	1	2
Glyma01g01580	20	46	26	9	14	44	48	7	7	31	7	15	115	13	33	39	14	97	29	21	20
Glyma01g01590	135	129	140	79	76	109	142	155	133	133	66	92	476	95	93	64	55	241	115	187	162
Glyma01g01600	69	49	60	20	31	34	69	59	49	32	26	24	178	47	38	27	39	154	54	85	67
Glyma01g01610	66	93	57	49	37	38	60	54	65	39	24	34	243	67	97	76	41	134	57	84	54
Glyma01g01620	108	176	109	70	53	82	78	99	112	137	60	62	433	85	66	49	37	169	50	85	68
Glyma01g01630	0	3	1	5	2	1	3	2	0	0	1	0	8	0	3	16	2	2	11	6	8
Glyma01g01650	0	0	0	0	0	0	1	1	0	0	0	0	0	0	0	0	0	0	0	0	0
Glyma01g01660	0	0	0	0	0	0	1	0	0	0	0	0	1	1	0	0	0	1	0	0	0
Glyma01g01670	0	0	0	0	0	0	0	0	0	0	0	0	0	0	0	0	0	0	0	0	1
Glyma01g01680	13	63	89	84	64	52	74	26	74	66	27	9	242	24	61	45	24	36	58	38	43
Glyma01g01690	20	168	250	436	304	159	197	60	228	137	67	12	922	41	166	69	32	145	62	31	47
Glyma01g01700	21	126	190	324	202	117	232	117	231	154	100	21	1057	122	273	97	57	118	64	88	59
Glyma01g01710	0	0	0	0	0	0	0	0	0	0	0	0	0	0	0	0	0	0	0	0	0
Glyma01g01720	0	0	0	0	0	0	0	0	0	0	0	0	0	0	0	0	0	0	0	0	1
Glyma01g01730	0	0	0	0	0	0	0	0	0	0	0	0	0	0	0	0	0	0	0	0	1
Glyma01g01740	132	157	175	119	88	116	180	141	135	124	94	60	586	156	124	142	92	281	88	244	180
Glyma01g01750	35	42	41	26	17	22	34	24	38	29	16	19	109	25	20	22	18	44	14	39	33
Glyma01g01760	31	37	34	21	14	22	26	19	33	28	16	16	96	17	17	16	16	41	14	38	27
Glyma01g01770	230	257	173	109	95	95	121	203	192	161	147	102	441	104	79	201	155	408	178	506	378
Glyma01g01780	88	109	164	69	47	73	115	129	82	84	39	51	351	74	121	157	101	422	161	308	197
Glyma01g01790	105	193	179	121	72	91	131	148	156	138	55	52	615	92	86	41	43	237	53	63	58
Glyma01g01800	68	100	126	68	63	61	107	99	91	103	58	39	378	110	90	55	40	164	57	134	97
Glyma01g01810	0	2	0	2	0	2	1	0	6	2	0	0	0	1	1	4	1	3	3	6	0
Glyma01g01820	0	0	0	0	0	1	0	0	0	0	0	0	0	0	1	0	0	1	0	0	0
Glyma01g01830	49	87	76	40	39	39	75	48	85	46	40	27	176	55	58	43	42	141	30	54	43
Glyma01g01840	148	188	266	124	128	86	203	223	246	157	89	77	707	161	176	93	68	265	55	138	137
Glyma01g01850	0	1	0	0	0	0	0	0	0	0	0	0	0	0	0	0	0	0	0	0	1
Glyma01g01860	110	139	252	95	78	101	129	147	111	78	56	48	458	168	298	246	221	204	157	242	134
Glyma01g01870	24	24	17	22	8	11	14	12	11	17	3	10	47	10	23	22	7	28	9	6	4
Glyma01g01880	84	110	71	81	55	102	64	79	79	67	57	30	354	53	52	61	31	101	27	59	98
Glyma01g01890	28	32	41	22	17	27	43	25	38	23	22	28	94	19	28	25	22	62	28	33	23
Glyma01g01900	938	1189	1018	580	572	646	1005	812	809	773	430	543	3286	775	730	1365	657	1726	682	1430	1125
Glyma01g01910	31	18	20	20	8	6	54	31	23	9	13	14	57	37	52	20	31	37	22	40	16
Glyma01g01920	17	23	31	16	15	7	25	24	34	18	10	7	91	21	23	21	11	29	13	21	12
Glyma01g01930	108	100	131	67	36	82	112	86	75	71	43	30	284	80	61	60	46	114	68	148	103
Glyma01g01940	427	358	304	174	99	127	289	351	220	182	150	103	691	264	101	142	82	299	108	366	352
Glyma01g01950	266	285	285	217	133	274	345	248	233	209	126	143	1086	288	356	247	216	549	208	601	511
Glyma01g01960	144	135	161	83	80	110	128	140	106	92	42	64	489	141	150	60	53	193	87	184	140
Glyma01g01970	54	61	62	35	27	26	82	70	58	49	29	46	203	33	41	22	32	89	12	48	45
Glyma01g01980	0	2	1	0	0	0	0	0	0	0	0	0	2	2	3	0	0	0	0	1	0
Glyma01g01990	57	55	76	45	33	31	75	71	61	30	32	57	221	66	74	37	26	106	26	44	48
Glyma01g02000	1	2	2	1	0	3	2	1	4	4	2	1	9	1	1	3	1	5	0	1	2
Glyma01g02010	1	1	5	3	1	1	4	3	3	0	0	4	7	1	2	1	1	10	1	2	0
Glyma01g02020	4	0	4	5	2	2	4	6	6	3	1	1	13	3	5	1	2	1	0	3	0
Glyma01g02030	4	1	4	6	1	3	1	4	2	3	3	0	11	2	3	0	0	5	0	3	1
Glyma01g02040	21	21	25	12	4	26	21	35	17	11	7	3	53	20	27	9	7	42	12	16	17
Glyma01g02050	60	70	108	49	56	53	104	105	85	65	24	30	300	63	47	49	48	158	52	86	104
Glyma01g02060	4	2	1	0	0	1	0	2	3	0	0	0	1	3	0	0	1	17	0	1	1
Glyma01g02070	27	29	28	7	4	19	23	16	14	9	4	6	86	38	27	15	36	111	30	39	21
Glyma01g02080	0	0	1	0	0	0	0	0	0	0	0	0	0	0	1	0	0	0	0	0	0
Glyma01g02090	382	358	284	166	166	123	274	358	268	257	123	198	1244	336	263	277	161	819	195	284	394
Glyma01g02100	87	123	145	103	95	90	141	182	182	84	53	51	473	88	107	79	66	193	67	109	92
Glyma01g02110	196	312	204	84	105	117	190	178	181	130	89	88	642	179	115	1059	430	412	288	980	465
Glyma01g02120	165	181	187	66	42	78	385	159	101	109	81	122	523	201	194	123	185	351	85	288	210
Glyma01g02140	51	120	71	61	47	63	92	81	97	76	46	53	315	50	73	36	35	143	33	57	58
Glyma01g02150	27	42	40	34	28	20	52	43	52	35	27	26	119	29	24	30	37	98	30	88	62
Glyma01g02160	0	0	0	0	1	0	0	0	0	0	1	0	0	0	0	1	0	0	0	0	1
Glyma01g02170	0	0	0	0	1	0	1	0	0	2	1	0	1	2	0	1	0	0	0	0	1
Glyma01g02180	453	663	353	257	275	174	243	252	256	128	129	169	1051	282	470	381	187	630	323	260	271
Glyma01g02190	52	65	50	37	25	38	59	29	42	23	24	21	140	45	30	58	35	76	20	58	33
Glyma01g02200	25	39	23	9	17	12	66	29	22	22	19	14	106	20	18	22	19	49	18	70	74
Glyma01g02210	93	69	45	25	31	41	88	141	115	149	68	260	172	22	13	94	59	288	89	190	195
Glyma01g02220	118	157	171	221	49	195	169	106	117	69	30	36	408	91	70	38	44	36	25	391	51
Glyma01g02230	435	501	741	719	229	947	560	372	352	280	80	95	1444	384	260	128	137	156	78	1362	282
Glyma01g02240	80	130	137	106	63	91	140	143	164	128	59	33	384	74	65	33	32	123	40	60	76
Glyma01g02250	384	562	509	349	403	440	429	350	382	286	188	197	1749	528	537	306	245	788	367	461	444
Glyma01g02270	100	119	139	55	60	50	121	129	89	118	64	44	346	86	84	32	29	156	51	68	103
Glyma01g02280	114	190	123	90	77	119	148	120	125	104	63	65	449	168	150	125	88	250	85	164	151
Glyma01g02290	363	509	284	154	159	125	176	181	252	155	178	87	706	132	103	160	52	261	69	89	86
Glyma01g02300	99	123	132	69	42	32	159	151	123	92	105	32	326	106	34	44	32	115	41	53	118
Glyma01g02310	0	0	0	0	0	0	0	0	0	0	0	0	1	0	0	0	1	0	0	0	0
Glyma01g02320	104	96	92	32	32	59	66	81	50	46	37	55	201	70	76	25	34	128	36	45	65
Glyma01g02330	816	672	479	192	122	562	1383	521	233	460	298	654	1075	655	1004	349	751	2418	650	1406	1323
Glyma01g02340	70	102	77	70	44	24	121	162	92	79	62	61	296	101	75	40	41	74	36	60	83
Glyma01g02350	1072	1211	1131	605	474	587	968	1161	850	811	423	484	3578	761	669	566	421	1406	492	980	751
Glyma01g02360	57	124	66	85	55	63	81	115	60	34	22	43	265	86	66	111	48	141	59	164	106
Glyma01g02380	29	46	66	40	23	42	41	54	44	33	15	20	184	39	68	21	16	62	25	57	26
Glyma01g02390	237	278	310	181	98	108	206	270	323	158	169	162	666	213	145	206	109	178	115	179	238
Glyma01g02400	777	1091	693	264	149	269	1331	770	689	676	608	812	1491	370	272	648	479	1798	535	1580	1142
Glyma01g02410	129	218	114	66	29	36	259	109	115	98	107	156	249	59	34	87	87	302	47	236	122
Glyma01g02420	71	61	66	33	31	21	81	50	54	39	29	27	207	35	37	28	21	103	32	68	53
Glyma01g02450	23	20	14	5	5	14	6	17	11	5	7	17	49	21	20	33	23	84	46	55	28
Glyma01g02460	499	422	471	186	88	343	880	457	346	388	270	340	950	475	430	387	455	1168	347	1138	932
Glyma01g02470	763	673	674	321	222	481	1071	707	523	601	348	477	1842	639	569	587	553	1631	522	1466	1349
Glyma01g02480	328	310	352	192	124	173	334	298	280	259	163	134	1142	226	251	164	148	672	156	317	344
Glyma01g02490	0	0	0	0	0	0	0	0	0	0	0	0	0	0	0	0	0	3	0	0	0
Glyma01g02500	0	0	0	0	0	0	0	0	0	0	0	0	0	0	0	0	0	0	0	1	0
Glyma01g02510	16	21	37	31	13	11	12	8	19	9	4	5	58	13	14	5	2	11	4	7	6
Glyma01g02520	86	52	57	43	38	48	41	47	40	54	15	30	227	36	48	61	39	34	17	89	43
Glyma01g02530	7	6	0	3	3	2	0	0	3	2	1	1	10	3	1	6	4	4	3	6	3
Glyma01g02550	0	0	0	0	0	0	0	0	0	0	0	0	0	0	0	0	0	0	1	0	0
Glyma01g02560	0	1	0	0	0	0	0	0	0	0	0	0	2	0	0	1	0	1	4	1	0
Glyma01g02570	892	660	550	257	528	357	489	750	479	612	130	272	2715	512	408	293	234	1112	289	518	687
Glyma01g02580	3	0	3	0	0	0	8	0	0	10	2	2	1	0	2	0	8	5	0	86	9
Glyma01g02590	0	0	0	0	0	0	0	0	0	1	0	0	0	0	0	0	0	1	0	0	3
Glyma01g02600	0	4	0	1	0	0	1	0	1	1	0	1	14	1	0	1	2	10	0	0	0
Glyma01g02610	45	21	19	11	13	4	23	58	24	23	6	32	68	21	15	6	12	37	13	16	32
Glyma01g02620	48	105	139	93	70	43	109	116	139	68	76	25	443	86	91	35	20	43	29	26	31
Glyma01g02630	65	75	74	34	33	49	64	67	45	52	19	28	223	74	46	35	30	88	41	99	78
Glyma01g02640	292	389	412	313	240	354	418	376	328	353	183	170	1607	309	297	141	166	545	243	513	464
Glyma01g02650	0	0	0	0	0	0	0	0	2	0	0	0	0	0	1	0	0	0	0	0	0
Glyma01g02660	193	223	199	132	120	139	224	163	167	147	110	120	734	143	154	217	126	351	160	403	261
Glyma01g02670	0	0	2	0	0	0	2	0	0	0	0	0	2	0	0	0	3	2	1	0	0
Glyma01g02680	0	0	0	0	0	0	0	0	0	0	0	0	0	0	0	0	0	0	0	0	0
Glyma01g02700	3	3	0	0	0	0	0	0	0	0	0	0	5	1	1	0	0	0	0	1	0
Glyma01g02710	23	56	70	41	33	22	82	53	55	51	25	18	171	56	84	46	29	51	25	39	36
Glyma01g02720	866	1296	1896	1329	1204	1116	1763	1178	1764	1231	685	460	4748	1019	898	576	447	908	435	1144	842
Glyma01g02730	1	0	2	1	1	0	0	2	0	0	0	0	5	2	2	0	0	0	0	1	0
Glyma01g02740	4	4	1	0	0	2	1	0	3	3	2	0	5	2	5	1	2	7	0	3	2
Glyma01g02750	50	115	67	41	34	44	95	31	59	61	15	20	181	39	53	216	102	139	67	246	188
Glyma01g02760	36	158	177	237	193	265	149	74	172	131	63	26	1035	139	367	153	133	116	96	232	108
Glyma01g02770	0	0	0	0	0	0	0	0	0	0	0	0	0	0	0	0	0	0	0	0	0
Glyma01g02780	198	93	97	29	15	75	273	160	106	89	123	86	172	103	64	61	121	328	65	306	237
Glyma01g02790	324	269	328	139	130	110	303	413	323	259	123	109	873	269	162	201	113	760	142	208	345
Glyma01g02800	55	73	76	39	44	40	100	117	93	78	45	33	279	73	54	27	32	98	49	67	62
Glyma01g02810	25	17	37	17	17	22	16	26	17	10	8	9	95	16	25	22	6	40	17	19	11
Glyma01g02820	707	598	469	257	178	214	366	375	321	221	166	142	1206	260	283	206	136	518	152	330	269
Glyma01g02830	0	0	0	0	0	0	0	0	0	0	0	0	0	0	0	0	0	1	0	0	1
Glyma01g02840	279	264	338	138	137	182	212	243	180	134	95	123	863	214	245	279	212	617	179	421	350
Glyma01g02850	315	382	415	225	185	233	412	576	424	437	244	191	1615	388	321	260	258	957	362	724	628
Glyma01g02870	1	0	0	0	0	0	1	2	0	1	0	0	3	0	0	0	1	0	0	2	1
Glyma01g02880	347	527	357	161	176	164	338	341	320	432	210	140	1277	194	178	199	104	593	161	318	401
Glyma01g02890	140	207	165	103	101	106	175	191	166	174	76	86	659	130	150	99	41	366	88	180	180
Glyma01g02900	74	79	104	45	41	32	81	134	79	65	27	49	327	83	68	34	38	178	41	69	52
Glyma01g02910	2	1	2	2	1	1	6	4	2	1	0	4	17	2	0	1	1	3	2	1	3
Glyma01g02920	22	38	23	18	20	10	18	16	31	21	8	13	78	5	9	10	7	22	4	5	7
Glyma01g02930	0	0	0	0	0	0	0	0	0	1	0	0	1	1	0	0	1	0	0	0	0
Glyma01g02940	85	88	102	41	63	48	87	114	93	70	46	39	326	61	76	48	21	149	58	100	72
Glyma01g02950	652	972	1213	561	817	1022	1015	1118	872	815	514	578	5065	1080	1048	234	313	1840	431	856	949
Glyma01g02960	0	0	0	0	0	0	0	0	0	0	0	0	0	0	0	0	1	0	0	0	0
Glyma01g02970	0	0	1	0	0	0	0	0	0	0	0	0	0	0	0	0	0	0	0	0	0
Glyma01g02980	0	0	0	0	0	0	0	1	0	0	0	0	0	0	0	0	0	0	0	0	0
Glyma01g02990	2	0	1	0	2	3	0	0	0	0	0	0	9	2	1	1	1	8	2	3	1
Glyma01g03000	1	0	0	0	0	0	0	0	0	0	0	0	3	0	0	0	0	0	0	0	0
Glyma01g03010	5	17	19	8	6	16	3	1	2	0	3	2	102	7	4	15	20	39	47	27	11
Glyma01g03020	195	263	300	161	145	228	236	213	247	207	102	87	813	176	186	71	85	217	104	215	216
Glyma01g03030	69	113	159	130	106	94	148	180	184	126	70	39	578	104	85	62	41	144	34	79	71
Glyma01g03040	0	1	0	0	0	1	1	2	1	1	1	0	11	1	4	2	0	11	0	0	0
Glyma01g03060	3	1	1	2	1	1	2	1	2	2	0	0	3	1	2	1	0	3	0	1	5
Glyma01g03070	1706	2938	3019	2025	1657	1777	2265	1727	1960	1793	941	694	7659	1270	1556	1125	858	2381	971	2525	1658
Glyma01g03080	0	0	0	0	0	0	0	0	0	0	0	0	0	0	0	0	0	0	0	1	0
Glyma01g03090	82	18	17	1	3	24	14	4	3	4	1	4	9	2	18	1	11	28	0	20	5
Glyma01g03100	73	60	87	77	45	61	110	90	119	61	48	33	313	79	66	77	30	164	42	78	73
Glyma01g03110	0	0	0	0	0	0	0	0	0	0	0	0	2	0	0	0	0	1	0	0	0
Glyma01g03120	31	34	31	14	8	16	124	32	29	14	31	24	47	35	25	26	34	78	30	98	69
Glyma01g03130	138	148	136	89	59	156	214	140	91	107	57	105	512	140	198	157	136	289	91	373	222
Glyma01g03140	10	12	2	7	2	11	3	2	2	12	2	1	37	7	6	1	4	3	2	14	6
Glyma01g03150	47	46	27	35	47	40	48	42	39	37	17	23	146	32	38	38	35	57	14	69	53
Glyma01g03160	88	114	114	49	50	53	87	79	92	72	47	30	317	51	69	44	33	104	31	81	78
Glyma01g03170	0	0	0	0	0	0	0	0	0	0	0	0	4	0	0	0	0	0	0	0	0
Glyma01g03180	868	1178	1523	1025	864	1096	1669	1635	1841	1639	814	607	4826	1006	952	557	440	1307	629	1514	1212
Glyma01g03190	236	466	529	329	299	256	354	305	410	333	175	68	2069	351	348	184	171	504	196	386	399
Glyma01g03200	0	0	0	0	0	0	0	0	0	0	0	2	0	0	0	0	0	1	0	1	1
Glyma01g03210	28	35	28	23	18	16	24	39	34	20	9	15	130	36	19	22	7	54	26	47	25
Glyma01g03220	108	133	115	60	54	44	118	113	107	81	43	73	450	91	91	112	77	268	107	204	141
Glyma01g03230	0	0	0	0	0	0	0	0	0	0	0	0	0	0	0	0	0	0	0	0	0
Glyma01g03240	59	100	57	50	47	37	57	31	62	53	40	35	433	57	39	69	44	165	63	105	108
Glyma01g03250	0	0	0	0	0	0	0	0	0	0	0	0	0	0	0	0	0	0	0	0	0
Glyma01g03260	589	457	548	304	242	430	450	392	341	375	272	245	1583	365	327	196	189	722	299	629	655
Glyma01g03270	44	73	87	62	56	56	120	80	119	85	58	46	311	59	49	52	43	130	53	117	107
Glyma01g03280	3	1	3	3	4	3	5	4	2	1	2	1	15	1	1	2	0	2	1	5	4
Glyma01g03290	4	6	9	1	4	4	3	5	5	4	1	1	19	5	3	2	3	2	5	6	5
Glyma01g03300	6	3	5	3	2	0	2	4	3	2	0	2	10	2	0	2	1	6	0	4	3
Glyma01g03310	2	0	1	0	0	0	0	1	1	1	0	0	0	0	0	0	0	0	0	2	0
Glyma01g03320	8	13	6	1	0	0	1	3	2	0	0	3	5	1	0	29	10	11	5	23	4
Glyma01g03330	74	109	109	62	58	52	68	92	68	52	18	40	286	84	112	89	49	183	73	89	53
Glyma01g03340	0	1	0	0	0	0	0	0	0	0	1	0	0	0	0	0	0	0	0	0	0
Glyma01g03350	0	0	0	0	0	0	0	0	0	0	0	0	0	0	0	0	0	0	1	1	0
Glyma01g03360	165	103	131	135	88	167	122	52	53	62	39	28	448	195	367	205	132	155	112	277	154
Glyma01g03370	2	0	0	0	2	0	0	0	0	0	0	0	1	0	0	0	2	0	0	0	0
Glyma01g03380	94	103	158	111	90	71	130	112	146	115	62	46	517	99	104	63	44	158	52	90	81
Glyma01g03390	63	138	195	158	129	72	135	149	218	141	87	67	838	94	136	54	50	129	39	52	50
Glyma01g03400	21	64	65	30	19	19	28	16	9	13	4	1	118	20	27	28	9	31	10	20	10
Glyma01g03410	0	0	3	3	0	1	0	3	2	1	0	2	15	1	6	7	1	4	4	5	1
Glyma01g03420	94	82	89	37	48	40	70	90	53	43	32	42	255	95	109	73	45	163	51	54	46
Glyma01g03430	11	11	10	3	6	6	5	3	5	5	3	0	35	2	5	4	1	8	4	6	8
Glyma01g03440	0	0	0	0	0	0	0	0	0	0	0	0	0	0	0	0	0	0	3	3	1
Glyma01g03450	25	34	41	15	9	12	31	30	28	26	15	19	37	29	27	13	8	69	12	33	35
Glyma01g03470	317	365	596	151	211	289	253	344	262	428	74	507	1151	421	274	536	242	780	268	822	654
Glyma01g03480	24	22	38	28	17	22	38	70	32	31	17	16	146	46	38	12	18	89	16	49	30
Glyma01g03490	204	360	331	195	161	154	230	209	243	212	98	94	1085	242	226	207	130	426	113	229	228
Glyma01g03500	130	111	88	98	107	82	108	132	91	80	43	49	520	226	196	67	29	193	43	91	101
Glyma01g03510	0	1	0	0	0	0	0	0	0	0	1	0	2	0	0	1	0	0	0	0	0
Glyma01g03520	0	0	0	0	0	0	0	0	0	0	0	0	0	0	0	0	0	0	0	0	0
Glyma01g03530	478	462	576	346	321	472	752	729	548	558	226	223	1702	637	450	215	228	764	304	633	851
Glyma01g03540	207	268	295	183	159	185	297	242	295	254	137	148	973	206	195	259	127	454	169	318	251
Glyma01g03550	180	128	148	102	82	131	146	125	121	132	60	71	720	152	170	87	87	337	90	228	206
Glyma01g03570	1263	1746	2587	2013	1601	2069	2725	2241	2592	2124	1102	946	9408	1880	1669	909	890	2291	976	2761	2283
Glyma01g03580	4	10	0	3	2	1	3	2	6	1	0	5	8	0	0	10	0	39	1	1	0
Glyma01g03590	232	318	401	258	204	240	394	335	369	334	206	119	1296	239	241	161	135	415	150	341	309
Glyma01g03600	229	207	175	91	97	114	203	211	125	131	71	71	607	176	165	161	109	378	84	174	164
Glyma01g03610	348	391	446	318	235	331	471	397	439	302	184	176	1663	404	425	254	219	769	198	509	415
Glyma01g03620	13	4	0	2	0	3	4	7	5	4	0	3	28	8	10	2	1	11	4	4	7
Glyma01g03630	2	5	4	6	5	2	5	1	4	3	0	0	9	2	4	1	0	2	3	1	6
Glyma01g03640	2	0	0	1	2	1	1	0	0	1	0	1	1	2	1	0	1	1	0	0	0
Glyma01g03650	47	37	36	24	15	37	46	45	30	27	17	20	169	71	91	41	31	88	27	42	40
Glyma01g03660	0	0	0	0	0	0	0	0	0	0	0	0	0	0	0	0	0	0	0	0	0
Glyma01g03670	68	128	103	81	53	59	148	126	136	124	62	57	563	62	63	84	40	215	79	129	95
Glyma01g03680	0	0	0	0	0	0	0	0	0	0	0	0	0	0	0	1	0	0	1	0	2
Glyma01g03690	2	2	0	0	0	0	1	0	0	0	0	0	0	0	0	0	0	0	4	2	1
Glyma01g03700	45	97	65	21	17	72	46	24	23	28	24	21	218	84	64	311	168	316	337	308	251
Glyma01g03710	258	233	195	106	115	163	153	148	132	118	59	101	501	119	142	250	127	456	135	321	255
Glyma01g03720	69	81	65	39	37	56	54	65	53	35	28	32	177	44	44	45	35	147	46	58	69
Glyma01g03730	259	338	401	238	211	164	363	305	351	203	151	103	1270	297	283	204	147	458	219	280	236
Glyma01g03740	2	1	8	3	1	1	1	2	6	1	0	2	8	8	6	0	2	2	1	3	0
Glyma01g03750	488	681	719	461	400	513	643	574	581	600	313	248	2329	519	484	431	266	857	312	684	656
Glyma01g03760	158	202	213	121	71	71	69	132	137	53	33	37	380	211	138	52	34	107	69	83	84
Glyma01g03780	16	15	28	11	9	14	20	22	24	11	4	10	74	14	15	9	8	21	15	14	10
Glyma01g03790	57	108	157	99	73	49	128	172	165	101	62	29	375	111	66	25	29	81	36	39	49
Glyma01g03800	0	0	0	0	0	0	0	0	0	0	0	0	1	0	0	0	0	0	0	0	0
Glyma01g03810	1602	1799	1406	732	733	730	1323	1423	1385	1325	675	688	4280	954	796	626	396	1926	493	1066	1060
Glyma01g03820	260	192	131	74	91	111	286	192	171	145	104	156	519	235	235	51	144	676	125	207	275
Glyma01g03830	356	608	978	846	808	875	1436	1044	1243	883	376	337	3228	1336	1430	401	455	1337	312	589	640
Glyma01g03840	0	0	0	0	0	0	0	0	0	0	0	0	0	0	0	0	0	0	0	0	0
Glyma01g03850	71	106	104	129	76	224	158	124	80	105	41	55	517	197	250	140	88	462	88	176	86
Glyma01g03870	302	378	243	204	252	327	115	115	190	128	52	90	871	149	245	193	72	433	108	239	161
Glyma01g03880	173	254	249	88	71	68	201	393	256	154	79	115	492	213	107	135	80	272	114	151	130
Glyma01g03890	282	258	389	200	196	240	339	326	260	218	124	129	1218	320	286	171	142	463	162	379	366
Glyma01g03900	24	18	26	10	11	7	28	25	24	23	14	10	65	19	15	15	19	29	13	40	21
Glyma01g03910	50	74	65	35	38	42	41	34	28	23	14	22	449	66	55	344	226	273	689	755	524
Glyma01g03920	6	4	1	0	2	2	1	0	2	1	1	0	9	0	7	10	6	11	22	19	20
Glyma01g03930	546	987	1290	906	787	1147	1070	903	1224	1008	542	406	4342	684	941	621	394	1142	481	1140	926
Glyma01g03940	27	5	13	0	4	0	6	36	9	6	0	6	13	17	8	1	0	7	6	5	11
Glyma01g03950	2	0	0	0	0	3	0	0	0	0	0	0	0	0	0	1	0	0	0	1	1
Glyma01g03960	5	5	5	3	3	1	2	1	2	0	0	0	12	2	3	4	5	12	2	4	3
Glyma01g03970	0	0	0	0	0	0	0	0	0	0	0	0	0	0	0	0	0	1	0	0	0
Glyma01g03980	12	8	17	4	9	10	13	26	25	10	3	18	59	32	22	18	6	66	17	11	13
Glyma01g03990	0	0	0	0	0	0	0	0	0	0	0	0	0	0	0	0	0	0	0	0	0
Glyma01g04000	297	357	266	84	134	216	141	124	100	66	42	73	955	189	224	86	81	381	69	130	139
Glyma01g04020	0	0	0	0	0	0	1	2	3	2	0	0	5	1	0	5	0	1	0	1	2
Glyma01g04030	0	0	0	0	0	0	0	0	0	0	0	0	0	0	0	0	0	0	0	0	0
Glyma01g04040	39	27	25	14	11	14	38	52	40	36	25	16	91	17	24	15	11	46	25	34	55
Glyma01g04050	467	242	181	57	49	59	204	191	115	142	154	158	369	154	123	49	49	465	99	94	156
Glyma01g04060	118	111	69	35	56	26	52	163	113	103	41	65	496	91	53	33	33	412	107	87	173
Glyma01g04070	3	4	12	2	0	1	3	1	3	3	0	0	12	4	3	1	0	0	0	5	0
Glyma01g04080	94	64	68	20	34	8	49	124	54	50	24	46	205	61	42	22	18	233	34	33	64
Glyma01g04090	191	131	116	42	54	37	93	247	111	106	46	73	453	112	75	36	40	430	61	71	197
Glyma01g04100	96	125	129	83	59	91	124	143	126	115	68	40	512	122	115	101	61	241	111	171	144
Glyma01g04110	20	20	10	7	9	5	8	12	5	7	1	3	51	13	10	6	3	17	3	6	8
Glyma01g04120	54	47	44	36	24	29	116	89	85	57	62	20	181	66	66	36	43	123	32	84	77
Glyma01g04130	0	0	0	0	0	0	0	0	0	0	0	0	0	1	0	0	0	0	0	1	0
Glyma01g04140	0	0	0	0	0	0	0	0	0	0	0	0	0	0	0	0	0	0	1	0	0
Glyma01g04150	39	52	42	20	26	22	34	49	33	45	9	24	138	30	32	19	11	72	18	15	25
Glyma01g04160	6	17	16	7	4	8	10	13	13	13	3	6	51	9	1	2	8	29	7	6	16
Glyma01g04170	276	418	537	172	100	118	333	244	270	182	114	86	744	206	138	299	150	292	250	607	407
Glyma01g04180	0	0	0	0	0	0	0	0	0	0	0	0	0	0	0	0	0	0	1	0	0
Glyma01g04190	42	36	18	16	18	39	12	11	19	7	9	14	58	17	21	13	5	30	11	32	39
Glyma01g04200	2	2	4	3	1	1	3	3	3	1	1	0	10	0	0	0	0	10	0	0	1
Glyma01g04210	4	20	11	12	5	2	10	12	21	6	6	6	55	22	19	2	1	7	3	5	7
Glyma01g04220	4	5	2	4	5	0	3	6	8	5	2	3	20	11	8	1	2	9	5	2	2
Glyma01g04230	16	36	33	23	11	15	46	25	37	21	18	14	91	19	18	19	7	28	12	21	23
Glyma01g04240	26	11	13	0	3	4	2	2	2	1	1	1	7	2	1	0	5	17	2	11	4
Glyma01g04250	1	4	5	123	218	253	11	5	1	6	6	3	347	104	324	57	37	219	58	108	45
Glyma01g04260	0	5	3	0	1	2	4	0	0	2	1	0	1	3	1	0	1	3	3	3	3
Glyma01g04270	29	35	33	19	10	12	27	34	33	20	23	18	69	27	40	22	16	82	14	26	13
Glyma01g04280	5	0	4	1	0	1	1	5	3	1	0	1	10	4	2	2	2	4	1	5	2
Glyma01g04290	28	99	28	9	4	8	36	33	23	11	8	7	63	17	24	56	41	89	36	123	46
Glyma01g04300	467	521	432	303	289	474	335	407	342	343	130	183	1481	346	365	423	182	957	263	603	452
Glyma01g04310	53	167	106	164	104	260	191	101	64	126	67	89	922	384	460	395	314	523	422	741	726
Glyma01g04320	197	245	281	159	146	219	320	271	222	207	121	90	974	280	248	184	113	424	151	317	278
Glyma01g04330	1041	599	862	252	474	314	444	844	638	810	137	590	2963	792	489	422	219	1517	538	703	1152
Glyma01g04340	58	72	46	16	21	82	27	21	12	17	15	28	129	61	77	58	38	94	26	99	47
Glyma01g04350	28	98	88	91	79	168	23	11	15	21	6	6	519	118	311	816	522	96	109	588	177
Glyma01g04360	45	138	124	113	104	238	38	21	26	36	9	10	683	156	377	978	671	115	128	782	239
Glyma01g04370	0	0	0	0	0	0	0	0	0	0	0	0	0	0	0	0	0	0	0	0	0
Glyma01g04380	117	196	168	27	14	100	144	43	41	53	38	43	368	159	133	272	200	614	183	489	251
Glyma01g04390	269	276	267	126	143	187	359	313	222	256	158	159	938	254	222	139	164	510	176	376	373
Glyma01g04400	328	352	308	146	160	212	396	355	261	286	180	174	1087	297	262	194	186	616	253	447	426
Glyma01g04410	87	98	106	54	54	59	83	78	88	70	49	42	355	58	71	68	49	163	40	84	65
Glyma01g04420	4	9	13	17	13	10	6	4	9	12	5	5	51	6	9	14	1	12	2	17	3
Glyma01g04430	2	17	8	1	3	9	7	4	6	6	3	4	24	9	7	35	10	46	20	30	18
Glyma01g04440	309	319	244	142	114	132	261	206	202	155	173	141	702	165	136	218	117	477	126	268	255
Glyma01g04450	304	163	47	26	27	22	19	36	45	90	17	24	179	27	9	40	2	128	110	35	173
Glyma01g04460	238	414	395	101	118	165	179	225	221	167	101	132	714	206	97	89	78	708	129	297	246
Glyma01g04470	73	66	103	42	36	33	63	115	78	81	49	63	278	55	34	33	19	157	28	69	65
Glyma01g04480	32	30	53	26	27	25	48	59	48	37	24	27	188	34	32	14	23	91	16	49	41
Glyma01g04490	387	485	416	213	179	251	382	493	350	338	163	246	1275	357	345	291	216	889	272	446	427
Glyma01g04500	53	98	101	55	50	37	128	108	86	71	43	27	256	72	51	23	26	78	27	37	44
Glyma01g04510	154	205	212	95	84	184	143	155	141	113	54	79	576	124	118	117	83	308	110	234	187
Glyma01g04520	0	0	0	0	0	0	0	0	0	0	0	0	0	0	0	0	0	0	0	1	0
Glyma01g04530	206	279	252	128	131	98	95	154	157	98	68	36	781	122	107	168	67	95	43	106	72
Glyma01g04540	0	0	0	0	0	0	0	0	0	0	0	0	0	0	0	0	0	0	0	0	0
Glyma01g04550	1	0	2	0	0	0	1	2	0	0	1	0	3	3	1	6	0	1	0	1	7
Glyma01g04560	124	167	183	81	82	81	141	125	167	125	65	73	541	108	100	86	45	247	61	136	120
Glyma01g04570	257	271	286	173	142	246	288	317	239	228	112	146	1095	292	243	171	141	318	144	377	283
Glyma01g04580	274	379	298	333	467	228	209	420	414	310	140	255	2300	303	220	74	139	536	147	380	505
Glyma01g04590	41	28	11	4	15	5	9	7	3	8	3	5	23	6	6	18	4	24	14	16	12
Glyma01g04600	61	71	55	42	43	45	51	44	49	35	24	35	210	54	38	63	34	117	52	74	78
Glyma01g04610	71	125	127	103	89	86	92	100	116	108	51	29	399	64	56	74	40	66	44	55	85
Glyma01g04620	3	4	2	0	1	1	2	1	3	0	0	3	2	0	1	3	1	3	3	1	0
Glyma01g04630	170	171	177	105	101	87	128	167	160	131	77	99	520	137	104	122	67	341	117	187	183
Glyma01g04640	242	204	134	66	49	48	77	171	144	133	71	43	399	99	65	51	23	151	69	65	83
Glyma01g04650	0	0	0	0	0	0	0	0	0	0	0	0	0	0	0	0	0	0	0	0	0
Glyma01g04660	49	63	66	36	29	26	46	39	49	53	13	29	223	40	39	25	18	61	33	41	29
Glyma01g04670	35	85	63	39	34	32	26	29	73	22	24	11	214	23	51	40	5	78	42	38	21
Glyma01g04690	220	232	161	94	53	105	346	185	130	159	144	195	331	173	123	103	139	481	162	433	425
Glyma01g04700	20	32	25	4	4	1	3	8	4	11	5	12	37	5	1	1	3	14	5	8	14
Glyma01g04710	3	0	2	0	0	0	0	0	0	1	0	0	0	0	0	0	0	0	0	0	0
Glyma01g04720	13	12	12	8	6	7	16	11	10	2	9	13	45	11	20	15	11	30	10	11	14
Glyma01g04730	244	276	332	124	160	298	146	106	107	106	30	97	877	207	235	203	179	715	132	421	196
Glyma01g04740	21	21	33	19	14	14	26	14	29	20	18	6	90	20	13	8	7	28	14	16	14
Glyma01g04750	28	30	69	14	11	26	17	12	18	10	11	8	81	10	28	9	6	56	31	35	30
Glyma01g04760	260	345	383	238	195	127	348	462	479	310	199	137	1426	234	192	49	130	332	102	275	302
Glyma01g04770	1	3	1	1	0	0	2	0	0	2	2	2	18	0	1	14	8	42	17	36	24
Glyma01g04780	62	92	37	18	17	37	43	28	31	50	19	25	199	25	26	48	34	159	63	86	89
Glyma01g04790	11	14	9	7	5	6	10	14	17	12	6	6	65	8	8	23	12	45	52	87	56
Glyma01g04800	1	4	1	0	0	0	0	11	14	0	1	0	23	3	0	1	2	7	5	14	12
Glyma01g04810	69	113	157	24	29	8	121	121	132	15	47	176	85	149	128	48	28	122	49	37	133
Glyma01g04820	158	207	274	210	137	159	291	252	298	216	151	125	984	185	228	175	121	241	128	312	225
Glyma01g04830	49	83	67	73	30	25	122	64	40	45	10	28	172	59	123	37	52	87	8	52	39
Glyma01g04850	2	1	2	1	1	0	2	3	0	0	1	0	1	1	0	0	0	0	0	0	1
Glyma01g04860	31	36	41	20	25	21	23	24	44	16	23	23	117	18	31	12	12	49	20	22	20
Glyma01g04870	13	14	15	10	10	2	9	18	11	10	9	7	42	10	6	24	5	20	8	6	10
Glyma01g04880	56	91	81	28	57	60	95	44	70	53	33	32	238	60	60	54	50	144	45	111	90
Glyma01g04890	236	175	190	123	91	209	698	484	301	422	251	335	600	287	392	87	353	1183	204	641	715
Glyma01g04900	40	25	29	34	25	26	56	20	29	14	16	8	74	26	22	13	19	124	22	33	34
Glyma01g04910	0	0	0	0	0	0	0	0	0	0	0	0	1	0	0	0	0	0	0	0	0
Glyma01g04920	334	332	271	135	152	430	233	166	172	168	108	130	686	198	291	105	112	418	81	216	203
Glyma01g04930	176	197	181	119	104	156	205	207	205	143	104	128	676	173	183	162	110	386	117	220	203
Glyma01g04940	0	0	1	0	0	3	0	0	0	0	0	0	4	0	4	0	0	2	1	2	1
Glyma01g04950	0	2	1	0	3	13	1	2	1	0	0	0	6	1	6	1	3	8	9	13	9
Glyma01g04970	0	0	0	0	0	0	0	0	0	0	0	0	0	0	0	0	0	0	0	0	0
Glyma01g04980	389	385	406	235	207	338	438	360	327	314	167	264	1408	383	380	287	248	877	316	677	598
Glyma01g04990	12	18	19	8	8	11	23	15	15	12	6	15	63	16	17	6	4	18	5	29	9
Glyma01g05000	8	18	16	13	16	10	20	12	18	21	7	7	52	10	9	4	9	18	8	24	5
Glyma01g05020	0	0	0	1	2	2	0	0	0	0	0	0	4	1	2	0	0	0	0	0	0
Glyma01g05040	0	1	0	0	0	0	0	0	1	0	0	0	1	0	0	0	0	1	0	0	0
Glyma01g05050	39	35	32	10	1	12	18	15	9	6	10	6	29	12	17	37	13	44	39	23	23
Glyma01g05060	2	5	2	8	3	3	1	1	2	5	0	0	8	4	9	64	15	6	11	69	23
Glyma01g05070	0	0	0	0	0	0	0	1	0	0	0	0	0	0	1	6	6	0	0	10	7
Glyma01g05080	158	106	121	47	149	278	76	61	65	79	16	94	352	57	107	21	27	86	7	29	22
Glyma01g05090	3	0	5	4	6	2	8	1	2	1	0	2	9	0	5	6	1	12	1	2	5
Glyma01g05100	90	228	203	130	111	85	148	196	229	119	78	66	757	157	152	112	72	360	63	142	149
Glyma01g05110	0	5	0	2	0	1	2	1	0	4	2	0	4	0	0	0	1	2	0	0	0
Glyma01g05120	0	8	0	7	0	4	2	1	0	6	6	0	16	0	2	2	3	6	0	0	0
Glyma01g05130	0	0	0	0	0	0	0	0	0	0	0	0	0	1	0	0	0	1	0	0	0
Glyma01g05140	0	0	0	0	0	0	0	0	0	0	0	0	0	0	0	0	0	0	0	0	0
Glyma01g05150	25	14	6	0	4	21	20	2	3	9	0	3	6	4	4	3	12	42	1	46	9
Glyma01g05160	165	155	280	120	117	289	290	132	100	122	76	100	856	257	443	187	212	683	274	507	333
Glyma01g05170	143	184	247	163	100	173	226	173	179	154	66	57	631	205	195	91	138	314	96	269	171
Glyma01g05180	118	156	94	69	44	26	97	138	178	163	69	37	415	69	58	38	24	183	54	50	89
Glyma01g05190	153	211	135	96	70	39	139	195	250	208	101	54	565	103	93	63	35	260	77	66	111
Glyma01g05200	0	0	0	0	0	0	0	0	0	0	0	0	0	0	0	0	0	0	0	0	0
Glyma01g05220	58	28	11	4	3	12	4	1	5	3	0	0	15	0	4	0	1	2	1	7	4
Glyma01g05230	101	266	199	163	58	33	156	252	236	205	91	61	725	120	75	105	22	133	43	53	52
Glyma01g05240	12	14	15	6	3	5	13	19	10	10	14	3	37	12	10	5	5	7	8	25	17
Glyma01g05250	0	1	0	0	1	2	0	0	2	0	1	0	0	0	0	0	1	0	0	1	0
Glyma01g05260	0	0	0	0	0	0	0	0	0	0	0	0	0	0	0	0	0	0	0	0	0
Glyma01g05270	0	0	0	0	0	0	0	0	0	0	0	0	0	0	0	0	0	0	0	1	0
Glyma01g05280	2	0	0	0	0	0	0	0	0	0	0	0	0	0	0	0	0	0	0	0	0
Glyma01g05290	1	0	0	0	0	0	0	0	0	0	0	0	0	0	0	0	0	0	0	0	0
Glyma01g05310	7	24	37	18	26	14	19	7	24	11	9	5	95	18	23	8	2	8	5	5	4
Glyma01g05320	10	9	15	1	7	2	11	20	11	8	6	6	27	4	15	11	3	22	13	14	9
Glyma01g05340	492	542	501	423	506	419	478	425	427	463	240	209	1921	460	598	297	230	842	227	758	544
Glyma01g05350	28	28	30	23	23	17	59	9	6	17	13	9	83	20	49	14	14	39	8	39	18
Glyma01g05360	37	58	61	35	35	33	58	60	64	56	33	27	183	40	33	14	20	38	32	31	33
Glyma01g05370	49	42	85	28	38	36	42	46	56	45	29	9	185	39	33	29	7	36	22	33	37
Glyma01g05380	0	0	0	0	0	0	0	0	0	0	0	0	0	0	0	0	0	0	0	0	0
Glyma01g05390	2	2	0	1	0	1	0	0	2	0	1	1	5	0	1	1	1	7	1	0	1
Glyma01g05400	0	0	0	0	0	0	0	0	0	0	0	0	0	0	0	0	0	0	0	0	0
Glyma01g05410	82	107	30	41	39	34	33	90	56	19	25	57	217	35	42	37	16	130	17	28	49
Glyma01g05420	1	0	0	0	0	0	0	0	0	0	0	0	0	0	0	0	0	0	0	0	0
Glyma01g05430	115	97	94	63	64	82	113	125	116	84	52	49	394	74	53	72	36	159	53	102	94
Glyma01g05440	111	147	187	95	60	94	124	128	102	120	50	51	460	159	179	73	76	248	116	182	148
Glyma01g05450	17	10	7	0	0	0	3	1	2	0	2	0	1	0	6	1	8	11	4	3	2
Glyma01g05460	0	0	0	0	0	0	0	0	0	0	0	0	0	0	0	0	0	0	0	0	0
Glyma01g05470	72	74	95	68	50	37	83	132	113	67	29	35	317	83	64	47	52	105	71	155	84
Glyma01g05480	4	3	6	3	1	2	1	4	3	4	3	1	31	1	1	4	3	30	4	2	10
Glyma01g05490	156	162	173	114	96	111	213	175	167	129	97	114	644	140	154	88	85	188	79	183	172
Glyma01g05500	29	39	42	12	10	5	717	72	149	167	206	18	58	58	23	21	50	41	184	118	283
Glyma01g05510	0	0	0	0	0	0	0	0	0	0	0	0	0	0	0	0	0	0	0	0	0
Glyma01g05520	6	4	5	1	0	0	5	1	3	8	6	4	7	4	2	3	7	6	6	4	9
Glyma01g05530	0	0	0	0	0	0	0	0	0	0	0	0	0	0	0	0	0	0	1	0	0
Glyma01g05540	724	774	674	105	39	77	592	150	177	784	387	140	568	126	108	60	100	235	194	285	641
Glyma01g05550	440	395	416	111	90	114	244	127	135	252	135	97	657	157	188	291	222	340	244	472	678
Glyma01g05560	23	8	6	5	2	18	3	6	2	0	1	1	3	4	6	2	3	4	0	4	1
Glyma01g05580	333	431	471	260	192	255	411	486	462	435	208	161	1678	379	301	678	463	548	293	947	434
Glyma01g05590	0	0	0	0	0	0	0	0	0	0	0	0	0	1	0	0	0	0	0	0	0
Glyma01g05610	0	0	0	0	0	0	0	0	0	0	0	0	0	0	0	0	0	1	0	0	0
Glyma01g05620	0	0	0	0	0	0	0	0	0	0	0	0	0	0	0	0	0	0	0	0	0
Glyma01g05630	0	0	0	0	0	0	0	0	0	0	0	0	0	0	0	0	0	0	0	0	0
Glyma01g05650	0	0	0	0	0	0	0	0	0	0	0	0	0	0	0	0	0	0	0	0	0
Glyma01g05660	0	0	0	0	0	0	0	0	0	0	0	0	0	0	0	0	0	0	0	0	0
Glyma01g05670	0	0	0	0	0	0	0	0	0	0	0	0	0	0	0	0	0	0	0	0	0
Glyma01g05680	1	2	12	4	6	3	4	0	9	8	3	0	21	0	9	3	0	3	3	3	3
Glyma01g05690	1	0	0	1	0	0	0	0	0	0	0	0	0	0	0	0	1	0	0	0	0
Glyma01g05700	0	0	0	0	0	0	0	0	0	0	0	0	0	0	0	0	0	0	0	0	0
Glyma01g05710	4	1	0	0	0	0	0	0	0	1	0	0	1	0	0	1	2	1	2	0	0
Glyma01g05740	1254	2445	2739	2162	2002	2839	2422	1731	2738	2267	1068	1045	10068	1508	1861	1244	730	1943	999	2138	1655
Glyma01g05750	279	297	286	178	165	217	268	282	212	207	112	170	1099	276	277	241	139	512	200	438	290
Glyma01g05760	2	0	2	0	3	2	2	3	5	0	2	0	11	4	4	2	0	7	0	3	4
Glyma01g05770	137	197	266	89	91	54	158	144	147	161	99	99	568	115	131	133	65	261	48	124	135
Glyma01g05780	7	9	4	3	4	3	13	17	7	4	5	7	36	13	7	4	4	29	2	5	7
Glyma01g05790	28	31	28	10	19	24	46	52	36	33	18	24	91	29	35	8	16	60	17	30	36
Glyma01g05800	247	258	288	187	151	290	338	376	221	218	129	154	1010	273	305	218	213	612	162	564	427
Glyma01g05810	2	3	7	4	3	6	12	2	2	2	2	1	9	2	0	5	1	5	4	9	7
Glyma01g05820	115	76	83	45	49	22	104	151	107	89	42	53	472	153	136	88	81	304	85	104	110
Glyma01g05830	8	3	10	3	8	3	3	8	7	5	3	3	11	5	5	3	4	6	9	3	9
Glyma01g05840	0	0	0	0	0	0	0	0	0	0	0	0	1	0	0	0	0	0	0	0	0
Glyma01g05850	12	42	7	4	1	3	13	9	7	11	5	3	55	4	7	41	7	16	34	33	13
Glyma01g05860	311	265	270	115	137	167	276	410	265	270	99	164	1008	248	206	227	219	863	289	476	502
Glyma01g05870	9	11	39	13	20	7	21	16	21	16	12	10	60	10	20	6	4	12	7	7	4
Glyma01g05880	233	132	90	116	85	201	43	55	46	47	28	41	461	135	116	49	45	110	142	238	110
Glyma01g05890	368	365	307	162	148	99	282	692	279	398	127	156	1190	294	245	174	106	471	128	139	258
Glyma01g05900	0	0	0	0	0	0	0	0	0	0	0	0	0	0	0	0	0	0	0	0	0
Glyma01g05920	186	240	199	122	152	96	199	343	232	182	92	92	623	134	180	128	91	350	70	132	97
Glyma01g05930	0	0	0	0	0	0	0	0	0	0	0	0	3	0	0	0	1	0	0	0	0
Glyma01g05940	0	0	0	0	0	1	0	0	0	0	0	0	0	0	0	0	0	0	0	0	0
Glyma01g05950	0	0	0	0	0	3	0	0	0	0	0	0	17	0	1	1	0	0	6	1	0
Glyma01g05960	26	23	16	18	16	9	5	6	11	2	4	3	86	15	17	8	6	23	0	6	8
Glyma01g05970	0	0	0	0	0	0	0	2	0	0	0	0	2	0	2	3	0	2	1	5	0
Glyma01g05980	0	0	2	0	0	0	1	0	0	0	2	0	2	0	0	0	0	0	0	0	0
Glyma01g05990	0	0	1	0	0	0	0	0	0	0	0	0	0	0	0	0	0	0	0	1	0
Glyma01g06010	26	48	31	44	25	26	32	27	37	31	16	19	141	18	28	25	23	33	23	38	39
Glyma01g06030	235	203	280	65	48	27	462	841	311	205	92	114	501	207	170	69	112	440	77	130	96
Glyma01g06040	0	0	0	0	0	0	0	0	0	0	0	0	0	0	0	0	0	0	0	0	0
Glyma01g06050	0	0	0	1	0	0	0	0	0	1	0	0	0	0	0	0	0	0	0	0	0
Glyma01g06060	145	195	181	81	77	70	194	222	181	154	92	115	501	137	90	60	57	255	94	166	141
Glyma01g06070	0	0	0	1	0	0	0	1	0	0	0	0	3	0	0	0	0	0	0	1	0
Glyma01g06080	283	285	313	169	154	177	272	344	302	244	120	81	1002	218	192	150	73	386	145	287	311
Glyma01g06090	0	0	0	0	0	0	0	0	0	0	0	0	0	0	0	0	0	0	0	0	0
Glyma01g06100	0	2	1	1	0	1	5	0	0	0	0	0	1	0	1	2	0	1	1	3	1
Glyma01g06110	65	15	15	0	3	9	39	0	2	4	3	4	5	4	4	6	26	49	3	41	20
Glyma01g06120	16	3	8	0	0	0	6	1	3	0	0	0	3	0	1	1	0	2	1	2	2
Glyma01g06130	0	0	0	0	0	0	0	0	0	0	0	0	0	0	1	0	0	2	0	0	0
Glyma01g06140	0	0	0	0	0	0	0	0	0	0	0	0	0	0	0	0	0	0	0	0	0
Glyma01g06150	416	395	169	36	50	141	221	50	57	89	138	163	236	122	163	74	123	367	51	259	141
Glyma01g06170	794	944	959	598	464	531	947	870	937	802	450	419	3030	621	582	474	373	1254	345	729	730
Glyma01g06180	0	0	0	0	0	0	0	0	0	0	0	0	0	0	0	0	0	0	0	0	0
Glyma01g06190	0	0	0	0	0	0	0	0	0	0	0	0	0	0	0	0	0	0	0	0	0
Glyma01g06200	0	0	0	0	0	0	0	0	0	0	0	0	0	0	0	0	0	0	0	0	0
Glyma01g06210	0	0	0	0	0	0	0	0	0	0	0	0	0	0	0	0	0	0	0	0	0
Glyma01g06220	2	0	0	0	0	0	0	0	5	0	1	0	0	1	0	0	0	0	0	0	0
Glyma01g06230	0	0	0	0	0	0	0	0	0	0	0	0	1	0	2	0	1	6	1	0	2
Glyma01g06260	129	147	187	98	87	116	194	168	189	160	84	93	573	146	114	56	53	231	47	128	130
Glyma01g06270	144	185	208	89	79	159	167	141	144	144	85	85	528	138	123	77	88	190	94	233	176
Glyma01g06280	36	39	61	29	37	19	62	74	54	48	26	24	163	55	42	14	21	78	20	56	49
Glyma01g06290	143	155	132	74	70	103	134	168	129	137	75	71	495	87	109	113	83	326	103	236	172
Glyma01g06300	10	31	27	8	11	14	31	10	16	18	7	12	56	18	23	22	17	54	15	45	23
Glyma01g06310	105	106	86	44	51	60	70	68	67	72	42	39	278	76	47	57	41	146	66	121	135
Glyma01g06320	149	156	131	70	61	80	108	108	89	95	62	55	372	119	101	107	73	261	100	177	169
Glyma01g06330	0	0	0	0	0	0	0	0	0	0	0	0	0	0	0	0	0	1	0	0	0
Glyma01g06340	1	1	1	0	0	0	0	2	0	0	0	0	0	0	1	0	0	1	0	0	0
Glyma01g06350	2	1	0	2	0	3	2	1	3	0	0	6	4	6	5	2	2	8	0	3	4
Glyma01g06360	0	0	0	0	0	0	0	0	0	0	0	0	0	0	0	0	0	0	0	0	0
Glyma01g06370	25	36	33	13	5	13	21	31	19	14	5	30	91	16	24	22	16	68	6	20	15
Glyma01g06380	85	178	180	111	121	131	160	155	183	154	90	50	582	101	96	68	41	175	44	97	104
Glyma01g06390	0	0	0	0	0	0	0	0	0	0	0	0	0	0	0	0	0	0	0	0	0
Glyma01g06400	0	0	0	0	0	0	0	0	0	0	0	0	0	0	0	0	0	0	0	0	0
Glyma01g06410	0	0	0	0	0	0	0	0	0	0	0	0	0	0	0	0	0	0	0	0	0
Glyma01g06420	0	0	0	0	0	0	0	0	0	0	0	0	1	0	0	0	0	0	0	0	0
Glyma01g06450	244	248	319	153	147	57	239	515	365	178	93	138	1072	254	183	112	82	468	101	134	180
Glyma01g06470	0	0	0	0	0	0	0	0	0	0	0	0	0	0	1	0	0	0	0	0	0
Glyma01g06480	3	4	6	2	8	2	11	12	9	6	2	3	28	6	4	6	3	20	4	6	6
Glyma01g06490	1	1	4	1	3	0	6	6	1	3	1	1	18	4	1	3	1	12	0	2	4
Glyma01g06500	0	0	0	0	0	0	0	0	0	0	0	0	1	0	0	0	0	0	0	0	0
Glyma01g06510	0	0	0	1	0	0	0	0	0	0	0	0	0	0	0	0	0	0	0	0	0
Glyma01g06520	0	0	0	0	0	0	0	0	0	0	0	0	0	0	0	0	0	1	0	0	0
Glyma01g06530	18	24	14	15	19	8	12	19	25	20	11	8	97	18	14	16	7	57	7	8	11
Glyma01g06540	48	62	67	49	26	29	52	51	99	47	32	19	244	38	48	38	26	105	10	62	56
Glyma01g06550	123	168	160	136	124	124	191	117	102	99	70	84	450	166	243	108	81	201	139	222	179
Glyma01g06560	0	0	0	0	0	0	0	0	0	0	0	0	0	0	0	0	0	0	0	0	0
Glyma01g06570	0	0	0	0	0	0	0	0	0	0	0	0	0	0	0	0	0	0	0	0	0
Glyma01g06580	0	0	0	0	0	0	0	0	0	0	0	0	0	0	0	0	0	0	0	0	0
Glyma01g06590	0	1	0	0	0	0	0	0	0	1	0	0	0	0	0	0	0	0	0	0	0
Glyma01g06600	154	168	281	175	151	144	313	306	356	320	262	125	915	140	109	70	60	364	119	133	217
Glyma01g06610	12	24	48	9	10	7	23	27	35	21	19	0	74	14	12	6	4	13	1	10	3
Glyma01g06620	92	118	122	91	60	88	144	108	107	83	66	59	401	73	76	61	48	142	64	115	115
Glyma01g06630	77	71	83	53	42	56	99	59	69	79	27	27	310	65	48	33	37	105	42	61	69
Glyma01g06640	143	220	242	163	100	68	160	207	227	157	92	101	636	163	145	107	87	193	95	169	157
Glyma01g06650	0	0	0	0	0	0	0	0	0	0	0	0	0	0	0	0	0	0	0	0	0
Glyma01g06660	86	218	185	80	107	58	121	146	172	101	69	43	512	84	91	115	68	147	56	122	84
Glyma01g06680	99	133	93	80	60	72	109	111	116	67	40	48	461	91	102	130	74	254	91	139	108
Glyma01g06690	3	7	7	10	11	2	11	6	11	7	3	1	41	9	8	5	6	2	1	4	6
Glyma01g06700	9	13	17	6	4	2	9	13	18	13	8	1	41	12	18	6	5	22	7	9	2
Glyma01g06720	0	1	2	1	0	0	3	4	0	0	6	2	2	2	1	1	5	2	0	1	1
Glyma01g06730	65	72	80	56	43	66	87	95	68	76	42	31	304	70	52	31	33	144	41	87	73
Glyma01g06740	140	121	97	31	49	35	96	35	64	61	23	63	224	43	30	41	44	126	30	94	80
Glyma01g06750	98	121	142	71	57	115	143	106	114	112	70	45	442	78	75	33	38	125	67	138	131
Glyma01g06770	0	1	0	0	0	4	2	1	1	2	0	1	8	0	0	0	0	0	0	0	0
Glyma01g06780	0	0	0	0	0	0	1	0	0	0	0	0	7	0	0	0	0	0	0	0	0
Glyma01g06790	0	0	0	0	0	0	1	0	0	0	0	0	0	0	1	0	0	0	0	0	0
Glyma01g06800	93	92	111	58	48	91	113	85	88	75	40	44	388	96	102	60	77	215	91	158	128
Glyma01g06810	38	75	73	31	48	16	38	41	65	36	40	20	303	27	36	29	14	89	15	36	29
Glyma01g06820	21	21	10	1	2	16	78	13	9	7	10	9	48	6	15	12	23	19	16	32	32
Glyma01g06830	3	3	6	1	3	4	3	5	3	1	0	0	9	0	0	0	0	3	0	7	1
Glyma01g06840	224	208	241	118	90	139	168	206	200	153	80	108	875	215	203	143	115	552	131	281	292
Glyma01g06850	0	1	0	0	0	0	0	0	0	0	0	0	0	0	0	0	0	0	0	0	0
Glyma01g06860	0	0	0	0	0	0	0	2	0	0	0	0	0	1	0	0	0	0	0	0	0
Glyma01g06870	19	22	14	14	19	16	22	28	20	12	10	18	79	28	39	4	12	50	13	18	19
Glyma01g06880	27	33	21	5	14	10	14	31	18	20	10	15	59	24	18	38	12	45	12	25	32
Glyma01g06900	0	0	0	0	0	0	0	0	0	0	0	0	0	0	0	0	0	0	0	0	0
Glyma01g06910	0	0	0	0	0	0	0	0	0	0	0	0	0	0	0	0	0	0	0	0	0
Glyma01g06920	0	0	0	0	0	0	0	0	0	0	0	0	0	0	0	0	0	0	0	0	0
Glyma01g06930	0	0	0	0	0	0	0	0	0	0	0	0	0	0	0	0	0	0	0	0	0
Glyma01g06940	0	0	0	0	0	0	0	0	0	0	0	0	0	0	0	0	0	1	0	0	0
Glyma01g06950	0	0	0	0	0	0	0	0	0	0	0	0	0	0	0	0	0	0	0	0	0
Glyma01g06960	0	0	1	0	0	0	0	0	0	0	0	0	0	0	0	0	0	0	0	0	0
Glyma01g06970	604	544	650	253	276	437	524	1013	491	429	193	247	1567	893	596	269	218	1097	365	521	638
Glyma01g06980	0	0	0	0	0	0	0	0	0	0	0	0	2	0	0	0	0	0	0	0	0
Glyma01g07000	0	0	1	0	0	0	0	0	1	0	0	0	0	0	0	0	0	0	0	0	0
Glyma01g07010	103	108	122	79	62	97	147	104	122	75	62	65	370	84	86	109	70	199	122	192	144
Glyma01g07020	107	111	136	41	35	37	76	195	132	77	45	55	335	140	88	41	41	219	51	53	65
Glyma01g07030	91	79	122	42	36	41	92	134	66	87	50	68	354	92	41	31	27	161	35	71	105
Glyma01g07040	5	4	7	8	0	2	10	7	5	6	1	4	21	5	3	2	1	1	2	11	3
Glyma01g07050	0	0	0	0	1	0	0	0	0	0	0	0	0	0	0	1	0	0	0	0	0
Glyma01g07060	0	0	0	0	0	0	0	0	0	0	0	0	1	0	0	5	0	0	1	0	1
Glyma01g07070	237	377	495	375	304	299	474	422	441	295	177	101	1845	391	326	152	147	442	174	429	282
Glyma01g07080	136	219	240	191	182	250	247	240	272	234	103	92	907	149	171	55	80	256	108	224	180
Glyma01g07090	44	70	100	75	58	56	91	121	101	69	47	40	285	65	104	48	28	100	37	79	51
Glyma01g07100	713	671	674	441	482	491	708	778	642	598	323	374	2461	527	514	398	273	1036	332	670	729
Glyma01g07110	8	12	16	5	3	5	10	13	9	13	4	1	30	8	6	1	9	10	3	10	2
Glyma01g07120	518	635	628	231	175	173	1195	986	585	261	536	309	1304	704	480	195	449	1810	281	319	419
Glyma01g07130	0	0	0	0	0	0	0	0	0	0	0	0	0	0	0	0	0	0	0	0	0
Glyma01g07140	0	0	3	2	1	0	0	2	4	0	0	0	5	0	2	0	0	0	0	2	1
Glyma01g07150	0	0	0	0	0	0	1	0	0	0	1	0	0	0	0	1	0	0	0	1	0
Glyma01g07160	0	0	1	0	0	0	0	1	0	0	1	0	2	1	0	0	0	0	1	0	0
Glyma01g07170	1	1	2	2	0	1	2	1	1	0	1	1	2	1	0	0	1	1	0	0	1
Glyma01g07180	40	24	24	15	12	11	34	23	31	37	12	13	68	14	9	9	15	76	7	26	24
Glyma01g07190	94	146	137	64	84	88	150	110	136	168	69	61	498	90	96	89	61	289	75	155	171
Glyma01g07210	0	0	0	0	0	0	0	0	0	0	0	0	0	0	0	0	0	0	0	0	0
Glyma01g07220	0	0	0	0	0	0	0	0	0	0	0	0	0	0	0	0	0	0	0	0	0
Glyma01g07240	2	4	0	4	1	0	4	3	3	1	0	0	14	0	3	0	0	0	3	0	1
Glyma01g07250	1	0	0	0	0	1	1	0	0	0	0	0	1	0	0	0	0	0	0	0	0
Glyma01g07260	0	0	0	0	0	0	0	0	0	0	0	0	0	0	0	0	0	2	0	0	0
Glyma01g07270	0	2	1	0	0	0	0	1	1	0	1	0	3	0	0	0	0	1	0	0	0
Glyma01g07280	0	0	0	0	0	0	0	0	0	0	0	0	0	0	0	0	0	0	0	0	0
Glyma01g07300	3	0	5	3	1	1	5	8	5	3	3	1	19	3	9	0	1	5	3	1	1
Glyma01g07310	26	45	39	19	18	17	43	31	35	32	19	17	136	21	29	8	15	59	14	43	40
Glyma01g07320	0	0	0	0	0	0	0	0	0	0	0	2	0	0	0	0	0	0	0	0	0
Glyma01g07340	0	0	0	0	0	0	0	0	0	0	0	0	0	0	0	0	0	0	0	0	0
Glyma01g07350	0	0	0	0	0	0	0	0	0	0	0	0	0	0	0	0	0	0	0	0	0
Glyma01g07380	0	0	0	0	0	0	0	0	0	2	0	0	0	0	0	0	0	1	0	0	0
Glyma01g07390	109	86	77	75	72	104	86	47	50	56	54	34	513	110	100	71	107	172	184	352	251
Glyma01g07400	0	0	0	0	0	0	0	0	0	0	0	0	0	0	0	0	0	0	0	0	0
Glyma01g07410	0	0	0	0	0	0	0	0	0	0	0	0	0	0	0	0	0	0	0	0	0
Glyma01g07420	0	0	0	0	0	0	0	0	0	0	0	0	0	0	0	0	0	0	0	0	0
Glyma01g07430	0	0	0	0	0	0	0	0	0	0	0	0	0	0	0	0	0	0	0	0	0
Glyma01g07450	0	0	0	0	1	0	0	0	0	0	0	0	0	0	0	0	0	0	0	0	0
Glyma01g07460	0	0	0	0	0	0	1	0	0	0	0	0	0	0	0	0	0	0	0	0	0
Glyma01g07470	0	0	0	0	0	0	0	0	0	0	0	0	0	0	0	0	0	0	0	0	0
Glyma01g07480	0	0	0	0	0	0	0	0	0	0	0	0	0	0	0	0	0	0	0	0	0
Glyma01g07490	0	0	0	0	0	0	0	0	0	0	0	0	0	0	0	0	0	0	0	0	0
Glyma01g07500	0	0	0	0	0	0	0	0	2	0	0	0	0	0	0	0	0	0	0	0	0
Glyma01g07510	0	0	0	0	0	0	0	0	0	0	0	0	0	0	0	0	0	0	0	0	0
Glyma01g07520	0	0	0	0	0	0	0	0	0	0	0	0	0	0	0	0	0	0	0	0	0
Glyma01g07530	50	59	55	33	41	33	40	49	59	47	22	36	197	43	58	59	45	98	37	59	47
Glyma01g07540	109	132	140	84	84	136	135	89	153	152	79	79	584	111	117	111	76	232	105	175	188
Glyma01g07550	274	273	184	135	148	162	204	253	151	106	59	142	664	229	296	195	105	444	130	265	169
Glyma01g07560	0	0	0	0	0	0	0	0	0	0	0	0	0	0	0	0	0	0	0	0	0
Glyma01g07570	0	0	0	0	0	0	0	0	0	0	0	0	0	0	0	0	0	0	0	0	0
Glyma01g07580	60	76	97	141	147	63	85	238	115	51	15	86	491	60	47	13	17	16	12	44	31
Glyma01g07590	0	0	0	0	0	0	0	0	0	0	0	0	0	0	0	0	0	0	0	1	0
Glyma01g07600	0	0	0	0	0	0	0	0	0	0	0	0	1	0	2	0	0	0	0	0	0
Glyma01g07610	0	0	0	0	1	0	0	0	0	0	0	0	0	0	0	0	0	0	0	0	0
Glyma01g07620	0	0	0	0	0	0	0	0	0	0	0	0	0	0	0	0	0	0	0	0	0
Glyma01g07630	0	0	0	0	0	0	0	0	0	0	0	0	0	0	0	0	0	0	0	0	0
Glyma01g07640	5	10	4	2	5	4	8	9	8	6	7	5	18	7	7	13	3	23	10	22	8
Glyma01g07650	0	0	1	0	0	0	3	1	1	0	0	0	0	0	0	2	0	0	0	0	1
Glyma01g07660	0	0	0	0	0	0	0	1	0	0	0	1	0	0	0	0	0	0	0	0	0
Glyma01g07670	278	331	267	149	155	231	231	241	204	235	99	172	959	195	178	204	115	445	210	349	339
Glyma01g07680	86	123	121	60	59	78	115	94	127	78	48	71	311	80	79	77	49	147	69	107	101
Glyma01g07690	77	125	109	91	52	117	160	88	88	95	81	47	457	123	135	316	189	309	362	627	293
Glyma01g07700	0	0	0	0	0	0	0	0	0	0	0	0	0	0	0	0	0	0	0	0	0
Glyma01g07710	0	0	0	0	0	0	0	0	0	0	0	0	0	0	0	0	0	0	0	0	0
Glyma01g07720	0	0	0	0	0	0	0	0	0	0	0	0	0	0	0	0	0	0	0	0	0
Glyma01g07730	0	0	0	0	0	0	0	0	0	0	0	0	0	0	0	0	0	0	0	0	0
Glyma01g07740	0	0	0	0	0	0	0	0	0	0	0	0	0	0	0	0	0	0	0	0	0
Glyma01g07770	341	440	320	131	119	189	276	265	223	195	161	124	990	198	173	126	116	529	180	329	368
Glyma01g07780	22	20	49	34	25	28	37	17	38	26	17	12	131	17	22	13	15	36	18	24	22
Glyma01g07790	16	24	28	20	11	13	32	22	30	18	7	10	87	20	18	9	8	21	16	20	15
Glyma01g07800	82	76	100	90	41	76	135	88	98	109	55	55	339	86	93	65	56	126	64	222	149
Glyma01g07830	0	0	0	0	0	0	0	0	0	0	0	0	0	0	0	0	0	0	0	0	0
Glyma01g07840	0	0	0	0	0	0	1	0	0	0	0	0	1	0	0	0	0	0	0	0	0
Glyma01g07850	0	0	0	0	0	0	0	0	0	0	0	0	0	0	0	0	0	0	0	0	0
Glyma01g07860	30	32	76	34	16	42	35	38	41	48	28	7	232	31	44	20	19	27	12	26	17
Glyma01g07880	0	0	0	0	0	0	0	0	0	0	0	0	0	0	0	0	0	0	0	0	0
Glyma01g07890	0	0	1	0	0	0	1	0	0	0	0	0	1	0	0	0	0	0	0	0	0
Glyma01g07900	0	0	0	0	0	0	0	0	0	0	0	0	0	0	0	0	0	0	0	0	0
Glyma01g07910	22	90	140	223	109	64	85	54	114	47	28	14	639	73	173	32	44	33	18	45	19
Glyma01g07920	0	0	0	0	0	0	0	0	0	0	0	0	0	0	0	0	0	0	1	0	0
Glyma01g07930	479	606	873	650	375	1099	1291	824	588	496	289	281	2231	1315	1762	243	420	1212	302	911	627
Glyma01g07940	54	44	26	18	28	24	29	35	25	30	6	17	114	38	49	12	14	64	15	42	34
Glyma01g07970	0	0	0	0	0	0	0	0	0	0	0	0	1	0	0	0	0	0	0	0	0
Glyma01g07980	0	0	0	0	0	0	1	0	0	0	0	0	1	0	0	0	0	0	0	0	0
Glyma01g07990	0	0	0	0	0	0	0	0	0	0	0	0	0	0	0	0	0	0	0	0	0
Glyma01g08000	0	0	0	0	0	0	0	0	0	0	0	0	0	0	0	0	0	0	0	0	0
Glyma01g08010	0	0	0	0	0	0	0	0	0	0	0	0	0	0	0	0	0	0	0	0	0
Glyma01g08020	0	0	0	0	0	0	0	0	0	0	0	0	0	0	0	0	0	0	0	0	0
Glyma01g08030	0	0	0	0	0	0	0	0	0	0	0	0	0	0	0	0	0	0	0	0	0
Glyma01g08040	118	140	147	72	68	96	143	128	109	96	60	76	459	73	108	85	78	205	81	168	124
Glyma01g08050	0	0	1	0	0	0	1	0	0	0	0	1	9	0	1	2	0	5	1	1	3
Glyma01g08060	6	10	23	13	14	13	10	9	23	9	4	3	81	23	28	13	3	26	4	10	5
Glyma01g08070	0	0	4	1	1	0	1	3	3	2	0	2	5	5	2	0	1	9	1	1	2
Glyma01g08080	119	83	34	19	19	7	27	69	41	35	9	29	83	16	34	63	26	66	21	31	32
Glyma01g08100	0	0	0	0	0	0	0	0	0	0	0	0	0	1	0	0	0	0	0	0	0
Glyma01g08120	0	0	0	0	0	0	0	0	0	0	0	0	0	0	0	0	0	0	0	0	0
Glyma01g08130	4	2	1	2	2	2	0	2	2	1	0	1	5	0	1	3	2	5	0	0	2
Glyma01g08150	0	0	0	0	0	0	0	0	0	0	0	0	0	0	0	0	0	0	0	0	0
Glyma01g08170	0	0	0	0	0	0	0	0	0	0	0	0	0	0	0	0	0	0	0	0	0
Glyma01g08180	0	0	0	0	0	0	0	0	0	0	0	0	0	0	0	0	0	0	0	0	0
Glyma01g08190	0	0	0	0	0	0	0	0	0	0	0	0	0	0	0	0	0	0	0	0	0
Glyma01g08200	0	0	0	0	0	0	0	0	0	0	0	0	0	0	0	0	0	1	0	0	0
Glyma01g08210	0	0	0	0	0	0	0	0	0	0	0	0	0	0	0	0	0	0	0	0	0
Glyma01g08230	89	85	99	73	44	85	123	66	58	63	51	50	347	113	159	64	72	181	83	163	129
Glyma01g08240	0	0	0	0	0	0	0	0	0	0	0	0	0	0	0	0	0	0	0	0	0
Glyma01g08250	0	2	0	4	4	5	6	0	1	1	0	0	27	4	4	1	2	1	2	17	3
Glyma01g08260	102	181	258	275	191	308	178	101	140	109	75	48	1198	244	415	177	94	226	105	141	118
Glyma01g08270	0	0	0	0	0	0	0	0	0	0	0	0	0	0	0	0	0	0	0	0	0
Glyma01g08480	0	0	0	0	0	0	0	0	0	0	0	0	0	0	0	0	0	0	0	0	0
Glyma01g08490	0	1	0	0	0	0	0	0	0	0	0	0	0	0	0	0	0	0	0	0	0
Glyma01g08500	0	0	0	0	0	0	0	0	0	0	0	0	0	0	0	0	0	0	0	0	0
Glyma01g08510	0	0	0	0	0	0	0	0	0	0	0	0	0	0	0	0	0	0	0	0	0
Glyma01g08520	11	54	33	12	8	4	25	36	18	20	13	4	44	22	17	4	8	26	7	8	18
Glyma01g08530	0	2	0	0	0	0	0	0	0	0	0	0	2	0	0	2	0	1	2	1	1
Glyma01g08540	271	287	157	93	78	152	130	109	113	84	64	75	406	122	161	228	107	396	142	343	243
Glyma01g08550	0	0	0	0	0	0	0	0	0	0	0	0	0	0	0	0	0	0	0	0	0
Glyma01g08560	2	0	3	0	0	1	0	0	5	4	1	0	0	0	0	0	0	0	0	0	0
Glyma01g08580	261	290	262	218	148	254	318	320	239	188	114	152	999	308	264	229	195	433	151	396	310
Glyma01g08600	0	0	0	0	0	0	0	0	0	0	0	0	0	0	0	1	0	0	0	0	0
Glyma01g08610	2	3	2	5	1	0	2	3	5	1	2	1	7	3	4	1	1	3	2	1	4
Glyma01g08620	7	8	4	3	3	2	8	8	9	5	5	3	18	4	7	3	3	11	3	5	4
Glyma01g08630	0	0	0	0	0	0	0	0	0	0	0	0	0	0	1	1	0	0	0	0	0
Glyma01g08640	18	18	16	5	2	12	19	19	10	6	8	23	21	9	21	34	21	52	46	56	33
Glyma01g08650	98	117	86	29	8	43	84	46	24	41	41	44	80	36	46	50	52	124	59	173	116
Glyma01g08660	0	0	0	0	0	0	0	0	0	0	0	0	0	0	0	0	0	0	0	0	0
Glyma01g08670	0	0	0	0	0	0	0	0	0	0	0	0	0	0	0	0	0	0	0	0	0
Glyma01g08680	0	0	0	0	0	0	0	0	0	0	0	0	0	0	0	0	0	0	0	0	0
Glyma01g08700	0	0	0	0	0	0	0	0	0	0	0	0	0	0	0	0	0	0	0	0	0
Glyma01g08710	0	0	0	0	0	0	0	0	0	0	0	0	0	0	0	0	0	0	0	0	0
Glyma01g08720	0	0	0	0	0	0	0	0	0	0	0	0	0	0	0	0	0	0	0	0	0
Glyma01g08740	0	0	0	0	0	0	0	0	0	0	0	0	0	0	0	0	0	0	0	0	0
Glyma01g08770	0	0	0	0	0	0	0	0	0	0	0	0	0	0	0	0	0	0	0	0	0
Glyma01g08970	0	0	0	0	0	0	0	0	0	0	0	0	0	0	0	0	0	0	0	0	0
Glyma01g08980	0	1	1	1	0	0	0	0	0	0	0	0	2	0	1	0	0	5	0	0	0
Glyma01g09000	3	0	1	0	0	0	0	0	0	0	0	0	4	0	0	0	0	1	1	1	0
Glyma01g09010	104	125	134	76	81	96	179	158	115	100	74	97	427	143	116	85	67	225	73	142	149
Glyma01g09030	0	0	0	0	0	0	0	0	0	0	0	0	0	0	0	0	0	0	0	0	0
Glyma01g09040	0	0	0	0	0	0	0	0	0	0	0	0	0	0	0	0	0	0	0	0	0
Glyma01g09050	0	0	0	0	0	0	1	0	0	0	0	0	0	0	1	0	0	0	0	0	0
Glyma01g09060	0	0	0	0	0	0	0	0	0	0	0	0	0	0	0	0	0	0	0	0	0
Glyma01g09070	0	0	0	0	0	0	0	0	0	0	0	0	0	0	0	0	0	1	0	0	0
Glyma01g09080	0	0	0	0	0	0	0	0	1	0	0	0	0	0	0	0	0	0	0	0	0
Glyma01g09120	528	518	401	417	387	574	310	301	266	323	154	219	1697	390	585	483	305	574	336	640	453
Glyma01g09130	0	0	0	0	0	0	0	0	0	0	0	0	0	0	0	0	0	0	0	0	0
Glyma01g09140	0	0	0	0	0	0	0	0	0	0	0	0	0	0	0	0	0	1	0	0	0
Glyma01g09160	65	156	139	67	111	113	96	91	99	77	36	36	780	140	132	41	49	236	27	80	49
Glyma01g09170	12	20	26	12	20	12	8	11	19	11	5	9	101	17	11	9	6	33	4	7	6
Glyma01g09180	0	0	0	0	0	0	0	0	0	0	0	0	0	0	0	0	0	0	0	0	0
Glyma01g09190	0	0	0	0	0	1	0	0	0	0	0	0	0	0	0	0	1	0	0	1	1
Glyma01g09200	15	29	26	20	21	24	36	38	34	27	16	12	99	16	12	10	11	30	10	25	22
Glyma01g09220	179	225	211	89	54	61	159	139	120	98	98	105	421	180	104	129	107	243	83	214	137
Glyma01g09230	0	0	0	0	0	0	0	0	0	0	0	0	0	0	0	0	0	0	0	0	0
Glyma01g09240	0	0	0	0	0	0	0	0	0	0	0	0	0	0	0	0	0	0	0	0	0
Glyma01g09280	0	1	4	1	5	2	2	0	1	0	3	0	14	3	6	12	33	4	2	10	5
Glyma01g09290	27	63	109	71	67	80	91	86	111	76	50	32	319	65	50	31	42	77	41	79	63
Glyma01g09300	0	0	0	0	0	0	0	0	0	0	1	0	1	0	0	0	0	0	0	0	0
Glyma01g09310	382	420	522	317	249	392	511	327	461	326	200	109	1477	264	289	113	136	385	120	301	223
Glyma01g09320	0	0	0	0	0	0	0	0	0	0	0	0	0	0	0	0	0	0	0	0	0
Glyma01g09330	1	0	0	0	0	1	1	0	2	0	1	0	2	0	1	0	0	0	0	0	0
Glyma01g09340	0	0	0	0	0	1	0	1	1	0	0	0	2	0	0	0	0	0	0	0	0
Glyma01g09360	0	0	0	0	0	0	0	0	0	0	0	0	1	0	2	0	0	0	0	1	0
Glyma01g09370	0	0	0	0	0	0	0	0	0	0	0	0	0	0	0	0	0	0	0	0	0
Glyma01g09380	0	0	0	0	0	0	0	0	0	0	0	0	0	0	0	0	0	0	0	0	0
Glyma01g09390	0	0	0	0	0	0	0	0	0	0	0	0	0	0	0	0	0	0	0	0	0
Glyma01g09400	182	245	264	161	150	133	249	213	303	217	121	145	913	145	134	91	62	354	84	159	160
Glyma01g09410	0	4	10	1	2	1	2	5	3	1	1	1	10	0	2	3	0	1	0	2	2
Glyma01g09420	98	129	120	53	49	69	120	100	90	73	66	62	351	77	91	64	46	136	51	87	83
Glyma01g09430	23	17	19	15	10	8	28	26	23	23	8	10	71	28	18	11	11	32	15	23	25
Glyma01g09440	0	0	0	0	0	0	0	0	0	0	0	0	1	0	0	0	0	0	0	0	0
Glyma01g09460	18	55	27	10	28	14	13	10	17	9	2	7	221	29	12	29	40	86	43	74	50
Glyma01g09470	0	0	0	1	0	0	0	0	0	0	0	0	0	1	0	0	0	1	0	0	0
Glyma01g09490	0	0	0	0	0	0	0	0	0	0	0	0	0	0	0	0	0	0	0	0	0
Glyma01g09500	0	0	0	0	0	0	0	0	0	0	0	0	2	0	0	0	0	1	0	0	0
Glyma01g09510	1	3	1	0	0	1	1	0	0	0	0	0	11	4	2	0	0	1	1	0	0
Glyma01g09520	21	68	47	28	35	27	132	95	101	90	36	27	207	23	28	45	62	252	40	87	92
Glyma01g09530	12	20	4	7	2	5	10	7	7	1	2	6	35	6	9	7	3	10	9	15	10
Glyma01g09540	0	0	0	0	0	0	0	0	0	0	0	0	0	1	0	0	0	2	0	0	0
Glyma01g09550	0	0	22	0	18	0	23	26	0	0	1	0	2	0	16	0	0	0	0	13	0
Glyma01g09560	1	0	0	0	0	0	0	0	0	0	0	0	2	0	0	0	0	0	0	0	0
Glyma01g09570	0	0	0	0	0	0	0	0	0	0	0	0	0	0	0	0	0	0	0	0	0
Glyma01g09580	0	0	0	0	0	0	0	0	0	1	0	0	0	0	0	0	0	0	1	0	0
Glyma01g09590	0	0	0	0	0	0	0	0	0	0	0	0	0	0	0	0	0	0	0	0	0
Glyma01g09610	0	0	0	0	0	0	0	0	0	0	0	0	0	0	0	0	0	0	0	0	0
Glyma01g09620	0	0	0	0	0	0	0	0	0	0	0	0	0	0	1	0	0	0	0	0	0
Glyma01g09630	0	0	0	0	0	0	0	0	0	1	0	0	0	0	0	0	0	0	0	0	0
Glyma01g09640	36	39	25	33	25	26	71	45	26	39	22	25	145	37	35	24	37	52	30	66	49
Glyma01g09650	121	91	183	89	51	46	259	192	102	233	95	65	1044	127	160	75	95	264	67	286	302
Glyma01g09660	74	69	77	42	30	58	95	79	86	64	42	33	230	62	59	25	40	82	19	67	56
Glyma01g09860	0	0	0	0	0	0	0	0	0	0	0	0	0	0	0	0	0	0	0	0	0
Glyma01g09870	0	0	0	0	0	0	0	0	0	0	0	0	0	0	1	0	0	1	0	0	0
Glyma01g09880	0	0	0	0	0	0	0	0	0	0	0	0	1	0	0	0	0	0	1	0	0
Glyma01g09900	240	173	165	44	24	149	315	118	93	129	111	95	282	195	176	42	142	436	75	192	163
Glyma01g09910	0	0	0	0	0	0	0	0	0	0	0	0	0	0	0	0	0	0	0	0	0
Glyma01g09920	70	98	78	50	75	47	97	93	103	70	35	38	336	73	61	60	31	97	39	107	71
Glyma01g09930	0	0	0	0	0	0	0	0	0	0	0	0	0	0	0	0	0	0	0	0	0
Glyma01g09960	0	0	0	0	0	0	0	0	0	0	0	0	0	0	0	0	0	0	0	0	0
Glyma01g09970	0	0	0	0	0	0	0	0	0	0	0	0	0	0	0	0	0	0	0	0	0
Glyma01g09990	0	0	0	0	0	0	0	0	0	0	0	0	0	0	0	0	0	0	0	0	0
Glyma01g10000	0	0	0	0	0	0	0	0	0	0	0	0	0	0	0	0	0	0	0	0	0
Glyma01g10010	0	0	0	0	0	0	0	0	0	1	0	0	0	0	0	0	0	0	0	0	0
Glyma01g10020	0	0	0	0	0	0	0	0	0	0	0	0	0	0	0	0	0	0	0	0	0
Glyma01g10040	0	6	2	0	2	0	2	0	1	0	2	1	0	1	3	0	0	0	3	0	4
Glyma01g10060	1	0	0	0	0	0	0	0	0	0	0	0	1	0	0	0	0	0	0	1	0
Glyma01g10070	107	112	119	45	33	48	38	53	80	29	24	12	246	55	65	30	13	94	85	55	49
Glyma01g10080	6060	7272	9572	3549	4219	4342	4500	5085	6190	3467	2282	1551	19939	4582	4106	1380	1338	4979	2199	2929	2923
Glyma01g10090	0	0	1	4	2	0	3	4	4	1	3	0	8	3	0	0	1	0	0	0	1
Glyma01g10100	645	1077	807	287	332	280	496	895	793	664	321	427	2266	419	338	316	168	1019	298	292	515
Glyma01g10110	0	0	0	0	0	0	0	0	0	0	0	0	0	0	0	0	0	0	0	0	0
Glyma01g10120	0	0	0	0	0	0	0	0	0	1	0	0	1	0	0	0	0	0	0	0	1
Glyma01g10130	0	0	0	0	0	0	0	0	0	0	0	0	0	0	0	0	0	0	0	0	0
Glyma01g10140	0	0	0	0	0	0	0	0	0	0	0	0	0	0	0	0	0	0	0	0	0
Glyma01g10150	0	0	0	0	0	0	0	0	0	0	0	0	2	1	0	0	0	0	0	0	1
Glyma01g10160	57	64	94	39	23	28	63	82	57	46	25	25	194	46	64	41	31	98	28	54	52
Glyma01g10180	0	0	0	0	0	0	0	0	0	0	0	0	0	0	0	0	0	0	0	0	0
Glyma01g10200	0	0	0	0	0	0	0	0	0	0	0	0	0	0	0	0	0	1	0	0	0
Glyma01g10210	0	1	0	2	0	0	0	0	0	0	0	0	1	1	0	0	0	1	0	0	0
Glyma01g10220	1	0	2	0	1	0	0	0	1	0	2	0	3	1	0	0	0	1	0	0	0
Glyma01g10240	0	0	0	0	0	0	0	0	0	0	0	0	0	0	0	0	0	1	0	0	0
Glyma01g10270	0	0	0	0	0	0	0	0	0	0	0	0	0	0	0	0	0	0	0	0	0
Glyma01g10280	0	0	0	0	0	0	0	0	0	0	0	0	0	0	0	0	0	0	0	0	0
Glyma01g10290	0	0	0	0	0	0	0	0	0	0	0	0	1	0	0	0	0	0	0	0	0
Glyma01g10300	0	0	0	0	0	0	0	0	0	0	0	0	0	0	0	0	0	0	0	0	0
Glyma01g10310	0	0	0	0	0	0	0	0	0	0	0	0	0	0	0	0	0	0	0	0	0
Glyma01g10320	0	0	0	0	0	0	0	0	0	0	0	0	0	0	0	0	0	0	0	0	0
Glyma01g10340	0	0	0	0	0	0	0	0	0	0	0	0	0	0	0	0	0	0	0	0	0
Glyma01g10350	0	0	0	0	0	0	0	0	0	0	0	0	0	0	0	0	0	0	0	0	0
Glyma01g10360	0	0	0	0	0	0	0	0	0	0	0	0	0	0	0	0	0	0	0	0	0
Glyma01g10370	13	17	11	12	12	6	18	20	21	18	9	11	44	16	8	6	1	10	0	12	8
Glyma01g10380	248	309	355	161	169	127	252	310	268	214	138	149	1080	272	266	203	137	663	91	212	209
Glyma01g10390	458	474	412	128	120	200	234	277	201	265	177	165	1070	259	277	201	134	721	135	294	392
Glyma01g10610	67	96	88	61	54	86	91	90	106	45	44	56	320	83	119	47	44	139	40	108	59
Glyma01g10810	0	0	0	0	0	0	0	0	0	0	0	0	0	0	0	0	0	0	0	0	0
Glyma01g10820	0	0	0	0	0	0	0	0	0	0	0	0	0	0	0	0	0	0	0	0	0
Glyma01g10840	0	0	0	0	0	0	0	0	0	0	0	0	0	0	0	0	0	0	0	0	0
Glyma01g10850	8	11	10	15	6	9	9	11	20	6	7	9	47	12	15	5	3	13	9	12	11
Glyma01g10860	3	5	3	2	0	2	1	1	2	1	0	2	6	1	1	0	0	0	2	1	3
Glyma01g10870	9	18	13	14	7	13	11	15	9	6	10	10	55	19	10	9	12	36	10	9	5
Glyma01g10880	40	60	71	54	30	75	90	30	23	42	34	26	181	56	112	63	68	148	65	176	118
Glyma01g10900	0	0	0	0	0	0	0	0	0	0	0	0	0	0	0	0	0	0	0	0	0
Glyma01g10910	0	0	0	0	0	0	0	0	0	0	0	0	0	0	0	0	0	0	0	0	0
Glyma01g11110	2	5	3	2	1	1	1	2	1	0	0	2	6	3	2	0	1	3	0	3	0
Glyma01g11120	0	0	0	0	0	0	0	0	0	0	0	0	0	0	0	0	0	0	0	0	0
Glyma01g11130	27	66	39	36	16	14	30	27	42	30	31	11	232	21	26	25	14	59	20	14	23
Glyma01g11140	3	0	0	1	0	0	2	2	0	0	0	2	4	0	1	1	1	5	0	1	0
Glyma01g11150	0	0	0	0	0	0	0	0	0	0	0	0	0	0	0	0	0	0	0	0	0
Glyma01g11160	0	0	0	0	0	0	0	0	0	0	0	0	0	0	0	0	0	0	0	0	0
Glyma01g11170	0	1	0	0	0	0	0	1	0	0	0	0	1	1	0	0	0	0	1	0	0
Glyma01g11180	0	0	0	0	0	0	0	0	0	0	0	0	0	0	0	0	0	0	0	0	0
Glyma01g11190	0	0	0	0	0	0	0	0	0	0	0	0	0	0	0	0	0	0	0	0	0
Glyma01g11390	1198	1619	750	389	451	549	591	367	510	631	285	625	2839	482	493	990	558	1869	821	1662	1290
Glyma01g11590	0	0	0	0	0	0	0	0	0	0	0	0	0	0	0	0	0	0	0	0	0
Glyma01g11610	0	1	0	0	0	0	0	0	0	0	0	0	0	0	0	0	0	0	0	0	0
Glyma01g11620	0	0	0	0	0	0	0	0	0	0	0	0	0	0	0	0	0	0	1	0	0
Glyma01g11640	0	0	0	0	0	0	0	0	0	0	0	0	0	1	0	0	0	0	0	0	0
Glyma01g11650	0	0	0	0	0	0	0	0	0	0	0	0	0	0	0	0	0	0	0	0	0
Glyma01g11660	0	0	0	0	0	0	0	0	0	0	0	0	0	0	0	0	0	0	0	0	0
Glyma01g11870	1	0	0	0	0	0	0	0	0	0	0	0	1	0	0	0	0	0	1	2	0
Glyma01g11880	0	0	0	0	0	0	0	0	0	0	0	0	0	0	0	0	0	0	0	0	0
Glyma01g11890	0	0	0	0	0	0	0	0	0	0	0	0	0	0	0	0	0	0	0	0	0
Glyma01g12110	0	0	0	0	0	0	0	0	0	0	0	0	0	0	0	0	0	0	0	0	0
Glyma01g12310	0	0	0	0	0	0	0	0	0	0	0	0	0	0	0	0	0	0	0	0	0
Glyma01g12320	0	0	0	0	0	0	0	0	0	0	0	0	0	0	0	0	0	0	0	0	0
Glyma01g12330	0	0	0	0	0	0	0	0	0	0	0	0	0	0	0	0	0	0	0	0	0
Glyma01g12340	855	732	801	462	434	666	886	1044	647	767	392	314	2661	866	738	454	351	1704	473	895	1151
Glyma01g12540	0	0	0	0	0	0	0	0	0	0	0	0	0	0	0	0	0	0	0	0	0
Glyma01g12740	136	243	158	155	180	148	152	99	138	101	57	83	473	201	188	179	133	383	189	276	218
Glyma01g12940	25	27	23	21	14	34	33	21	16	9	5	11	62	23	76	68	44	67	23	84	42
Glyma01g12950	7	13	33	17	20	8	14	13	37	19	3	7	48	7	6	6	3	15	7	8	5
Glyma01g12960	0	0	0	0	0	0	0	0	0	0	0	0	0	0	0	0	0	0	0	0	0
Glyma01g12970	193	271	177	107	142	172	204	143	145	173	71	152	589	171	161	105	101	274	95	250	187
Glyma01g13170	96	88	126	70	50	234	126	97	71	68	48	44	287	97	110	37	38	142	35	129	78
Glyma01g13180	0	0	0	0	0	0	0	0	0	0	0	0	0	0	0	0	0	0	0	0	0
Glyma01g13380	0	0	0	0	0	0	0	0	0	0	0	0	0	0	1	0	0	3	0	0	0
Glyma01g13390	0	0	0	0	0	0	0	0	0	0	0	0	0	0	0	0	0	0	0	0	0
Glyma01g13400	0	0	0	0	0	0	0	0	0	0	0	1	0	0	0	1	0	1	0	0	0
Glyma01g13410	6	8	8	7	12	5	16	8	10	6	9	0	32	11	18	23	14	7	7	14	3
Glyma01g13420	5	9	8	7	4	4	10	7	6	3	7	2	17	5	4	9	8	9	4	9	6
Glyma01g13430	275	312	320	170	159	195	269	296	270	238	126	147	959	205	205	244	149	539	148	317	293
Glyma01g13440	2	3	0	2	0	3	0	0	0	2	1	1	2	0	1	0	0	1	0	3	1
Glyma01g13450	4	6	1	5	4	0	2	6	3	3	0	3	10	2	7	2	1	0	2	1	1
Glyma01g13460	0	0	0	0	0	0	0	0	0	0	0	0	0	0	0	0	0	0	0	0	0
Glyma01g13660	0	0	0	0	0	0	0	0	0	0	0	0	0	0	0	0	0	0	0	0	0
Glyma01g13890	0	0	0	0	0	0	0	0	0	0	0	0	0	0	0	0	0	0	0	0	0
Glyma01g13900	0	0	0	0	0	0	0	0	0	0	0	0	2	1	0	0	0	0	0	0	0
Glyma01g13910	48	59	38	21	21	20	33	33	41	30	28	23	141	22	18	12	22	89	10	31	34
Glyma01g13920	0	1	0	0	1	0	1	1	1	0	0	0	0	1	0	0	0	1	0	0	0
Glyma01g13930	4	5	4	3	2	3	4	9	4	3	1	0	7	6	5	2	2	4	4	4	1
Glyma01g13940	1	5	3	2	1	0	4	1	2	2	2	1	7	2	2	3	1	9	2	2	3
Glyma01g13950	20	26	41	25	27	18	38	21	33	14	10	9	164	30	53	26	13	68	25	36	17
Glyma01g13960	0	0	0	0	0	0	0	0	0	0	0	0	0	0	0	0	0	0	0	1	0
Glyma01g14160	0	1	0	0	0	0	0	0	0	0	0	0	1	0	0	0	1	0	0	0	0
Glyma01g14170	6	12	5	1	1	0	4	3	5	3	1	0	17	0	0	8	0	8	3	1	0
Glyma01g14380	0	0	0	0	0	0	0	0	0	0	0	0	0	0	0	0	0	0	0	0	0
Glyma01g14390	0	0	0	0	0	0	0	0	0	0	0	0	0	0	0	0	0	0	0	0	0
Glyma01g14400	0	0	0	0	0	0	0	0	0	0	0	0	0	0	0	0	0	0	0	0	0
Glyma01g14410	0	0	0	0	0	0	0	0	0	0	0	0	0	0	0	0	0	0	0	0	0
Glyma01g14420	2	20	11	11	5	4	16	16	14	11	8	9	32	16	21	17	6	16	8	11	17
Glyma01g14430	0	0	1	0	1	0	0	2	0	1	0	0	0	0	0	0	0	1	0	0	1
Glyma01g14440	23	44	48	40	28	34	72	53	52	52	12	19	192	44	62	26	34	74	15	42	33
Glyma01g14450	0	0	0	0	0	0	0	0	0	0	0	0	0	0	0	0	0	2	0	0	0
Glyma01g14460	1	0	0	0	0	0	0	0	0	0	0	0	0	0	0	0	0	0	0	0	1
Glyma01g14470	0	0	0	0	0	2	0	0	1	0	0	0	0	0	0	0	0	0	0	0	0
Glyma01g14480	19	7	8	5	3	7	16	6	3	5	2	1	19	0	2	0	4	14	2	8	6
Glyma01g14700	1	3	1	1	2	3	0	0	1	2	1	0	6	2	4	4	0	7	2	5	2
Glyma01g14710	0	0	2	0	0	0	1	0	0	0	0	0	1	0	0	0	0	0	0	0	0
Glyma01g14720	2	1	2	0	1	1	1	0	0	1	0	0	3	0	0	1	1	0	0	0	1
Glyma01g14730	2	3	4	3	2	1	7	4	1	1	2	1	9	1	2	0	0	3	0	0	1
Glyma01g14740	2	1	3	2	0	1	2	0	2	2	0	0	3	2	1	4	4	9	7	11	2
Glyma01g14750	0	0	0	1	0	0	0	0	0	1	0	0	0	0	0	0	0	0	0	0	0
Glyma01g14760	0	0	0	0	0	0	0	2	0	0	0	0	0	0	0	0	1	0	0	0	0
Glyma01g14770	0	0	0	2	0	0	0	1	3	2	0	0	1	0	0	0	1	0	0	0	1
Glyma01g14780	0	0	0	0	1	0	0	0	2	1	2	0	1	1	0	0	0	1	1	0	0
Glyma01g14800	58	78	70	60	59	54	76	76	86	50	55	73	282	63	101	66	60	152	42	95	61
Glyma01g15000	0	0	0	0	0	0	0	0	0	0	0	0	0	0	0	0	0	0	0	0	0
Glyma01g15010	0	0	0	0	0	0	0	0	0	0	0	0	0	0	0	0	0	0	0	0	0
Glyma01g15020	1	0	0	3	2	0	0	0	1	0	1	2	8	1	0	0	1	1	0	0	1
Glyma01g15220	4	4	0	0	0	0	1	2	2	2	8	1	2	0	2	0	0	2	0	0	1
Glyma01g15420	56	43	63	15	33	38	61	38	57	47	24	32	137	34	34	18	15	78	16	41	38
Glyma01g15430	0	0	0	0	0	0	0	0	0	0	0	0	0	0	0	0	0	0	0	0	0
Glyma01g15630	4	2	3	0	1	0	1	2	1	0	0	2	2	1	0	1	1	2	1	2	0
Glyma01g15830	0	0	0	0	0	0	0	0	0	0	0	0	0	0	0	0	0	0	0	0	0
Glyma01g15840	0	0	0	0	0	0	0	0	0	0	0	0	0	0	0	0	0	0	0	0	0
Glyma01g15850	0	0	0	0	0	0	0	0	0	0	0	0	0	0	0	0	0	0	0	0	0
Glyma01g15860	4	18	23	5	8	5	7	4	8	5	6	1	50	12	3	20	10	13	25	22	14
Glyma01g15880	0	0	0	0	0	0	0	0	0	0	0	0	0	0	2	0	0	5	0	0	0
Glyma01g15890	0	0	0	0	0	0	0	0	0	0	0	0	0	0	0	0	0	0	0	0	0
Glyma01g15900	0	0	0	0	0	0	0	0	0	0	0	0	0	0	0	0	0	0	0	0	0
Glyma01g15910	0	0	0	0	0	0	0	0	0	0	0	0	0	0	0	0	0	1	0	0	0
Glyma01g15920	0	0	0	0	0	0	0	0	0	0	0	0	0	0	0	0	0	0	0	0	0
Glyma01g15930	19	10	5	1	0	3	32	9	3	3	0	1	4	9	3	1	22	23	2	8	9
Glyma01g15940	0	0	0	0	0	0	0	0	0	0	0	0	0	0	0	0	0	0	0	0	0
Glyma01g16140	89	11	52	6	1	0	468	116	8	4	5	12	8	84	81	4	144	521	27	146	27
Glyma01g16150	0	0	0	0	0	0	0	0	0	0	0	0	0	1	0	0	0	0	0	0	0
Glyma01g16350	0	0	0	0	0	0	0	0	0	0	0	0	0	0	0	0	0	0	0	0	0
Glyma01g16360	120	200	116	43	35	117	71	39	56	83	38	62	178	88	96	32	26	127	121	130	116
Glyma01g16370	173	153	260	171	145	103	289	257	257	141	92	136	753	191	206	145	115	447	101	172	126
Glyma01g16380	59	65	68	28	26	19	82	81	77	58	35	39	207	56	51	20	29	141	19	48	41
Glyma01g16390	0	0	0	0	0	0	0	0	0	0	0	0	0	0	0	0	0	0	0	0	0
Glyma01g16600	208	247	269	134	110	171	311	307	221	250	130	123	918	195	195	133	111	476	149	327	280
Glyma01g16610	39	25	26	14	18	15	23	42	19	18	19	14	108	28	30	11	11	51	34	37	34
Glyma01g16820	93	145	178	82	83	113	143	158	173	110	61	78	547	111	124	79	71	176	82	159	133
Glyma01g17030	65	52	54	20	24	24	68	91	45	32	40	114	186	42	22	6	18	142	16	21	42
Glyma01g17230	34	62	63	45	28	26	59	57	66	38	27	16	191	37	39	14	22	58	25	41	32
Glyma01g17240	16	40	33	22	10	7	15	25	26	28	18	17	102	20	20	22	7	36	9	15	6
Glyma01g17250	0	0	0	0	0	0	0	0	0	0	0	0	0	0	0	0	0	0	0	0	0
Glyma01g17270	0	0	0	0	0	0	0	0	0	0	0	0	0	0	0	0	0	0	0	0	0
Glyma01g17300	16	4	7	1	7	13	10	9	6	3	4	3	26	14	6	0	6	10	7	6	11
Glyma01g17330	0	0	0	0	0	0	0	0	0	0	0	0	0	0	0	0	0	4	0	0	0
Glyma01g17350	29	31	22	21	16	13	23	26	41	16	9	16	86	21	32	13	21	38	22	23	16
Glyma01g17560	0	0	0	0	0	0	0	0	0	0	0	0	0	0	0	0	0	0	0	0	0
Glyma01g17570	0	0	0	0	0	0	0	0	0	0	0	0	1	0	0	0	0	1	0	0	0
Glyma01g17580	0	4	19	7	3	1	5	4	15	4	4	0	27	1	0	1	1	3	1	3	0
Glyma01g17590	7	7	2	3	0	2	13	7	16	9	3	3	86	13	15	457	150	304	440	554	309
Glyma01g17600	0	0	0	0	0	0	0	0	0	0	0	0	0	0	0	0	0	0	0	0	0
Glyma01g17810	0	0	0	0	0	0	0	0	0	0	0	0	0	0	0	0	0	0	0	0	0
Glyma01g17820	4	1	0	0	0	1	8	0	0	0	2	0	0	0	1	0	0	5	0	6	0
Glyma01g17840	0	0	0	0	0	0	0	0	0	0	0	0	0	0	0	0	0	0	0	0	0
Glyma01g17850	264	162	159	65	58	99	152	66	66	63	38	47	361	87	168	124	116	277	121	222	127
Glyma01g17860	20	32	36	22	20	14	41	42	28	19	17	18	97	23	24	23	13	50	16	15	15
Glyma01g17870	254	254	264	150	109	213	346	272	240	225	144	121	1047	297	299	128	152	537	130	337	257
Glyma01g18100	150	240	230	146	156	130	215	181	203	183	116	117	737	130	150	91	58	211	102	176	188
Glyma01g18300	0	1	1	0	2	0	0	1	0	0	0	0	0	0	0	0	0	0	0	0	0
Glyma01g18310	0	6	7	2	3	0	5	1	1	2	1	1	14	2	5	10	3	1	4	5	2
Glyma01g18320	0	0	0	0	0	0	0	1	0	0	0	0	0	0	0	1	0	0	2	1	0
Glyma01g18520	3	8	3	4	2	2	1	3	1	7	5	2	14	1	5	2	1	3	4	5	3
Glyma01g18720	0	0	0	0	0	0	0	0	0	0	0	0	0	0	0	0	0	0	0	0	0
Glyma01g18740	0	0	0	0	0	0	0	0	0	0	0	0	0	0	0	0	0	0	0	0	0
Glyma01g18750	2	7	2	2	1	0	5	2	7	1	0	0	12	3	0	2	0	4	3	0	0
Glyma01g18780	568	750	946	711	493	744	1102	913	908	786	448	304	3142	632	735	443	366	1077	363	1042	919
Glyma01g18980	0	0	0	0	0	0	0	0	0	0	0	0	0	0	0	0	0	0	0	0	0
Glyma01g19200	34	69	91	45	56	52	95	67	58	50	32	18	265	59	50	16	27	77	22	65	49
Glyma01g19400	0	0	0	0	0	0	0	0	0	0	0	0	0	0	0	0	0	0	0	0	1
Glyma01g19410	0	0	0	0	0	0	0	0	0	0	0	0	0	0	0	0	0	0	0	0	0
Glyma01g19420	258	298	192	163	132	440	157	106	107	84	57	71	624	230	344	69	92	349	99	259	142
Glyma01g19820	112	129	147	146	152	227	165	92	91	88	60	29	666	193	415	104	99	149	106	174	146
Glyma01g20020	8	15	15	10	6	3	25	7	8	5	7	5	31	15	20	14	3	18	15	9	2
Glyma01g20030	79	72	115	62	39	47	120	79	84	54	62	42	304	70	84	49	45	146	37	79	55
Glyma01g20230	229	406	327	237	169	232	357	350	385	447	202	205	1272	239	243	252	131	476	191	350	273
Glyma01g20450	50	54	52	57	68	69	37	66	58	18	23	39	288	84	98	49	40	116	30	76	36
Glyma01g20460	166	279	371	237	157	90	381	306	555	246	173	68	1111	235	218	97	80	380	139	166	100
Glyma01g20660	0	0	0	0	0	0	0	0	0	0	0	0	0	0	0	0	0	0	0	0	0
Glyma01g20670	821	839	867	594	487	842	993	693	678	737	444	398	3052	780	782	473	467	1389	485	1221	1109
Glyma01g20680	0	0	0	0	0	0	0	0	0	0	0	0	0	0	0	0	0	0	0	0	0
Glyma01g20690	0	0	0	0	0	0	0	0	0	0	0	0	0	0	0	0	0	0	0	0	0
Glyma01g20700	68	59	110	94	45	101	208	141	139	15	33	16	84	208	202	18	57	131	34	79	59
Glyma01g20710	1	0	0	0	0	0	0	0	0	0	0	0	0	0	1	0	0	2	0	0	1
Glyma01g20720	16	13	24	7	7	10	50	54	15	9	5	7	82	35	34	9	13	27	12	12	15
Glyma01g20730	9	10	26	8	4	3	28	29	11	14	7	5	65	21	24	14	13	27	6	15	15
Glyma01g20740	513	295	293	91	135	98	168	509	292	291	72	298	1215	275	154	103	94	911	190	207	496
Glyma01g20750	0	0	0	0	0	0	0	0	0	0	0	0	0	0	0	0	0	0	0	0	0
Glyma01g20760	655	616	700	335	328	407	852	728	646	571	304	362	2055	615	569	430	441	1710	361	805	713
Glyma01g20770	329	284	347	178	156	312	451	386	359	382	170	180	1086	274	188	212	149	673	187	509	550
Glyma01g20780	47	73	108	36	45	44	54	87	71	29	31	28	264	65	72	63	37	184	93	62	45
Glyma01g20790	341	402	372	184	159	108	251	337	268	340	122	190	1416	246	198	242	109	666	205	326	481
Glyma01g20800	38	64	27	18	22	15	17	21	42	37	26	14	253	16	13	15	6	48	11	6	24
Glyma01g20810	87	80	88	49	51	73	84	102	80	83	38	59	357	65	94	101	52	214	62	114	119
Glyma01g20820	17	16	9	5	9	17	16	19	9	12	9	3	62	9	17	5	5	26	8	16	7
Glyma01g20830	0	0	0	0	0	0	0	0	0	0	0	0	0	0	0	0	0	0	0	0	0
Glyma01g20840	0	0	1	0	0	0	0	0	0	0	0	0	0	0	1	0	0	1	0	1	0
Glyma01g20850	0	0	0	0	0	0	0	0	0	0	0	0	0	0	0	0	0	0	0	0	0
Glyma01g20860	102	149	222	48	63	115	149	152	131	87	66	83	702	112	74	240	162	723	231	307	240
Glyma01g20870	16	21	37	20	14	19	32	38	30	23	14	6	97	22	19	5	8	18	7	11	9
Glyma01g20880	0	0	0	0	0	0	0	0	0	0	0	0	0	0	0	0	0	0	0	0	0
Glyma01g20890	0	0	0	0	0	0	0	0	0	0	0	0	0	0	0	0	0	0	0	0	0
Glyma01g20900	87	318	149	136	109	234	430	166	194	240	146	129	1076	120	139	434	232	603	387	510	327
Glyma01g20910	5	1	4	1	2	2	3	0	3	5	5	5	8	7	1	3	0	6	3	1	5
Glyma01g20920	24	33	49	35	34	51	55	62	56	51	29	19	171	37	38	23	13	53	20	67	34
Glyma01g20930	0	0	0	0	0	0	0	0	0	0	0	0	0	0	0	0	0	1	0	0	0
Glyma01g20940	0	0	0	0	0	0	0	0	0	0	0	0	0	0	0	0	0	0	0	0	0
Glyma01g20950	45	48	29	21	18	22	46	26	29	27	12	29	117	31	24	39	33	88	42	77	60
Glyma01g20970	0	2	2	3	1	1	1	0	0	0	0	0	6	0	0	0	0	0	1	0	1
Glyma01g20980	45	91	31	6	4	31	24	12	12	22	15	8	140	15	20	152	51	339	129	231	138
Glyma01g20990	0	0	0	0	0	0	0	0	0	0	0	0	1	0	0	0	0	0	0	0	0
Glyma01g21000	0	0	0	0	0	0	0	0	0	0	0	0	0	0	0	0	0	0	0	0	0
Glyma01g21010	29	46	26	8	6	4	10	19	3	8	7	15	39	15	8	14	12	37	17	32	40
Glyma01g21020	2	10	1	0	1	0	2	2	0	0	0	2	5	3	1	1	1	1	6	1	10
Glyma01g21220	0	0	0	0	0	0	0	1	0	0	0	0	1	0	0	0	0	0	0	0	0
Glyma01g21230	0	5	1	0	0	0	2	2	2	0	1	0	9	0	2	2	0	6	1	3	1
Glyma01g21240	0	1	4	2	3	2	4	2	4	0	1	3	10	2	1	1	1	0	0	1	1
Glyma01g21250	1	0	1	1	0	0	0	0	1	0	0	1	7	3	0	0	0	1	0	0	0
Glyma01g21260	1	1	2	1	1	0	0	0	0	0	0	1	5	0	0	0	1	1	0	0	0
Glyma01g21270	316	403	373	132	141	90	345	446	309	348	171	161	1116	296	223	220	102	533	94	161	211
Glyma01g21480	117	200	94	61	56	82	65	146	123	90	35	62	434	79	94	70	33	237	112	103	106
Glyma01g21490	0	0	0	0	0	0	0	0	0	0	0	0	0	0	0	0	0	0	0	0	0
Glyma01g21500	122	160	117	64	52	64	131	97	121	111	71	62	342	75	73	60	45	161	69	121	113
Glyma01g21510	365	369	286	74	112	88	193	549	312	323	122	229	843	210	125	102	96	924	278	249	583
Glyma01g21520	34	39	49	14	24	2	37	98	34	22	10	22	102	30	17	20	15	114	36	23	42
Glyma01g21530	5	6	5	1	3	0	12	17	6	9	7	1	19	9	9	0	0	6	1	1	1
Glyma01g21540	3	1	2	2	4	0	1	1	8	3	1	0	3	1	3	0	1	0	0	1	2
Glyma01g21560	0	0	0	0	0	0	0	0	0	0	0	0	0	0	0	0	0	0	0	0	0
Glyma01g21570	0	0	0	0	0	0	0	0	0	0	0	0	0	0	0	0	0	0	0	0	0
Glyma01g21580	0	0	0	0	0	0	0	0	0	0	0	0	0	0	0	0	0	0	0	0	0
Glyma01g21590	0	1	0	2	1	0	6	0	0	1	1	2	11	2	2	88	15	39	142	66	105
Glyma01g21600	0	0	0	0	0	0	0	0	0	0	0	0	0	0	0	0	0	0	0	0	0
Glyma01g21620	44	52	97	72	53	20	92	69	71	27	66	15	196	63	44	9	16	56	18	30	30
Glyma01g21630	0	0	0	0	0	0	0	0	0	0	0	0	0	0	0	0	0	0	0	0	0
Glyma01g21640	0	0	0	0	0	0	0	0	0	0	0	0	0	0	0	0	0	0	0	0	0
Glyma01g21650	9	9	20	10	14	14	16	12	16	12	7	6	37	9	5	3	2	1	3	10	6
Glyma01g21660	3	13	9	15	12	6	16	10	23	13	10	5	65	6	18	11	5	13	7	7	2
Glyma01g21680	127	168	165	90	80	149	161	130	88	118	68	90	362	136	106	115	88	258	79	274	187
Glyma01g21690	2	6	2	3	2	2	4	9	15	2	4	6	28	4	3	3	1	6	3	3	4
Glyma01g21700	2	1	0	0	1	0	2	1	0	0	0	1	0	0	0	1	0	1	0	0	2
Glyma01g21710	5	5	4	6	2	3	6	5	3	3	1	2	11	2	5	11	4	13	2	6	8
Glyma01g21730	0	0	0	0	0	0	0	0	2	0	0	0	5	0	0	2	0	3	0	0	0
Glyma01g21740	0	0	0	0	0	0	0	0	0	0	0	0	0	0	0	0	0	0	0	0	0
Glyma01g21760	1	1	1	2	1	0	0	3	2	1	2	1	2	1	2	0	1	3	0	1	0
Glyma01g21770	0	0	0	0	0	1	0	0	0	0	0	0	0	0	0	0	0	0	0	0	0
Glyma01g21780	0	0	0	0	1	0	0	0	0	0	0	0	0	0	0	1	0	0	0	0	1
Glyma01g21790	0	0	0	0	0	0	0	0	0	0	0	0	0	0	0	0	0	0	0	0	0
Glyma01g21800	0	0	0	0	0	0	0	0	0	0	0	0	0	0	0	0	0	0	0	0	0
Glyma01g21810	0	4	1	1	2	1	0	2	0	1	2	4	8	2	2	1	0	2	3	0	0
Glyma01g21820	0	2	1	0	0	0	0	1	0	3	0	1	5	0	0	0	0	5	0	0	4
Glyma01g21830	0	1	0	0	0	0	0	1	0	2	1	1	0	0	0	0	0	0	0	1	0
Glyma01g21840	1	0	0	1	0	0	1	5	1	0	2	0	4	5	4	0	1	2	0	2	1
Glyma01g21850	0	0	0	0	0	0	0	0	0	0	0	0	0	0	0	0	0	0	0	0	0
Glyma01g21860	0	0	0	0	0	0	0	0	0	0	0	0	0	0	0	0	0	0	0	0	0
Glyma01g21870	2	2	0	0	0	0	0	1	0	0	0	1	4	0	0	1	0	2	0	0	0
Glyma01g21880	0	0	0	0	0	0	0	0	0	0	0	0	0	0	0	0	0	0	0	0	0
Glyma01g21890	0	0	0	0	0	0	0	0	0	0	0	0	0	0	0	0	0	0	0	0	0
Glyma01g21900	40	52	37	78	53	137	89	49	51	42	26	30	216	71	158	100	76	114	115	181	115
Glyma01g21910	0	0	0	0	0	0	0	0	0	0	0	0	0	0	0	0	2	0	0	0	0
Glyma01g21920	0	0	0	0	0	0	0	0	0	0	0	0	0	0	0	0	0	0	0	0	0
Glyma01g22120	1	4	2	4	3	0	0	0	1	1	0	1	9	0	0	1	2	2	2	0	1
Glyma01g22130	0	0	0	0	0	0	0	0	0	0	0	0	0	0	0	0	0	0	0	0	0
Glyma01g22140	0	0	0	0	0	0	0	0	0	0	0	0	0	0	0	0	0	0	0	0	0
Glyma01g22160	57	123	138	100	89	143	171	66	117	77	59	47	721	245	181	151	181	377	352	435	429
Glyma01g22170	87	93	72	71	51	91	114	68	109	97	57	48	284	54	83	49	41	134	56	154	129
Glyma01g22180	0	1	2	1	1	2	3	2	3	0	0	1	2	4	6	5	4	2	2	3	2
Glyma01g22190	4	3	1	0	3	0	1	1	2	2	0	1	12	2	2	3	1	4	0	2	4
Glyma01g22200	8	2	3	3	1	2	3	3	4	2	2	0	9	2	3	3	3	9	3	6	2
Glyma01g22210	48	50	41	38	37	48	42	39	45	28	16	24	159	37	31	42	34	37	34	74	41
Glyma01g22230	0	0	0	0	0	0	0	0	0	0	0	0	0	0	0	1	0	0	0	0	0
Glyma01g22260	59	218	152	447	438	938	125	66	76	82	30	65	1161	265	608	753	368	361	217	799	292
Glyma01g22270	0	0	0	0	0	0	0	0	0	0	0	0	0	0	0	0	0	0	0	0	0
Glyma01g22470	167	207	194	92	91	84	225	235	193	179	103	98	499	137	113	78	81	274	96	176	165
Glyma01g22480	71	124	136	65	44	98	82	110	103	66	34	42	258	76	66	43	45	93	69	138	65
Glyma01g22490	70	62	51	31	30	49	49	32	39	24	12	14	85	16	30	20	23	74	15	22	28
Glyma01g22500	115	134	77	79	55	69	78	77	100	107	45	56	205	61	51	27	12	42	33	34	52
Glyma01g22510	53	63	80	94	61	116	78	57	82	68	44	33	468	94	146	89	70	154	80	175	102
Glyma01g22530	25	49	37	51	59	25	41	41	44	50	12	12	257	31	29	32	9	62	14	17	18
Glyma01g22540	269	356	354	207	132	102	283	398	311	289	162	129	940	272	176	211	129	489	109	159	261
Glyma01g22550	0	0	0	0	0	0	0	0	2	0	0	0	0	0	0	0	0	0	0	0	0
Glyma01g22560	0	0	0	0	0	0	0	0	0	0	0	0	0	0	0	0	0	0	0	0	0
Glyma01g22580	21	34	54	17	22	24	37	38	63	37	22	4	181	44	38	22	16	96	14	35	33
Glyma01g22590	0	0	0	0	0	0	0	0	0	0	0	0	1	0	0	0	0	0	0	0	0
Glyma01g22600	297	289	301	196	151	310	323	270	229	185	119	152	881	271	250	318	200	507	241	492	380
Glyma01g22610	0	0	1	1	2	0	0	6	1	1	1	0	2	1	0	1	0	1	1	0	0
Glyma01g22620	2	5	6	4	1	8	6	8	4	3	1	2	16	5	6	2	2	6	0	0	1
Glyma01g22630	111	127	176	96	58	66	138	145	142	125	54	54	438	94	85	64	48	150	42	101	103
Glyma01g22640	44	35	34	27	13	18	33	27	23	17	12	21	95	37	31	35	19	24	21	74	34
Glyma01g22650	0	0	0	0	0	0	0	0	0	0	0	0	0	0	0	0	0	0	0	0	0
Glyma01g22670	2	7	5	6	1	2	2	4	3	2	0	0	5	2	3	2	2	11	0	4	0
Glyma01g22680	429	475	467	280	240	304	574	486	445	388	207	214	1689	430	369	225	212	767	250	554	444
Glyma01g22690	0	0	0	0	0	0	0	0	0	0	0	0	0	0	0	0	0	0	0	0	0
Glyma01g22710	78	50	72	46	44	23	50	95	68	57	27	33	250	59	36	11	18	80	24	24	41
Glyma01g22720	22	27	28	17	11	22	31	16	23	20	13	10	78	20	21	2	9	51	10	22	24
Glyma01g22730	16	11	13	6	0	3	40	26	14	12	10	13	24	10	3	10	6	17	4	18	14
Glyma01g22740	1	0	1	0	0	1	2	0	2	2	2	0	0	0	0	0	0	2	0	0	1
Glyma01g22750	58	105	91	14	14	51	127	25	14	34	15	35	135	79	92	162	105	313	101	262	153
Glyma01g22760	0	0	0	0	0	0	0	0	0	0	0	0	0	0	0	0	0	0	0	0	0
Glyma01g22770	0	0	0	0	0	4	0	0	0	0	0	1	1	0	2	0	0	0	0	0	0
Glyma01g22780	0	0	0	0	0	0	0	0	0	0	0	0	0	0	0	0	0	0	0	0	0
Glyma01g22790	0	0	0	0	0	0	0	0	0	0	0	0	0	0	0	0	0	0	0	0	0
Glyma01g22800	46	32	27	12	7	9	85	43	24	44	33	14	107	46	37	3	20	37	16	25	44
Glyma01g22810	0	0	0	0	0	0	0	0	0	0	0	0	0	0	0	0	0	0	0	0	0
Glyma01g22820	0	0	1	0	0	0	1	1	0	0	0	0	3	0	0	0	0	0	0	0	0
Glyma01g22830	6	21	32	14	19	14	28	24	15	41	9	9	142	24	16	39	20	70	39	121	34
Glyma01g22840	0	1	2	0	1	0	1	3	0	2	2	1	4	2	0	2	0	2	0	0	0
Glyma01g22850	3	5	4	7	3	0	5	39	17	5	8	13	39	5	5	6	0	21	9	11	34
Glyma01g22860	0	0	0	0	0	0	0	0	0	0	0	0	0	0	0	0	0	0	0	0	0
Glyma01g22870	0	0	0	0	0	0	0	0	0	0	0	0	0	0	0	0	0	0	0	0	0
Glyma01g22880	3	5	2	2	0	2	13	0	2	8	0	0	61	26	6	3	6	27	12	28	40
Glyma01g22890	0	0	0	0	0	0	0	0	0	0	0	0	0	0	0	0	0	0	0	0	0
Glyma01g22900	0	0	0	0	0	0	0	0	0	0	0	0	0	0	0	0	0	0	0	0	0
Glyma01g22910	0	0	0	0	0	0	0	0	0	0	0	0	0	0	0	0	0	0	0	0	0
Glyma01g22920	0	0	0	0	1	0	0	0	0	0	0	0	0	0	0	0	0	0	0	0	0
Glyma01g22930	0	0	0	0	0	0	0	0	1	0	0	0	0	0	0	2	0	0	1	0	0
Glyma01g22940	0	0	0	0	0	0	0	0	0	0	0	0	1	0	0	0	0	0	0	1	0
Glyma01g22950	0	0	0	0	0	0	0	0	0	0	0	0	0	0	0	0	0	0	0	0	0
Glyma01g22960	0	0	0	0	0	0	0	0	0	0	0	0	0	0	0	0	0	0	0	0	0
Glyma01g22970	0	0	0	0	0	0	0	0	0	0	0	0	0	0	0	0	0	0	0	0	0
Glyma01g22980	3	3	0	1	4	2	3	5	3	3	2	0	16	2	4	0	1	3	0	1	4
Glyma01g22990	9	47	28	21	9	6	10	47	53	18	18	27	242	25	18	0	5	26	5	6	9
Glyma01g23000	1	0	0	0	0	5	0	1	0	0	0	0	4	0	0	1	2	2	2	2	3
Glyma01g23010	19	14	25	7	5	18	19	17	8	21	15	13	41	18	14	21	11	40	16	34	14
Glyma01g23020	12	20	4	3	8	2	6	6	9	5	5	5	27	8	3	2	4	7	3	8	3
Glyma01g23030	6	8	2	1	4	1	3	1	3	3	3	2	11	3	0	1	1	3	1	1	2
Glyma01g23040	1351	759	390	293	465	546	242	607	264	448	126	234	1606	667	329	407	251	1467	802	1041	1487
Glyma01g23050	1020	557	246	203	328	435	170	442	146	282	84	161	926	419	227	327	169	991	581	745	975
Glyma01g23060	161	197	201	145	122	123	243	261	205	201	107	128	665	145	161	159	83	345	133	206	283
Glyma01g23070	0	0	0	0	0	1	0	0	0	0	0	0	3	0	0	0	0	0	1	0	0
Glyma01g23100	0	0	0	0	0	0	0	0	0	0	0	0	0	0	0	0	0	0	0	0	0
Glyma01g23110	0	0	0	0	0	0	0	0	0	0	0	0	0	0	0	0	0	0	0	0	0
Glyma01g23120	0	0	0	0	0	0	0	0	0	0	0	0	0	0	0	0	0	0	0	0	0
Glyma01g23130	0	0	0	0	0	0	0	0	0	0	0	0	0	0	0	0	0	0	0	0	0
Glyma01g23140	60	67	78	63	53	97	173	92	78	94	31	54	323	151	123	135	100	216	99	251	162
Glyma01g23150	56	72	73	58	49	60	88	87	70	69	40	40	233	66	72	54	37	137	41	75	71
Glyma01g23170	0	0	0	0	0	0	0	2	1	0	0	0	0	0	0	1	0	0	0	0	1
Glyma01g23180	67	103	89	51	44	54	90	91	64	33	29	55	258	83	66	56	55	192	62	116	72
Glyma01g23210	29	34	36	24	17	20	40	26	34	27	11	16	120	30	24	25	23	70	16	41	39
Glyma01g23220	3	1	3	0	0	0	1	1	2	2	0	1	5	1	3	0	2	0	1	0	3
Glyma01g23230	0	0	0	0	0	0	0	0	0	0	0	0	0	0	0	0	0	0	0	0	0
Glyma01g23240	0	0	0	0	0	1	0	0	0	0	0	0	2	0	1	1	0	2	0	1	0
Glyma01g23250	0	0	0	0	0	1	0	0	0	0	0	0	2	0	1	1	0	2	0	0	0
Glyma01g23270	0	0	0	0	0	0	0	0	0	0	0	0	0	0	0	0	0	0	0	0	0
Glyma01g23280	0	0	0	0	0	0	0	0	0	0	0	0	0	0	0	0	0	0	0	0	0
Glyma01g23290	0	0	0	0	0	0	0	0	0	0	0	0	0	0	0	0	0	0	0	0	0
Glyma01g23300	2	0	0	0	1	0	0	3	4	0	0	2	4	3	3	0	0	3	1	0	0
Glyma01g23310	1	3	3	1	4	1	2	0	1	0	2	0	14	3	0	0	2	9	1	1	2
Glyma01g23320	0	0	0	0	0	0	0	0	0	0	0	0	0	0	0	0	0	0	0	0	0
Glyma01g23330	0	0	0	0	0	0	0	0	0	0	0	0	0	0	0	0	0	0	0	0	0
Glyma01g23340	0	0	0	0	0	1	1	0	0	0	0	0	0	2	7	0	0	2	0	0	0
Glyma01g23350	155	305	338	203	169	254	256	245	279	258	143	98	1011	157	159	114	86	295	151	221	281
Glyma01g23360	8	17	24	13	3	6	19	18	17	6	5	4	56	16	21	9	9	40	7	9	6
Glyma01g23370	0	0	0	0	0	0	0	0	0	0	0	0	0	0	0	0	0	0	0	0	0
Glyma01g23380	0	0	0	0	0	0	0	0	0	0	0	0	0	0	0	0	0	0	0	0	0
Glyma01g23390	11	17	24	12	7	6	9	12	14	7	5	5	48	8	18	14	7	24	11	14	9
Glyma01g23400	0	0	1	0	0	0	0	0	0	0	0	0	6	1	2	0	0	0	0	1	0
Glyma01g23410	1	3	3	1	1	2	1	0	2	1	0	0	8	1	4	3	2	8	4	1	0
Glyma01g23420	1	0	1	2	0	3	0	0	0	1	0	0	2	0	1	0	0	0	0	0	0
Glyma01g23430	1	5	5	0	4	1	2	1	1	2	2	2	11	2	4	1	1	6	3	1	1
Glyma01g23450	0	0	0	0	0	0	0	0	0	0	0	0	0	0	0	0	0	0	0	0	0
Glyma01g23500	140	212	194	173	105	147	277	272	237	209	107	111	672	182	175	130	101	393	142	257	214
Glyma01g23700	0	0	0	0	0	0	0	0	0	0	0	0	0	0	0	0	0	0	0	0	0
Glyma01g23710	0	0	0	0	0	0	0	0	0	0	0	0	0	0	0	0	0	0	0	0	0
Glyma01g23720	0	0	0	0	0	0	0	0	0	0	0	0	0	0	0	0	0	0	0	0	0
Glyma01g23730	0	1	0	0	0	0	0	0	0	0	0	0	0	0	0	0	0	0	0	0	0
Glyma01g23740	0	0	0	0	0	0	0	0	0	0	0	0	0	0	0	0	0	0	0	1	0
Glyma01g23750	0	0	0	0	0	0	0	0	0	0	0	0	0	0	0	0	0	0	0	0	0
Glyma01g23760	351	365	320	190	158	314	324	279	278	287	174	141	1099	222	238	203	137	517	185	446	362
Glyma01g23770	24	29	32	13	10	14	20	34	31	31	19	14	63	26	14	1	3	11	9	11	10
Glyma01g23780	14	18	15	10	8	4	16	15	15	18	10	2	23	9	2	8	7	12	8	8	11
Glyma01g23790	2	0	4	0	1	13	5	1	0	0	2	0	8	1	3	6	11	28	3	18	6
Glyma01g23810	0	0	0	0	0	0	0	0	0	0	0	0	0	0	0	0	0	0	0	0	0
Glyma01g23820	35	71	100	45	40	58	99	68	95	81	39	44	258	75	55	42	45	101	36	111	68
Glyma01g23830	48	53	49	25	23	34	58	51	48	25	23	25	142	32	39	27	27	73	25	59	38
Glyma01g23840	0	0	0	0	0	0	0	0	0	0	0	0	0	0	0	0	0	0	0	0	0
Glyma01g23850	0	0	0	0	0	0	0	0	0	0	0	0	0	0	0	0	0	0	0	0	0
Glyma01g23860	0	0	0	0	0	0	0	0	0	0	0	0	0	0	0	0	0	0	0	0	0
Glyma01g23870	94	121	88	111	131	146	50	58	55	81	28	51	435	52	64	41	32	74	57	86	134
Glyma01g23880	1	0	0	0	0	0	0	0	0	0	0	0	0	0	0	0	0	0	0	0	0
Glyma01g23890	0	0	0	0	0	0	0	0	0	0	0	0	0	0	0	0	0	0	0	0	0
Glyma01g24100	318	548	552	297	201	216	473	466	424	361	204	231	1675	384	424	285	178	624	242	343	290
Glyma01g24110	0	0	0	0	0	0	0	0	0	0	0	0	0	0	0	0	0	0	0	0	0
Glyma01g24120	4	1	3	1	0	1	1	1	3	6	2	1	12	1	2	138	52	73	215	145	120
Glyma01g24130	0	0	0	0	0	0	0	0	0	0	0	0	0	0	0	0	0	0	0	0	0
Glyma01g24140	0	0	0	0	0	0	0	0	1	0	0	0	0	0	0	0	0	0	0	0	1
Glyma01g24150	75	63	52	37	18	36	75	53	60	62	50	55	126	58	41	66	51	154	69	147	114
Glyma01g24160	2	0	1	2	0	3	2	0	3	0	0	1	1	2	0	1	0	0	2	0	0
Glyma01g24360	581	741	1090	599	327	882	765	669	484	711	641	257	2272	856	566	450	475	701	620	1977	1231
Glyma01g24370	0	0	0	0	0	0	0	0	0	0	0	0	0	0	0	0	0	0	0	0	0
Glyma01g24380	0	0	0	0	0	0	0	0	0	0	0	0	0	0	0	0	0	0	0	0	0
Glyma01g24390	0	0	0	0	0	0	0	0	0	0	0	0	0	0	0	0	0	0	0	0	0
Glyma01g24400	0	0	0	0	0	0	0	0	0	0	0	0	0	0	0	0	0	0	0	0	0
Glyma01g24420	4	8	15	4	4	3	16	12	15	6	8	5	50	15	11	6	3	23	4	8	0
Glyma01g24430	111	124	131	96	81	74	115	119	109	87	55	68	541	133	101	67	61	183	62	105	103
Glyma01g24450	0	0	2	0	1	0	2	0	1	0	0	2	3	0	0	1	0	0	0	1	2
Glyma01g24470	0	0	0	0	0	0	0	0	0	0	0	0	0	0	0	0	0	0	0	0	0
Glyma01g24480	0	0	0	0	1	0	1	0	1	1	0	0	3	0	0	0	0	0	0	0	1
Glyma01g24490	0	1	0	0	0	0	3	0	0	0	0	1	0	0	0	0	1	0	0	3	0
Glyma01g24510	99	118	134	66	58	78	111	120	114	89	48	54	346	76	89	88	52	188	64	115	97
Glyma01g24520	301	347	378	193	222	161	326	388	360	289	151	137	1200	293	224	162	114	529	136	206	272
Glyma01g24530	171	112	120	70	72	163	103	93	70	71	39	56	425	93	139	59	72	148	58	148	135
Glyma01g24540	0	0	0	0	1	0	0	0	0	0	0	0	1	0	1	0	0	0	1	0	1
Glyma01g24550	92	114	153	103	78	96	128	101	139	98	45	58	521	123	66	48	30	132	61	120	112
Glyma01g24560	0	0	0	0	0	0	0	0	0	0	0	0	0	0	0	0	0	0	0	0	0
Glyma01g24570	63	65	73	42	38	54	78	65	47	40	32	28	228	59	39	64	26	124	32	95	77
Glyma01g24580	0	0	0	0	0	0	0	0	0	0	0	0	0	0	0	0	0	0	0	0	0
Glyma01g24590	49	45	51	26	26	19	52	40	44	40	25	22	155	39	35	10	21	77	24	40	48
Glyma01g24600	0	0	0	0	0	0	0	0	0	0	0	0	0	0	0	0	0	0	0	0	0
Glyma01g24610	0	0	0	0	0	0	0	0	0	0	0	0	0	0	0	0	0	0	0	0	0
Glyma01g24620	0	0	0	0	0	0	0	0	0	0	0	0	0	0	0	0	0	1	0	0	0
Glyma01g24650	131	232	279	252	203	225	303	195	288	188	137	92	1146	213	287	154	130	297	135	266	198
Glyma01g24670	43	46	58	28	19	25	45	58	37	35	25	24	125	42	27	33	20	86	49	72	43
Glyma01g24680	0	0	0	0	0	0	0	0	0	0	0	0	0	0	0	0	0	1	0	0	0
Glyma01g24690	0	0	0	0	0	0	0	0	0	0	0	0	0	0	0	0	0	0	0	0	0
Glyma01g24700	0	0	0	0	0	0	0	0	0	0	0	0	0	0	0	0	0	0	0	0	0
Glyma01g24710	35	71	32	12	4	33	17	22	27	16	9	46	76	28	35	11	22	66	17	23	25
Glyma01g24720	0	1	0	0	0	0	0	1	3	0	0	0	0	0	0	0	0	1	0	0	0
Glyma01g24730	0	0	0	0	0	0	0	0	0	0	0	0	0	0	0	0	0	0	0	0	0
Glyma01g24750	0	0	0	0	0	0	0	0	0	0	0	0	0	0	0	0	0	0	0	0	0
Glyma01g24760	0	0	0	0	0	0	0	0	0	0	0	0	0	0	0	0	0	0	0	0	0
Glyma01g24770	1	0	0	0	0	0	0	0	0	0	0	0	0	0	0	0	0	0	0	0	0
Glyma01g24780	0	0	0	0	0	0	0	0	0	0	0	0	0	0	0	0	0	0	0	0	0
Glyma01g24790	0	0	0	0	0	0	0	0	0	0	0	0	0	0	0	0	0	0	0	0	0
Glyma01g24800	0	0	0	0	0	0	0	0	0	0	0	0	0	0	0	0	0	0	0	0	0
Glyma01g24810	0	0	0	0	0	0	0	0	0	0	0	0	0	0	0	0	0	0	0	0	0
Glyma01g24820	42	48	39	22	14	49	142	81	34	32	22	69	63	54	67	28	52	91	20	66	46
Glyma01g24830	0	0	0	0	0	0	0	0	0	0	0	0	0	0	0	0	0	0	0	0	0
Glyma01g24850	0	0	0	0	0	0	0	1	0	0	1	0	0	0	0	0	0	0	0	0	0
Glyma01g24870	4	11	4	1	5	1	0	11	5	5	6	2	40	4	4	3	2	15	3	0	12
Glyma01g24880	487	339	232	97	172	92	125	134	169	163	38	90	731	207	171	252	140	444	189	428	435
Glyma01g24890	0	0	0	0	0	0	0	0	0	0	0	0	0	0	0	0	0	0	0	0	0
Glyma01g24900	167	198	214	112	115	131	192	195	138	140	85	97	616	136	156	98	94	292	89	234	199
Glyma01g24920	0	0	2	1	0	0	0	0	1	0	0	1	0	0	0	0	0	3	0	0	0
Glyma01g24950	1891	2117	1945	1010	855	1265	4062	1638	1474	1732	1138	1065	5159	1269	1245	2630	2458	7310	2263	4078	3639
Glyma01g24960	3	1	0	1	0	2	7	0	0	0	0	0	1	1	3	1	1	4	0	1	1
Glyma01g24970	0	0	0	0	0	0	0	0	0	0	0	0	0	0	0	0	0	0	0	0	0
Glyma01g24980	0	0	0	0	0	0	0	0	0	0	0	0	0	0	0	0	0	0	0	0	0
Glyma01g24990	14	19	19	10	12	9	28	30	28	32	10	15	85	14	23	6	9	25	9	13	21
Glyma01g25000	6	7	8	4	6	9	36	14	17	18	5	1	31	8	16	5	12	16	6	15	16
Glyma01g25010	58	35	62	33	32	39	82	61	44	55	39	18	195	65	46	27	30	129	36	81	58
Glyma01g25030	0	0	0	0	0	1	0	0	0	0	0	0	0	0	0	1	3	2	5	14	9
Glyma01g25040	628	404	380	269	396	792	334	266	247	238	131	119	1425	337	455	176	251	492	692	1015	687
Glyma01g25050	0	0	1	1	1	1	0	1	1	0	0	0	8	2	2	0	0	2	0	3	0
Glyma01g25060	0	0	0	0	0	0	0	0	0	0	0	0	0	0	0	0	0	0	0	0	0
Glyma01g25260	0	0	2	0	0	0	0	0	0	0	0	0	1	0	1	0	0	0	0	0	0
Glyma01g25270	1092	1784	1462	1107	946	1209	1475	1336	1173	1005	693	654	5066	1247	1380	773	438	1755	723	1135	1133
Glyma01g25690	3	3	2	0	1	3	6	1	2	3	2	0	2	5	0	0	1	8	5	2	2
Glyma01g25700	0	0	0	0	0	0	0	0	0	0	0	0	0	0	0	0	0	0	0	0	0
Glyma01g25710	31	34	42	17	22	9	18	52	43	39	24	19	184	25	21	7	7	44	10	9	31
Glyma01g25750	11	18	34	27	22	20	26	32	43	24	12	6	102	14	9	4	7	21	6	15	7
Glyma01g25760	0	0	0	0	0	0	0	0	0	0	0	0	0	0	0	0	0	0	0	0	0
Glyma01g25770	0	0	0	0	0	0	0	0	0	0	0	0	0	0	0	0	0	0	0	0	0
Glyma01g25780	0	0	0	0	0	0	0	0	0	0	0	0	0	0	0	0	0	0	0	0	0
Glyma01g25790	0	0	0	0	0	0	0	0	0	0	0	0	0	0	0	0	0	0	0	0	0
Glyma01g25800	0	0	0	0	0	0	0	0	0	0	0	0	0	0	0	0	0	2	0	0	0
Glyma01g25810	0	0	0	0	0	0	0	0	0	0	0	0	0	0	0	0	0	0	0	0	0
Glyma01g25820	0	0	0	0	0	0	0	0	0	0	0	0	0	0	0	0	0	0	0	0	0
Glyma01g25830	57	95	50	36	41	56	44	56	48	37	10	25	188	61	55	15	14	59	34	48	52
Glyma01g25840	1	0	3	0	2	0	0	1	1	0	0	0	4	0	1	0	0	0	0	0	0
Glyma01g25850	0	0	0	0	0	0	0	0	0	1	0	0	1	0	0	0	0	11	0	0	0
Glyma01g25860	0	0	0	0	0	0	0	0	0	0	0	0	0	0	0	0	0	0	0	0	0
Glyma01g25870	1	1	1	2	1	0	0	2	0	0	0	0	3	1	0	0	0	0	0	1	2
Glyma01g25880	0	0	0	0	0	0	0	0	0	0	0	0	0	0	0	0	0	0	0	0	0
Glyma01g25890	48	55	36	77	37	96	26	24	27	26	7	19	102	87	83	9	15	73	10	31	42
Glyma01g25900	0	0	0	0	0	0	0	0	0	0	0	0	0	0	0	0	0	0	0	0	0
Glyma01g25910	1	5	3	2	0	1	1	0	0	0	1	2	3	0	0	51	56	27	180	131	107
Glyma01g25920	0	0	0	0	0	0	0	0	0	0	0	0	0	0	0	0	0	0	0	0	0
Glyma01g25930	28	8	15	12	9	15	16	6	3	5	5	2	125	45	40	18	16	32	27	50	44
Glyma01g25940	380	453	748	460	383	552	756	647	548	515	315	253	2473	455	467	375	284	693	288	871	713
Glyma01g25960	1	6	4	0	4	0	4	0	2	0	0	6	4	0	1	18	3	24	3	12	3
Glyma01g25970	7	10	5	1	2	2	5	3	3	9	2	8	7	6	1	0	0	5	1	5	7
Glyma01g25980	0	0	0	0	0	0	0	0	0	0	0	0	0	0	0	0	0	0	0	0	0
Glyma01g25990	0	0	3	0	1	0	0	4	0	2	0	0	4	0	0	2	0	3	1	0	0
Glyma01g26000	1	2	0	0	0	0	0	1	0	0	0	0	3	0	0	0	0	2	0	0	0
Glyma01g26010	17	15	18	4	4	3	8	29	11	4	4	1	31	13	9	6	4	43	8	9	20
Glyma01g26220	193	464	765	350	356	570	1365	560	592	812	371	220	2630	730	694	516	572	1006	459	1405	1271
Glyma01g26230	5	3	3	0	1	1	0	0	0	0	0	3	1	1	0	1	0	1	0	2	0
Glyma01g26250	0	0	0	0	0	0	0	0	0	0	0	0	0	0	0	0	0	0	0	0	0
Glyma01g26280	0	0	0	0	0	0	0	0	0	0	0	0	0	0	0	0	0	0	0	0	0
Glyma01g26300	235	423	389	239	215	252	263	289	245	181	126	126	1092	246	231	202	99	280	160	314	244
Glyma01g26310	0	0	0	0	0	0	0	0	0	0	0	0	0	0	0	0	0	0	0	0	0
Glyma01g26320	0	0	0	0	0	0	0	0	0	0	0	0	0	0	0	0	0	0	0	0	0
Glyma01g26330	0	0	0	0	0	0	0	0	0	0	0	0	0	1	0	0	0	2	0	0	0
Glyma01g26340	46	89	101	37	44	49	65	125	93	56	28	37	248	53	27	17	20	55	25	39	37
Glyma01g26350	178	174	193	103	84	149	185	147	156	167	70	80	671	142	122	75	67	297	90	157	194
Glyma01g26360	0	0	0	0	1	0	1	0	0	0	0	0	0	0	2	10	9	0	3	13	5
Glyma01g26370	0	1	0	0	0	0	1	0	0	0	0	0	2	0	1	0	0	0	0	0	0
Glyma01g26570	1000	137	66	7	128	167	42	7	8	20	0	9	117	48	57	12	51	129	92	196	179
Glyma01g26580	0	0	0	0	0	0	0	0	0	0	0	0	0	0	0	0	1	0	0	0	0
Glyma01g26590	21	12	25	19	12	4	15	33	23	9	8	4	43	24	15	12	8	34	7	10	5
Glyma01g26600	67	79	57	32	34	38	69	72	75	33	38	38	240	34	41	30	44	140	33	64	67
Glyma01g26610	0	0	0	0	0	0	0	0	0	0	0	0	0	0	0	0	0	0	0	0	0
Glyma01g26620	0	0	0	0	0	0	0	0	0	0	0	0	1	0	0	0	1	0	0	0	2
Glyma01g26630	0	0	0	0	0	0	0	0	0	0	0	1	0	0	0	0	0	0	0	0	0
Glyma01g26640	0	0	0	0	0	0	0	0	0	0	0	0	0	2	0	1	1	1	1	1	0
Glyma01g26650	25	32	44	34	34	20	35	49	37	25	15	13	149	32	52	13	7	44	24	27	24
Glyma01g26660	0	0	0	0	0	0	0	0	0	0	0	0	0	0	0	0	0	0	0	0	0
Glyma01g26670	11	16	25	10	5	3	18	13	19	15	14	6	55	5	5	40	4	25	10	25	15
Glyma01g26680	0	0	0	1	0	0	0	0	0	0	0	0	0	0	0	0	0	0	0	0	0
Glyma01g26690	538	682	691	299	349	200	631	1362	749	617	310	463	3046	505	414	412	204	1419	187	217	355
Glyma01g26700	226	229	260	152	144	187	313	378	239	197	117	142	903	207	245	173	164	522	152	394	272
Glyma01g26710	0	0	0	0	0	0	0	0	0	0	0	0	0	0	0	0	0	0	0	0	0
Glyma01g26730	0	0	0	0	0	0	0	0	0	0	0	0	0	0	0	0	0	0	0	0	0
Glyma01g26740	0	1	0	1	0	1	1	0	0	0	0	0	0	0	0	0	0	0	0	1	1
Glyma01g26750	46	20	17	31	8	84	149	45	19	51	23	24	140	28	25	104	99	282	243	493	274
Glyma01g26760	1	1	0	1	1	0	5	1	1	1	1	2	3	3	1	0	2	4	8	3	4
Glyma01g26770	0	0	0	0	0	0	0	0	0	0	0	0	0	0	0	0	0	3	0	0	0
Glyma01g26780	2	0	1	1	0	2	4	2	0	3	0	2	5	0	1	4	1	8	2	4	5
Glyma01g26800	0	0	0	0	0	0	0	0	0	0	0	0	0	0	0	0	0	0	0	0	0
Glyma01g26820	0	0	0	0	0	0	0	0	0	0	0	0	0	0	0	0	0	0	0	0	0
Glyma01g26830	0	0	0	0	0	0	1	0	0	0	0	0	0	0	1	0	0	0	0	0	1
Glyma01g26840	302	428	371	227	181	347	352	334	254	294	166	169	2242	499	597	561	449	1904	1026	1698	1333
Glyma01g26850	0	0	0	0	0	0	0	0	0	0	0	0	0	0	0	0	0	0	0	0	0
Glyma01g26860	0	0	0	0	0	0	0	0	0	0	0	0	0	0	0	0	0	0	0	0	0
Glyma01g26890	0	0	0	0	0	0	0	0	0	0	0	0	0	0	0	0	0	0	0	0	0
Glyma01g26900	0	0	0	0	0	0	0	0	0	0	0	0	0	0	0	0	0	1	0	0	0
Glyma01g26910	0	0	0	0	0	0	0	0	0	0	0	0	0	0	0	0	0	0	0	0	0
Glyma01g26920	0	0	0	0	0	0	0	0	0	0	0	0	0	0	0	0	0	0	0	0	0
Glyma01g26930	87	98	82	52	49	61	83	75	88	58	42	73	299	61	73	45	35	123	60	134	134
Glyma01g26940	386	422	267	133	98	112	193	287	232	249	97	227	727	199	148	182	61	479	200	175	261
Glyma01g26950	1338	1585	2019	1136	849	748	1652	2203	1745	1264	738	540	4833	1497	1002	322	429	1397	569	1032	1072
Glyma01g26970	432	214	150	60	83	156	78	49	29	36	10	28	220	56	99	9	58	182	17	228	61
Glyma01g26980	157	203	158	62	63	92	134	112	114	99	52	111	512	97	79	99	51	219	76	196	194
Glyma01g26990	39	29	45	21	18	19	40	40	60	29	22	13	132	31	35	13	13	46	15	46	25
Glyma01g27000	27	28	60	29	27	32	52	46	33	44	31	21	216	59	78	62	47	63	40	117	46
Glyma01g27010	1	0	3	3	3	0	2	1	7	3	1	1	5	1	7	1	1	20	1	8	1
Glyma01g27030	0	0	0	0	0	0	1	0	0	1	2	0	1	0	2	0	0	0	0	2	0
Glyma01g27040	14	2	1	0	1	0	0	0	3	3	0	2	1	0	0	0	3	14	1	1	2
Glyma01g27060	66	72	112	65	38	48	115	128	96	67	37	39	271	82	64	39	37	112	27	97	63
Glyma01g27080	0	0	0	0	0	0	0	0	0	0	0	0	0	0	0	0	0	0	0	0	0
Glyma01g27090	0	0	0	0	0	0	0	0	0	0	0	0	0	0	0	0	0	0	0	0	0
Glyma01g27110	17	31	13	11	7	2	6	40	19	10	11	6	281	24	20	20	15	104	10	29	19
Glyma01g27120	14	9	16	6	16	15	19	22	11	4	10	14	48	21	17	13	12	41	20	55	44
Glyma01g27130	39	42	53	29	19	31	48	60	41	36	17	9	232	43	63	22	17	108	24	43	30
Glyma01g27140	0	0	0	0	0	0	0	0	0	0	0	0	0	0	0	0	0	0	0	0	0
Glyma01g27150	0	0	0	0	0	0	0	0	0	0	0	0	0	0	0	0	0	0	0	0	0
Glyma01g27160	0	0	2	0	0	0	0	0	0	1	0	0	0	0	0	3	0	0	1	0	0
Glyma01g27170	28	46	45	32	33	39	62	41	47	43	22	16	197	31	39	19	17	37	17	31	30
Glyma01g27180	0	0	0	0	0	0	0	0	0	0	0	0	0	0	0	0	0	0	0	0	0
Glyma01g27190	0	1	0	1	1	0	0	0	0	0	0	0	3	1	0	0	0	0	0	0	0
Glyma01g27200	119	106	134	73	78	90	138	117	100	76	48	56	410	133	119	71	65	231	63	157	140
Glyma01g27210	11	9	9	2	0	1	3	10	11	3	11	2	6	6	0	3	0	6	3	1	8
Glyma01g27220	0	0	0	0	0	0	0	0	0	0	0	0	0	0	0	0	0	0	0	0	0
Glyma01g27230	0	0	0	0	0	0	0	0	0	0	0	0	0	0	0	0	0	0	0	0	0
Glyma01g27240	229	303	276	155	135	154	284	288	300	246	152	137	1075	201	206	134	122	461	140	254	262
Glyma01g27250	225	322	377	235	200	258	368	353	320	262	153	126	1197	275	293	241	140	481	207	435	302
Glyma01g27260	0	0	0	0	0	0	0	0	0	0	0	0	0	0	0	0	0	0	0	0	0
Glyma01g27270	0	0	0	0	0	0	0	0	0	0	0	0	0	0	0	0	0	0	0	0	0
Glyma01g27280	18	8	10	5	6	10	22	13	11	15	6	8	34	7	2	10	11	50	9	31	30
Glyma01g27290	0	2	0	0	0	1	2	1	0	1	0	0	3	0	0	1	0	0	1	0	0
Glyma01g27300	0	0	1	0	2	0	3	0	2	1	1	0	7	0	0	0	0	2	0	0	1
Glyma01g27320	0	0	0	0	0	0	0	0	0	0	0	0	0	0	0	0	0	0	0	0	0
Glyma01g27330	0	0	0	0	0	0	0	0	0	0	0	0	0	0	0	0	0	0	0	0	0
Glyma01g27340	0	0	0	0	0	0	0	0	0	0	0	0	1	0	0	0	0	0	0	0	0
Glyma01g27360	97	176	124	104	88	88	110	129	139	135	51	76	427	99	82	82	30	119	46	81	59
Glyma01g27380	0	0	0	0	0	0	0	0	0	0	0	0	0	0	0	0	0	0	0	0	0
Glyma01g27390	1	0	0	0	0	0	0	2	2	1	0	0	0	0	1	3	1	0	0	0	0
Glyma01g27410	0	0	0	0	0	0	0	0	0	0	0	0	0	0	0	0	0	1	0	0	0
Glyma01g27420	0	0	0	0	0	0	0	0	0	0	0	0	0	0	0	0	0	0	0	0	0
Glyma01g27440	20	31	32	18	6	23	49	19	7	22	19	19	52	26	30	53	33	95	30	65	58
Glyma01g27450	0	0	0	0	0	0	0	0	0	0	0	0	0	0	0	0	0	0	0	0	0
Glyma01g27460	2	4	10	4	4	2	3	11	6	1	0	2	42	14	20	12	4	17	11	12	6
Glyma01g27470	0	0	0	0	0	0	0	0	0	0	0	0	0	0	4	0	0	2	0	0	0
Glyma01g27490	37	29	29	2	5	3	19	20	12	15	8	20	57	21	13	3	5	64	16	34	31
Glyma01g27510	0	0	0	0	1	0	0	0	0	0	0	0	0	0	0	0	0	0	0	0	0
Glyma01g27710	3009	1328	1061	219	576	569	691	1808	1081	1847	302	1143	2275	1195	585	279	312	4996	2728	1985	4568
Glyma01g27720	444	564	446	136	127	146	206	209	182	219	83	134	936	196	201	170	151	605	134	221	342
Glyma01g27730	0	0	0	0	0	0	0	0	0	0	0	0	0	0	0	0	0	0	0	0	0
Glyma01g27740	0	0	0	0	0	0	0	0	0	0	0	0	0	0	0	0	0	0	0	0	0
Glyma01g27760	0	0	0	0	0	0	0	0	0	0	0	0	0	0	0	0	0	0	0	0	0
Glyma01g27770	0	0	0	0	0	0	0	0	0	0	0	0	0	0	0	0	0	0	0	0	0
Glyma01g27780	0	0	0	0	0	0	0	0	0	0	0	0	0	0	0	0	0	0	0	0	0
Glyma01g27790	0	0	0	0	0	0	0	0	0	0	0	0	0	0	0	0	0	0	0	0	0
Glyma01g27800	0	0	0	0	0	0	0	0	0	0	0	0	0	0	0	0	0	0	0	0	0
Glyma01g27810	553	648	707	420	515	354	261	282	344	613	252	190	2003	496	248	118	103	346	289	359	686
Glyma01g27820	1	4	2	0	1	0	0	0	1	0	0	1	4	4	0	1	2	2	1	0	1
Glyma01g27830	0	0	0	1	0	0	0	0	0	0	0	0	0	0	0	0	0	0	0	0	0
Glyma01g27840	345	397	268	142	100	146	290	284	213	221	171	171	766	202	185	297	154	479	243	335	279
Glyma01g27850	0	0	0	0	0	0	0	0	0	0	0	0	0	0	0	0	0	0	0	0	0
Glyma01g27860	0	0	0	0	0	0	0	0	0	0	0	0	0	0	0	0	0	0	0	0	0
Glyma01g27870	0	0	0	0	0	0	0	0	0	0	0	0	0	0	0	0	0	2	0	0	0
Glyma01g27880	0	0	0	0	0	0	0	0	0	0	0	0	0	0	0	0	0	0	0	0	0
Glyma01g27890	0	0	1	0	2	0	0	7	1	4	0	1	4	0	1	4	0	5	0	0	0
Glyma01g27900	1	3	2	0	0	0	0	1	1	0	0	0	0	0	0	1	0	0	6	1	0
Glyma01g27910	0	0	0	0	0	0	0	0	0	0	0	0	0	0	0	0	0	1	0	0	0
Glyma01g27920	0	1	0	0	0	0	0	0	0	0	0	0	0	1	0	0	0	0	0	0	0
Glyma01g27940	0	0	0	0	0	0	0	0	0	0	0	0	0	0	0	0	0	0	0	0	0
Glyma01g27960	0	0	0	0	0	0	0	0	0	0	0	0	0	0	0	0	0	0	0	0	0
Glyma01g27970	0	0	0	0	0	0	0	0	0	0	0	0	0	0	0	0	0	1	0	0	0
Glyma01g27980	0	0	0	0	0	0	0	0	0	0	0	0	0	0	0	0	0	6	0	0	0
Glyma01g27990	0	0	0	0	0	0	0	0	0	0	0	0	0	0	0	0	0	0	0	0	0
Glyma01g28010	0	0	0	0	0	0	0	0	0	0	0	0	0	0	0	0	0	0	0	0	0
Glyma01g28060	0	0	0	0	0	0	0	0	0	0	0	0	0	0	0	0	0	0	0	0	0
Glyma01g28070	0	0	0	0	0	0	0	0	0	0	0	0	0	0	0	0	0	0	1	0	0
Glyma01g28080	0	0	0	0	0	0	0	0	0	0	0	0	0	0	0	0	0	0	0	0	0
Glyma01g28280	0	0	0	0	0	0	0	0	0	0	0	0	0	0	0	0	0	0	0	0	0
Glyma01g28290	0	0	0	0	0	0	0	0	0	0	0	0	0	0	0	0	0	0	0	0	0
Glyma01g28300	0	0	0	0	0	0	0	0	0	0	0	0	0	0	0	0	0	0	0	0	0
Glyma01g28310	14	18	17	4	8	14	10	24	9	8	1	12	28	16	13	19	5	42	25	22	13
Glyma01g28320	0	0	0	0	0	0	0	0	0	0	0	0	0	0	0	0	0	0	0	0	0
Glyma01g28330	0	0	0	0	0	0	0	0	0	0	0	0	0	0	0	0	0	0	0	0	0
Glyma01g28340	0	0	0	0	0	0	0	0	0	0	0	0	0	0	0	0	0	0	0	0	0
Glyma01g28350	0	0	0	0	0	0	0	0	0	0	0	0	0	0	0	0	0	0	0	0	0
Glyma01g28360	0	0	0	0	0	0	0	0	0	0	0	0	0	0	0	0	0	0	0	0	0
Glyma01g28370	0	0	0	0	0	0	0	0	0	0	0	0	0	0	0	0	0	0	0	0	0
Glyma01g28380	0	0	0	0	0	0	0	0	0	0	0	0	0	0	0	0	0	0	0	0	0
Glyma01g28390	0	0	0	0	0	0	0	0	0	0	0	0	0	0	0	0	0	0	0	0	0
Glyma01g28400	1	0	0	0	0	0	0	0	0	0	0	0	0	0	0	0	0	0	0	0	0
Glyma01g28440	16	103	58	19	23	49	13	12	14	16	2	14	453	44	38	118	68	215	131	189	116
Glyma01g28450	5	1	2	1	0	0	0	0	2	1	0	1	14	2	5	2	0	7	1	4	0
Glyma01g28460	0	4	1	3	0	1	4	0	0	1	0	1	6	4	2	4	0	10	0	3	4
Glyma01g28470	0	0	0	0	0	0	0	0	0	0	0	0	0	0	0	0	0	0	0	0	0
Glyma01g28480	0	2	0	1	1	0	1	0	0	1	1	0	1	0	0	0	1	1	0	0	0
Glyma01g28490	0	1	0	0	0	1	0	0	0	0	0	0	1	0	0	0	0	3	0	0	0
Glyma01g28500	138	109	100	69	58	64	111	88	74	70	56	50	275	65	56	62	45	153	50	158	141
Glyma01g28510	35	34	22	14	7	25	58	21	14	17	17	22	56	33	37	29	13	104	52	71	59
Glyma01g28520	119	183	156	86	70	41	79	72	80	53	31	23	396	72	89	93	38	160	63	66	70
Glyma01g28530	0	0	0	0	0	0	0	0	0	0	0	0	0	0	0	0	0	0	0	0	0
Glyma01g28540	0	0	0	0	0	0	0	0	1	0	0	0	0	0	0	0	0	1	0	0	0
Glyma01g28550	0	0	0	0	1	0	0	0	0	0	0	0	0	0	0	0	0	0	0	0	0
Glyma01g28750	0	0	0	0	0	0	0	0	0	0	0	0	1	0	1	0	0	0	0	0	1
Glyma01g28760	65	186	104	141	97	173	174	95	133	91	86	46	808	379	317	771	421	782	458	794	645
Glyma01g28770	0	0	0	0	0	0	1	0	0	0	0	0	0	0	0	0	0	0	0	1	0
Glyma01g28780	14	42	39	51	35	25	38	11	43	12	14	2	311	67	70	105	29	125	97	81	46
Glyma01g28800	1	0	0	0	0	0	0	0	0	0	0	0	5	1	1	6	0	14	1	2	0
Glyma01g28810	519	264	111	52	167	199	417	58	69	37	6	23	204	72	127	166	296	853	68	354	174
Glyma01g28820	1241	1429	1166	682	567	795	1545	1072	905	952	563	823	3579	966	852	760	566	1893	740	1510	1386
Glyma01g28830	72	87	103	55	57	66	113	98	89	106	52	40	263	66	84	48	60	163	47	100	106
Glyma01g28850	234	199	251	112	53	276	520	353	152	142	139	145	279	430	259	141	171	398	148	397	358
Glyma01g28860	0	0	0	0	1	0	0	0	0	0	0	0	2	3	1	0	1	0	0	0	1
Glyma01g28880	108	169	145	70	28	29	279	96	173	187	103	16	330	181	104	54	59	129	63	107	143
Glyma01g28890	0	0	0	0	0	0	0	0	0	0	0	0	0	0	0	0	0	0	0	0	0
Glyma01g28900	0	0	0	0	0	0	0	0	0	0	0	0	0	0	0	0	0	0	0	0	0
Glyma01g28910	0	0	0	0	0	0	0	0	0	0	0	0	0	0	0	0	0	0	0	0	0
Glyma01g28920	0	0	0	0	0	0	0	0	0	0	0	0	0	0	0	0	0	0	0	0	0
Glyma01g28930	0	0	0	0	0	0	0	0	0	0	0	0	0	0	0	0	0	0	0	0	0
Glyma01g28940	0	0	0	0	0	0	0	0	0	0	0	0	0	0	0	0	0	0	0	0	0
Glyma01g28960	0	0	0	0	0	0	0	0	0	0	0	0	0	0	0	0	0	0	0	0	0
Glyma01g29000	0	0	0	0	0	0	0	0	0	0	0	0	0	0	0	0	0	0	0	0	0
Glyma01g29010	0	0	0	0	0	0	0	0	0	0	0	0	0	0	0	0	0	0	0	0	0
Glyma01g29020	0	0	0	0	0	0	0	0	0	0	0	0	2	0	1	0	0	0	0	0	0
Glyma01g29030	0	2	0	0	0	0	3	0	0	0	2	1	3	1	0	1	3	7	0	0	0
Glyma01g29040	0	0	0	0	0	0	0	0	0	0	0	0	0	0	0	0	0	0	0	1	0
Glyma01g29050	0	0	0	0	0	0	0	0	0	0	0	0	0	0	0	0	0	0	0	0	0
Glyma01g29060	0	0	0	0	0	0	0	0	0	0	0	0	0	0	0	0	0	0	0	0	0
Glyma01g29070	0	0	0	1	0	0	0	0	0	0	0	0	0	0	0	0	0	0	0	0	0
Glyma01g29080	0	0	0	0	0	0	0	0	0	0	0	0	0	0	0	0	0	0	0	0	0
Glyma01g29100	0	0	0	0	0	0	0	0	0	0	0	0	0	0	0	0	0	0	0	0	0
Glyma01g29110	0	0	0	0	0	0	0	0	0	0	0	0	0	0	0	0	0	0	0	0	0
Glyma01g29120	0	0	0	0	0	0	0	0	0	0	0	0	0	0	0	0	0	0	0	0	0
Glyma01g29130	0	0	0	0	0	0	0	0	0	0	0	0	0	0	0	0	0	0	0	0	0
Glyma01g29140	0	0	0	0	0	0	0	0	0	0	0	0	0	0	0	0	0	0	0	0	0
Glyma01g29150	126	150	220	160	124	153	236	190	210	174	91	60	684	129	169	74	75	221	75	168	154
Glyma01g29160	3	2	1	0	0	0	5	0	1	1	2	0	2	2	0	0	0	10	0	4	1
Glyma01g29170	29	26	41	11	8	15	66	18	28	36	20	19	124	30	18	84	54	107	26	102	47
Glyma01g29190	3	13	10	14	4	6	0	0	2	1	0	0	12	5	26	358	117	3	6	260	74
Glyma01g29200	0	0	0	0	0	0	0	0	0	0	0	0	0	0	0	0	0	0	0	0	0
Glyma01g29210	0	0	0	0	0	0	0	0	0	0	0	0	0	0	0	0	0	0	0	0	0
Glyma01g29220	0	0	0	0	0	0	0	0	0	0	0	0	0	0	0	0	0	0	0	0	0
Glyma01g29230	0	0	0	0	0	0	0	0	0	0	0	0	0	0	0	0	0	0	0	0	0
Glyma01g29240	1	0	0	1	0	0	0	0	0	0	0	0	0	0	0	0	0	0	0	0	0
Glyma01g29260	0	0	0	0	0	0	0	0	0	0	0	0	1	0	0	0	0	0	0	0	0
Glyma01g29270	0	0	0	0	0	0	1	0	0	0	0	0	0	1	0	0	0	0	0	0	0
Glyma01g29280	92	146	114	80	54	111	153	139	109	115	57	46	357	115	103	94	53	194	73	160	134
Glyma01g29300	2	4	4	5	4	4	4	12	7	5	2	2	19	5	6	5	3	8	0	0	2
Glyma01g29310	2	1	3	3	0	3	3	0	0	0	3	0	6	1	4	2	0	4	1	4	2
Glyma01g29320	36	33	54	30	30	16	21	56	32	30	15	10	146	26	25	18	13	57	7	19	19
Glyma01g29330	54	48	45	16	22	32	79	53	43	32	31	21	114	66	42	22	24	115	20	45	37
Glyma01g29340	0	0	0	0	0	0	0	0	0	0	0	0	0	1	0	0	0	0	0	1	0
Glyma01g29350	13	6	7	9	5	0	8	8	7	3	4	5	30	11	11	10	9	13	2	1	6
Glyma01g29360	165	338	282	96	95	203	312	182	178	286	174	116	699	175	194	156	88	603	113	279	117
Glyma01g29370	0	0	0	0	0	0	1	0	1	0	1	0	2	1	0	3	1	4	0	0	0
Glyma01g29380	95	97	105	32	25	61	112	92	73	77	54	39	187	62	64	47	36	197	37	74	79
Glyma01g29390	3	1	1	2	1	4	4	2	2	2	4	1	1	3	2	4	1	1	3	1	4
Glyma01g29410	323	414	410	154	141	158	240	408	281	339	137	189	1383	308	225	251	114	336	188	491	319
Glyma01g29420	135	182	299	180	127	121	279	263	333	167	111	70	763	178	186	91	80	204	80	176	140
Glyma01g29440	0	0	0	0	1	0	0	0	0	0	0	0	0	1	0	0	0	0	0	1	0
Glyma01g29450	0	0	0	0	0	0	0	0	0	0	0	0	0	0	0	0	0	0	0	0	0
Glyma01g29470	184	190	178	584	495	595	208	221	224	223	90	124	1608	560	627	129	87	385	106	209	276
Glyma01g29490	0	0	0	0	0	0	0	0	0	0	0	0	0	0	0	0	0	0	0	0	0
Glyma01g29500	0	0	0	0	0	0	0	0	0	0	0	0	0	0	0	0	0	0	0	0	0
Glyma01g29510	0	0	0	0	0	0	0	0	0	0	0	0	0	0	0	0	0	0	0	0	0
Glyma01g29520	0	0	0	0	0	0	0	0	0	0	0	0	0	0	0	0	0	0	0	0	0
Glyma01g29540	54	78	58	50	39	50	64	68	73	55	42	27	206	44	35	39	29	90	33	88	55
Glyma01g29550	0	0	0	0	0	0	0	0	0	0	0	0	0	0	0	0	0	0	0	0	0
Glyma01g29560	0	0	0	0	0	0	0	0	0	0	0	0	0	0	0	0	0	0	0	0	0
Glyma01g29570	0	1	0	0	0	0	0	0	0	0	0	0	0	0	0	0	2	2	0	0	1
Glyma01g29580	0	0	0	0	0	0	0	0	0	0	0	0	0	0	0	0	0	0	0	0	0
Glyma01g29600	0	0	0	0	0	0	0	0	0	0	0	0	0	0	0	0	0	0	0	0	0
Glyma01g29610	0	0	0	0	0	0	0	0	0	0	0	0	0	0	0	0	0	0	0	0	0
Glyma01g29620	0	0	0	0	0	0	0	0	0	0	0	0	1	0	0	1	0	0	0	0	0
Glyma01g29630	121	160	164	130	127	141	92	69	93	89	30	25	507	170	198	50	45	118	34	65	44
Glyma01g29650	0	0	0	0	0	0	0	0	0	0	0	0	0	0	0	0	0	0	0	0	0
Glyma01g29660	3	2	0	0	1	0	2	2	1	3	2	1	3	1	1	1	0	3	1	1	0
Glyma01g29670	2	5	5	7	12	4	5	0	5	2	2	3	69	13	31	18	23	11	23	27	22
Glyma01g29700	0	0	0	0	0	0	0	0	0	0	0	0	0	0	0	0	0	0	0	0	0
Glyma01g29710	0	0	0	0	0	0	0	0	0	0	0	0	0	0	0	0	0	0	0	0	0
Glyma01g29730	0	0	0	0	0	0	0	0	0	0	0	0	0	0	0	0	0	0	0	0	0
Glyma01g29740	0	0	0	0	0	0	0	0	0	0	0	0	0	0	0	0	0	0	0	0	0
Glyma01g29750	1	1	0	0	0	0	0	0	1	0	0	0	1	1	0	2	0	1	0	1	0
Glyma01g29760	7	8	8	7	3	15	10	4	4	17	3	9	28	10	16	19	9	26	16	26	16
Glyma01g29780	0	0	0	0	0	0	0	0	0	0	0	0	0	0	0	0	0	0	0	0	0
Glyma01g29790	0	0	0	0	0	0	0	0	0	0	0	0	0	0	0	0	0	0	0	0	0
Glyma01g29800	0	0	0	0	0	0	0	0	0	0	0	0	0	0	0	0	0	0	0	0	0
Glyma01g29820	0	0	0	0	0	0	0	0	0	0	0	0	0	0	0	0	0	0	0	0	0
Glyma01g29830	0	0	0	0	0	0	0	0	0	0	0	0	0	0	0	0	0	0	0	0	0
Glyma01g29840	0	0	1	0	0	0	0	0	0	0	0	0	0	0	0	0	0	0	0	0	0
Glyma01g29890	0	0	0	0	0	0	0	0	0	0	0	0	0	0	0	0	0	0	0	0	0
Glyma01g29910	0	0	0	0	0	0	0	0	0	0	0	0	0	0	0	0	0	0	0	0	0
Glyma01g29920	0	0	0	0	0	0	0	0	0	0	0	0	0	0	0	0	0	0	0	0	0
Glyma01g29930	58	14	12	72	76	108	51	25	14	27	13	14	136	111	265	53	96	146	63	206	111
Glyma01g29940	1	0	0	1	0	0	0	0	1	0	0	0	0	0	2	1	3	0	0	3	1
Glyma01g29950	208	299	272	208	170	245	305	251	211	172	105	127	926	392	307	130	149	429	212	365	288
Glyma01g29960	0	0	0	0	0	0	0	0	0	0	0	0	0	0	0	0	0	0	0	0	0
Glyma01g30060	0	0	0	0	0	0	0	0	0	0	0	0	0	0	0	0	0	1	0	0	1
Glyma01g30070	0	0	0	0	0	0	0	0	0	0	0	0	0	0	0	0	0	0	0	0	0
Glyma01g30080	0	0	0	0	0	0	0	0	0	0	0	0	0	0	1	0	0	0	0	0	0
Glyma01g30280	0	0	0	0	0	0	0	0	0	0	0	0	0	0	0	0	0	0	0	0	0
Glyma01g30290	0	0	0	0	0	0	0	0	0	0	0	0	0	0	0	0	0	0	0	0	0
Glyma01g30300	79	87	74	66	51	57	80	72	75	56	22	43	254	77	83	48	39	110	50	93	71
Glyma01g30310	0	0	0	1	0	0	0	0	0	0	0	0	2	0	0	0	0	0	0	0	0
Glyma01g30320	225	284	290	192	155	236	290	313	271	233	142	132	1041	213	239	140	147	531	131	295	241
Glyma01g30330	0	0	0	0	0	1	0	0	0	0	0	0	0	0	0	0	0	0	0	0	0
Glyma01g30340	0	0	0	0	0	0	0	0	0	0	0	0	0	0	0	0	0	0	0	0	0
Glyma01g30350	2	0	0	0	2	0	0	1	0	0	0	0	0	0	0	0	1	3	0	0	0
Glyma01g30360	0	0	0	0	0	0	0	0	0	0	0	0	0	0	0	0	0	0	0	0	0
Glyma01g30370	0	0	0	0	0	2	0	0	0	0	0	0	0	0	0	0	0	0	0	0	0
Glyma01g30390	0	1	0	0	1	0	2	0	1	0	0	0	1	0	1	1	0	1	1	0	1
Glyma01g30400	326	370	414	216	209	261	337	378	305	318	148	160	1387	322	253	245	148	586	248	493	403
Glyma01g30410	0	0	0	0	0	0	0	0	0	0	0	0	0	0	0	0	0	0	0	0	0
Glyma01g30430	0	0	0	0	0	0	0	0	0	0	0	0	0	0	0	0	0	0	0	0	0
Glyma01g30450	0	0	0	0	0	0	0	0	0	0	0	0	1	0	0	0	0	0	0	0	0
Glyma01g30460	12	14	10	8	8	6	10	5	10	8	4	7	56	8	2	9	5	14	6	16	4
Glyma01g30470	1	5	6	2	2	1	6	8	3	2	1	2	20	4	1	2	4	8	6	5	3
Glyma01g30480	6	5	0	3	3	0	1	2	1	2	2	3	5	4	1	3	1	10	3	0	8
Glyma01g30490	0	0	0	0	0	0	0	0	0	0	0	0	0	0	0	0	0	0	0	0	0
Glyma01g30500	0	0	0	0	0	0	0	0	0	0	0	0	0	1	0	1	0	0	0	0	0
Glyma01g30510	0	0	0	0	0	0	0	0	1	0	0	0	0	0	0	0	0	0	0	0	0
Glyma01g30530	0	0	0	0	0	0	0	0	0	0	0	0	0	0	0	0	0	0	0	0	0
Glyma01g30540	0	0	0	0	0	0	0	0	0	0	0	0	0	0	0	0	0	0	0	0	0
Glyma01g30550	0	0	0	0	0	0	0	0	0	0	0	0	0	0	0	0	0	0	0	0	0
Glyma01g30560	0	0	1	0	0	0	0	1	0	0	0	0	1	0	1	0	0	0	1	0	0
Glyma01g30570	0	0	0	0	0	0	0	0	0	0	0	0	0	0	0	0	0	0	0	0	0
Glyma01g30580	0	0	0	0	0	0	0	0	0	0	0	0	0	0	0	0	0	0	0	0	0
Glyma01g30590	0	0	0	0	0	0	0	0	0	0	0	0	0	0	0	0	0	0	0	0	0
Glyma01g30610	5	20	26	6	3	1	11	1	7	3	1	2	26	6	11	43	14	7	10	23	2
Glyma01g30620	0	0	0	0	0	0	0	0	0	0	0	0	0	0	0	0	0	0	0	0	0
Glyma01g30630	0	0	0	0	0	0	0	0	0	0	0	0	0	0	0	0	0	0	0	0	0
Glyma01g30640	0	0	0	0	0	0	0	0	0	0	0	0	0	0	0	0	0	0	0	0	0
Glyma01g30650	0	0	0	0	0	0	0	0	0	0	0	0	0	0	0	0	0	0	0	0	0
Glyma01g30660	0	0	0	0	0	0	1	0	0	0	0	0	0	0	0	0	0	0	0	0	0
Glyma01g30670	100	32	18	0	0	30	36	1	4	3	2	17	19	7	26	3	35	82	39	140	69
Glyma01g30880	0	0	0	0	0	0	0	0	0	0	0	0	0	0	0	0	0	0	0	0	0
Glyma01g30900	0	0	0	0	0	0	0	0	0	0	0	0	0	0	0	0	0	0	0	0	0
Glyma01g30910	175	196	243	128	126	144	249	214	198	181	103	106	771	151	164	171	102	329	149	306	260
Glyma01g30920	3	3	1	0	1	0	21	1	3	3	1	3	2	4	3	9	4	24	1	11	0
Glyma01g30930	0	0	0	0	0	0	0	0	0	0	0	0	0	0	0	0	0	0	0	0	0
Glyma01g31130	0	1	0	0	0	1	0	0	0	0	0	2	2	2	3	2	3	0	1	3	2
Glyma01g31140	0	0	0	0	0	0	0	0	0	0	0	0	0	0	0	0	0	0	0	1	0
Glyma01g31160	0	0	0	0	0	0	0	0	0	0	0	0	0	0	0	0	0	0	0	0	0
Glyma01g31170	35	52	57	33	39	45	67	51	46	42	27	47	162	60	55	17	28	112	16	46	50
Glyma01g31180	2	4	5	4	4	1	12	2	3	4	2	3	28	7	5	0	2	9	0	9	4
Glyma01g31200	0	0	0	0	0	0	0	0	0	0	0	0	0	0	0	0	0	0	0	0	0
Glyma01g31230	3	8	8	5	1	2	3	3	5	3	4	0	19	2	5	1	1	15	1	0	1
Glyma01g31240	0	0	0	0	0	0	1	0	0	0	0	0	0	0	0	0	0	0	0	0	0
Glyma01g31250	0	0	0	0	0	0	0	0	0	0	0	0	0	0	0	0	1	0	0	0	0
Glyma01g31260	5	13	6	16	7	9	16	6	8	9	4	0	40	10	22	3	4	20	5	4	8
Glyma01g31270	230	430	582	419	304	358	561	434	752	448	260	175	1846	302	402	269	127	435	170	472	308
Glyma01g31280	0	0	1	0	0	0	0	0	2	0	0	0	0	1	0	0	0	0	0	1	0
Glyma01g31290	0	0	0	0	0	0	0	0	0	0	0	0	0	0	0	0	0	0	0	0	0
Glyma01g31300	304	182	35	89	81	50	160	141	226	63	62	30	150	296	56	132	41	473	216	118	305
Glyma01g31310	271	231	239	122	134	190	274	196	202	206	107	102	797	205	199	236	134	444	169	334	330
Glyma01g31320	125	142	87	197	142	202	108	109	83	52	20	56	448	142	167	191	78	167	55	171	106
Glyma01g31330	0	0	0	0	0	0	0	0	0	0	0	0	0	0	0	0	0	0	0	0	0
Glyma01g31350	33	10	19	5	12	7	15	31	14	19	4	18	71	15	10	5	13	85	12	11	31
Glyma01g31360	457	656	770	440	377	548	910	716	645	645	360	263	2382	561	622	476	342	1000	373	976	744
Glyma01g31370	67	72	99	54	35	30	111	129	120	76	50	54	268	103	51	25	30	134	31	81	54
Glyma01g31390	0	0	0	0	0	0	0	0	0	0	0	0	0	0	0	0	0	0	0	0	0
Glyma01g31400	0	0	0	0	0	0	0	0	0	0	0	0	0	0	0	0	0	0	0	0	0
Glyma01g31410	0	0	0	0	0	0	0	0	0	0	0	0	0	0	0	0	0	0	0	0	0
Glyma01g31440	0	0	0	0	0	0	0	0	0	0	0	0	0	0	0	0	0	0	0	0	0
Glyma01g31450	0	0	0	0	0	0	0	0	0	0	0	0	0	0	0	0	0	0	0	0	0
Glyma01g31460	1	0	0	0	0	0	0	0	0	0	0	0	0	0	0	0	0	0	0	0	0
Glyma01g31470	93	156	147	106	69	105	175	119	157	136	70	51	471	102	95	92	62	205	85	154	129
Glyma01g31480	197	181	151	74	66	85	105	219	127	204	80	49	620	121	63	31	37	290	118	78	184
Glyma01g31490	0	0	0	1	0	0	0	1	0	0	0	0	0	0	0	0	0	0	0	0	0
Glyma01g31500	0	0	0	0	0	0	1	0	0	0	0	0	0	0	0	0	0	0	0	0	0
Glyma01g31510	0	0	0	0	0	0	0	0	0	0	0	0	0	0	0	0	0	0	0	0	0
Glyma01g31520	0	0	0	0	0	0	0	0	0	0	0	0	0	0	0	0	0	0	1	0	0
Glyma01g31530	0	0	0	0	0	0	0	0	0	0	0	0	0	1	0	0	0	0	0	0	0
Glyma01g31540	0	0	0	0	0	0	0	0	0	0	0	1	0	0	0	0	0	0	0	0	0
Glyma01g31550	40	38	61	62	24	106	70	57	53	41	42	39	397	83	161	160	107	193	56	189	113
Glyma01g31570	105	102	119	57	55	60	112	133	106	85	66	70	430	103	84	48	53	161	60	151	96
Glyma01g31590	160	188	199	130	97	48	141	261	218	120	83	44	557	171	128	39	41	158	83	85	67
Glyma01g31600	310	292	339	262	202	292	357	428	276	263	120	175	1449	535	600	172	261	797	199	558	439
Glyma01g31610	186	163	184	101	101	122	286	270	169	136	84	98	629	225	159	72	100	347	126	256	285
Glyma01g31630	117	108	93	70	69	211	172	108	76	140	56	102	626	156	189	100	100	256	87	178	216
Glyma01g31660	6	32	1	3	2	14	75	6	8	16	9	10	77	24	46	127	110	210	67	291	167
Glyma01g31670	2	3	1	1	0	0	3	3	0	0	1	1	10	2	4	3	7	12	5	80	17
Glyma01g31680	0	0	0	0	0	0	0	0	0	0	0	0	0	1	0	0	0	0	1	0	0
Glyma01g31690	0	0	0	0	0	0	0	0	0	0	0	0	0	0	0	0	0	0	0	0	0
Glyma01g31700	0	0	0	0	0	0	0	0	0	0	0	0	0	0	0	0	0	0	0	0	0
Glyma01g31710	0	0	0	0	0	0	0	0	0	0	0	0	0	0	0	0	0	0	0	0	0
Glyma01g31730	13	13	8	1	1	8	28	10	7	8	10	4	34	23	16	18	23	55	21	71	65
Glyma01g31740	1	0	0	0	0	0	1	0	0	0	0	0	4	1	0	0	4	3	1	1	2
Glyma01g31750	426	734	292	93	79	219	3422	1071	427	711	1021	476	1189	1508	675	1455	1531	5386	923	3766	2384
Glyma01g31770	0	0	0	0	0	0	0	0	0	0	0	0	0	0	0	0	0	0	0	0	0
Glyma01g31780	0	0	0	0	0	0	0	0	0	0	0	0	0	0	0	0	0	0	0	0	0
Glyma01g31790	0	0	0	0	0	0	0	0	0	0	0	0	0	0	0	0	0	0	0	0	0
Glyma01g31800	0	0	0	0	0	0	0	0	0	0	0	0	0	0	0	0	0	0	0	0	0
Glyma01g31810	2	0	4	0	4	0	1	2	3	0	1	1	8	1	0	2	0	5	0	1	0
Glyma01g31820	0	0	0	0	0	0	0	0	0	0	0	0	0	0	0	0	0	0	0	0	0
Glyma01g31830	426	401	425	243	189	259	262	260	322	372	122	165	2342	371	279	114	99	609	273	243	367
Glyma01g31840	110	131	143	84	81	70	119	136	179	120	84	65	434	131	79	144	48	169	68	100	138
Glyma01g31850	3	4	5	0	2	2	2	4	3	1	2	1	4	2	2	1	1	16	0	2	3
Glyma01g31860	0	1	2	3	0	1	4	3	2	0	1	0	10	1	3	0	1	2	1	0	1
Glyma01g31870	0	0	0	0	0	0	0	0	0	0	0	0	0	0	0	0	0	2	0	0	0
Glyma01g31880	0	0	0	0	0	0	0	0	0	0	0	0	0	0	0	0	0	0	0	0	0
Glyma01g31890	0	0	0	1	0	0	0	0	1	0	0	0	2	1	0	2	0	0	0	0	1
Glyma01g31900	120	141	88	47	33	71	103	61	82	69	46	50	256	51	56	44	33	195	59	101	84
Glyma01g31910	0	0	0	0	0	0	0	0	0	0	0	0	0	1	0	0	0	0	0	1	1
Glyma01g31920	6	28	73	18	17	31	43	16	8	47	3	9	387	58	46	471	252	431	150	324	167
Glyma01g31930	579	821	746	324	297	390	563	437	489	465	277	253	1385	302	283	326	249	730	302	568	561
Glyma01g31940	21	5	10	0	2	2	9	0	1	2	2	1	0	6	0	1	4	10	0	10	2
Glyma01g31950	0	0	0	0	0	0	0	0	0	0	0	0	1	1	0	0	0	0	0	0	0
Glyma01g31960	0	0	0	0	0	0	0	0	0	0	0	0	0	0	0	0	0	0	0	0	0
Glyma01g31970	0	2	0	0	1	0	0	1	1	0	0	1	2	0	0	0	0	0	0	0	0
Glyma01g31980	2	1	2	3	1	0	5	0	4	2	0	2	12	1	2	2	1	1	0	0	1
Glyma01g31990	126	168	174	121	82	142	209	161	165	130	85	104	613	154	143	160	100	300	98	225	185
Glyma01g32000	203	253	185	130	133	135	203	224	172	166	92	160	895	160	176	197	145	454	147	298	266
Glyma01g32010	0	0	0	0	0	0	0	0	0	0	1	0	0	0	0	0	0	1	0	0	0
Glyma01g32020	0	0	1	0	0	0	0	0	1	1	0	0	3	2	1	0	0	0	0	0	0
Glyma01g32040	4	5	8	0	0	1	7	1	0	6	0	1	3	4	4	9	11	21	8	8	17
Glyma01g32050	0	0	0	0	0	0	0	0	0	0	0	0	0	0	0	0	0	0	0	0	0
Glyma01g32060	0	0	0	0	0	0	0	0	0	0	0	0	0	0	0	0	0	0	0	0	0
Glyma01g32070	22	86	118	48	20	116	65	17	11	54	13	17	150	70	138	154	79	332	63	213	103
Glyma01g32080	0	0	0	0	0	0	0	1	0	0	0	0	0	1	0	0	0	0	0	1	0
Glyma01g32090	943	1040	884	606	523	1217	855	586	455	540	366	524	2319	942	628	485	445	1532	453	916	1179
Glyma01g32100	0	0	0	0	0	0	0	0	0	0	0	0	0	0	0	0	0	0	0	0	0
Glyma01g32120	0	1	2	0	0	1	1	0	4	1	0	0	4	0	0	0	0	3	0	0	0
Glyma01g32130	53	92	95	137	47	174	58	48	57	9	25	3	128	116	130	11	9	20	16	33	22
Glyma01g32150	0	0	0	0	0	0	0	0	0	0	0	0	0	0	0	0	0	0	0	0	0
Glyma01g32170	0	0	0	0	0	0	0	0	0	0	0	0	0	0	0	0	0	0	0	0	0
Glyma01g32210	0	0	0	0	0	0	0	0	0	0	0	0	0	0	0	0	0	0	0	0	0
Glyma01g32220	0	0	0	0	0	0	0	0	0	0	0	1	0	0	0	0	0	0	0	0	0
Glyma01g32230	3	3	0	1	0	0	0	0	3	3	0	4	5	0	0	3	1	3	0	0	4
Glyma01g32250	0	0	0	0	0	0	0	0	0	0	0	0	1	0	0	0	0	1	0	0	0
Glyma01g32270	6	10	2	3	1	6	5	0	2	7	0	9	36	2	8	28	10	46	74	35	43
Glyma01g32280	0	0	0	0	0	0	0	0	0	0	0	0	0	0	0	0	0	0	0	0	0
Glyma01g32290	0	0	0	0	0	0	0	0	0	0	0	0	0	0	0	0	0	0	0	0	0
Glyma01g32300	0	0	0	0	0	0	0	0	0	0	0	0	0	0	0	0	0	0	0	0	0
Glyma01g32310	1	6	5	0	4	5	4	5	2	5	1	0	41	5	18	13	10	27	36	66	46
Glyma01g32320	0	0	0	0	0	0	0	0	0	0	0	0	0	0	0	0	0	1	0	0	0
Glyma01g32340	0	0	0	0	0	0	0	0	0	0	0	0	0	0	0	0	0	0	0	0	0
Glyma01g32360	30	123	100	4	7	5	5	2	3	7	2	1	306	151	18	763	313	120	124	370	127
Glyma01g32370	2	3	4	1	0	1	5	2	5	2	3	2	5	1	1	3	2	4	4	1	0
Glyma01g32380	206	311	353	216	166	146	220	208	264	237	134	79	990	181	185	222	95	289	119	181	182
Glyma01g32390	4	7	0	0	2	0	1	4	2	3	0	1	13	3	1	1	0	5	3	0	2
Glyma01g32400	1098	1092	812	221	257	403	516	576	427	474	282	396	2393	699	492	435	384	887	1019	907	1033
Glyma01g32410	0	0	0	1	0	0	0	0	0	0	0	0	0	0	0	0	0	1	0	0	0
Glyma01g32420	0	0	0	0	0	0	0	0	0	0	0	0	0	0	0	0	0	0	0	0	0
Glyma01g32430	104	143	83	105	84	109	113	82	72	83	20	68	318	95	79	104	74	146	93	253	146
Glyma01g32440	3	2	1	5	4	6	3	2	1	2	2	3	17	5	13	2	3	11	5	2	4
Glyma01g32450	341	539	302	89	55	371	346	123	67	81	65	141	451	302	498	143	326	1061	462	593	493
Glyma01g32460	16	35	6	3	6	36	4	7	1	8	4	5	25	16	17	14	15	63	74	56	41
Glyma01g32480	1	5	3	12	6	0	1	2	4	5	2	1	40	4	5	2	0	2	1	1	0
Glyma01g32680	25	28	18	14	15	30	15	19	22	6	11	13	71	25	21	21	15	33	27	40	21
Glyma01g32690	130	134	137	89	78	81	122	122	104	76	57	59	403	130	160	70	70	272	91	129	123
Glyma01g32700	0	0	0	0	0	0	0	0	0	0	0	0	0	0	0	0	0	0	0	0	0
Glyma01g32710	0	0	0	0	0	0	0	0	0	0	0	0	0	0	0	0	0	0	0	0	0
Glyma01g32720	0	0	0	0	0	0	0	0	0	0	0	0	0	0	0	0	0	0	0	0	0
Glyma01g32730	0	0	0	0	0	0	0	0	0	0	0	0	0	0	0	0	0	0	0	0	0
Glyma01g32740	0	0	0	0	0	0	0	0	0	0	0	0	0	0	0	0	0	0	0	0	0
Glyma01g32750	8	10	4	4	3	1	0	1	4	1	0	2	21	4	5	2	3	1	1	9	6
Glyma01g32770	3	2	6	3	0	3	5	4	5	1	1	1	13	3	1	1	1	2	4	0	1
Glyma01g32780	0	0	0	0	0	0	0	0	0	0	0	0	0	0	0	0	0	0	0	0	0
Glyma01g32790	27	19	20	11	9	12	23	26	21	16	13	13	56	13	25	12	11	34	19	28	21
Glyma01g32800	0	0	0	0	0	0	0	0	1	0	0	0	0	0	0	2	0	0	0	0	0
Glyma01g32810	74	112	92	58	36	39	67	112	101	84	41	37	415	65	66	54	31	159	48	58	76
Glyma01g32830	0	0	0	0	0	0	0	0	0	0	1	0	1	2	0	10	4	5	6	16	13
Glyma01g32840	0	2	0	0	0	0	0	0	0	0	0	0	1	1	1	9	2	2	9	4	9
Glyma01g32860	42	65	78	58	31	35	52	87	64	63	23	37	242	46	67	50	15	94	40	36	49
Glyma01g32870	314	326	498	382	248	532	708	508	470	379	215	171	1596	493	326	260	286	566	217	1224	737
Glyma01g32880	0	1	0	3	0	0	0	0	0	0	0	0	3	1	1	1	0	2	1	0	0
Glyma01g32890	2	6	5	3	6	5	7	8	5	7	7	6	17	2	2	2	4	12	1	2	2
Glyma01g32900	14	13	14	6	9	5	14	6	9	8	4	2	46	9	5	6	4	16	6	17	8
Glyma01g32920	51	58	44	28	20	15	49	57	43	35	26	12	152	28	21	81	35	91	53	67	48
Glyma01g32940	0	0	0	0	0	0	0	0	0	0	0	0	0	0	0	0	0	0	0	0	0
Glyma01g32950	0	0	0	0	0	0	0	0	0	0	0	0	0	0	0	0	0	0	0	0	0
Glyma01g32960	0	0	0	0	0	0	0	0	0	0	0	0	1	0	0	0	0	0	0	0	0
Glyma01g32970	0	0	0	0	0	0	0	0	0	0	0	0	0	0	0	0	0	0	0	0	2
Glyma01g32990	21	12	33	2	9	4	11	10	10	2	6	7	57	10	5	9	10	40	9	11	18
Glyma01g33000	0	3	4	0	5	0	0	2	0	2	0	0	13	0	1	2	1	4	0	0	3
Glyma01g33010	1	0	1	0	0	0	1	0	0	1	0	2	1	2	0	0	0	0	0	0	0
Glyma01g33020	201	253	237	132	139	181	239	242	191	228	110	89	703	136	157	131	102	394	121	307	309
Glyma01g33030	0	0	0	0	0	0	0	0	0	0	0	0	0	0	0	0	0	0	0	0	0
Glyma01g33040	0	0	0	0	0	0	0	0	0	0	0	0	0	0	0	0	0	0	0	0	0
Glyma01g33060	0	0	0	0	0	0	0	1	0	0	0	0	0	0	0	0	0	0	0	0	1
Glyma01g33070	12	10	7	0	0	12	188	11	2	20	9	14	33	15	5	121	164	361	41	672	315
Glyma01g33080	3	3	3	0	0	0	2	0	0	0	0	0	0	0	1	0	0	0	0	2	0
Glyma01g33090	139	96	60	7	24	81	227	14	21	46	23	24	46	18	55	26	162	269	66	412	165
Glyma01g33100	0	0	0	0	0	0	0	0	0	0	0	0	0	0	0	0	0	0	0	0	0
Glyma01g33110	0	0	0	0	0	0	0	0	0	0	0	0	0	0	0	0	0	0	0	0	0
Glyma01g33120	0	0	0	0	0	0	0	0	0	0	0	0	0	0	0	0	0	0	0	0	0
Glyma01g33150	3	3	2	0	0	1	27	2	4	30	8	3	52	11	1	321	153	155	56	226	269
Glyma01g33160	0	0	1	0	0	0	0	0	0	0	0	0	3	1	0	1	0	2	0	1	0
Glyma01g33170	85	81	27	9	6	20	98	77	44	30	17	30	221	27	30	70	71	144	57	116	87
Glyma01g33180	0	0	0	0	0	0	0	0	0	0	0	0	0	1	0	0	0	0	0	0	0
Glyma01g33190	0	0	0	0	0	0	0	0	0	0	0	0	0	0	0	0	0	0	0	0	0
Glyma01g33200	84	118	65	57	46	39	103	69	69	71	44	69	272	75	91	106	72	188	60	142	98
Glyma01g33220	265	361	398	191	154	287	410	355	267	284	156	171	1270	319	277	304	178	549	214	484	475
Glyma01g33240	150	212	283	162	158	185	282	281	290	239	152	127	918	172	157	97	86	296	98	248	208
Glyma01g33260	5	13	14	20	14	15	12	4	9	18	1	4	45	3	17	12	5	8	5	21	5
Glyma01g33270	134	167	180	153	111	169	192	253	198	118	79	97	835	253	269	94	90	313	100	184	216
Glyma01g33280	0	0	0	0	0	0	0	0	0	0	0	0	0	0	0	0	0	0	0	0	0
Glyma01g33290	74	81	80	41	32	55	91	57	49	44	23	22	248	66	65	41	54	153	43	90	87
Glyma01g33300	0	1	1	2	3	0	5	0	1	0	0	1	3	0	1	0	1	0	0	1	1
Glyma01g33310	25	29	4	5	17	11	11	52	9	16	7	9	38	9	5	9	2	32	16	24	13
Glyma01g33320	14	23	0	5	7	6	6	29	3	6	4	6	25	5	3	8	1	17	10	19	8
Glyma01g33340	13	28	56	37	30	19	48	37	47	24	28	3	147	26	31	9	5	21	6	12	13
Glyma01g33350	0	0	0	0	0	1	0	2	0	0	0	0	0	0	0	0	0	0	0	0	0
Glyma01g33360	0	0	0	0	0	0	0	0	0	0	0	0	0	0	0	0	0	0	0	0	0
Glyma01g33370	0	2	0	0	0	0	0	1	0	0	1	0	1	0	0	4	0	0	0	2	0
Glyma01g33380	54	55	67	46	46	40	48	55	65	44	37	26	245	58	62	69	54	118	30	103	58
Glyma01g33390	0	0	0	0	0	0	0	0	0	0	0	0	0	0	0	0	0	0	0	0	0
Glyma01g33400	0	0	0	0	0	0	0	0	0	0	0	0	0	0	0	0	0	0	0	0	0
Glyma01g33410	0	0	0	0	0	0	0	0	0	0	0	0	0	0	0	0	0	0	0	0	0
Glyma01g33420	9	21	19	25	16	35	45	12	17	12	10	12	111	30	51	21	23	62	19	54	29
Glyma01g33430	25	38	39	30	25	24	25	13	30	29	9	18	167	26	38	22	8	15	9	44	10
Glyma01g33440	120	137	84	64	24	71	237	118	132	67	196	38	107	162	120	519	394	314	115	873	193
Glyma01g33450	19	40	8	13	6	18	19	18	18	5	31	5	22	24	11	141	65	82	51	231	33
Glyma01g33460	0	0	0	0	0	0	0	0	0	0	0	0	0	0	0	0	0	0	0	0	0
Glyma01g33470	0	0	0	0	0	0	0	0	0	0	0	0	0	0	0	0	0	0	0	0	0
Glyma01g33480	0	1	0	0	0	0	0	0	0	0	1	0	0	0	0	0	1	2	0	0	0
Glyma01g33500	0	0	0	0	0	0	0	0	0	0	0	0	0	0	0	0	0	0	0	0	0
Glyma01g33510	0	0	0	0	0	0	0	0	0	0	0	0	0	0	0	0	0	0	0	0	0
Glyma01g33520	269	362	381	233	217	298	425	359	395	338	195	134	1492	285	317	202	188	688	148	378	327
Glyma01g33530	0	1	0	0	1	0	0	3	2	0	0	1	4	0	0	1	0	2	1	1	2
Glyma01g33540	0	0	0	0	0	0	0	0	0	0	0	0	0	0	0	0	0	0	0	0	0
Glyma01g33560	0	1	1	0	0	0	1	0	0	1	0	1	1	1	0	0	0	1	1	0	0
Glyma01g33570	0	0	0	0	0	0	0	0	0	0	0	0	0	0	0	0	0	0	0	0	0
Glyma01g33580	0	0	0	0	0	0	0	0	0	0	0	0	0	0	0	0	0	0	0	0	0
Glyma01g33590	0	0	1	0	0	0	0	0	0	0	0	0	1	0	0	0	0	0	0	0	0
Glyma01g33600	245	347	323	170	167	209	300	265	258	219	118	122	1002	216	223	184	96	438	174	248	276
Glyma01g33610	96	88	124	92	59	120	99	124	94	86	53	41	406	85	77	52	52	140	69	129	102
Glyma01g33620	34	34	25	9	12	16	30	32	25	21	11	17	85	20	24	28	17	41	22	41	34
Glyma01g33630	0	0	0	0	0	0	0	0	0	0	0	1	0	0	0	0	0	0	1	0	0
Glyma01g33640	0	0	0	0	0	0	0	0	0	0	0	0	0	0	0	0	0	0	0	0	0
Glyma01g33650	86	111	135	98	53	53	111	122	137	113	60	48	428	92	83	36	32	191	64	64	90
Glyma01g33660	302	258	336	177	173	175	424	283	219	292	130	146	849	339	236	168	160	506	201	430	484
Glyma01g33670	0	0	0	0	0	0	0	0	0	0	0	0	0	0	0	0	0	0	0	0	0
Glyma01g33680	67	69	83	69	56	41	103	103	96	54	36	27	259	75	63	31	35	112	38	76	65
Glyma01g33690	0	1	1	1	1	0	0	4	2	0	0	1	7	2	2	0	0	8	2	0	1
Glyma01g33700	3	2	4	1	0	0	4	2	1	1	0	0	4	1	0	1	0	2	0	2	0
Glyma01g33710	0	0	0	0	1	0	0	0	0	1	0	0	0	0	0	0	0	0	0	0	0
Glyma01g33720	75	99	140	119	91	46	144	136	111	89	49	79	423	105	141	66	45	142	59	91	85
Glyma01g33730	42	68	78	76	46	37	94	74	68	66	35	41	260	72	97	44	30	55	41	77	71
Glyma01g33740	23	38	42	18	13	35	23	12	22	25	19	11	117	22	19	6	16	45	20	51	67
Glyma01g33750	39	48	69	34	32	37	84	59	53	50	36	37	244	59	56	37	38	95	18	82	48
Glyma01g33760	0	0	0	0	0	0	0	0	0	0	0	0	0	1	1	0	0	0	0	0	0
Glyma01g33780	0	0	0	0	0	0	0	0	0	0	0	0	0	0	0	0	0	0	0	0	0
Glyma01g33790	0	0	0	0	0	0	0	0	0	0	0	0	0	0	0	0	0	0	0	0	0
Glyma01g33810	0	0	0	0	0	0	0	0	0	0	0	0	0	0	0	0	0	5	1	0	0
Glyma01g33830	0	2	1	2	0	2	1	2	0	1	0	0	2	1	0	0	1	1	0	0	0
Glyma01g33850	0	0	0	0	0	0	0	0	0	0	0	0	0	0	0	0	0	0	0	0	0
Glyma01g33860	0	0	0	0	0	0	0	0	0	0	0	0	0	0	0	0	0	0	0	0	0
Glyma01g33870	180	176	188	97	84	63	130	170	177	152	71	60	630	164	125	151	80	387	63	145	166
Glyma01g33880	4	1	3	2	4	3	2	8	5	1	4	2	20	5	3	2	2	16	2	7	2
Glyma01g33900	0	0	0	0	3	0	0	0	0	0	0	0	0	0	7	0	3	43	0	0	0
Glyma01g33910	4	6	6	5	9	4	12	9	10	9	7	4	21	8	8	2	3	8	6	3	8
Glyma01g33920	0	2	1	2	0	2	0	2	0	1	0	0	1	2	0	0	1	0	0	0	0
Glyma01g33940	0	0	0	0	0	0	0	0	0	0	0	0	0	0	0	0	0	0	0	0	0
Glyma01g33950	0	0	0	0	0	0	0	0	0	0	0	0	0	0	0	0	0	0	0	0	0
Glyma01g33960	2	7	4	12	1	22	16	6	1	7	5	9	19	33	29	48	35	39	15	113	48
Glyma01g33970	0	0	0	0	0	0	0	0	0	0	0	0	0	0	0	0	0	0	0	0	0
Glyma01g33980	0	0	0	0	0	0	0	0	0	0	0	0	0	0	0	0	0	0	0	0	0
Glyma01g33990	0	0	0	0	0	0	0	0	0	0	0	0	0	0	0	0	0	0	0	0	0
Glyma01g34000	0	0	0	0	0	0	0	0	0	0	0	0	0	0	0	0	0	0	0	0	0
Glyma01g34010	0	0	0	0	0	0	0	0	0	0	0	0	0	0	0	0	0	0	0	0	0
Glyma01g34020	0	0	0	0	0	0	0	0	0	0	0	0	0	0	0	0	0	0	0	0	0
Glyma01g34050	0	0	0	0	0	0	0	0	0	0	0	0	0	0	0	0	0	0	0	0	0
Glyma01g34070	0	0	0	0	0	0	0	0	0	0	0	0	0	0	0	0	0	0	0	0	0
Glyma01g34090	0	0	0	0	0	0	0	0	0	0	0	0	0	0	0	0	0	0	0	0	0
Glyma01g34100	0	0	0	0	0	0	0	0	0	0	0	0	0	0	0	0	0	0	0	0	0
Glyma01g34110	0	0	0	0	0	0	0	0	0	0	0	0	0	0	0	0	0	0	0	0	0
Glyma01g34140	0	0	0	0	0	0	0	0	0	0	0	0	0	0	0	0	0	0	0	0	0
Glyma01g34150	0	0	0	0	0	0	0	0	0	0	0	0	0	0	0	0	0	0	0	0	0
[truncated: 60,538 more rows]
