# Supplementary material for: Comprehensive characterization and RNA-Seq profiling of the HD-Zip transcription factor family in soybean (Glycine max) during dehydration and salt stress
Source: BMC Genomics. 2014 Nov 3;15:950. doi: 10.1186/1471-2164-15-950 (PMC4226900; doi:10.1186/1471-2164-15-950)
Supplement: Supplementary file 30 — Additional file 30: Table S10: DESeq normalized read counts for each of the soybean gene under dehydration and salt stress at 0, 1, 6 and 12 hr generated in the RNA-Seq experiment. (TXT 16 MB) [file 12864_2014_6641_MOESM30_ESM.txt]

Genemodel	Co0hrR1	Co0hrR2	Co0hrR3	De1hrR1	De1hrR2	De1hrR3	De6hrR1	De6hrR2	De6hrR3	De12hrR1	De12hrR2	De12hrR3	Na1hrR1	Na1hrR2	Na1hrR3	Na6hrR1	Na6hrR2	Na6hrR3	Na12hrR1	Na12hrR2	Na12hrR3
Glyma0021s00410	0	0	0	0	0	0	0	0	0	0	0	0	0.23379755750676	0	0	0	1.7632962004345	0	0	0	0
Glyma0021s00420	0	0.790618876446984	1.54319346909422	2.63529521823026	0	0	0	0	0.885406305350144	2.05837959298168	0	0	0.935190230027039	0	0	0	0	0.995832753258928	1.53967166328344	1.53116639261062	0
Glyma0021s00430	0	0	0	0	0	0	0	0	0	2.05837959298168	0	1.81774632198973	0.23379755750676	0	0	0	0	0	0	0	0
Glyma0021s00440	1.91675860498947	0	0	1.31764760911513	1.50083450297811	0	0	0	0	2.05837959298168	0	1.81774632198973	0	0	0	1.4574590447904	1.7632962004345	0	0	0	0.84042340983592
Glyma0021s00450	0	0	0	0	0	0	0	0	0	0	0	0	0.46759511501352	0	0	0	0	0	0	0	0.84042340983592
Glyma0021s00460	90.0876544345052	92.5024085442971	95.6779950838417	94.8706278562895	88.5492356757084	96.4907069076015	112.368837670644	113.69975810388	103.592537725967	98.8022204631209	111.445199604617	101.793794031425	91.8824401001566	100.817847335632	106.161117599189	112.224346448861	109.324364426939	79.1687038840847	120.094389736108	115.603062642102	116.818853967193
Glyma0022s00200	11.5005516299368	2.37185662934095	5.40117714182978	1.31764760911513	4.50250350893432	1.2696145645737	4.61789743851961	4.1496262081708	3.54162522140058	14.4086571508718	0	7.2709852879589	3.27316580509464	5.93046160797835	2.02211652569883	1.4574590447904	0	14.9374912988839	0	3.82791598152654	4.2021170491796
Glyma0022s00220	0	0	0	0	0	0	0	0	0	0	0	0	0	0	0	0	0	0	0	0	0
Glyma0022s00420	193.592619103937	193.701624729511	172.837668538553	224.000093549572	327.181921649228	147.27528949055	185.485547113871	255.616974423321	239.059702444539	187.312542961333	168.965302626355	227.218290248716	234.031355064267	269.836003163015	339.715576317404	281.289595644546	248.624764261265	296.75816047116	186.300271257296	135.50822574604	117.659277377029
Glyma0022s00430	60.3778960571684	62.4588912393117	57.0981583564862	52.7059043646053	48.0267040952995	21.583447597753	30.7859829234641	63.0743183641962	55.7805972370591	58.663818399978	39.5450708274449	87.2518234555068	109.884852028177	48.4321031318232	35.3870391997296	83.0751655530526	35.26592400869	99.0853589492633	49.2694932250701	40.5759094041814	47.0637109508115
Glyma0022s00440	0	0	0	0	0	0	0	0	0	0	0	0	0	0	0	0	0	0	0	0.765583196305309	0
Glyma0022s00470	121.714171416831	135.195827872434	123.455477527538	88.2823898107138	120.066760238249	68.55918648698	117.75638468225	101.250879479368	101.821725115267	133.794673543809	116.837709262905	141.784213115199	96.324593692785	80.0612317077077	63.6966705595132	104.937051224909	100.507883424767	104.064522715558	75.4439115008886	74.261570041615	103.372079409818
Glyma0022s00480	764.786683390799	401.634389235068	351.848110953482	163.388303530276	310.672742116468	167.589122523729	215.501880464249	600.865874943132	527.702157988686	619.572257487487	271.422986133826	945.228087434657	462.685366305878	411.178671486499	209.289060409829	204.044266270655	250.388060461699	854.42450229616	611.249650323526	318.482609663008	983.295389508026
Glyma0022s00490	0	0	0	0	0	0	0	0	0	0	0	0	0	0	0	0	0	0	0	0	0
Glyma0022s00500	0	0	0	0	0	0	0	0	0	0	0	0	0	0	0	0	0	0	0	0	0
Glyma0023s00400	0	0	3.08638693818844	1.31764760911513	0	0	0.769649573086602	0	0	1.02918979649084	0	3.63549264397945	0	0	0	1.4574590447904	1.7632962004345	0.497916376629464	0	0.765583196305309	2.52127022950776
Glyma0023s00410	56.5443788471894	52.9714647219479	29.3206759127902	32.9411902278783	21.0116830416935	67.2895719224063	120.834982974597	48.1356640147813	42.4995026568069	60.7221979929597	52.12759336345	159.961676335096	41.6159652362032	139.365847787491	81.8957192908027	132.628773075926	211.59554405214	122.985345027478	274.061556064453	258.767120351194	273.137608196674
Glyma0023s00610	73.7952062920947	95.664884050085	105.708752632954	57.9764948010658	63.0350491250805	53.3238117120956	87.7400513318727	63.0743183641962	61.09303506916	95.7146510736483	107.850193165759	156.326183691116	103.572317975495	92.9105651916608	95.0394767078451	163.235413016524	104.034475825636	123.981177780737	144.729136348643	152.351056064756	155.478330819645
Glyma0023s00620	4.79189651247368	3.16247550578793	8.48756408001822	10.5411808729211	7.50417251489054	7.61768738744222	9.23579487703923	4.97955144980496	3.54162522140058	9.26270816841758	7.19001287771725	14.5419705759178	7.94911695522983	1.97682053599278	9.09952436564475	8.74475426874238	7.053184801738	2.98749825977678	9.23802997970065	3.82791598152654	2.52127022950776
Glyma0023s00820	0	0	0	0	0	0	0	0	0	0	0	0	0	0	0	0	0	0.497916376629464	0	0	0
Glyma0023s00830	0	0	0	0	0	0	0	0	0	0	0	0	0	0	0	0	0	0	0	0	0
Glyma0024s00210	0.958379302494736	3.16247550578793	0.771596734547111	0	1.50083450297811	0	0.769649573086602	0	0.885406305350144	1.02918979649084	3.59500643885862	7.2709852879589	0.935190230027039	0.988410267996392	2.02211652569883	4.37237713437119	1.7632962004345	1.99166550651786	0	0	0.84042340983592
Glyma0024s00220	0	0	0	0	0	0	0	0.82992524163416	0.885406305350144	0	0	0	0	0	0	0	0	0	0	0	0
Glyma0024s00230	70.9200683846105	80.6431253975923	97.221188552936	84.3294469833684	115.564256729314	112.99569624706	81.5828547471799	100.420954237733	96.5092872831657	77.1892347368132	84.4826513131776	85.4340771335171	68.9702794644941	82.0380522437005	59.6524375081156	84.532624597843	61.7153670152075	63.7332962085714	55.4281798782039	50.5284909561504	52.106251409827
Glyma0024s00240	0	0	0	0	0	0	0	0	0	0	0	0	0	0.988410267996392	0	0	0	0	0	0	0
Glyma0024s00260	55.5859995446947	64.8307478686527	46.2958040728266	43.4823711007993	52.5292076042338	52.0541971475219	35.4038803619837	48.1356640147813	56.6660035424092	42.1967816561245	30.5575547302983	34.5371801178048	42.5511554662303	50.408923667816	39.4312722511272	46.6386894332927	42.319108810428	38.3395610004687	67.7455531844714	37.5135766189601	38.6594768524523
Glyma0024s00480	0	0	0	0	0	0	0	0	0	0	0	0	0	0	0	0	0	0	0	0	0
Glyma0024s00490	0	0	0	0	0	0	0	0	0	0	0	0	0	0	0	0	0	0	0	0	0
Glyma0024s00500	0	0	0	0	0	0	0	0	0	0	0	0	0	0	0	0	0	0	0	0	0
Glyma0024s00510	0	0	0	0	0	0	0	0	0	0	0	0	0	0	0	0	0	0	0	0	0
Glyma0024s00720	0	0	0	0	0	0	0	0	0	0	0	0	0	0	0	0	0	0	0	0	0
Glyma0024s00730	0	0	0	0	0	0	0	0	0	0	0	0	0	0	0	0	0	0	0	0	0
Glyma0025s00220	0	0	0.771596734547111	0	0	0	0	0	0	0	0	0	0	0	0	0	0	0	0	0	0
Glyma0028s00200	0	0	0	0	0	0	0	0	0	0	0	0	0	0	0	0	0	0	0	0	0.84042340983592
Glyma0028s00210	362.26737634301	274.344750127103	267.744066887847	295.15306444179	271.651045039038	352.95284895149	287.848940334389	272.215479256005	246.14295288734	238.772032785875	303.778044083554	343.554054856058	320.770248899274	301.4651317389	304.328537117674	320.640989853887	356.185832487769	424.224752888303	397.235289127128	410.352593219646	404.243660131077
Glyma0028s00220	0	0	0	0	0	0	0	0	0	0	0	0	0	0	0	0	0	0	0	0	0
Glyma0041s00200	20.1259653523895	28.4622795520914	34.72185305462	17.1294189184967	25.5141865506278	3.80884369372111	45.4093248121095	48.1356640147813	75.2595359547623	24.7005551157802	28.760051510869	14.5419705759178	15.4306387954461	35.5827696478701	15.1658739427412	13.1171314031136	37.0292202091245	50.7874704162053	33.8727765922357	15.3116639261062	21.8510086557339
Glyma0041s00210	332.557617965673	434.840382045841	529.315359899318	545.506110173665	475.76453744406	354.222463516063	398.67847885886	575.968117694107	556.035159759891	503.273810484022	654.291171872269	396.26869819376	498.690190161919	369.665440230651	311.40594495762	492.621157139154	365.002313489942	351.031045523772	446.504782352198	319.248192859314	365.584183278625
Glyma0041s00220	0	0	0	0	0	0	0	0	0	0	0	0	0	0	0	0	0	0	0	0	0
Glyma0041s00230	0	0	0	0	0	0	0	0	0	0	0	0	0	0	0	0	0	0	0	0	0
Glyma0041s00240	32.584896284821	38.7403249459022	39.3514334619027	31.6235426187632	10.5058415208468	20.3138330331793	76.9649573086602	71.3735707805378	24.791376549804	49.4011102315604	28.760051510869	47.2614043717329	57.5141991466629	49.4205133998196	63.6966705595132	27.6917218510175	35.26592400869	28.8791498445089	29.2537616023854	54.3564069376769	31.095666163929
Glyma0041s00250	14.375689537421	10.2780453938108	16.2035314254893	10.5411808729211	6.00333801191243	6.34807282286852	22.3198376195115	34.0269349070006	8.85406305350144	17.4962265403443	8.98751609714656	21.8129558638767	22.2107679631422	18.7797950919314	36.398097462579	14.574590447904	19.3962582047795	14.4395749222545	13.857044969551	26.7954118706858	7.56381068852328
Glyma0041s00260	173.466653751547	286.994652150255	297.836339535185	264.847169432141	181.600974860351	218.373705106677	244.74856424154	137.767590111271	216.924544810785	180.108214385897	181.54782516236	63.6211212696404	154.306387954461	199.658874135271	220.410701301173	571.323945557835	432.007569106453	105.060355468817	383.378244157577	539.736153395243	289.946076393392
Glyma0041s00270	5.75027581496842	1.58123775289397	5.40117714182978	7.90588565469079	4.50250350893432	2.53922912914741	5.38754701160622	2.48977572490248	1.77081261070029	2.05837959298168	0	3.63549264397945	3.74076092010816	2.96523080398918	6.0663495770965	0	8.8164810021725	4.97916376629464	3.07934332656688	5.35908237413716	4.2021170491796
Glyma0041s00280	234.80292911121	188.167292594382	226.849439956851	279.341293132408	211.617664919913	215.83447597753	223.968025768201	258.936675389858	283.330017712046	273.764485866564	204.915367014941	163.597168979075	260.45047906253	269.836003163015	200.189536044184	131.171314031136	183.382804845188	189.208223119196	210.935017869831	182.974383916969	219.350509967175
Glyma0041s00290	472.480996129905	257.741753721717	457.556863586437	669.364985430487	607.837973706134	1244.22227328223	295.545436065255	318.691292787518	161.143947573726	350.953720603377	291.195521547548	210.858573350808	377.583055373417	757.122265285236	1159.68382748828	316.268612719516	528.98886013035	269.37275975654	434.18740904593	552.751067732433	545.434792983512
Glyma0041s00300	110.213619786895	128.870876860858	182.868426087665	175.247132012313	183.101809363329	130.770300151091	149.312017178801	135.277814386368	147.862852993474	143.057381712227	152.787773651491	99.9760477094349	171.139812094948	123.551283499549	162.780380318756	241.938201435206	139.300399834326	113.524933871518	152.427494665061	132.445892960818	140.350709442599
Glyma0041s00310	8.62541372245262	11.0686642702578	6.944370610924	17.1294189184967	12.0066760238249	8.88730195201593	13.0840427424722	10.7890281412441	7.9686567481513	11.3210877613993	7.19001287771725	9.08873160994863	14.4954485654191	12.8493334839531	17.1879904684401	30.6066399405983	33.5026278082555	4.48124738966517	15.3967166328344	22.9674958891593	8.4042340983592
Glyma0041s00330	0	0	0	0	0	0	0	0	0	0	0	0	0	0	0	0	0	0	0	0	0
Glyma0041s00340	0	0	0	0	0	0	0	0	0	0	0	0	0	0	0	0	0	0	0	0	0
Glyma0041s00350	125.54768862681	88.5493141620622	56.3265616219391	64.5647328466414	48.0267040952995	335.178245047458	54.6451196891488	55.6049911894888	31.8746269926052	38.0800224701612	37.7475676080155	167.232661623055	42.0835603512168	137.389027251498	149.636622901714	33.5215580301791	86.4015138212905	107.549937351964	80.0629264907389	78.8550692194468	91.6061516721152
Glyma0041s00360	372.809548670452	366.056539794953	277.003227702413	110.682399165671	196.609319890132	101.569165165896	183.176598394611	433.220976133032	316.090051010002	260.385018512183	215.700386331517	476.249536361308	255.306932797382	240.183695123123	124.360166330478	243.395660479996	158.696658039105	449.120571719776	215.554032859682	113.306313053186	258.850410229463
Glyma0042s00200	0	0	0	0	0	0	0	0	0	0	0	0	0	0	0	0	0	0.995832753258928	0	0	0
Glyma0042s00400	0	0	0	0	0	0	0	0	0	0	0	0	0	0	0	0	0	0	0	0	0
Glyma0042s00410	0	0	0	0	0	0	0	0	0	0	0	0	0	0	0	0	0	0	1.53967166328344	0	0
Glyma0042s00420	0	0	0	0	0	0	0	0	0	0	0	0	0	0	0	0	0	0	0	0	0
Glyma0042s00430	0	0	0	0	0	0	0	0	0	1.02918979649084	0	0	0	0	0	0	0	0	0	0	0
Glyma0042s00440	0.958379302494736	1.58123775289397	0.771596734547111	18.4470665276118	0	1.2696145645737	0.769649573086602	0	0	15.4378469473626	1.79750321942931	1.81774632198973	0.23379755750676	2.96523080398918	0	0	3.526592400869	0	0	0.765583196305309	0.84042340983592
Glyma0048s00200	0	0	0	0	0	0	0	0	0.885406305350144	0	0	0	0	0	0	0	0	0	0	0	0
Glyma0048s00210	0	0	1.54319346909422	0	0	0	0.769649573086602	1.65985048326832	0.885406305350144	1.02918979649084	0	0	0.23379755750676	1.97682053599278	0	0	0	0	0	0.765583196305309	0
Glyma0048s00220	7.66703441995789	13.4405208995987	7.71596734547111	9.22353326380592	9.00500701786865	5.07845825829482	6.15719658469282	8.2992524163416	6.19784413745101	9.26270816841758	17.9750321942931	10.9064779319384	6.54633161018927	11.8609232159567	5.05529131424708	1.4574590447904	7.053184801738	4.48124738966517	3.07934332656688	5.35908237413716	6.72338727868736
Glyma0048s00230	3.83351720997894	3.16247550578793	3.85798367273555	6.58823804557566	3.00166900595622	2.53922912914741	6.15719658469282	5.80947669143912	1.77081261070029	4.11675918596337	8.98751609714656	9.08873160994863	1.63658290254732	2.96523080398918	3.03317478854825	1.4574590447904	1.7632962004345	3.48541463640625	4.61901498985032	6.12466557044247	5.88296386885144
Glyma0048s00240	2.87513790748421	3.16247550578793	1.54319346909422	6.58823804557566	1.50083450297811	2.53922912914741	1.5392991461732	2.48977572490248	2.65621891605043	1.02918979649084	1.79750321942931	5.45323896596918	2.3379755750676	3.95364107198557	2.02211652569883	2.91491808958079	0	2.98749825977678	3.07934332656688	0.765583196305309	4.2021170491796
Glyma0048s00250	110.213619786895	94.0836462971911	110.338333040237	105.411808729211	88.5492356757084	88.8730195201593	107.750940232124	97.9311785128309	108.904975558068	112.181687817502	107.850193165759	92.705062421476	112.456625160751	89.9453343876717	89.9841853935981	71.4154931947294	111.087660627374	125.972843287254	60.0471948680542	60.4810725081194	68.0742961967095
Glyma0048s00260	3.83351720997894	7.90618876446984	10.0307575491124	6.58823804557566	12.0066760238249	7.61768738744222	10.7750940232124	8.2992524163416	16.8227198016527	6.17513877894505	3.59500643885862	3.63549264397945	5.14354626514872	6.91887187597474	11.1216408913436	4.37237713437119	17.632962004345	8.46457840270089	13.857044969551	11.4837479445796	7.56381068852328
Glyma0048s00270	44.0854479147579	64.0401289922057	75.6164799856168	71.1529708922171	57.0317111131681	83.7945612618644	100.824094074345	73.8633465054403	66.4054729012608	75.1308551438315	62.9126126800259	74.5275992015788	63.5929356418387	57.3277955437907	64.7077288223627	71.4154931947294	70.53184801738	55.2687178058705	98.5389864501402	81.1518188083627	105.893349639326
Glyma0048s00280	221.385618876284	168.401820683208	138.115815483933	172.611836794082	142.57927778292	243.765996398151	343.263709596625	204.161609442003	170.883416932578	170.84550621748	255.245457158962	267.20870933249	146.123473441725	234.253233515145	264.897264866547	214.246479584188	400.268237498632	316.674815536339	220.173047849532	269.485285099469	261.371680458971
Glyma0048s00290	351.725204015568	300.435173049854	295.521549331543	324.141311842322	238.632685973519	387.23244219498	401.757077151206	366.826956802299	341.766833865156	380.800224701612	391.85570183559	294.474904162336	316.79569042166	382.514773714604	327.582877163211	262.342628062271	299.760354073865	322.151895679263	278.680571054303	364.417601441327	366.424606688461
Glyma0048s00300	100.629826761947	24.5091851698565	5.40117714182978	11.8588284820362	19.5108485387154	34.27959324349	26.9377350580311	7.46932717470744	9.73946935885159	7.2043285754359	3.59500643885862	12.7242242539281	6.07873649517575	5.93046160797835	21.2322235198377	0	33.5026278082555	21.4104041950669	7.69835831641721	95.6978995381636	13.4467745573747
Glyma0048s00310	115.963895601863	75.8994121389104	63.2709322328631	83.0117993742533	46.5258695923214	29.2011349851952	86.9704017587861	156.025945427222	100.050912504566	81.3059939227765	68.3051223383138	99.9760477094349	34.8358360685072	126.516514303538	58.6413792452662	71.4154931947294	52.898886013035	52.2812195460937	107.777016429841	77.3239028268362	94.9678453114589
Glyma0048s00320	46.9605858222421	71.1556988802285	99.5359787565773	110.682399165671	87.0484011727303	88.8730195201593	74.6560085894004	68.0538698140012	109.790381863418	96.7438408701392	88.0776577520363	92.705062421476	92.1162376576634	69.1887187597474	69.7630201366097	45.1812303885023	38.792516409559	54.770801429241	52.348836551637	45.9349917783185	51.2658279999911
Glyma0048s00330	217.552101666305	135.986446748881	149.689766502139	249.03539812276	169.594298836526	281.854433335362	238.591367656847	200.011983233833	147.862852993474	157.466038863099	116.837709262905	187.227871164942	158.74854154709	199.658874135271	205.244827358432	180.724921554009	227.465209856051	147.881163858951	166.284539634612	265.657369117942	225.233473836026
Glyma0048s00340	187.842343288968	173.936152818336	219.133472611379	255.623636168336	202.612657902045	242.496381833577	194.72134199091	232.379067657565	213.382919589385	209.954718484132	168.965302626355	183.592378520962	209.24881396855	201.635694671264	223.443876089721	192.384593912332	199.252470649099	174.270731820312	157.046509654911	231.971708480509	185.733573573738
Glyma0048s00350	0.958379302494736	0.790618876446984	2.31479020364133	1.31764760911513	0	2.53922912914741	0.769649573086602	0	0	0	0	1.81774632198973	1.1689877875338	0	2.02211652569883	1.4574590447904	0	0	0	0	2.52127022950776
Glyma0053s00200	0	0	0.771596734547111	0	0	0	0	0	0	0	0	0	0.935190230027039	0	0	1.4574590447904	0	0	0	0	0
Glyma0053s00210	0	0	0	0	0	0	0	0	0	0	0	0	0	0	0	0	0	0	0	0	0
Glyma0056s00200	0	0	0	0	0	0	0	0	0	0	0	0	0	0	0	0	0	0	0	0	0
Glyma0057s00210	0	0	0	0	0	0	0	0	0	0	0	0	0	0	0	0	0	0	0	0	0
Glyma0057s00220	0	0	0	0	0	0	0	0	0	0	0	0	0	0	0	0	0	0	0	0	0
Glyma0057s00230	0	0	0	0	0	0	0	0	0	0	0	0	0	0	0	0	0	0	0	0	0
Glyma0057s00240	0	0	0	0	0	0	0	0	0	0	0	0	0	0	0	0	0	0	0	0	0
Glyma0057s00250	0	0	0	0	0	0	0	0	0	0	0	0	0	0	0	0	0	0.497916376629464	0	0	0
Glyma0057s00260	0	0	0	0	0	0	0	0	0	0	0	0	0	0	0	0	0	0	0	0	0
Glyma0057s00270	0	0	0	0	0	0	0	0	0	0	0	0	0	0	0	0	0	0	0	0	0
Glyma0057s00280	0	0	0	0	0	0	0	0	0	0	0	0	0	0	0	0	0	0	0	0	0
Glyma0060s00200	0	0	0	0	1.50083450297811	0	0	0	0	0	0	0	0	0	0	0	0	0	0	0	0
Glyma0060s00210	0	0	0.771596734547111	0	0	0	0	0	0	0	0	0	0	0	0	0	0	0	0	0.765583196305309	0
Glyma0060s00220	0	0	0	0	0	0	0	0	0	0	0	0	0.23379755750676	0	0	0	0	0	0	0	0
Glyma0060s00230	0	0	0	0	0	0	0	0	0	0	0	0	0	0	0	0	0	0	0	0	0
Glyma0060s00240	0	0	0	0	0	0	0	0	0	0	0	0	0	0	0	0	0	0	0	0	0
Glyma0060s00260	0	0	0	0	0	0	0	0	0	0	0	0	0	0	0	0	0	0	0	0	0
Glyma0060s00280	0	0	0	0	0	0	0	0	0	0	0	0	0	0	0	0	0	0	0	0	0
Glyma0060s00290	0	0	0	0	0	0	0	0	0	0	0	0	0	0	0	0	0	0	0	0	0
Glyma0060s00300	0	0	0	0	0	0	0	0	0	0	0	0	0	0	0	0	0	0	0	0.765583196305309	0
Glyma0060s00330	0	0	1.54319346909422	0	0	0	0	0	0	0	0	0	0	0	0	0	0	0	0	0	0
Glyma0060s00340	0	0	0	0	0	0	0	0	0	0	0	0	0	0	0	0	0	0	0	0	0
Glyma0060s00360	0	0	0	0	0	0	0	0	0	0	0	0	0	0	0	0	0	0	0	0	0
Glyma0060s00370	0	0	0	0	0	0	0	0	0	0	0	0	0	0	0	0	0	0	0	0	0
Glyma0066s00200	0	0	0	0	0	0	0	0	0	0	0	0	0	0	1.01105826284942	0	0	0	0	0	0
Glyma0066s00210	0	0	0	0	0	0	0	0	0	0	0	0	0	0	0	0	0	0	0	0	0
Glyma0066s00220	0	0	0	0	0	0	0	0	0	0	0	0	0	0	0	0	0	0	0	0	0
Glyma0066s00230	0	0	0	0	0	0	0	0	0	0	0	0	0	0	0	0	0	0	0	0	0
Glyma0066s00240	0	0	0	0	0	0	0	0	0	0	0	0	0	0	0	0	0	0	0	0	0
Glyma0070s00200	13.4173102349263	0	0	22.4000093549572	0	0	0	0	16.8227198016527	15.4378469473626	0	0	0	0.988410267996392	0	21.8618856718559	0	0	0	0	12.6063511475388
Glyma0070s00210	0.958379302494736	0	0	1.31764760911513	0	0	0	0	0	0	0	0	0	0	0	4.37237713437119	0	0	0	0	5.88296386885144
Glyma0079s00210	23.9594825623684	0.790618876446984	6.17277387637689	0	3.00166900595622	0	0.769649573086602	4.97955144980496	0.885406305350144	1.02918979649084	1.79750321942931	3.63549264397945	5.37734382265548	2.96523080398918	3.03317478854825	1.4574590447904	1.7632962004345	5.4770801429241	0	1.53116639261062	1.68084681967184
Glyma0079s00220	0	0	0	0	0	0	0	0	0	0	0	0	0	0	0	0	0	0	0	0	0
Glyma0079s00230	0	1.58123775289397	0	0	0	0	0	0	0	0	0	0	0	0	0	0	0	0	0	0	0
Glyma0079s00240	0	0	0	0	0	0	0	0	0	0	0	0	0	0	0	0	0	0	0	0	0
Glyma0079s00250	0	0	0	0	0	0	0	0	0	0	0	0	0	0	0	0	0	0	0	0	0
Glyma0079s00260	1.91675860498947	0	0	0	0	0	0	0	0	0	0	0	0	0	0	0	0	0.497916376629464	0	0	0
Glyma0079s00270	16.2924481424105	13.4405208995987	13.888741221848	11.8588284820362	18.0100140357373	17.7746039040319	7.69649573086602	24.8977572490248	14.1665008856023	12.3502775578901	16.1775289748638	5.45323896596918	11.689877875338	11.8609232159567	8.08846610279533	0	12.3430734030415	10.4562439092187	7.69835831641721	13.7804975334956	17.6488916065543
Glyma0079s00280	0	0	0	0	0	0	0	0	0	0	0	0	0.46759511501352	0.988410267996392	1.01105826284942	1.4574590447904	0	0.497916376629464	0	0.765583196305309	0
Glyma0079s00290	0	0	0	0	0	0	0	0	0	0	0	0	0	0	0	0	0	0	0	0	0
Glyma0079s00300	0	0	0	0	0	0	0	0	0	0	0	0	0	0	0	0	0	0	0	0	0
Glyma0079s00360	0	0	0	0	0	0	0	0	0	0	0	0	0	0	0	0	0	0	0	0	0
Glyma0079s00370	0	0	0	0	0	0	0	0	0	0	0	0	0	0	0	0	0	0	0	0	0
Glyma0080s00200	0	0	0	0	0	0	0	0	0	1.02918979649084	0	0	0	0	0	0	0	0	0	0	0
Glyma0080s00220	0	0	0	1.31764760911513	0	0	0	0	0	1.02918979649084	0	0	0	0	0	0	0	0	0	0	0
Glyma0080s00230	0	0	0	0	0	0	0	0	0	0	0	0	0	0	0	0	0	0	0	0	0
Glyma0084s00200	0	0	0	0	0	0	0	0	0	0	0	0	0	0	0	0	0	0	0	0	0
Glyma0084s00210	85.2957579220315	67.2026044979936	52.4685779492035	69.835323283102	67.5375526340149	112.99569624706	131.610076997809	77.1830474719769	48.6973467942579	81.3059939227765	118.635212482335	141.784213115199	44.8891310412979	107.736719211607	140.537098536069	52.4685256124543	109.324364426939	102.07285720904	81.6025981540224	81.917402004668	89.9253048524434
Glyma0084s00240	0	0	0	0	0	0	0	0	0	0	0	0	0	0	0	0	0	0	0	0	0
Glyma0084s00250	0	0	0	0	0	0	0	0	0	0	0	0	0	0	0	0	0	0	0	0	0
Glyma0086s00220	0	0	0	0	0	0	0	0	0	0	0	0	0	0	0	0	0	0	0	0	0
Glyma0090s00200	0	0	0	0	0	0	0	0	0	0	0	0	0	0	0	0	0	0	0	0	0
Glyma0090s00210	0	0	0	0	0	0	0	0	0	0	0	0	0	0	0	0	0	0	0	0	0
Glyma0090s00230	0	0	0	0	0	0	0	0	0	0	0	0	0	0	0	0	0	0	0	0	0
Glyma0091s00210	0	0	0	0	0	0	0	0	0	0	0	0	0	0	0	0	0	0	0	0	0
Glyma0091s00230	0	0	0	0	0	0	0	0	0	0	0	0	0	0	0	0	0	0	0	0	0
Glyma0092s00200	29.7097583773368	45.0652759574781	33.9502563200729	47.4353139281447	82.545897663796	90.142634084733	18.4715897540785	14.9386543494149	18.593532412353	21.6129857263077	14.3800257554345	56.3501359816815	103.104722860481	65.2350776877619	87.9620688678992	240.480742390415	146.353584636064	65.2270453384598	103.158001439991	116.368645838407	71.4359898360532
Glyma0092s00210	51.7524823347157	67.2026044979936	104.937155898407	104.094161120095	127.570932753139	83.7945612618644	102.363393220518	68.8837950556353	121.30066383297	94.6854612771575	86.2801545326069	58.1678823036712	93.9866181177174	70.1771290277438	113.238525439135	72.8729522395198	70.53184801738	45.3103902732812	93.9199714602899	71.1992372563937	59.6700620983503
Glyma0092s00230	141.840136769221	167.611201806761	98.7643820220302	171.294189184967	199.610988896088	234.878694446135	250.136111253146	142.747141561076	176.195854764679	210.983908280623	192.332844478936	225.400543926726	166.463860944813	232.276412979152	230.521283929667	186.554757733171	241.571579459527	261.904014107098	289.458272697287	280.969033044048	312.637508458962
Glyma0092s00240	65.169792569642	79.0618876446984	65.5857224365044	68.5176756739868	94.5525736876208	63.4807282286852	98.5151453550851	68.0538698140012	78.8011611761628	58.663818399978	71.9001287771725	85.4340771335171	54.9424260140885	79.0728214397113	52.5750296681697	52.4685256124543	100.507883424767	81.6582857672321	53.8885082149204	56.6531565265929	72.2764132458891
Glyma0095s00220	0	0	0	0	0	0	0	0	0	0	0	0	0	0	0	0	0	0	0	0	0
Glyma0095s00250	0	0	0	0	0	0	0.769649573086602	0	0	0	0	0	0	0	0	0	0	0	0	0	0
Glyma0095s00260	0	0	0	0	0	0	0	0	0	0	0	0	0	0	0	0	0	0	0	0	0
Glyma0097s00210	0	0	0	0	0	0	0	0	0	0	0	0	0	0	0	0	0	0	0	0	0
Glyma0101s00200	0	0	0	0	0	0	0	0	0	0	0	0	0	0	0	0	0	0	0	0	0
Glyma0101s00230	0	0	0	0	0	0	0	0	0	0	0	0	0	0	0	0	0	0	0	0	0
Glyma0101s00250	0	0	0	0	0	0	0	0	0	0	0	0	0	0	0	0	0	0	0	0	0
Glyma0103s00200	3.83351720997894	3.16247550578793	7.71596734547111	2.63529521823026	6.00333801191243	0	0.769649573086602	3.31970096653664	3.54162522140058	4.11675918596337	1.79750321942931	3.63549264397945	1.87038046005408	2.96523080398918	5.05529131424708	4.37237713437119	5.2898886013035	0.995832753258928	0	0	0.84042340983592
Glyma0103s00210	0	0	0	0	0	0	0	0	0	0	0	0	0.23379755750676	0	0	0	0	0	0	0	0
Glyma0103s00220	0	0	0	0	0	0	0	0	0	0	0	0	0	0	0	0	0	0	0	0	0
Glyma0103s00230	0	0	0	0	0	0	0	0	0	1.02918979649084	0	0	0	0	0	0	0	0	0	0	0
Glyma0103s00240	0	0	0	0	0	0	0	0.82992524163416	0	0	0	0	0	0.988410267996392	0	0	0	0	0	0	0
Glyma0103s00250	0	0	0	0	0	0	0	0	0	0	0	0	0.23379755750676	0	0	0	0	0.497916376629464	0	0	0
Glyma0103s00260	0	0	0	0	0	2.53922912914741	1.5392991461732	0.82992524163416	0	1.02918979649084	0	1.81774632198973	0	0	0	0	0	0	1.53967166328344	0	0
Glyma0103s00270	0	0.790618876446984	1.54319346909422	0	1.50083450297811	0	0.769649573086602	0	0	0	0	0	0.23379755750676	0	0	0	0	0	0	0	0
Glyma0103s00280	0	0	0	0	0	0	0	0	0	0	0	0	0.23379755750676	0	0	0	0	0	0	0	0
Glyma0103s00290	0	0	2.31479020364133	0	0	0	0.769649573086602	0.82992524163416	0	0	0	0	0.23379755750676	0	0	0	0	0	0	0	0
Glyma0107s00210	0	0	0	0	0	0	0	0	0	0	0	0	0	0	0	0	0	0	0	0	0
Glyma0107s00220	0	0	0	0	0	0	0	0	0	0	0	0	0	0	0	0	0	0	0	0	0
Glyma0109s00200	0	0	0	0	0	0	0	0	0.885406305350144	0	0	0	0	0	0	0	0	0	0	0	0
Glyma0121s00200	0	0	0	0	1.50083450297811	0	0	0	0	0	0	0	0	0	0	0	0	0	0	0	0
Glyma0121s00210	0	0	0	0	0	0	0	0	0	0	0	0	0	0	0	0	0	0	0	0	0
Glyma0121s00220	0	0	0	0	0	0	0	0	0	0	0	0	0	0	0	0	0	0	0	0	0
Glyma0121s00230	0	0	0	0	0	0	0	0	0	0	0	0	0	0	0	0	0	0	0	0	0
Glyma0121s00240	22.0427239573789	15.8123775289397	14.6603379563951	27.6705997914178	10.5058415208468	40.6276660663585	14.6233418886454	12.4488786245124	3.54162522140058	17.4962265403443	17.9750321942931	16.3597168979075	7.71531939772307	31.6291285758845	25.2764565712354	1.4574590447904	3.526592400869	5.97499651955357	6.15868665313376	3.82791598152654	15.1276213770466
Glyma0128s00210	0	0	0	0	0	0	0	0	0	0	0	0	0	0	0	0	0	0	0	0	0
Glyma0128s00220	0	0	0	0	0	0	0	0	0	0	0	0	0	0	0	0	0	0	0	0	0
Glyma0142s00220	0	0	0	0	0	0	0	0	0	0	0	0	0	0	0	0	0	0	0	0	0
Glyma0142s00230	0	0	0	0	0	0	0	0	0	0	0	0	0	0	0	0	0	0	0	0	0
Glyma0146s00200	0	0	0	0	0	0	0	0	0	0	0	0	0	0	0	0	0	0	0	0	0
Glyma0146s00220	0	0	0	0	0	0	0	0	0	0	0	0	0	0	0	0	0	0	0	0	0
Glyma0156s00200	0	0	0	0	0	0	0	0	0	0	0	0	0	0	0	0	0	0	0	0	0
Glyma0165s00200	0.958379302494736	0.790618876446984	2.31479020364133	0	3.00166900595622	2.53922912914741	0.769649573086602	0	0	1.02918979649084	3.59500643885862	1.81774632198973	0.46759511501352	0.988410267996392	0	1.4574590447904	0	1.99166550651786	0	0	0
Glyma0169s00200	854.874337825304	1083.14786073237	1372.67059075931	1581.17713093816	1437.79945385303	1787.61730691977	1381.52098369045	917.897317247381	1533.52372086645	1653.90800296078	1596.18285885323	1014.30244767027	1203.12223092979	1185.10391132767	971.626990598289	760.793621380587	901.04435842203	633.349631072678	908.40628133723	1381.87766933108	1157.26303534406
Glyma0169s00210	1053.25885344171	834.102914651568	625.764951717707	620.612023893227	484.769544461929	822.71023784376	1099.82923994075	685.518249589816	454.213434644624	566.054388069963	877.181571081504	828.892322827315	585.89667911194	992.363909068377	1061.61117599189	1042.08321702513	1498.80177036933	980.895261960044	1442.67234849658	1411.73541398699	1314.42221298338
Glyma0175s00200	0.958379302494736	1.58123775289397	3.08638693818844	0	3.00166900595622	0	0	0	0.885406305350144	1.02918979649084	0	0	1.63658290254732	0.988410267996392	3.03317478854825	7.28729522395198	0	0.995832753258928	3.07934332656688	0.765583196305309	0.84042340983592
Glyma0183s00200	0	0	0	0	0	0	0	0	0	0	0	0	0	0	0	0	0	0	0	0	0
Glyma0196s00200	0	0	0	0	0	0	0.769649573086602	0	0.885406305350144	0	0	0	0	0	0	0	0	0.497916376629464	0	0	0
Glyma0196s00210	0	0	0	0	0	0	0	0	0	0	0	0	0	0	0	0	0	0	0	0	0
Glyma01g00200	3.83351720997894	14.2311397760457	7.71596734547111	5.27059043646053	6.00333801191243	8.88730195201593	5.38754701160622	0.82992524163416	10.6248756642017	1.02918979649084	5.39250965828793	9.08873160994863	5.37734382265548	1.97682053599278	5.05529131424708	7.28729522395198	1.7632962004345	5.4770801429241	6.15868665313376	0.765583196305309	2.52127022950776
Glyma01g00210	32.584896284821	37.9497060694552	29.3206759127902	17.1294189184967	28.5158555565841	41.8972806309322	36.9431795081569	34.0269349070006	31.8746269926052	39.109212266652	46.7350837051621	39.990419083774	29.4584922458517	36.5711799158665	43.4755053025249	23.3193447166463	22.9228506056485	32.8624808575446	15.3967166328344	18.3739967113274	31.095666163929
Glyma01g00220	0	0	0	0	0	0	0	0	0	2.05837959298168	0	0	0.23379755750676	0	0	0	0	0	0	0.765583196305309	0
Glyma01g00230	0	0	0	0	0	0	0	0	0	0	1.79750321942931	0	0	0	0	0	0	0.995832753258928	0	0	0
Glyma01g00240	0	0	0.771596734547111	1.31764760911513	0	0	0	0	0	0	0	0	0	0	0	0	0	0	0	0	0.84042340983592
Glyma01g00260	1.91675860498947	0	0.771596734547111	2.63529521823026	1.50083450297811	0	0	0	1.77081261070029	6.17513877894505	1.79750321942931	0	0	0	0	0	0	0.995832753258928	0	0	0.84042340983592
Glyma01g00270	65.169792569642	73.5275555095695	102.622365694766	83.0117993742533	85.5475666697522	43.1668951955059	88.5097009049593	97.9311785128309	106.248756642017	71.0140959578681	97.0651738491828	69.0743602356096	71.3082550395617	76.1075906357222	100.094768022092	72.8729522395198	52.898886013035	89.6249477933035	29.2537616023854	18.3739967113274	31.9360895737649
Glyma01g00280	0	0	3.08638693818844	1.31764760911513	3.00166900595622	0	0.769649573086602	1.65985048326832	1.77081261070029	0	0	1.81774632198973	1.40278534504056	0	4.04423305139767	2.91491808958079	0	0.995832753258928	0	0.765583196305309	0.84042340983592
Glyma01g00290	0	0	0	0	0	0	0	0	0	1.02918979649084	0	0	0.46759511501352	0	0	0	0	0	0	0	0
Glyma01g00300	80.5038614095578	63.2495101157587	82.5608505965408	69.835323283102	84.0467321667741	73.6376447452748	95.4365470627387	98.7611037544651	91.1968494510649	95.7146510736483	98.8626770686121	81.7985844895376	63.1253405268251	82.0380522437005	82.9067775536521	68.5005751051486	72.2951442178145	60.7457979487946	53.8885082149204	60.4810725081194	63.031755737694
Glyma01g00320	32.584896284821	25.2998040463035	47.0674008073738	46.1176663190296	37.5208625744527	25.3922912914741	37.7128290812435	34.0269349070006	37.1870648247061	34.9924530806886	17.9750321942931	19.995209541887	39.2779896611356	45.466872327834	35.3870391997296	29.1491808958079	42.319108810428	34.356229987433	52.348836551637	39.0447430115708	26.8935491147494
Glyma01g00330	0	0	0	0	0	0	0	0	0	0	0	0	0	0	0	0	0	0	0	0	0
Glyma01g00340	0	0	0	0	0	0	0.769649573086602	0	0	0	0	0	0.23379755750676	0	0	0	0	0	0	0	0
Glyma01g00350	3.83351720997894	3.95309438223492	2.31479020364133	1.31764760911513	0	0	1.5392991461732	0.82992524163416	0	2.05837959298168	3.59500643885862	0	0.701392672520279	0.988410267996392	0	0	0	2.48958188314732	1.53967166328344	1.53116639261062	0.84042340983592
Glyma01g00360	0	0	0.771596734547111	1.31764760911513	0	0	0	0.82992524163416	0	0	0	0	0	0	0	0	0	0.497916376629464	0	0	1.68084681967184
Glyma01g00370	0	0.790618876446984	0	0	0	0	0	0	0	0	0	0	0	0	0	0	0	0	1.53967166328344	0	0.84042340983592
Glyma01g00380	149.507171189179	172.354915065442	184.411619556759	205.553027021961	166.59262983057	237.417923575283	177.019401809919	143.57706680271	202.758043925183	197.604440926242	204.915367014941	156.326183691116	195.688555633158	187.797950919314	189.067895152841	158.863035882153	134.010511233022	175.266564573571	177.062241277596	166.897136794557	157.159177639317
Glyma01g00390	0	0	0	0	0	0	0.769649573086602	0.82992524163416	0	0	0	0	0	0.988410267996392	0	0	0	0	0	0	0
Glyma01g00400	527.108616372105	384.240773953234	336.41617626254	308.329540532941	342.190266679009	553.551950154135	363.274598496876	308.732189887908	247.02835919269	311.844508336725	291.195521547548	278.115187264428	307.443788121389	331.117439778791	325.560760637512	335.215580301791	384.398571694721	321.653979302634	406.473319106828	452.459669016438	447.105254032709
Glyma01g00410	84.3373786195368	64.0401289922057	60.9561420292218	26.3529521823026	36.0200280714746	55.863040841243	35.4038803619837	37.3466358735372	31.8746269926052	21.6129857263077	19.7725354137224	19.995209541887	31.0950751483991	33.6059491118773	39.4312722511272	13.1171314031136	26.4494430065175	33.8583136108035	16.9363882961179	24.4986622817699	20.1701618360621
Glyma01g00420	74.7535855945894	71.9463177566755	108.023542836596	150.211827439125	109.560918717402	116.804539940781	91.5882991973057	72.203496022172	118.644444916919	95.7146510736483	100.660180288041	59.9856286256609	109.417256913164	100.817847335632	115.260641964833	46.6386894332927	51.1355898126005	31.8666481042857	43.1108065719364	55.8875733302876	39.4999002622882
Glyma01g00430	502.190754507242	342.337973501544	372.681222786254	316.235426187632	294.163562583709	420.242420873896	486.418530190733	424.091798475056	365.67280410961	330.36992467356	375.678172860726	319.923352670192	307.443788121389	427.981646042438	448.909868705141	355.620006928857	396.741645097763	389.370606524241	304.854989330121	379.729265367433	369.786300327805
Glyma01g00440	0	0	0.771596734547111	0	0	0	0	0	0	1.02918979649084	0	0	0	0	0	0	0	0	0	0	0
Glyma01g00450	105.421723274421	117.802212590601	154.319346909422	139.670646566204	28.5158555565841	144.736060361402	162.396059921273	99.5910289960993	80.5719737868631	68.9557163648864	115.040206043476	356.278279109986	60.319769836744	191.7515919913	301.295362329126	59.7558208364063	79.3483290195525	59.2520488189062	47.7298215617867	32.9200774411283	36.1382066229445
Glyma01g00460	52.7108616372105	113.849118208366	114.96791344752	115.952989602132	138.076774273986	148.544904055123	106.211641085951	84.6523746466844	160.258541268376	117.327636799956	111.445199604617	87.2518234555068	104.507508205522	81.0496419757041	94.0284184449957	71.4154931947294	59.952070814773	58.7541324422767	93.9199714602899	78.0894860231415	70.5955664262172
Glyma01g00470	96.7963095519683	83.0149820269333	76.388076720164	57.9764948010658	76.5425596518835	78.7161030035696	70.0381111508808	67.223944572367	65.5200665959107	97.77303066663	70.1026255577431	92.705062421476	67.8012916769603	52.3857442038088	93.0173601821463	64.1281979707774	56.425478413904	71.6999582346428	87.7612848071561	81.917402004668	73.116836655725
Glyma01g00480	1.91675860498947	3.95309438223492	0.771596734547111	1.31764760911513	0	0	0.769649573086602	1.65985048326832	1.77081261070029	0	0	1.81774632198973	1.87038046005408	0.988410267996392	0	0	1.7632962004345	0	0	0	0.84042340983592
Glyma01g00490	2.87513790748421	5.53433213512889	2.31479020364133	2.63529521823026	0	0	0.769649573086602	0	1.77081261070029	3.08756938947253	0	0	0.935190230027039	3.95364107198557	1.01105826284942	43.7237713437119	14.106369603476	1.49374912988839	1.53967166328344	2.29674958891593	0
Glyma01g00500	34.5016548898105	20.5560907876216	9.25916081456533	3.9529428273454	22.5125175446716	3.80884369372111	15.392991461732	6.63940193307328	13.2810945802522	13.3794673543809	7.19001287771725	10.9064779319384	3.27316580509464	9.88410267996392	4.04423305139767	8.74475426874238	5.2898886013035	50.2895540395758	6.15868665313376	6.89024876674778	10.925504327867
Glyma01g00510	228.094273993747	248.254327204353	232.25061709868	181.835370057888	142.57927778292	111.726081682486	179.328350529178	335.289797620201	265.621891605043	231.56770421044	190.535341259507	252.666738756572	194.051972730611	205.58933574325	162.780380318756	252.140414748739	148.116880836498	217.091540210446	195.538301236997	149.288723279535	165.563411737676
Glyma01g00520	395.810651930326	332.059928107733	301.69432320792	208.188322240191	264.146872524147	196.790257508924	206.266085587209	403.343667434202	285.986236628097	330.36992467356	230.080412086952	279.932933586418	279.621878778085	247.102566999098	229.510225666818	313.353694629935	211.59554405214	387.876857394352	247.887137788634	213.597711769181	318.520472327814
Glyma01g00530	70.9200683846105	104.361691691002	88.7336244729177	6.58823804557566	1.50083450297811	0	16.9322906079053	34.0269349070006	15.0519071909525	14.4086571508718	48.5325869245914	32.7194337958151	18.7038046005408	14.8261540199459	3.03317478854825	4.37237713437119	10.579777202607	7.96666202607142	73.9042398376052	1.53116639261062	26.8935491147494
Glyma01g00540	332.557617965673	303.597648555642	353.391304422577	397.92957795277	204.113492405023	276.775975077067	354.038803619837	351.888302452884	240.830515055239	172.903885810462	328.943089155564	179.956885876983	190.778806925516	509.031288018142	291.184779700632	139.916068299878	255.677949063003	240.493609912031	164.744867971328	182.974383916969	198.339924721277
Glyma01g00550	0.958379302494736	0	0.771596734547111	0	0	0	0	0.82992524163416	0	0	1.79750321942931	0	0.46759511501352	0	1.01105826284942	0	0	0	0	0.765583196305309	0
Glyma01g00560	126.506067929305	94.874265173638	94.1348016147475	108.047103947441	78.0433941548616	170.128351652876	140.076222301762	122.828935761856	118.644444916919	121.444395985919	172.560309065214	114.518018285353	103.806115533001	111.690360283592	82.9067775536521	53.9259846572447	118.140845429112	103.566606338928	234.030092819083	230.440542087898	226.073897245862
Glyma01g00570	115.005516299368	83.0149820269333	94.9063983492946	80.376504156023	76.5425596518835	58.4022699703904	103.902692366691	94.6114775462943	100.050912504566	101.889789852593	124.027722140622	83.6163308115274	87.4402865075282	108.725129479603	101.105826284942	75.7878703291006	84.638217620856	94.1061951829687	109.316688093124	102.588148304911	110.095466688505
Glyma01g00580	0	0	0	0	0	0	0	0	0	0	0	0	0	0	0	0	0	0	0	0	0
Glyma01g00590	43.1270686122631	9.4874265173638	20.0615150982249	1.31764760911513	3.00166900595622	7.61768738744222	2.30894871925981	3.31970096653664	0	4.11675918596337	0	3.63549264397945	1.1689877875338	2.96523080398918	3.03317478854825	1.4574590447904	0	2.98749825977678	0	4.59349917783185	0.84042340983592
Glyma01g00600	146.632033281695	60.8776534864177	55.554964887392	79.0588565469079	85.5475666697522	48.2453534538007	30.0163333503775	117.849384312051	55.7805972370591	82.3351837192674	50.3300901440207	76.3453455235685	85.3361084899673	145.29630939547	66.7298453480615	56.8409027468255	52.898886013035	104.064522715558	109.316688093124	72.7304036490043	155.478330819645
Glyma01g00610	115.963895601863	74.3181743860165	104.937155898407	102.77651351098	90.0500701786865	135.848758409386	93.8972479165655	117.849384312051	94.7384746724654	96.7438408701392	77.2926384354604	89.0695697774966	115.028398293326	81.0496419757041	102.116884547791	75.7878703291006	79.3483290195525	79.1687038840847	107.777016429841	86.5109011824999	86.5636112130997
Glyma01g00620	2.87513790748421	9.4874265173638	3.08638693818844	9.22353326380592	13.507510526803	13.9657602103107	4.61789743851961	9.12917765797576	3.54162522140058	1.02918979649084	3.59500643885862	19.995209541887	5.61114138016223	3.95364107198557	5.05529131424708	7.28729522395198	3.526592400869	10.9541602858482	13.857044969551	3.82791598152654	4.2021170491796
Glyma01g00630	0	0	0	0	0	0	0.769649573086602	0	0	0	1.79750321942931	0	0	0	0	0	0	0	0	1.53116639261062	0
Glyma01g00640	6.70865511746315	6.32495101157587	6.944370610924	11.8588284820362	18.0100140357373	16.5049893394581	14.6233418886454	17.4284300743174	10.6248756642017	14.4086571508718	16.1775289748638	10.9064779319384	10.0532949727907	8.89569241196753	9.09952436564475	8.74475426874238	22.9228506056485	10.9541602858482	20.0157316226847	13.7804975334956	10.925504327867
Glyma01g00650	1.91675860498947	1.58123775289397	3.08638693818844	2.63529521823026	3.00166900595622	0	1.5392991461732	1.65985048326832	4.42703152675072	2.05837959298168	7.19001287771725	1.81774632198973	1.1689877875338	1.97682053599278	3.03317478854825	2.91491808958079	1.7632962004345	1.99166550651786	1.53967166328344	0.765583196305309	5.88296386885144
Glyma01g00660	0.958379302494736	1.58123775289397	1.54319346909422	0	0	0	0.769649573086602	0	0.885406305350144	2.05837959298168	0	0	0.701392672520279	0	0	0	1.7632962004345	3.98333101303571	0	0	0
Glyma01g00670	39.2935514022842	41.1121815752431	66.3573191710515	63.2470852375263	63.0350491250805	54.5934262766693	77.7346068817468	68.8837950556353	108.019569252718	53.5178694175238	73.6976319966018	41.8081654057637	59.6183771642237	60.2930263477799	60.663495770965	27.6917218510175	49.372293612166	35.8499791173214	47.7298215617867	37.5135766189601	36.1382066229445
Glyma01g00680	271.22134260601	303.597648555642	349.533320749841	313.600130969401	235.631016967563	333.908630482884	352.499504473664	397.534190742763	327.600332979553	344.778581824432	343.323114910998	209.040827028818	281.959854353152	332.105850046788	208.27800214698	316.268612719516	320.919908479079	261.904014107098	284.839257707437	382.791598152654	338.690634163876
Glyma01g00690	70.9200683846105	119.383450343495	193.670780371325	185.788312885234	201.111823399067	163.780278830008	142.385171021021	131.128188178197	186.82073042888	143.057381712227	145.597760773774	129.059988861271	165.294873157279	120.58605269556	178.957312524347	126.798936896764	107.561068226505	93.1103624297097	146.268808011927	122.493311408849	87.4040346229356
Glyma01g00700	0	0.790618876446984	0	0	0	0	0	0.82992524163416	1.77081261070029	0	0	0	0	0	0	2.91491808958079	1.7632962004345	0.497916376629464	7.69835831641721	2.29674958891593	1.68084681967184
Glyma01g00710	38.3351720997894	26.8810417991974	20.0615150982249	22.4000093549572	13.507510526803	57.1326554058167	53.8754701160622	34.0269349070006	17.7081261070029	32.934073487707	26.9625482914397	54.5323896596918	23.379755750676	43.4900517918412	49.5418548796214	80.1602474634718	114.614253028243	82.1562021438615	89.3009564704396	133.977059353429	112.616736918013
Glyma01g00720	110.213619786895	117.802212590601	141.202202422121	92.2353326380592	120.066760238249	116.804539940781	70.8077607239674	88.8020008548552	91.1968494510649	90.5687020911941	79.0901416548897	116.335764607342	136.303976026441	97.8526165316428	112.227467176285	209.874102449817	197.489174448664	162.818655157835	324.870720952806	278.672283455132	213.467546098324
Glyma01g00730	30.6681376798315	31.6247550578793	27.777482443696	64.5647328466414	94.5525736876208	185.363726427761	130.070777851636	33.1970096653664	5.31243783210087	72.043285754359	35.9500643885862	41.8081654057637	172.542597439989	230.299592443159	273.996789232192	260.885169017481	322.683204679514	183.233226599643	109.316688093124	340.684522355862	186.573996983574
Glyma01g00740	1154.84705950616	1415.2077888401	1868.8072910731	2456.09514339061	2401.33520476497	2772.83820902897	2048.03751398345	1955.30386929008	2266.64014169637	1995.59901539574	1923.32844478936	1434.20184804989	1934.20719325342	1601.22463415415	1349.76278090397	953.178215292919	1082.66386706678	771.770383775669	1253.29273391272	1654.42528721577	1541.33653363908
Glyma01g00750	4.79189651247368	4.7437132586819	1.54319346909422	7.90588565469079	1.50083450297811	5.07845825829482	3.07859829234641	7.46932717470744	4.42703152675072	2.05837959298168	5.39250965828793	5.45323896596918	3.03936824758788	1.97682053599278	12.132699154193	0	3.526592400869	1.49374912988839	4.61901498985032	4.59349917783185	0
Glyma01g00760	464.813961709947	388.193868335469	308.638693818844	321.506016624092	358.699446211768	436.747410213354	374.819342093175	317.031442304249	277.132173574595	301.552610371817	391.85570183559	374.455742329883	327.55037806697	369.665440230651	343.759809368802	393.513942093407	410.848014701239	363.976871316138	378.759229167727	492.269995224314	521.902937508106
Glyma01g00770	59.4195167546736	60.0870346099708	70.2153028437871	57.9764948010658	39.0216970774308	25.3922912914741	53.1058205429756	94.6114775462943	54.0097846263588	43.2259714526154	70.1026255577431	23.6307021858664	42.0835603512168	44.4784620598376	21.2322235198377	33.5215580301791	35.26592400869	18.9208223119196	50.8091648883536	78.8550692194468	61.3509089180221
Glyma01g00780	30.6681376798315	52.1808458455009	43.2094171346382	35.5764854461086	43.5242005863651	34.27959324349	44.6396752390229	48.9655892564155	50.4681594049582	47.3427306385787	46.7350837051621	30.9016874738253	43.9539408112708	46.4552825958304	43.4755053025249	42.2663122989215	40.5558126099935	18.9208223119196	21.5554032859682	29.857744655907	26.0531257049135
Glyma01g00790	51.7524823347157	67.2026044979936	74.8448832510697	75.1059137195625	24.0133520476497	224.721777929546	270.147000153397	70.5436455389036	54.0097846263588	108.064928631538	91.6726641908949	154.508437369127	54.0072357840615	147.273129931462	195.134244729937	765.165998514958	837.565695206388	410.283094342678	367.981527524742	764.052029912698	394.999002622882
Glyma01g00800	0	0	0.771596734547111	0	0	0	0	1.65985048326832	0.885406305350144	0	0	0	0.23379755750676	0	2.02211652569883	0	0	0	0	0	0
Glyma01g00810	0	0	0.771596734547111	0	0	0	0	0	0	0	0	0	0	0	0	1.4574590447904	0	0	0	0	0
Glyma01g00820	276.971618420979	332.059928107733	164.350104458535	220.047150722227	280.656052056906	212.025632283809	300.932983076862	221.590039516321	228.434826780337	288.173143017436	323.550579497276	454.436580497431	242.44806713451	243.148925927112	183.001545575744	1112.04125117507	530.752156330785	342.068550744442	483.456902271001	624.715888185132	362.222489639281
Glyma01g00830	0	0	0	0	0	0	0	0	0	0	0	0	0	0	0	0	0	0	0	0	0
Glyma01g00840	0	0	0.771596734547111	0	0	3.80884369372111	1.5392991461732	0	0	0	0	0	0.23379755750676	0	0	7.28729522395198	12.3430734030415	6.47291289618303	0	13.0149143371903	3.36169363934368
Glyma01g00850	7.66703441995789	6.32495101157587	10.0307575491124	15.8117713093816	19.5108485387154	12.696145645737	22.3198376195115	13.2788038661466	16.8227198016527	19.554606133326	25.1650450720104	19.995209541887	20.1065899455813	31.6291285758845	17.1879904684401	33.5215580301791	81.111625219987	57.7582996890178	75.4439115008886	72.7304036490043	94.9678453114589
Glyma01g00860	234.80292911121	159.705013042291	152.776153440328	212.141265067536	151.584284800789	200.599101202645	180.867649675352	186.733179367686	139.008789939973	144.086571508718	145.597760773774	167.232661623055	178.621333935164	188.786361187311	162.780380318756	199.671889136284	190.435989646926	160.329073274687	190.919286247147	222.01912692854	205.063311999964
Glyma01g00870	253.970515161105	154.170680907162	162.80691098944	90.9176850289441	132.073436262074	147.27528949055	151.620965898061	131.958113419832	138.123383634623	126.590344968374	159.977786529209	190.863363808921	145.889675884218	158.145642879423	175.924137735798	221.53377480814	264.494430065175	291.778996704866	129.332419715809	220.487960535929	163.882564918004
Glyma01g00880	110.213619786895	68.7838422508876	69.44370610924	72.4706185013322	76.5425596518835	41.8972806309322	46.1789743851961	93.7815523046601	95.6238809778156	75.1308551438315	66.5076191188845	105.429286675404	155.709173299502	97.8526165316428	79.8736027651039	138.458609255088	65.2419594160765	164.810320664353	98.5389864501402	51.2940741524557	84.042340983592
Glyma01g00890	79.5454821070631	49.80898921616	42.4378204000911	28.9882474005329	43.5242005863651	16.5049893394581	27.7073846311177	44.8159630482447	30.1038143819049	20.5837959298168	30.5575547302983	27.2661948298459	14.0278534504056	44.4784620598376	18.1990487312895	64.1281979707774	26.4494430065175	25.3937352081027	52.348836551637	16.8428303187168	26.8935491147494
Glyma01g00900	0.958379302494736	0	2.31479020364133	0	3.00166900595622	0	0.769649573086602	0	0.885406305350144	1.02918979649084	1.79750321942931	3.63549264397945	0.46759511501352	0	3.03317478854825	2.91491808958079	0	0.497916376629464	0	0.765583196305309	0.84042340983592
Glyma01g00910	5.75027581496842	11.0686642702578	6.17277387637689	9.22353326380592	9.00500701786865	1.2696145645737	10.0054444501258	15.768579591049	10.6248756642017	7.2043285754359	8.98751609714656	7.2709852879589	7.71531939772307	12.8493334839531	12.132699154193	20.4044266270655	3.526592400869	7.96666202607142	7.69835831641721	4.59349917783185	2.52127022950776
Glyma01g00920	0	0	0	0	0	0	0	0	0	0	0	0	0	0	0	0	0	0	0	0	0
Glyma01g00930	77.6287235020736	50.599608092607	15.4319346909422	137.035351347974	81.0450631608178	669.086875530342	6.15719658469282	2.48977572490248	7.08325044280115	19.554606133326	0	19.995209541887	36.004823856041	73.142359831733	180.979429050046	288.576890868498	160.45995423954	34.8541463640625	133.951434705659	271.016451492079	96.6486921311308
Glyma01g00940	272.179721908505	265.647942486187	236.880197505963	231.905979204263	256.642700009256	243.765996398151	165.47465821362	130.298262936563	172.654229543278	159.524418456081	154.585276870921	183.592378520962	248.760601187192	181.867489311336	257.819857026601	655.856570155678	447.877234910363	270.866508886428	218.633376186249	349.871520711526	236.158978163893
Glyma01g00950	1320.64667883775	1461.85430255047	523.142586022941	1287.34171410548	1551.86287607936	1287.38916847774	376.358641239349	341.09927431164	478.119404889078	508.419759466476	368.488159983009	874.335980877058	914.849842523951	506.066057214153	688.530677000453	1540.53421034345	719.424849777276	757.330808853415	1053.13541768587	1091.72163793137	940.433795606394
Glyma01g00960	21.0843446548842	40.3215626987962	48.610594276468	52.7059043646053	39.0216970774308	6.34807282286852	36.1735299350703	43.1561125649763	33.6454396033055	29.8465040982344	23.367541852581	18.1774632198973	45.1229285988046	40.5248209878521	53.5860879310191	56.8409027468255	37.0292202091245	26.3895679613616	55.4281798782039	19.905163103938	13.4467745573747
Glyma01g00970	1.91675860498947	0.790618876446984	2.31479020364133	0	1.50083450297811	2.53922912914741	0	0.82992524163416	1.77081261070029	0	1.79750321942931	1.81774632198973	1.87038046005408	0.988410267996392	2.02211652569883	2.91491808958079	5.2898886013035	0.497916376629464	1.53967166328344	0	0
Glyma01g00980	94.8795509469789	107.52416719679	98.7643820220302	88.2823898107138	133.574270765052	97.7603214721752	80.8132051740933	67.223944572367	96.5092872831657	85.4227531087399	91.6726641908949	96.3405550654554	102.870925302974	68.200308491751	82.9067775536521	236.108365256044	153.406769437802	118.006181261183	86.2216131438727	136.273808942345	79.8402239344124
Glyma01g00990	52.7108616372105	41.9028004516901	32.4070628509787	44.8000187099145	43.5242005863651	17.7746039040319	35.4038803619837	47.3057387731471	38.9578774354063	18.5254163368352	34.1525611691569	47.2614043717329	30.3936824758788	29.6523080398918	38.4202139882778	45.1812303885023	31.739331607821	42.3228920135044	52.348836551637	26.0298286743805	26.0531257049135
Glyma01g01000	187.842343288968	131.242733490199	113.424719978425	52.7059043646053	61.5342146221024	76.1768738744222	40.0217778005033	34.0269349070006	48.6973467942579	49.4011102315604	39.5450708274449	41.8081654057637	37.4076092010816	61.2814366157763	46.5086800910732	53.9259846572447	45.845701211297	49.7916376629464	49.2694932250701	52.059657348761	65.5530259672017
Glyma01g01010	50.794103032221	101.199216185214	94.9063983492946	71.1529708922171	60.0333801191243	25.3922912914741	15.392991461732	28.2174582155615	28.3330017712046	9.26270816841758	16.1775289748638	5.45323896596918	21.7431728481287	81.0496419757041	38.4202139882778	71.4154931947294	56.425478413904	18.9208223119196	33.8727765922357	37.5135766189601	33.6169363934368
Glyma01g01020	496.440478692273	448.28090294544	499.223087251981	516.517862773132	540.300421072119	736.376447452748	464.868342144308	398.364115984397	417.026369819918	464.16459821737	487.123372465343	518.057701767072	502.19715352452	502.112416142167	535.860879310191	562.579191289093	599.52070814773	519.326780824531	565.059500425023	709.695622975021	683.264232196603
Glyma01g01030	0.958379302494736	7.11556988802285	10.8023542836596	7.90588565469079	7.50417251489054	0	12.3143931693856	4.1496262081708	16.8227198016527	9.26270816841758	25.1650450720104	3.63549264397945	5.84493893766899	15.8145642879423	7.07740783994591	10.2022133135328	3.526592400869	4.97916376629464	10.7777016429841	8.4214151593584	5.88296386885144
Glyma01g01040	4.79189651247368	5.53433213512889	7.71596734547111	13.1764760911513	13.507510526803	6.34807282286852	13.0840427424722	9.95910289960993	16.8227198016527	15.4378469473626	14.3800257554345	3.63549264397945	14.0278534504056	8.89569241196753	8.08846610279533	27.6917218510175	12.3430734030415	5.4770801429241	6.15868665313376	7.65583196305309	5.88296386885144
Glyma01g01050	4.79189651247368	5.53433213512889	7.71596734547111	11.8588284820362	10.5058415208468	3.80884369372111	11.544743596299	9.95910289960993	15.9373134963026	14.4086571508718	14.3800257554345	3.63549264397945	13.0926632203785	7.90728214397113	7.07740783994591	26.2342628062271	12.3430734030415	4.97916376629464	4.61901498985032	7.65583196305309	5.88296386885144
Glyma01g01060	217.552101666305	313.085075073006	320.984241571598	457.223720362951	432.240336857695	446.904326729944	370.201444654656	222.419964757955	450.671809423223	319.048836912161	375.678172860726	249.031246112592	433.460671617533	310.360824150867	341.737692843103	781.198048007652	407.32142230037	259.91234860058	375.67988584116	423.367507556836	315.15877868847
Glyma01g01070	41.2103100072736	48.227751463266	37.0366432582613	55.3411995828355	51.0283731012557	52.0541971475219	66.9595128585344	34.0269349070006	46.9265341835576	61.7513877894505	59.3176062411673	32.7194337958151	62.8915429693184	45.466872327834	54.5971461938685	148.66082256862	89.9281062221595	63.2353798319419	117.015046409542	101.056981912301	93.2869984917871
Glyma01g01080	156.215826306642	181.842341582806	141.973799156668	155.482417875586	192.106816381198	170.128351652876	83.1221538933531	66.3940193307328	93.8530683671153	104.977359242066	106.052689946329	105.429286675404	241.74667446199	214.485028155217	267.930439655095	336.673039346582	245.098171860396	105.558271845446	167.824211297895	164.600387205641	121.020971016372
Glyma01g01090	4.79189651247368	8.69680764091682	2.31479020364133	7.90588565469079	1.50083450297811	15.2353747748844	3.84824786543301	4.97955144980496	6.19784413745101	3.08756938947253	7.19001287771725	10.9064779319384	6.78012916769603	8.89569241196753	15.1658739427412	75.7878703291006	51.1355898126005	16.4312404287723	64.6662098579045	49.7629077598451	21.8510086557339
Glyma01g01100	0	0	0.771596734547111	0	1.50083450297811	0	0	0	0	0	0	0	0	0.988410267996392	0	0	0	0.995832753258928	0	0	0
Glyma01g01110	113.088757694379	116.220974837707	182.868426087665	210.823617458421	210.116830416935	266.619058560478	171.631854798312	190.052880334223	177.966667375379	194.516871536769	177.952818723502	163.597168979075	179.790321722698	155.180412075434	210.300118672679	113.681805493651	188.672693446492	115.018683001406	138.57044969551	225.847042910066	166.403835147512
Glyma01g01120	110.213619786895	237.185662934095	295.521549331543	324.141311842322	262.646038021169	233.609079881561	243.209265095366	219.100263791418	347.964678002607	303.610989964798	307.373050522412	103.611540353414	265.594025327679	206.577746011246	189.067895152841	102.022133135328	91.691402422594	81.1603693906026	133.951434705659	81.1518188083627	75.6381068852328
Glyma01g01130	0	0	0	0	0	0	0	0	0.885406305350144	0	0	0	0	0	0	0	0	0	0	0	0.84042340983592
Glyma01g01140	121.714171416831	160.495631918738	173.6092652731	156.800065484701	156.086788309723	167.589122523729	129.301128278549	136.107739628002	162.029353879076	153.349279677136	158.180283309779	87.2518234555068	151.033222149367	116.632411623574	156.71403074166	160.320494926944	107.561068226505	109.043686481853	106.237344766557	140.101724923872	135.308168983583
Glyma01g01150	36.4184134948	44.2746570810311	30.8638693818844	94.8706278562895	133.574270765052	29.2011349851952	33.0949316427239	44.8159630482447	53.1243783210087	52.488679621033	46.7350837051621	72.709852879589	78.0883842072578	49.4205133998196	78.8625445022545	39.3513942093407	7.053184801738	59.2520488189062	26.1744182758185	19.905163103938	40.3403236721241
Glyma01g01160	1.91675860498947	3.95309438223492	2.31479020364133	52.7059043646053	21.0116830416935	22.8530621623267	7.69649573086602	9.95910289960993	11.5102819695519	6.17513877894505	5.39250965828793	5.45323896596918	14.2616510079123	30.6407183078882	49.5418548796214	17.4895085374848	10.579777202607	8.96249477933035	12.3173733062675	9.95258155196901	2.52127022950776
Glyma01g01170	363.225755645505	388.193868335469	243.05297138234	225.317741158688	286.659390068819	416.433577180175	163.16570949436	196.692282267296	211.612106978684	252.151500140256	210.307876673229	558.048120850846	233.563759949253	190.763181723304	238.609750032462	306.066399405983	239.808283259092	268.376927003281	386.457587484144	410.352593219646	453.828641311397
Glyma01g01180	1711.6654342556	1513.24452951953	909.712550031044	903.90625985298	1098.61085617998	1152.81002463292	1927.97218058194	1399.25395739519	1214.7774509404	1287.51643541004	1315.77235662226	2481.22372951598	1132.74916612025	1499.41837655053	1246.63483809333	1665.87568819542	1689.23776001625	2141.04041950669	2003.11283393176	1466.09182092467	1769.09127770461
Glyma01g01190	100.629826761947	119.383450343495	91.0484146765591	102.77651351098	114.063422226336	93.9514777784541	75.425658162487	96.2713280295626	83.2281927029136	63.8097673824322	71.9001287771725	150.872944725147	89.544464525089	119.597642427563	114.249583701984	122.426559762393	107.561068226505	65.2270453384598	141.649793022077	97.9946491270795	73.9572600655609
Glyma01g01200	101.588206064442	120.174069219942	85.6472375347293	101.458865901865	112.562587723358	93.9514777784541	75.425658162487	94.6114775462943	81.4573800922133	61.7513877894505	68.3051223383138	147.237452081168	84.8685133749538	117.620821891571	112.227467176285	126.798936896764	107.561068226505	65.7249617150892	143.18946468536	97.9946491270795	72.2764132458891
Glyma01g01210	36.4184134948	71.9463177566755	50.9253844801093	60.6117900192961	57.0317111131681	66.0199573578326	47.7182735313693	50.6254397396838	37.1870648247061	54.5470592140146	59.3176062411673	94.5228087434657	97.4935814803188	53.3741544718052	72.796194925158	102.022133135328	104.034475825636	116.512432131295	75.4439115008886	80.3862356120574	66.3934493770377
Glyma01g01220	200.3012742214	239.557519563436	296.293146066091	407.153111216576	342.190266679009	335.178245047458	320.174222404027	261.426451114761	309.0068005672	280.968814442	359.500643885862	223.582797604736	328.017973181984	245.125746463105	311.40594495762	240.480742390415	322.683204679514	164.810320664353	244.807794462067	249.580121995531	254.648293180284
Glyma01g01230	173.466653751547	158.123775289397	193.670780371325	171.294189184967	189.105147375242	163.780278830008	147.772718032628	236.528693865736	182.39369890213	161.582798049062	127.622728579481	149.055198403158	214.626157791205	216.46184869121	181.990487312895	170.522708240476	155.170065638236	191.697805002344	169.363882961179	151.585472868451	166.403835147512
Glyma01g01240	4.79189651247368	7.11556988802285	2.31479020364133	15.8117713093816	1.50083450297811	11.4265310811633	3.07859829234641	2.48977572490248	2.65621891605043	9.26270816841758	3.59500643885862	1.81774632198973	11.9236754328447	2.96523080398918	7.07740783994591	4.37237713437119	3.526592400869	3.98333101303571	7.69835831641721	3.82791598152654	4.2021170491796
Glyma01g01250	0	0	0	0	0	0	0	0	0	0	0	0	0	0	0	0	0	0	0	0	0
Glyma01g01260	95.8379302494736	233.23256855186	182.096829353118	424.282530135072	393.218639780264	184.094111863187	203.95713686795	197.52220750893	221.351576337536	205.837959298168	194.130347698366	85.4340771335171	246.422625612125	443.79621033038	446.887752179442	513.025583766219	179.856212444319	88.6291150400446	138.57044969551	91.1044003603318	91.6061516721152
Glyma01g01270	356.517100528042	366.056539794953	496.136700313792	632.470852375263	529.794579551272	691.939937692669	503.350820798638	568.4987905194	554.26434714919	541.353832954183	526.668443292788	332.64757692412	561.34793557373	540.660416594026	432.73293649955	392.056483048617	409.084718500804	372.939366095468	418.790692413096	697.446291834136	637.040944655627
Glyma01g01280	123.630930021821	143.102016636904	107.251946102048	112.000046774786	199.610988896088	138.387987538534	101.593743647432	127.808487211661	115.988226000869	129.677914357846	71.9001287771725	156.326183691116	129.757644416252	94.8873857276536	138.51498201037	236.108365256044	158.696658039105	173.772815443683	146.268808011927	130.149143371903	131.106051934403
Glyma01g01290	9.58379302494736	16.6029964053867	10.0307575491124	14.4941237002664	16.5091795327592	12.696145645737	6.92684615777942	13.2788038661466	10.6248756642017	12.3502775578901	10.7850193165759	16.3597168979075	22.4445655206489	11.8609232159567	12.132699154193	13.1171314031136	7.053184801738	13.4437421689955	9.23802997970065	6.89024876674778	6.72338727868736
Glyma01g01300	125.54768862681	101.989835061661	109.56673630569	112.000046774786	81.0450631608178	44.4365097600796	80.8132051740933	82.1625989217819	100.936318809916	76.1600449403223	80.887644874319	65.4388675916301	99.3639619403729	118.609232159567	117.282758490532	100.564674090537	104.034475825636	88.1311986634151	126.253076389242	99.5258155196902	132.786898754075
Glyma01g01310	499.315616599757	744.762981613059	875.762293710971	1338.72997086097	1370.26190121901	859.529060216397	554.147692622354	849.84344743338	1181.13201133709	985.963825038227	787.306410110038	745.275992015787	1115.44814686475	617.756417497745	667.298453480615	1012.93403612933	407.32142230037	470.530975914843	672.836516854864	441.741504268163	446.264830622873
Glyma01g01320	49.8357237297263	74.3181743860165	68.6721093746929	100.14121829275	72.0400561429492	40.6276660663585	31.5556324965507	52.2852902229521	70.8325044280115	40.1384020631428	46.7350837051621	47.2614043717329	69.9054696945212	37.5595901838629	90.9952436564475	158.863035882153	51.1355898126005	40.829142883616	70.8248965110383	35.2168270300442	22.6914320655698
Glyma01g01330	91.0460337369999	111.477261579025	141.973799156668	126.494170475053	136.575939771008	134.579143844813	150.081666751887	138.597515352905	162.914760184427	125.561155171883	152.787773651491	98.1583013874452	113.391815390778	119.597642427563	103.12794281064	48.0961484780831	95.217994823463	80.6624530139731	109.316688093124	107.947230679049	132.786898754075
Glyma01g01340	292.305687260894	158.123775289397	152.776153440328	59.2941424101809	72.0400561429492	93.9514777784541	136.227974436329	72.203496022172	62.8638476798602	96.7438408701392	163.572792968067	81.7985844895376	50.2664748639534	93.8989754596572	126.382282856177	52.4685256124543	144.590288435629	107.549937351964	46.1901498985032	111.775146660575	115.978430557357
Glyma01g01350	48.8773444272315	46.646513710372	80.2460603928995	64.5647328466414	46.5258695923214	34.27959324349	56.184418835322	60.5845426392937	69.0616918173113	50.4303000280513	77.2926384354604	47.2614043717329	52.604450439021	46.4552825958304	43.4755053025249	39.3513942093407	35.26592400869	18.4229059352902	29.2537616023854	35.9824102263495	31.9360895737649
Glyma01g01360	161.007722819116	117.011593714154	141.202202422121	142.305941784434	102.056746202511	90.142634084733	112.368837670644	130.298262936563	131.040133191821	66.8973367719047	86.2801545326069	81.7985844895376	78.5559793222713	122.562873231553	93.0173601821463	256.51279188311	202.779063049968	114.520766624777	96.9993147868568	179.146467935442	121.020971016372
Glyma01g01370	194.550998406431	26.0904229227505	19.2899183636778	0	6.00333801191243	55.863040841243	26.1680854849445	2.48977572490248	1.77081261070029	5.14594898245421	0	1.81774632198973	1.1689877875338	1.97682053599278	12.132699154193	27.6917218510175	35.26592400869	27.88331709125	3.07934332656688	72.7304036490043	6.72338727868736
Glyma01g01380	1013.00692273694	743.181743860165	824.065312496314	728.659127840668	735.408906459273	848.102529135234	763.49237650191	966.032981262163	747.282921715522	868.636188238271	839.434003473488	728.91627511788	869.025521252626	972.59570370845	617.756598600993	543.632223706818	527.225563929916	861.395331568972	714.407651763517	681.369044711725	918.58278695066
Glyma01g01390	109.2552404844	211.885858887792	256.170115869641	353.129559242855	336.186928667096	366.9186091618	216.271530037335	135.277814386368	315.204644704651	255.239069529729	282.208005450402	221.765051282746	317.964678209193	200.647284403268	247.709274398107	298.779104182031	259.204541463872	208.626961807745	364.902184198176	284.796949025575	228.59516747537
Glyma01g01400	108.296861181905	99.6179784323199	94.1348016147475	13.1764760911513	16.5091795327592	60.9414990995378	22.3198376195115	5.80947669143912	7.08325044280115	13.3794673543809	21.5700386331517	29.0839411518356	43.0187505812438	30.6407183078882	48.530796616772	142.830986389459	141.06369603476	165.308237040982	160.125852981478	146.991973690619	84.042340983592
Glyma01g01410	192.634239801442	208.723383382004	199.071957513155	224.000093549572	171.095133339504	217.104090542103	259.371906130185	161.005496877027	210.726700673334	208.925528687641	213.902883112088	165.414915301065	180.491714395219	172.971796899369	214.344351724076	196.756971046704	229.228506056485	166.80198617087	189.379614583863	228.909375695287	209.265429049144
Glyma01g01420	1.91675860498947	8.69680764091682	5.40117714182978	7.90588565469079	4.50250350893432	3.80884369372111	2.30894871925981	3.31970096653664	1.77081261070029	7.2043285754359	12.5825225360052	7.2709852879589	7.24772428270955	4.94205133998196	2.02211652569883	87.4475426874238	56.425478413904	12.4479094157366	78.5232548274555	68.1369044711725	28.5743959344213
Glyma01g01430	50.794103032221	52.1808458455009	82.5608505965408	59.2941424101809	61.5342146221024	33.0099786789163	46.9486239582827	70.5436455389036	68.1762855119611	61.7513877894505	50.3300901440207	72.709852879589	58.4493893766899	74.1307700997294	76.8404279765556	36.4364761197599	49.372293612166	62.239547078683	30.7934332656688	32.154494244823	36.9786300327805
Glyma01g01440	184.008826078989	135.986446748881	145.060186094857	134.400056129743	82.545897663796	153.623362313418	133.149376143982	93.7815523046601	79.686567481513	107.035738835048	145.597760773774	163.597168979075	102.169532630454	124.539693767545	119.304875016231	166.150331106105	153.406769437802	108.545770105223	178.601912940879	203.645130217212	173.127222426199
Glyma01g01450	210.843446548842	135.195827872434	101.079172225672	65.8823804557566	94.5525736876208	67.2895719224063	66.1898632854478	145.236917285978	78.8011611761628	97.77303066663	55.7225998023087	67.2566139136198	122.276122576035	139.365847787491	59.6524375081156	96.1922969561662	56.425478413904	116.014515754665	149.348151338494	81.1518188083627	152.957060590137
Glyma01g01460	344.05816959561	352.616018895355	480.70476562285	525.741396036938	481.767875455973	462.139701504828	545.681547318401	630.743183641962	565.774629118742	494.011102315604	508.693411098495	356.278279109986	519.49817278002	458.622364350326	437.788227813797	364.364761197599	417.901199502977	286.799832938571	411.092334096679	423.367507556836	453.828641311397
Glyma01g01470	220.427239573789	242.719995069224	208.33111832772	200.2824365855	235.631016967563	170.128351652876	241.669965949193	231.549142415931	276.246767269245	261.414208308674	267.827979694967	269.026455654479	224.211857648983	199.658874135271	215.355409986926	327.928285077839	206.305655450837	302.235240614085	269.442541074602	198.286047843075	230.276014295042
Glyma01g01480	62.2946546621578	26.0904229227505	17.7467248945835	6.58823804557566	18.0100140357373	29.2011349851952	12.3143931693856	0	0.885406305350144	4.11675918596337	0	1.81774632198973	3.03936824758788	1.97682053599278	11.1216408913436	0	7.053184801738	6.97082927281249	7.69835831641721	9.18699835566371	8.4042340983592
Glyma01g01490	39.2935514022842	60.8776534864177	54.0117714182978	55.3411995828355	54.0300421072119	66.0199573578326	43.8700256659363	53.1152154645863	56.6660035424092	79.2476143297949	48.5325869245914	52.714643337702	55.4100211291021	46.4552825958304	73.8072531880074	58.2983617916159	52.898886013035	35.8499791173214	47.7298215617867	37.5135766189601	57.1487918688425
Glyma01g01500	0.958379302494736	0.790618876446984	0	2.63529521823026	1.50083450297811	0	0.769649573086602	0.82992524163416	1.77081261070029	0	0	0	0.701392672520279	0.988410267996392	0	0	0	0	4.61901498985032	1.53116639261062	0.84042340983592
Glyma01g01510	1.91675860498947	1.58123775289397	1.54319346909422	2.63529521823026	3.00166900595622	0	0.769649573086602	0	0.885406305350144	1.02918979649084	0	1.81774632198973	0.935190230027039	5.93046160797835	7.07740783994591	29.1491808958079	14.106369603476	2.48958188314732	29.2537616023854	12.2493311408849	13.4467745573747
Glyma01g01520	5.75027581496842	2.37185662934095	3.85798367273555	2.63529521823026	1.50083450297811	5.07845825829482	6.92684615777942	5.80947669143912	3.54162522140058	5.14594898245421	0	5.45323896596918	4.20835603512168	0.988410267996392	1.01105826284942	13.1171314031136	8.8164810021725	5.4770801429241	18.4760599594013	8.4214151593584	14.2871979672106
Glyma01g01530	0	0	0	0	0	0	0	0	0	0	0	0	0	0	0	0	0	0	0	0	0
Glyma01g01540	0	0	0	0	0	0	0	0	0	0	0	0	0	0	0	0	0	0	0	0	0
Glyma01g01550	114.047136996874	61.6682723628647	54.0117714182978	30.305895009648	16.5091795327592	25.3922912914741	96.2061966358253	37.3466358735372	50.4681594049582	30.8756938947253	71.9001287771725	61.8033749476507	22.2107679631422	105.759898675614	66.7298453480615	46.6386894332927	144.590288435629	152.860327625245	56.9678515414873	63.5434052933406	79.8402239344124
Glyma01g01560	5.75027581496842	7.90618876446984	4.62958040728266	1.31764760911513	0	2.53922912914741	3.07859829234641	3.31970096653664	0	0	21.5700386331517	3.63549264397945	0.23379755750676	3.95364107198557	5.05529131424708	4.37237713437119	8.8164810021725	7.46874564944196	4.61901498985032	3.82791598152654	3.36169363934368
Glyma01g01570	0	0	0	0	0	0	0	0	0	0	0	0	2.57177313257436	0.988410267996392	0	0	0	6.97082927281249	0	0.765583196305309	1.68084681967184
Glyma01g01580	19.1675860498947	36.3684683165612	20.0615150982249	11.8588284820362	21.0116830416935	55.863040841243	36.9431795081569	5.80947669143912	6.19784413745101	31.9048836912161	12.5825225360052	27.2661948298459	26.8867191132774	12.8493334839531	33.3649226740307	56.8409027468255	24.686146806083	48.297888533058	44.6504782352198	16.0772471224115	16.8084681967184
Glyma01g01590	129.381205836789	101.989835061661	108.023542836596	104.094161120095	114.063422226336	138.387987538534	109.290239378298	128.638412453295	117.759038611569	136.882242933282	118.635212482335	167.232661623055	111.287637373218	93.8989754596572	94.0284184449957	93.2773788665854	96.9812910238975	119.997846767701	177.062241277596	143.164057709093	136.148592393419
Glyma01g01600	66.1281718721368	38.7403249459022	46.2958040728266	26.3529521823026	46.5258695923214	43.1668951955059	53.1058205429756	48.9655892564155	43.3849089621571	32.934073487707	46.7350837051621	43.6259117277534	41.6159652362032	46.4552825958304	38.4202139882778	39.3513942093407	68.7685518169455	76.6791220009374	83.1422698173058	65.0745716859513	56.3083684590066
Glyma01g01610	63.2530339646526	73.5275555095695	43.9810138691853	64.5647328466414	55.53087661019	48.2453534538007	46.1789743851961	44.8159630482447	57.5514098477594	40.1384020631428	43.1400772663035	61.8033749476507	56.8128064741426	66.2234879557583	98.0726514963934	110.76688740407	72.2951442178145	66.7207944683482	87.7612848071561	64.3089884896459	45.3828641311397
Glyma01g01620	103.504964669431	139.148922254669	84.1040440656351	92.2353326380592	79.5442286578397	104.108394295044	60.032666700755	82.1625989217819	99.1655061992162	140.999002119245	107.850193165759	112.700271963363	101.234342400427	84.0148727796933	66.7298453480615	71.4154931947294	65.2419594160765	84.1478676503794	76.983583164172	65.0745716859513	57.1487918688425
Glyma01g01630	0	2.37185662934095	0.771596734547111	6.58823804557566	3.00166900595622	1.2696145645737	2.30894871925981	1.65985048326832	0	0	1.79750321942931	0	1.87038046005408	0	3.03317478854825	23.3193447166463	3.526592400869	0.995832753258928	16.9363882961179	4.59349917783185	6.72338727868736
Glyma01g01650	0	0	0	0	0	0	0.769649573086602	0.82992524163416	0	0	0	0	0	0	0	0	0	0	0	0	0
Glyma01g01660	0	0	0	0	0	0	0.769649573086602	0	0	0	0	0	0.23379755750676	0.988410267996392	0	0	0	0.497916376629464	0	0	0
Glyma01g01670	0	0	0	0	0	0	0	0	0	0	0	0	0	0	0	0	0	0	0	0	0.84042340983592
Glyma01g01680	12.4589309324316	49.80898921616	68.6721093746929	110.682399165671	96.0534081905989	66.0199573578326	56.9540684084086	21.5780562824882	65.5200665959107	67.9265265683956	48.5325869245914	16.3597168979075	56.5790089166359	23.7218464319134	61.6745540338144	65.5856570155678	42.319108810428	17.9249895586607	89.3009564704396	29.0921614596017	36.1382066229445
Glyma01g01690	19.1675860498947	132.823971243093	192.899183636778	574.494357574197	456.253688905345	201.868715767219	151.620965898061	49.7955144980496	201.872637619833	140.999002119245	120.432715701764	21.8129558638767	215.561348021233	40.5248209878521	167.835671633003	100.564674090537	56.425478413904	72.1978746112723	95.4596431235733	23.7330790854646	39.4999002622882
Glyma01g01700	20.1259653523895	99.6179784323199	146.603379563951	426.917825353303	303.168569601578	148.544904055123	178.558700956092	97.1012532711968	204.528856535883	158.49522865959	179.750321942931	38.1726727617842	247.124018284645	120.58605269556	276.018905757891	141.373527344668	100.507883424767	58.7541324422767	98.5389864501402	67.3713212748672	49.5849811803193
Glyma01g01710	0	0	0	0	0	0	0	0	0	0	0	0	0	0	0	0	0	0	0	0	0
Glyma01g01720	0	0	0	0	0	0	0	0	0	0	0	0	0	0	0	0	0	0	0	0	0.84042340983592
Glyma01g01730	0	0	0	0	0	0	0	0	0	0	0	0	0	0	0	0	0	0	0	0	0.84042340983592
Glyma01g01740	126.506067929305	124.127163602176	135.029428545744	156.800065484701	132.073436262074	147.27528949055	138.536923155588	117.019459070417	119.529851222269	127.619534764864	168.965302626355	109.064779319384	137.005368698961	154.192001807437	125.371224593328	206.959184360236	162.223250439974	139.914501832879	135.491106368943	186.802299898495	151.276213770466
Glyma01g01750	33.5432755873158	33.2059928107733	31.6354661164315	34.2588378369934	25.5141865506278	27.9315204206215	26.1680854849445	19.9182057992199	33.6454396033055	29.8465040982344	28.760051510869	34.5371801178048	25.4839337682368	24.7102566999098	20.2211652569883	32.0640989853887	31.739331607821	21.9083205716964	21.5554032859682	29.857744655907	27.7339725245853
Glyma01g01760	29.7097583773368	29.2528984285384	26.2342889746018	27.6705997914178	21.0116830416935	27.9315204206215	20.0108889002517	15.768579591049	29.2184080765548	28.8173143017436	28.760051510869	29.0839411518356	22.4445655206489	16.8029745559387	17.1879904684401	23.3193447166463	28.212739206952	20.414571441808	21.5554032859682	29.0921614596017	22.6914320655698
Glyma01g01770	220.427239573789	203.189051246875	133.48623507665	143.623589393549	142.57927778292	120.613383634502	93.1275983434789	168.474824051735	169.998010627228	165.699557235026	264.232973256109	185.410124842952	103.104722860481	102.794667871625	79.8736027651039	292.94926800287	273.310911067348	203.149881664821	274.061556064453	387.385097330486	317.680048917978
Glyma01g01780	84.3373786195368	86.1774575327212	126.541864465726	90.9176850289441	70.5392216399711	92.6818632138804	88.5097009049593	107.060356170807	72.6033170387118	86.4519429052308	70.1026255577431	92.705062421476	82.0629426848727	73.142359831733	122.338049804779	228.821070032092	178.092916243885	210.120710937634	247.887137788634	235.799624462035	165.563411737676
Glyma01g01790	100.629826761947	152.589443154268	138.115815483933	159.435360702931	108.060084214424	115.534925376207	100.824094074345	122.828935761856	138.123383634623	142.028191915736	98.8626770686121	94.5228087434657	143.785497866657	90.9337446556681	86.9510106050498	59.7558208364063	75.8217366186835	118.006181261183	81.6025981540224	48.2317413672345	48.7445577704833
Glyma01g01800	65.169792569642	79.0618876446984	97.221188552936	89.600037419829	94.5525736876208	77.4464884389959	82.3525043202665	82.1625989217819	80.5719737868631	106.006549038557	104.2551867269	70.8921065575993	88.3754767375552	108.725129479603	90.9952436564475	80.1602474634718	70.53184801738	81.6582857672321	87.7612848071561	102.588148304911	81.5210707540842
Glyma01g01810	0	1.58123775289397	0	2.63529521823026	0	2.53922912914741	0.769649573086602	0	5.31243783210087	2.05837959298168	0	0	0	0.988410267996392	1.01105826284942	5.82983617916159	1.7632962004345	1.49374912988839	4.61901498985032	4.59349917783185	0
Glyma01g01820	0	0	0	0	0	1.2696145645737	0	0	0	0	0	0	0	0	1.01105826284942	0	0	0.497916376629464	0	0	0
Glyma01g01830	46.9605858222421	68.7838422508876	58.6413518255804	52.7059043646053	58.5325456161462	49.5149680183744	57.7237179814952	39.8364115984397	75.2595359547623	47.3427306385787	71.9001287771725	49.0791506937226	41.1483701211897	54.3625647398016	58.6413792452662	62.670738925987	74.058440418249	70.2062091047544	46.1901498985032	41.3414926004867	36.1382066229445
Glyma01g01840	141.840136769221	148.636348772033	205.244731389531	163.388303530276	192.106816381198	109.186852553339	156.23886333658	185.073328884418	217.809951116135	161.582798049062	159.977786529209	139.966466793209	165.294873157279	159.134053147419	177.946254261497	135.543691165507	119.904141629546	131.947839806808	84.6819414805893	105.650481090133	115.138007147521
Glyma01g01850	0	0.790618876446984	0	0	0	0	0	0	0	0	0	0	0	0	0	0	0	0	0	0	0.84042340983592
Glyma01g01860	105.421723274421	109.896023826131	194.442377105872	125.176522865938	117.065091232292	128.231071021944	99.2847949281717	121.999010520222	98.280099893866	80.2768041262857	100.660180288041	87.2518234555068	107.079281338096	166.052925023394	301.295362329126	358.534925018437	389.688460296025	101.574940832411	241.7284511355	185.271133505885	112.616736918013
Glyma01g01870	23.0011032598737	18.9748530347276	13.1171444873009	28.9882474005329	12.0066760238249	13.9657602103107	10.7750940232124	9.95910289960993	9.73946935885159	17.4962265403443	5.39250965828793	18.1774632198973	10.9884852028177	9.88410267996392	23.2543400455366	32.0640989853887	12.3430734030415	13.941658545625	13.857044969551	4.59349917783185	3.36169363934368
Glyma01g01880	80.5038614095578	86.9680764091682	54.7833681528449	106.729456338326	82.545897663796	129.500685586518	49.2575726775426	65.5640940890987	69.9470981226614	68.9557163648864	102.457683507471	54.5323896596918	82.764335357393	52.3857442038088	52.5750296681697	88.9050017322142	54.6621822134695	50.2895540395758	41.5711349086529	45.1694085820132	82.3614941639201
Glyma01g01890	26.8346204698526	25.2998040463035	31.6354661164315	28.9882474005329	25.5141865506278	34.27959324349	33.0949316427239	20.748131040854	33.6454396033055	23.6713653192894	39.5450708274449	50.8968970157123	21.9769704056354	18.7797950919314	28.3096313597837	36.4364761197599	38.792516409559	30.8708153510268	43.1108065719364	25.2642454780752	19.3297384262262
Glyma01g01900	898.959785740062	940.045844095464	785.485475768959	764.235613286776	858.477335703478	820.171008714613	773.497820952035	673.899296206938	716.293701028267	795.563712687421	772.926384354604	987.036252840421	768.258773967213	766.017957697204	738.072531880074	1989.43159613889	1158.48560368547	859.403666062455	1050.05607435931	1094.78397071659	945.47633606541
Glyma01g01910	29.7097583773368	14.2311397760457	15.4319346909422	26.3529521823026	12.0066760238249	7.61768738744222	41.5610769466765	25.727682490659	20.3643450230533	9.26270816841758	23.367541852581	25.4484485078562	13.3264607778853	36.5711799158665	52.5750296681697	29.1491808958079	54.6621822134695	18.4229059352902	33.8727765922357	30.6233278522124	13.4467745573747
Glyma01g01920	16.2924481424105	18.1842341582806	23.9194987709604	21.0823617458421	22.5125175446716	8.88730195201593	19.2412393271651	19.9182057992199	30.1038143819049	18.5254163368352	17.9750321942931	12.7242242539281	21.2755777331151	20.7566156279242	23.2543400455366	30.6066399405983	19.3962582047795	14.4395749222545	20.0157316226847	16.0772471224115	10.085080918031
Glyma01g01930	103.504964669431	79.0618876446984	101.079172225672	88.2823898107138	54.0300421072119	104.108394295044	86.2007521856995	71.3735707805378	66.4054729012608	73.0724755508498	77.2926384354604	54.5323896596918	66.3985063319198	79.0728214397113	61.6745540338144	87.4475426874238	81.111625219987	56.7624669357589	104.697673103274	113.306313053186	86.5636112130997
Glyma01g01940	409.227962165252	283.04155776802	234.565407302322	229.270683986033	148.582615794833	161.24104970086	222.428726622028	291.30375981359	194.789387177032	187.312542961333	269.625482914397	187.227871164942	161.554112237171	260.940310751047	102.116884547791	206.959184360236	144.590288435629	148.87699661221	166.284539634612	280.203449847743	295.829040262244
Glyma01g01950	254.9288944636	225.32637978739	219.905069345927	285.929531177984	199.610988896088	347.874390693195	265.529102714878	205.821459925272	206.299669146584	215.100667466586	226.485405648093	259.937724044531	253.904147452341	284.662157182961	359.936741574392	359.992384063228	380.871979293852	273.356090769576	320.251705962956	460.115500979491	429.456362426155
Glyma01g01960	138.006619559242	106.733548320343	124.227074262085	109.364751556556	120.066760238249	139.657602103107	98.5151453550851	116.189533828782	93.8530683671153	94.6854612771575	75.4951352160311	116.335764607342	114.327005620806	139.365847787491	151.658739427412	87.4475426874238	93.4546986230285	96.0978606894865	133.951434705659	140.867308120177	117.659277377029
Glyma01g01970	51.7524823347157	48.227751463266	47.8389975419209	46.1176663190296	40.5225315804089	33.0099786789163	63.1112649931014	58.0947669143912	51.3535657103084	50.4303000280513	52.12759336345	83.6163308115274	47.4609041738722	32.6175388438809	41.4533887768261	32.0640989853887	56.425478413904	44.3145575200223	18.4760599594013	36.7479934226548	37.8190534426164
Glyma01g01980	0	1.58123775289397	0.771596734547111	0	0	0	0	0	0	0	0	0	0.46759511501352	1.97682053599278	3.03317478854825	0	0	0	0	0.765583196305309	0
Glyma01g01990	54.6276202421999	43.4840382045841	58.6413518255804	59.2941424101809	49.5275385982776	39.3580515017848	57.7237179814952	58.9246921560254	54.0097846263588	30.8756938947253	57.520103021738	103.611540353414	51.6692602089939	65.2350776877619	74.8183114508568	53.9259846572447	45.845701211297	52.7791359227232	40.0314632453695	33.6856606374336	40.3403236721241
Glyma01g02000	0.958379302494736	1.58123775289397	1.54319346909422	1.31764760911513	0	3.80884369372111	1.5392991461732	0.82992524163416	3.54162522140058	4.11675918596337	3.59500643885862	1.81774632198973	2.10417801756084	0.988410267996392	1.01105826284942	4.37237713437119	1.7632962004345	2.48958188314732	0	0.765583196305309	1.68084681967184
Glyma01g02010	0.958379302494736	0.790618876446984	3.85798367273555	3.9529428273454	1.50083450297811	1.2696145645737	3.07859829234641	2.48977572490248	2.65621891605043	0	0	7.2709852879589	1.63658290254732	0.988410267996392	2.02211652569883	1.4574590447904	1.7632962004345	4.97916376629464	1.53967166328344	1.53116639261062	0
Glyma01g02020	3.83351720997894	0	3.08638693818844	6.58823804557566	3.00166900595622	2.53922912914741	3.07859829234641	4.97955144980496	5.31243783210087	3.08756938947253	1.79750321942931	1.81774632198973	3.03936824758788	2.96523080398918	5.05529131424708	1.4574590447904	3.526592400869	0.497916376629464	0	2.29674958891593	0
Glyma01g02030	3.83351720997894	0.790618876446984	3.08638693818844	7.90588565469079	1.50083450297811	3.80884369372111	0.769649573086602	3.31970096653664	1.77081261070029	3.08756938947253	5.39250965828793	0	2.57177313257436	1.97682053599278	3.03317478854825	0	0	2.48958188314732	0	2.29674958891593	0.84042340983592
Glyma01g02040	20.1259653523895	16.6029964053867	19.2899183636778	15.8117713093816	6.00333801191243	33.0099786789163	16.1626410348187	29.0473834571956	15.0519071909525	11.3210877613993	12.5825225360052	5.45323896596918	12.3912705478583	19.7682053599278	27.2985730969342	13.1171314031136	12.3430734030415	20.9124878184375	18.4760599594013	12.2493311408849	14.2871979672106
Glyma01g02050	57.5027581496842	55.3433213512889	83.332447331088	64.5647328466414	84.0467321667741	67.2895719224063	80.0435556010067	87.1421503715869	75.2595359547623	66.8973367719047	43.1400772663035	54.5323896596918	70.1392672520279	62.2698468837727	47.5197383539226	71.4154931947294	84.638217620856	78.6707875074553	80.0629264907389	65.8401548822566	87.4040346229356
Glyma01g02060	3.83351720997894	1.58123775289397	0.771596734547111	0	0	1.2696145645737	0	1.65985048326832	2.65621891605043	0	0	0	0.23379755750676	2.96523080398918	0	0	1.7632962004345	8.46457840270089	0	0.765583196305309	0.84042340983592
Glyma01g02070	25.8762411673579	22.9279474169625	21.6047085673191	9.22353326380592	6.00333801191243	24.1226767269004	17.7019401809919	13.2788038661466	12.395688274902	9.26270816841758	7.19001287771725	10.9064779319384	20.1065899455813	37.5595901838629	27.2985730969342	21.8618856718559	63.478663215642	55.2687178058705	46.1901498985032	29.857744655907	17.6488916065543
Glyma01g02080	0	0	0.771596734547111	0	0	0	0	0	0	0	0	0	0	0	1.01105826284942	0	0	0	0	0	0
Glyma01g02090	366.100893552989	283.04155776802	219.133472611379	218.729503113112	249.138527494366	156.162591442566	210.883983025729	297.113236505029	237.288889833839	264.501777698146	221.092895989805	359.913771753966	290.844161538409	332.105850046788	265.908323129397	403.71615540694	283.890688269955	407.793512459531	300.235974340271	217.425627750708	331.126823475352
Glyma01g02100	83.378999317042	97.246121802979	111.881526509331	135.717703738859	142.57927778292	114.265310811633	108.520589805211	151.046393977417	161.143947573726	86.4519429052308	95.2676706297535	92.705062421476	110.586244700697	86.9801035836825	108.183234124888	115.139264538441	116.377549228677	96.0978606894865	103.158001439991	83.4485683972787	77.3189537049046
Glyma01g02110	187.842343288968	246.673089451459	157.405733847611	110.682399165671	157.587622812701	148.544904055123	146.233418886454	147.726693010881	160.258541268376	133.794673543809	159.977786529209	159.961676335096	150.09803191934	176.925437971354	116.271700227683	1543.44912843303	758.217366186835	205.141547171339	443.425439025631	750.271532379203	390.796885573703
Glyma01g02120	158.132584911631	143.102016636904	144.28858936031	86.9647422015987	63.0350491250805	99.0299360367489	296.315085638342	131.958113419832	89.4260368403646	112.181687817502	145.597760773774	221.765051282746	122.276122576035	198.670463867275	196.145302992787	179.267462509219	326.209797080383	174.768648196942	130.872091379092	220.487960535929	176.488916065543
Glyma01g02140	48.8773444272315	94.874265173638	54.7833681528449	80.376504156023	70.5392216399711	79.9857175681433	70.8077607239674	67.223944572367	85.884411618964	78.218424533304	82.6851480937483	96.3405550654554	73.6462306146293	49.4205133998196	73.8072531880074	52.4685256124543	61.7153670152075	71.2020418580133	50.8091648883536	43.6382421894026	48.7445577704833
Glyma01g02150	25.8762411673579	33.2059928107733	30.8638693818844	44.8000187099145	42.023366083387	25.3922912914741	40.0217778005033	35.6867853902689	46.0411278782075	36.0216428771795	48.5325869245914	47.2614043717329	27.8219093433044	28.6638977718954	24.265398308386	43.7237713437119	65.2419594160765	48.7958049096875	46.1901498985032	67.3713212748672	52.106251409827
Glyma01g02160	0	0	0	0	1.50083450297811	0	0	0	0	0	1.79750321942931	0	0	0	0	1.4574590447904	0	0	0	0	0.84042340983592
Glyma01g02170	0	0	0	0	1.50083450297811	0	0.769649573086602	0	0	2.05837959298168	1.79750321942931	0	0.23379755750676	1.97682053599278	0	1.4574590447904	0	0	0	0	0.84042340983592
Glyma01g02180	434.145824030115	524.18031508435	272.37364729513	338.635435542589	412.72948831898	220.912934235824	187.024846260044	209.141160891808	226.664014169637	131.736293950828	231.877915306381	307.199128416264	245.721232939605	278.731695574982	475.197383539226	555.291896065141	329.736389481252	313.687317276562	497.313947240551	199.05163103938	227.754744065534
Glyma01g02190	49.8357237297263	51.3902269690539	38.5798367273555	48.7529615372599	37.5208625744527	48.2453534538007	45.4093248121095	24.0678320073907	37.1870648247061	23.6713653192894	43.1400772663035	38.1726727617842	32.7316580509464	44.4784620598376	30.3317478854825	84.532624597843	61.7153670152075	37.8416446238393	30.7934332656688	44.4038253857079	27.7339725245853
Glyma01g02200	23.9594825623684	30.8341361814324	17.7467248945835	11.8588284820362	25.5141865506278	15.2353747748844	50.7968718237158	24.0678320073907	19.4789387177032	22.6421755227985	34.1525611691569	25.4484485078562	24.7825410957165	19.7682053599278	18.1990487312895	32.0640989853887	33.5026278082555	24.3979024548437	27.7140899391019	53.5908237413716	62.191332327858
Glyma01g02210	89.1292751320104	54.5527024748419	34.72185305462	32.9411902278783	46.5258695923214	52.0541971475219	67.729162431621	117.019459070417	101.821725115267	153.349279677136	122.230218921193	472.614043717329	40.2131798911627	21.7450258959206	13.1437574170424	137.001150210297	104.034475825636	143.399916469286	137.030778032226	145.460807298009	163.882564918004
Glyma01g02220	113.088757694379	124.127163602176	131.943041607556	291.200121614444	73.5408906459273	247.574840091872	130.070777851636	87.972075613221	103.592537725967	71.0140959578681	53.9250965828793	65.4388675916301	95.389403462758	89.9453343876717	70.7740783994591	55.3834437020351	77.585032819118	17.9249895586607	38.491791582086	299.343029755376	42.8615939016319
Glyma01g02230	416.89499658521	396.100057099939	571.753180299409	947.38863095378	343.691101181987	1202.3249926513	431.003760928497	308.732189887908	311.663019483251	288.173143017436	143.800257554345	172.685900589024	337.603673039761	379.549542910614	262.875148340848	186.554757733171	241.571579459527	77.6749547541964	120.094389736108	1042.72431336783	236.999401573729
Glyma01g02240	76.6703441995789	102.780453938108	105.708752632954	139.670646566204	94.5525736876208	115.534925376207	107.750940232124	118.679309553685	145.206634077424	131.736293950828	106.052689946329	59.9856286256609	89.7782620825958	73.142359831733	65.7187870852121	48.0961484780831	56.425478413904	61.2437143254241	61.5868665313376	45.9349917783185	63.8721791475299
Glyma01g02250	368.017652157979	444.327808563205	392.742737884479	459.859015581181	604.836304700178	558.63040841243	330.179666854152	290.473834571956	338.225208643755	294.348281796381	337.930605252711	358.096025431976	408.911928079323	521.880621502095	542.938287150137	445.982467705861	432.007569106453	392.358104784017	565.059500425023	352.933853496747	373.147993967148
Glyma01g02270	95.8379302494736	94.0836462971911	107.251946102048	72.4706185013322	90.0500701786865	63.4807282286852	93.1275983434789	107.060356170807	78.8011611761628	121.444395985919	115.040206043476	79.9808381675479	80.8939548973389	85.0032830476897	84.928894079351	46.6386894332927	51.1355898126005	77.6749547541964	78.5232548274555	52.059657348761	86.5636112130997
Glyma01g02280	109.2552404844	150.217586524927	94.9063983492946	118.588284820362	115.564256729314	151.084133184271	113.908136816817	99.5910289960993	110.675788168768	107.035738835048	113.242702824047	118.153510929332	104.975103320535	166.052925023394	151.658739427412	182.1823805988	155.170065638236	124.479094157366	130.872091379092	125.555644194071	126.903934885224
Glyma01g02290	347.891686805589	402.425008111515	219.133472611379	202.91773180373	238.632685973519	158.701820571713	135.458324863242	150.216468735783	223.122388948236	159.524418456081	319.955573058417	158.143930013106	165.061075599772	130.470155375524	104.13900107349	233.193447166463	91.691402422594	129.95617430029	106.237344766557	68.1369044711725	72.2764132458891
Glyma01g02300	94.8795509469789	97.246121802979	101.850768960219	90.9176850289441	63.0350491250805	40.6276660663585	122.37428212077	125.318711486758	108.904975558068	94.6854612771575	188.737838040078	58.1678823036712	76.2180037472037	104.771488407618	34.3759809368802	64.1281979707774	56.425478413904	57.2603833123883	63.1265381946211	40.5759094041814	99.1699623606385
Glyma01g02310	0	0	0	0	0	0	0	0	0	0	0	0	0.23379755750676	0	0	0	1.7632962004345	0	0	0	0
Glyma01g02320	99.6714474594525	75.8994121389104	70.9868995783342	42.1647234916842	48.0267040952995	74.9072593098485	50.7968718237158	67.223944572367	44.2703152675072	47.3427306385787	66.5076191188845	99.9760477094349	46.9933090588587	69.1887187597474	76.8404279765556	36.4364761197599	59.952070814773	63.7332962085714	55.4281798782039	34.4512438337389	54.6275216393348
Glyma01g02330	782.037510835705	531.295884972373	369.594835848066	252.988340950105	183.101809363329	713.523385290422	1064.42535957877	432.391050891398	206.299669146584	473.427306385787	535.655959389935	1188.80609458128	251.332374319767	647.408725537637	1015.10249590081	508.653206631848	1324.23544652631	1203.96179869004	1000.78658113424	1076.40997400526	1111.88017121292
Glyma01g02340	67.0865511746315	80.6431253975923	59.4129485601275	92.2353326380592	66.0367181310368	30.4707495497689	93.1275983434789	134.447889144734	81.4573800922133	81.3059939227765	111.445199604617	110.882525641373	69.2040770220009	99.8294370676356	75.8293697137062	58.2983617916159	72.2951442178145	36.8458118705803	55.4281798782039	45.9349917783185	69.7551430163813
Glyma01g02350	1027.38261227436	957.439459377297	872.675906772782	797.176803514655	711.395554411623	745.263749404764	745.020786747831	963.54320553726	752.595359547623	834.672924954073	760.343861818599	879.789219843027	836.527660759186	752.180213945254	676.39797784626	824.921819351364	742.347700382925	700.070425541026	757.518458335453	750.271532379203	631.157980786776
Glyma01g02360	54.6276202421999	98.036740679426	50.9253844801093	112.000046774786	82.545897663796	79.9857175681433	62.3416154200148	95.4414027879285	53.1243783210087	34.9924530806886	39.5450708274449	78.1630918455582	61.9563527392913	85.0032830476897	66.7298453480615	161.777953971734	84.638217620856	70.2062091047544	90.840628133723	125.555644194071	89.0848814426075
Glyma01g02380	27.7929997723473	36.3684683165612	50.9253844801093	52.7059043646053	34.5191935684965	53.3238117120956	31.5556324965507	44.8159630482447	38.9578774354063	33.9632632841978	26.9625482914397	36.3549264397945	43.0187505812438	38.5480004518593	68.7519618737603	30.6066399405983	28.212739206952	30.8708153510268	38.491791582086	43.6382421894026	21.8510086557339
Glyma01g02390	227.135894691252	219.792047652261	239.194987709604	238.494217249839	147.081781291855	137.11837297396	158.54781205584	224.079815241223	285.986236628097	162.611987845553	303.778044083554	294.474904162336	155.709173299502	210.531387083231	146.603448113165	300.236563226822	192.199285847361	88.6291150400446	177.062241277596	137.03939213865	200.020771540949
Glyma01g02400	744.66071803841	862.565194203659	534.716537041148	347.858968806395	223.624340943738	341.526317870326	1024.40358177827	639.042436058304	610.044944386249	695.732302427809	1092.88195741302	1476.01001345566	348.592158242579	365.711799158665	275.007847495041	944.433461024177	844.618880008126	895.253645179776	823.724339856641	1209.62145016239	959.76353403262
Glyma01g02410	123.630930021821	172.354915065442	87.9620277383706	86.9647422015987	43.5242005863651	45.7061243246533	199.33923942943	90.4618513381235	101.821725115267	100.860600056103	192.332844478936	283.568426230397	58.2155918191832	58.3162058117871	34.3759809368802	126.798936896764	153.406769437802	150.370745742098	72.3645681743217	180.677634328053	102.531655999982
Glyma01g02420	68.0449304771262	48.227751463266	50.9253844801093	43.4823711007993	46.5258695923214	26.6619058560478	62.3416154200148	41.496262081708	47.8119404889078	40.1384020631428	52.12759336345	49.0791506937226	48.3960944038993	34.5943593798737	37.4091557254284	40.8088532541311	37.0292202091245	51.2853867928348	49.2694932250701	52.059657348761	44.5424407213037
Glyma01g02450	22.0427239573789	15.8123775289397	10.8023542836596	6.58823804557566	7.50417251489054	17.7746039040319	4.61789743851961	14.1087291077807	9.73946935885159	5.14594898245421	12.5825225360052	30.9016874738253	11.4560803178312	20.7566156279242	20.2211652569883	48.0961484780831	40.5558126099935	41.824975636875	70.8248965110383	42.107075796792	23.5318554754057
Glyma01g02460	478.231271944873	333.641165860627	363.422061971689	245.082455295414	132.073436262074	435.47779564878	677.29162431621	379.275835426811	306.35058165115	399.325641038447	485.325869245914	618.033749476507	222.107679631422	469.494877298286	434.755053025249	564.036650333883	802.299771197698	581.566327903214	534.266067159354	871.233677395442	783.274617967077
Glyma01g02470	731.243407803483	532.08650384882	520.056199084753	422.964882525957	333.18525966114	610.684605559951	824.294692775751	586.757145835351	463.067497698125	618.543067690996	625.5311203614	867.064995589099	430.655100927452	631.594161249694	575.292151561318	855.528459291963	975.102798840279	812.101610282656	803.708608233956	1122.34496578358	1133.73117986866
Glyma01g02480	314.348411218273	245.091851698565	271.602050560583	252.988340950105	186.103478369285	219.643319671251	257.062957410925	247.31772200698	247.91376549804	266.560157291128	292.993024766978	243.578007146623	266.99681067272	223.380720567185	253.775623975204	239.023283345625	260.967837664306	334.599805095	240.188779472217	242.689873228783	289.105652983556
Glyma01g02490	0	0	0	0	0	0	0	0	0	0	0	0	0	0	0	0	0	1.49374912988839	0	0	0
Glyma01g02500	0	0	0	0	0	0	0	0	0	0	0	0	0	0	0	0	0	0	0	0.765583196305309	0
Glyma01g02510	15.3340688399158	16.6029964053867	28.5490791782431	40.8470758825691	19.5108485387154	13.9657602103107	9.23579487703923	6.63940193307328	16.8227198016527	9.26270816841758	7.19001287771725	9.08873160994863	13.5602583353921	12.8493334839531	14.1548156798918	7.28729522395198	3.526592400869	5.4770801429241	6.15868665313376	5.35908237413716	5.04254045901552
Glyma01g02520	82.4206200145473	41.1121815752431	43.9810138691853	56.6588471919507	57.0317111131681	60.9414990995378	31.5556324965507	39.0064863568055	35.4162522140058	55.5762490105055	26.9625482914397	54.5323896596918	53.0720455540345	35.5827696478701	48.530796616772	88.9050017322142	68.7685518169455	16.9291568054018	26.1744182758185	68.1369044711725	36.1382066229445
Glyma01g02530	6.70865511746315	4.7437132586819	0	3.9529428273454	4.50250350893432	2.53922912914741	0	0	2.65621891605043	2.05837959298168	1.79750321942931	1.81774632198973	2.3379755750676	2.96523080398918	1.01105826284942	8.74475426874238	7.053184801738	1.99166550651786	4.61901498985032	4.59349917783185	2.52127022950776
Glyma01g02550	0	0	0	0	0	0	0	0	0	0	0	0	0	0	0	0	0	0	1.53967166328344	0	0
Glyma01g02560	0	0.790618876446984	0	0	0	0	0	0	0	0	0	0	0.46759511501352	0	0	1.4574590447904	0	0.497916376629464	6.15868665313376	0.765583196305309	0
Glyma01g02570	854.874337825304	521.808458455009	424.378204000911	338.635435542589	792.440617572441	453.252399552812	376.358641239349	622.44393122562	424.109620262719	629.864155452395	233.67541852581	494.426999581205	634.760368630853	506.066057214153	412.511771242562	427.035500123586	412.611310901673	553.683010811964	444.965110688914	396.57209568615	577.370882557277
Glyma01g02580	2.87513790748421	0	2.31479020364133	0	0	0	6.15719658469282	0	0	10.2918979649084	3.59500643885862	3.63549264397945	0.23379755750676	0	2.02211652569883	0	14.106369603476	2.48958188314732	0	65.8401548822566	7.56381068852328
Glyma01g02590	0	0	0	0	0	0	0	0	0	1.02918979649084	0	0	0	0	0	0	0	0.497916376629464	0	0	2.52127022950776
Glyma01g02600	0	3.16247550578793	0	1.31764760911513	0	0	0.769649573086602	0	0.885406305350144	1.02918979649084	0	1.81774632198973	3.27316580509464	0.988410267996392	0	1.4574590447904	3.526592400869	4.97916376629464	0	0	0
Glyma01g02610	43.1270686122631	16.6029964053867	14.6603379563951	14.4941237002664	19.5108485387154	5.07845825829482	17.7019401809919	48.1356640147813	21.2497513284035	23.6713653192894	10.7850193165759	58.1678823036712	15.8982339104597	20.7566156279242	15.1658739427412	8.74475426874238	21.159554405214	18.4229059352902	20.0157316226847	12.2493311408849	26.8935491147494
Glyma01g02620	46.0022065197473	83.0149820269333	107.251946102048	122.541227647707	105.058415208468	54.5934262766693	83.8918034664397	96.2713280295626	123.07147644367	69.9849061613773	136.610244676628	45.4436580497431	103.572317975495	85.0032830476897	92.0063019192969	51.0110665676639	35.26592400869	21.4104041950669	44.6504782352198	19.905163103938	26.0531257049135
Glyma01g02630	62.2946546621578	59.2964157335238	57.0981583564862	44.8000187099145	49.5275385982776	62.2111136641115	49.2575726775426	55.6049911894888	39.8432837407565	53.5178694175238	34.1525611691569	50.8968970157123	52.1368553240074	73.142359831733	46.5086800910732	51.0110665676639	52.898886013035	43.8166411433928	63.1265381946211	75.7927364342256	65.5530259672017
Glyma01g02640	279.846756328463	307.550742937877	317.89785463341	412.423701653036	360.200280714746	449.443555859091	321.7135215502	312.051890854444	290.413268154847	363.303998161267	328.943089155564	309.016874738253	375.712674913363	305.418772810885	300.284304066277	205.501725315446	292.707169272127	271.364425263058	374.140214177876	392.744179704623	389.956462163867
Glyma01g02650	0	0	0	0	0	0	0	0	1.77081261070029	0	0	0	0	0	1.01105826284942	0	0	0	0	0	0
Glyma01g02660	184.967205381484	176.308009447677	153.547750174875	173.929484403197	180.100140357373	176.476424475745	172.401504371399	135.277814386368	147.862852993474	151.290900084154	197.725354137224	218.129558638767	171.607407209962	141.342668323484	155.70297247881	316.268612719516	222.175321254747	174.768648196942	246.347466125351	308.530028111039	219.350509967175
Glyma01g02670	0	0	1.54319346909422	0	0	0	1.5392991461732	0	0	0	0	0	0.46759511501352	0	0	0	5.2898886013035	0.995832753258928	1.53967166328344	0	0
Glyma01g02680	0	0	0	0	0	0	0	0	0	0	0	0	0	0	0	0	0	0	0	0	0
Glyma01g02700	2.87513790748421	2.37185662934095	0	0	0	0	0	0	0	0	0	0	1.1689877875338	0.988410267996392	1.01105826284942	0	0	0	0	0.765583196305309	0
Glyma01g02710	22.0427239573789	44.2746570810311	54.0117714182978	54.0235519737204	49.5275385982776	27.9315204206215	63.1112649931014	43.9860378066105	48.6973467942579	52.488679621033	44.9375804857328	32.7194337958151	39.9793823336559	55.3509750077979	84.928894079351	67.0431160603582	51.1355898126005	25.3937352081027	38.491791582086	29.857744655907	30.2552427540931
Glyma01g02720	829.956475960441	1024.64206387529	1462.94740870132	1751.15367251401	1807.00474158564	1416.88985406425	1356.89219735168	977.651934645041	1561.85672263765	1266.93263948023	1231.28970530908	836.163308115274	1110.0708030421	1007.19006308832	907.930320038776	839.496409799268	788.193401594222	452.108069979553	669.757173528297	875.827176573273	707.636511081844
Glyma01g02730	0.958379302494736	0	1.54319346909422	1.31764760911513	1.50083450297811	0	0	1.65985048326832	0	0	0	0	1.1689877875338	1.97682053599278	2.02211652569883	0	0	0	0	0.765583196305309	0
Glyma01g02740	3.83351720997894	3.16247550578793	0.771596734547111	0	0	2.53922912914741	0.769649573086602	0	2.65621891605043	3.08756938947253	3.59500643885862	0	1.1689877875338	1.97682053599278	5.05529131424708	1.4574590447904	3.526592400869	3.48541463640625	0	2.29674958891593	1.68084681967184
Glyma01g02750	47.9189651247368	90.9211707914031	51.6969812146564	54.0235519737204	51.0283731012557	55.863040841243	73.1167094432272	25.727682490659	52.2389720156585	62.7805775859414	26.9625482914397	36.3549264397945	42.3173579087235	38.5480004518593	53.5860879310191	314.811153674726	179.856212444319	69.2103763514955	103.158001439991	188.333466291106	157.999601049153
Glyma01g02760	34.5016548898105	124.917782478623	136.572622014839	312.282483360286	289.661059074775	336.447859612031	114.677786389904	61.4144678809279	152.289884520225	134.8238633403	113.242702824047	47.2614043717329	241.980472019496	137.389027251498	371.058382465736	222.991233852931	234.518394657789	57.7582996890178	147.80847967521	177.615301542832	90.7657282622793
Glyma01g02770	0	0	0	0	0	0	0	0	0	0	0	0	0	0	0	0	0	0	0	0	0
Glyma01g02780	189.759101893958	73.5275555095695	74.8448832510697	38.2117806643388	22.5125175446716	95.2210923430278	210.114333452642	132.788038661466	93.8530683671153	91.597891887685	221.092895989805	156.326183691116	40.2131798911627	101.806257603628	64.7077288223627	88.9050017322142	213.358840252575	163.316571534464	100.078658113424	234.268458069425	199.180348131113
Glyma01g02790	310.514894008294	212.676477764239	253.083728931452	183.153017667003	195.108485387154	139.657602103107	233.203820645241	342.759124794908	285.986236628097	266.560157291128	221.092895989805	198.13434909688	204.105267703401	265.882362091029	163.791438581605	292.94926800287	199.252470649099	378.416446238392	218.633376186249	159.241304831504	289.946076393392
Glyma01g02800	52.7108616372105	57.7151779806298	58.6413518255804	51.3882567554901	66.0367181310368	50.7845825829481	76.9649573086602	97.1012532711968	82.3427863975634	80.2768041262857	80.887644874319	59.9856286256609	65.229518544386	72.1539495637366	54.5971461938685	39.3513942093407	56.425478413904	48.7958049096875	75.4439115008886	51.2940741524557	52.106251409827
Glyma01g02810	23.9594825623684	13.4405208995987	28.5490791782431	22.4000093549572	25.5141865506278	27.9315204206215	12.3143931693856	21.5780562824882	15.0519071909525	10.2918979649084	14.3800257554345	16.3597168979075	22.2107679631422	15.8145642879423	25.2764565712354	32.0640989853887	10.579777202607	19.9166550651786	26.1744182758185	14.5460807298009	9.24465750819512
Glyma01g02820	677.574166863778	472.790088115296	361.878868502595	338.635435542589	267.148541530103	271.697516818773	281.691743749697	311.22196561281	284.215424017396	227.450945024476	298.385534425266	258.119977722541	281.959854353152	256.986669679062	286.129488386385	300.236563226822	239.808283259092	257.920683094062	234.030092819083	252.642454780752	226.073897245862
Glyma01g02830	0	0	0	0	0	0	0	0	0	0	0	0	0	0	0	0	0	0.497916376629464	0	0	0.84042340983592
Glyma01g02840	267.387825396031	208.723383382004	260.799696276923	181.835370057888	205.614326908001	231.069850752414	163.16570949436	201.671833717101	159.373134963026	137.911432729773	170.762805845785	223.582797604736	201.767292128334	211.519797351228	247.709274398107	406.631073496521	373.818794492114	307.214404380379	275.601227727736	322.310525644535	294.148193442572
Glyma01g02850	301.889480285842	302.016410802748	320.212644837051	296.470712050905	277.65438305095	295.820193545673	317.09562411168	478.036939181276	375.412273468461	449.755941066498	438.590785540752	347.189547500038	377.583055373417	383.5031839826	324.549702374663	378.939351645503	454.930419712101	476.505972434397	557.361142108606	554.282234125044	527.785901376958
Glyma01g02870	0.958379302494736	0	0	0	0	0	0.769649573086602	1.65985048326832	0	1.02918979649084	0	0	0.701392672520279	0	0	0	1.7632962004345	0	0	1.53116639261062	0.84042340983592
Glyma01g02880	332.557617965673	416.65614788756	275.460034233319	212.141265067536	264.146872524147	208.216788590087	260.141555703272	283.004507397249	283.330017712046	444.609992084044	377.475676080155	254.484485078562	298.559480936132	191.7515919913	179.968370787196	290.034349913289	183.382804845188	295.264411341272	247.887137788634	243.455456425088	337.009787344204
Glyma01g02890	134.173102349263	163.658107424526	127.313461200273	135.717703738859	151.584284800789	134.579143844813	134.688675290155	158.515721152125	146.977446688124	179.079024589407	136.610244676628	156.326183691116	154.072590396955	128.493334839531	151.658739427412	144.288445434249	72.2951442178145	182.237393846384	135.491106368943	137.804975334956	151.276213770466
Glyma01g02900	70.9200683846105	62.4588912393117	80.2460603928995	59.2941424101809	61.5342146221024	40.6276660663585	62.3416154200148	111.209982378978	69.9470981226614	66.8973367719047	48.5325869245914	89.0695697774966	76.4518013047104	82.0380522437005	68.7519618737603	49.5536075228735	67.005255616511	88.6291150400446	63.1265381946211	52.8252405450663	43.7020173114678
Glyma01g02910	1.91675860498947	0.790618876446984	1.54319346909422	2.63529521823026	1.50083450297811	1.2696145645737	4.61789743851961	3.31970096653664	1.77081261070029	1.02918979649084	0	7.2709852879589	3.97455847761492	1.97682053599278	0	1.4574590447904	1.7632962004345	1.49374912988839	3.07934332656688	0.765583196305309	2.52127022950776
Glyma01g02920	21.0843446548842	30.0435173049854	17.7467248945835	23.7176569640724	30.0166900595622	12.696145645737	13.8536923155588	13.2788038661466	27.4475954658545	21.6129857263077	14.3800257554345	23.6307021858664	18.2362094855273	4.94205133998196	9.09952436564475	14.574590447904	12.3430734030415	10.9541602858482	6.15868665313376	3.82791598152654	5.88296386885144
Glyma01g02930	0	0	0	0	0	0	0	0	0	1.02918979649084	0	0	0.23379755750676	0.988410267996392	0	0	1.7632962004345	0	0	0	0
Glyma01g02940	81.4622407120525	69.5744611273346	78.7028669238053	54.0235519737204	94.5525736876208	60.9414990995378	66.9595128585344	94.6114775462943	82.3427863975634	72.043285754359	82.6851480937483	70.8921065575993	76.2180037472037	60.2930263477799	76.8404279765556	69.958034149939	37.0292202091245	74.1895401177901	89.3009564704396	76.5583196305309	60.5104855081862
Glyma01g02950	624.863305226568	768.481547906468	935.946839005645	739.200308713589	1226.18178893311	1297.54608499433	781.194316682901	927.856420146991	772.074298265326	838.789684140036	923.916654786666	1050.65737411006	1184.18462877174	1067.4830894361	1059.58905946619	341.045416480953	551.911710735999	916.166132998213	663.598486875163	655.339216037344	797.561815934288
Glyma01g02960	0	0	0	0	0	0	0	0	0	0	0	0	0	0	0	0	1.7632962004345	0	0	0	0
Glyma01g02970	0	0	0.771596734547111	0	0	0	0	0	0	0	0	0	0	0	0	0	0	0	0	0	0
Glyma01g02980	0	0	0	0	0	0	0	0.82992524163416	0	0	0	0	0	0	0	0	0	0	0	0	0
Glyma01g02990	1.91675860498947	0	0.771596734547111	0	3.00166900595622	3.80884369372111	0	0	0	0	0	0	2.10417801756084	1.97682053599278	1.01105826284942	1.4574590447904	1.7632962004345	3.98333101303571	3.07934332656688	2.29674958891593	0.84042340983592
Glyma01g03000	0.958379302494736	0	0	0	0	0	0	0	0	0	0	0	0.701392672520279	0	0	0	0	0	0	0	0
Glyma01g03010	4.79189651247368	13.4405208995987	14.6603379563951	10.5411808729211	9.00500701786865	20.3138330331793	2.30894871925981	0.82992524163416	1.77081261070029	0	5.39250965828793	3.63549264397945	23.8473508656895	6.91887187597474	4.04423305139767	21.8618856718559	35.26592400869	19.4187386885491	72.3645681743217	20.6707463002433	9.24465750819512
Glyma01g03020	186.883963986474	207.932764505557	231.479020364133	212.141265067536	217.621002931826	289.472120722804	181.637299248438	176.774076468076	218.695357421486	213.042287873604	183.34532838179	158.143930013106	190.077414252996	173.960207167365	188.056836889991	103.479592180118	149.880177036933	108.047853728594	160.125852981478	164.600387205641	181.531456524559
Glyma01g03030	66.1281718721368	89.3399330385092	122.683880792991	171.294189184967	159.088457315679	119.343769069928	113.908136816817	149.386543494149	162.914760184427	129.677914357846	125.825225360052	70.8921065575993	135.134988238907	102.794667871625	85.9399523422004	90.3624607770046	72.2951442178145	71.6999582346428	52.348836551637	60.4810725081194	59.6700620983503
Glyma01g03040	0	0.790618876446984	0	0	0	1.2696145645737	0.769649573086602	1.65985048326832	0.885406305350144	1.02918979649084	1.79750321942931	0	2.57177313257436	0.988410267996392	4.04423305139767	2.91491808958079	0	5.4770801429241	0	0	0
Glyma01g03060	2.87513790748421	0.790618876446984	0.771596734547111	2.63529521823026	1.50083450297811	1.2696145645737	1.5392991461732	0.82992524163416	1.77081261070029	2.05837959298168	0	0	0.701392672520279	0.988410267996392	2.02211652569883	1.4574590447904	0	1.49374912988839	0	0.765583196305309	4.2021170491796
Glyma01g03070	1634.99509005602	2322.83825900124	2329.45054159773	2668.23640845814	2486.88277143473	2256.10508124747	1743.25628304115	1433.2808923022	1735.39635848628	1845.33730510808	1691.45052948298	1261.51594746087	1790.65549294427	1255.28104035542	1573.20665699369	1639.6414253892	1512.9081399728	1185.53889275475	1495.02118504822	1933.09757067091	1393.42201350795
Glyma01g03080	0	0	0	0	0	0	0	0	0	0	0	0	0	0	0	0	0	0	0	0.765583196305309	0
Glyma01g03090	78.5871028045683	14.2311397760457	13.1171444873009	1.31764760911513	4.50250350893432	30.4707495497689	10.7750940232124	3.31970096653664	2.65621891605043	4.11675918596337	1.79750321942931	7.2709852879589	2.10417801756084	1.97682053599278	18.1990487312895	1.4574590447904	19.3962582047795	13.941658545625	0	15.3116639261062	4.2021170491796
Glyma01g03100	69.9616890821157	47.437132586819	67.1289159055986	101.458865901865	67.5375526340149	77.4464884389959	84.6614530395263	74.6932717470744	105.363350336667	62.7805775859414	86.2801545326069	59.9856286256609	73.1786354996158	78.084411171715	66.7298453480615	112.224346448861	52.898886013035	81.6582857672321	64.6662098579045	59.7154893118141	61.3509089180221
Glyma01g03110	0	0	0	0	0	0	0	0	0	0	0	0	0.46759511501352	0	0	0	0	0.497916376629464	0	0	0
Glyma01g03120	29.7097583773368	26.8810417991974	23.9194987709604	18.4470665276118	12.0066760238249	20.3138330331793	95.4365470627387	26.5576077322931	25.6767828551542	14.4086571508718	55.7225998023087	43.6259117277534	10.9884852028177	34.5943593798737	25.2764565712354	37.8939351645503	59.952070814773	38.8374773770982	46.1901498985032	75.0271532379203	57.9892152786785
Glyma01g03130	132.256343744274	117.011593714154	104.937155898407	117.270637211247	88.5492356757084	198.059872073498	164.705008640533	116.189533828782	80.5719737868631	110.12330822452	102.457683507471	190.863363808921	119.704349443461	138.377437519495	200.189536044184	228.821070032092	239.808283259092	143.897832845915	140.110121358793	285.56253222188	186.573996983574
Glyma01g03140	9.58379302494736	9.4874265173638	1.54319346909422	9.22353326380592	3.00166900595622	13.9657602103107	2.30894871925981	1.65985048326832	1.77081261070029	12.3502775578901	3.59500643885862	1.81774632198973	8.65050962775011	6.91887187597474	6.0663495770965	1.4574590447904	7.053184801738	1.49374912988839	3.07934332656688	10.7181647482743	5.04254045901552
Glyma01g03150	45.0438272172526	36.3684683165612	20.833111832772	46.1176663190296	70.5392216399711	50.7845825829481	36.9431795081569	34.8568601486347	34.5308459086556	38.0800224701612	30.5575547302983	41.8081654057637	34.1344433959869	31.6291285758845	38.4202139882778	55.3834437020351	61.7153670152075	28.3812334678794	21.5554032859682	52.8252405450663	44.5424407213037
Glyma01g03160	84.3373786195368	90.1305519149561	87.9620277383706	64.5647328466414	75.0417251489054	67.2895719224063	66.9595128585344	65.5640940890987	81.4573800922133	74.1016653473406	84.4826513131776	54.5323896596918	74.1138257296429	50.408923667816	69.7630201366097	64.1281979707774	58.1887746143385	51.7833031694642	47.7298215617867	62.01223890073	65.5530259672017
Glyma01g03170	0	0	0	0	0	0	0	0	0	0	0	0	0.935190230027039	0	0	0	0	0	0	0	0
Glyma01g03180	831.873234565431	931.349036454547	1175.14182671525	1350.58879934301	1296.72101057309	1391.49756277278	1284.54513748154	1356.92777007185	1630.03300814962	1686.84207644849	1463.16762061546	1103.37201744776	1128.30701252762	994.34072960437	962.527466232644	811.804687948251	775.85032819118	650.776704254709	968.453476205284	1159.09295920624	1018.59317272113
Glyma01g03190	226.177515388758	368.428396424294	408.174672575422	433.506063398878	448.749516390454	325.021328530868	272.455948872657	253.127198698419	363.016585193559	342.72020223145	314.56306340013	123.606749895301	483.727146481486	346.932004066734	351.848275471597	268.172464241433	301.5236502743	250.94985382125	301.775646003554	295.515113773849	335.328940524532
Glyma01g03200	0	0	0	0	0	0	0	0	0	0	0	3.63549264397945	0	0	0	0	0	0.497916376629464	0	0.765583196305309	0.84042340983592
Glyma01g03210	26.8346204698526	27.6716606756444	21.6047085673191	30.305895009648	27.0150210536059	20.3138330331793	18.4715897540785	32.3670844237323	30.1038143819049	20.5837959298168	16.1775289748638	27.2661948298459	30.3936824758788	35.5827696478701	19.2101069941389	32.0640989853887	12.3430734030415	26.887484337991	40.0314632453695	35.9824102263495	21.010585245898
Glyma01g03220	103.504964669431	105.152310567449	88.7336244729177	79.0588565469079	81.0450631608178	55.863040841243	90.8186496242191	93.7815523046601	94.7384746724654	83.3643735157582	77.2926384354604	132.69548150525	105.208900878042	89.9453343876717	92.0063019192969	163.235413016524	135.773807433457	133.441588936696	164.744867971328	156.178972046283	118.499700786865
Glyma01g03230	0	0	0	0	0	0	0	0	0	0	0	0	0	0	0	0	0	0	0	0	0
Glyma01g03240	56.5443788471894	79.0618876446984	43.9810138691853	65.8823804557566	70.5392216399711	46.975738889227	43.8700256659363	25.727682490659	54.8951909317089	54.5470592140146	71.9001287771725	63.6211212696404	101.234342400427	56.3393852757943	39.4312722511272	100.564674090537	77.585032819118	82.1562021438615	96.9993147868568	80.3862356120574	90.7657282622793
Glyma01g03250	0	0	0	0	0	0	0	0	0	0	0	0	0	0	0	0	0	0	0	0	0
Glyma01g03260	564.485409169399	361.312826536272	422.835010531817	400.564873171	363.201949720702	545.934262766693	346.342307888971	325.330694720591	301.923550124399	385.946173684066	488.920875684773	445.347848887483	370.101533533201	360.769747818683	330.616051951759	285.661972778918	333.262981882121	359.495623926473	460.361827321749	481.551830476039	550.477333442527
Glyma01g03270	42.1686893097684	57.7151779806298	67.1289159055986	81.6941517651382	84.0467321667741	71.0984156161274	92.3579487703923	66.3940193307328	105.363350336667	87.4811327017216	104.2551867269	83.6163308115274	72.7110403846023	58.3162058117871	49.5418548796214	75.7878703291006	75.8217366186835	64.7291289618303	81.6025981540224	89.5732339677211	89.9253048524434
Glyma01g03280	2.87513790748421	0.790618876446984	2.31479020364133	3.9529428273454	6.00333801191243	3.80884369372111	3.84824786543301	3.31970096653664	1.77081261070029	1.02918979649084	3.59500643885862	1.81774632198973	3.5069633626014	0.988410267996392	1.01105826284942	2.91491808958079	0	0.995832753258928	1.53967166328344	3.82791598152654	3.36169363934368
Glyma01g03290	3.83351720997894	4.7437132586819	6.944370610924	1.31764760911513	6.00333801191243	5.07845825829482	2.30894871925981	4.1496262081708	4.42703152675072	4.11675918596337	1.79750321942931	1.81774632198973	4.44215359262844	4.94205133998196	3.03317478854825	2.91491808958079	5.2898886013035	0.995832753258928	7.69835831641721	4.59349917783185	4.2021170491796
Glyma01g03300	5.75027581496842	2.37185662934095	3.85798367273555	3.9529428273454	3.00166900595622	0	1.5392991461732	3.31970096653664	2.65621891605043	2.05837959298168	0	3.63549264397945	2.3379755750676	1.97682053599278	0	2.91491808958079	1.7632962004345	2.98749825977678	0	3.06233278522124	2.52127022950776
Glyma01g03310	1.91675860498947	0	0.771596734547111	0	0	0	0	0.82992524163416	0.885406305350144	1.02918979649084	0	0	0	0	0	0	0	0	0	1.53116639261062	0
Glyma01g03320	7.66703441995789	10.2780453938108	4.62958040728266	1.31764760911513	0	0	0.769649573086602	2.48977572490248	1.77081261070029	0	0	5.45323896596918	1.1689877875338	0.988410267996392	0	42.2663122989215	17.632962004345	5.4770801429241	7.69835831641721	17.6084135150221	3.36169363934368
Glyma01g03330	70.9200683846105	86.1774575327212	84.1040440656351	81.6941517651382	87.0484011727303	66.0199573578326	52.336170969889	76.3531222303428	60.2076287638098	53.5178694175238	32.3550579497276	72.709852879589	66.8661014469333	83.0264625116969	113.238525439135	129.713854986345	86.4015138212905	91.1186969231919	112.396031419691	68.1369044711725	44.5424407213037
Glyma01g03340	0	0.790618876446984	0	0	0	0	0	0	0	0	1.79750321942931	0	0	0	0	0	0	0	0	0	0
Glyma01g03350	0	0	0	0	0	0	0	0	0	0	0	0	0	0	0	0	0	0	1.53967166328344	0.765583196305309	0
Glyma01g03360	158.132584911631	81.4337442740393	101.079172225672	177.882427230543	132.073436262074	212.025632283809	93.8972479165655	43.1561125649763	46.9265341835576	63.8097673824322	70.1026255577431	50.8968970157123	104.741305763028	192.740002259296	371.058382465736	298.779104182031	232.755098457354	77.1770383775669	172.443226287745	212.066545376571	129.425205114732
Glyma01g03370	1.91675860498947	0	0	0	3.00166900595622	0	0	0	0	0	0	0	0.23379755750676	0	0	0	3.526592400869	0	0	0	0
Glyma01g03380	90.0876544345052	81.4337442740393	121.912284058444	146.25888461178	135.07510526803	90.142634084733	100.054444501258	92.951627063026	129.269320581121	118.356826596447	111.445199604617	83.6163308115274	120.873337230995	97.8526165316428	105.150059336339	91.819919821795	77.585032819118	78.6707875074553	80.0629264907389	68.9024876674778	68.0742961967095
Glyma01g03390	60.3778960571684	109.105404949684	150.461363236687	208.188322240191	193.607650884176	91.4122486493067	103.902692366691	123.65886100349	193.018574566331	145.115761305209	156.38278009035	121.789003573312	195.922353190665	92.9105651916608	137.503923747521	78.7027884186814	88.164810021725	64.2312125852008	60.0471948680542	39.8103262078761	42.021170491796
Glyma01g03400	20.1259653523895	50.599608092607	50.1537877455622	39.529428273454	28.5158555565841	24.1226767269004	21.5501880464249	13.2788038661466	7.9686567481513	13.3794673543809	7.19001287771725	1.81774632198973	27.5881117857977	19.7682053599278	27.2985730969342	40.8088532541311	15.8696658039105	15.4354076755134	15.3967166328344	15.3116639261062	8.4042340983592
Glyma01g03410	0	0	2.31479020364133	3.9529428273454	0	1.2696145645737	0	2.48977572490248	1.77081261070029	1.02918979649084	0	3.63549264397945	3.5069633626014	0.988410267996392	6.0663495770965	10.2022133135328	1.7632962004345	1.99166550651786	6.15868665313376	3.82791598152654	0.84042340983592
Glyma01g03420	90.0876544345052	64.8307478686527	68.6721093746929	48.7529615372599	72.0400561429492	50.7845825829481	53.8754701160622	74.6932717470744	46.9265341835576	44.2551612491062	57.520103021738	76.3453455235685	59.6183771642237	93.8989754596572	110.205350650586	106.394510269699	79.3483290195525	81.1603693906026	78.5232548274555	41.3414926004867	38.6594768524523
Glyma01g03430	10.5421723274421	8.69680764091682	7.71596734547111	3.9529428273454	9.00500701786865	7.61768738744222	3.84824786543301	2.48977572490248	4.42703152675072	5.14594898245421	5.39250965828793	0	8.18291451273659	1.97682053599278	5.05529131424708	5.82983617916159	1.7632962004345	3.98333101303571	6.15868665313376	4.59349917783185	6.72338727868736
Glyma01g03440	0	0	0	0	0	0	0	0	0	0	0	0	0	0	0	0	0	0	4.61901498985032	2.29674958891593	0.84042340983592
Glyma01g03450	23.9594825623684	26.8810417991974	31.6354661164315	19.764714136727	13.507510526803	15.2353747748844	23.8591367656847	24.8977572490248	24.791376549804	26.7589347087619	26.9625482914397	34.5371801178048	8.65050962775011	28.6638977718954	27.2985730969342	18.9469675822752	14.106369603476	34.356229987433	18.4760599594013	25.2642454780752	29.4148193442572
Glyma01g03470	303.806238890831	288.575889903149	459.871653790078	198.964788976385	316.676080128381	366.9186091618	194.72134199091	285.494283122151	231.976452001738	440.493232898081	133.015238237769	921.597385248791	269.100988690281	416.120722826481	277.02996402074	781.198048007652	426.717680505149	388.374773770982	412.632005759962	629.309387362964	549.636910032691
Glyma01g03480	23.0011032598737	17.3936152818336	29.3206759127902	36.8941330552237	25.5141865506278	27.9315204206215	29.2466837772909	58.0947669143912	28.3330017712046	31.9048836912161	30.5575547302983	29.0839411518356	34.1344433959869	45.466872327834	38.4202139882778	17.4895085374848	31.739331607821	44.3145575200223	24.6347466125351	37.5135766189601	25.2127022950776
Glyma01g03490	195.509377708926	284.622795520914	255.398519135094	256.941283777451	241.634354979475	195.52064294435	177.019401809919	173.45437550154	215.153732200085	218.188236856059	176.155315504073	170.868154267034	253.670349894834	239.195284855127	228.499167403968	301.694022271612	229.228506056485	212.112376444152	173.982897951029	175.318551953916	191.61653744259
Glyma01g03500	124.589309324316	87.7586952856152	67.9005126401457	129.129465693283	160.589291818658	104.108394295044	83.1221538933531	109.550131895709	80.5719737868631	82.3351837192674	77.2926384354604	89.0695697774966	121.574729903515	223.380720567185	198.167419518486	97.6497560009566	51.1355898126005	96.0978606894865	66.205881521188	69.6680708637831	84.8827643934279
Glyma01g03510	0	0.790618876446984	0	0	0	0	0	0	0	0	1.79750321942931	0	0.46759511501352	0	0	1.4574590447904	0	0	0	0	0
Glyma01g03520	0	0	0	0	0	0	0	0	0	0	0	0	0	0	0	0	0	0	0	0	0
Glyma01g03530	458.105306592484	365.265920918506	444.439719099136	455.906072753836	481.767875455973	599.258074478788	578.776478961125	605.015501151303	485.202655331879	574.28790644189	406.235727591024	405.357429803709	397.923442876505	629.617340713702	454.976218282237	313.353694629935	402.031533699066	380.40811174491	468.060185638166	484.614163261261	715.200321770368
Glyma01g03540	198.38451561641	211.885858887792	227.621036691398	241.129512468069	238.632685973519	234.878694446135	228.585923206721	200.841908475467	261.194860078293	261.414208308674	246.257941061816	269.026455654479	227.485023454077	203.612515207257	197.156361255636	377.481892600713	223.938617455182	226.054034989777	260.204511094902	243.455456425088	210.946275868816
Glyma01g03550	172.508274449052	101.199216185214	114.196316712972	134.400056129743	123.068429244205	166.319507959155	112.368837670644	103.74065520427	107.134162947367	135.853053136791	107.850193165759	129.059988861271	168.334241404867	150.238360735452	171.879904684401	126.798936896764	153.406769437802	167.797818924129	138.57044969551	174.55296875761	173.127222426199
Glyma01g03570	1210.43305905085	1380.42055827643	1996.12075227338	2652.42463714876	2402.83603926795	2626.83253410299	2097.29508666099	1859.86246650215	2294.97314346757	2185.99912774655	1980.8485478111	1719.58802060228	2199.5674210236	1858.21130383322	1687.45624069568	1324.83027171447	1569.33361838671	1140.7264188581	1502.71954336464	2113.77520499896	1918.6866446554
Glyma01g03580	3.83351720997894	7.90618876446984	0	3.9529428273454	3.00166900595622	1.2696145645737	2.30894871925981	1.65985048326832	5.31243783210087	1.02918979649084	0	9.08873160994863	1.87038046005408	0	0	14.574590447904	0	19.4187386885491	1.53967166328344	0.765583196305309	0
Glyma01g03590	222.343998178779	251.416802710141	309.410290553391	339.953083151704	306.170238607534	304.707495497689	303.241931796121	278.024955947444	326.714926674203	343.749392027941	370.285663202438	216.311812316777	303.001634528761	236.230054051138	243.665041346709	234.650906211254	238.044987058658	206.635296301227	230.950749492516	261.06386994011	259.690833639299
Glyma01g03600	219.468860271295	163.658107424526	135.029428545744	119.905932429477	145.580946788877	144.736060361402	156.23886333658	175.114225984808	110.675788168768	134.8238633403	127.622728579481	129.059988861271	141.915117406603	173.960207167365	166.824613370154	234.650906211254	192.199285847361	188.212390365937	129.332419715809	133.211476157124	137.829439213091
Glyma01g03610	333.515997268168	309.131980690771	344.132143608011	419.011939698612	352.696108199855	420.242420873896	362.50494892379	329.480320928762	388.693368048713	310.815318540234	330.740592374993	319.923352670192	388.805338133742	399.317748270542	429.699761711002	370.194597376761	386.161867895156	382.897693628058	304.854989330121	389.681846919402	348.775715081907
Glyma01g03620	12.4589309324316	3.16247550578793	0	2.63529521823026	0	3.80884369372111	3.07859829234641	5.80947669143912	4.42703152675072	4.11675918596337	0	5.45323896596918	6.54633161018927	7.90728214397113	10.1105826284942	2.91491808958079	1.7632962004345	5.4770801429241	6.15868665313376	3.06233278522124	5.88296386885144
Glyma01g03630	1.91675860498947	3.95309438223492	3.08638693818844	7.90588565469079	7.50417251489054	2.53922912914741	3.84824786543301	0.82992524163416	3.54162522140058	3.08756938947253	0	0	2.10417801756084	1.97682053599278	4.04423305139767	1.4574590447904	0	0.995832753258928	4.61901498985032	0.765583196305309	5.04254045901552
Glyma01g03640	1.91675860498947	0	0	1.31764760911513	3.00166900595622	1.2696145645737	0.769649573086602	0	0	1.02918979649084	0	1.81774632198973	0.23379755750676	1.97682053599278	1.01105826284942	0	1.7632962004345	0.497916376629464	0	0	0
Glyma01g03650	45.0438272172526	29.2528984285384	27.777482443696	31.6235426187632	22.5125175446716	46.975738889227	35.4038803619837	37.3466358735372	26.5621891605043	27.7881245052527	30.5575547302983	36.3549264397945	39.5117872186424	70.1771290277438	92.0063019192969	59.7558208364063	54.6621822134695	43.8166411433928	41.5711349086529	32.154494244823	33.6169363934368
Glyma01g03660	0	0	0	0	0	0	0	0	0	0	0	0	0	0	0	0	0	0	0	0	0
Glyma01g03670	65.169792569642	101.199216185214	79.4744636583524	106.729456338326	79.5442286578397	74.9072593098485	113.908136816817	104.570580445904	120.41525752762	127.619534764864	111.445199604617	103.611540353414	131.628024876306	61.2814366157763	63.6966705595132	122.426559762393	70.53184801738	107.052020975335	121.634061399392	98.7602323233848	79.8402239344124
Glyma01g03680	0	0	0	0	0	0	0	0	0	0	0	0	0	0	0	1.4574590447904	0	0	1.53967166328344	0	1.68084681967184
Glyma01g03690	1.91675860498947	1.58123775289397	0	0	0	0	0.769649573086602	0	0	0	0	0	0	0	0	0	0	0	6.15868665313376	1.53116639261062	0.84042340983592
Glyma01g03700	43.1270686122631	76.6900310153574	50.1537877455622	27.6705997914178	25.5141865506278	91.4122486493067	35.4038803619837	19.9182057992199	20.3643450230533	28.8173143017436	43.1400772663035	38.1726727617842	50.9678675364736	83.0264625116969	64.7077288223627	453.269762929813	296.233761672996	157.341575014911	518.86935052652	235.799624462035	210.946275868816
Glyma01g03710	247.261860043642	184.214198212147	150.461363236687	139.670646566204	172.595967842482	206.947174025514	117.75638468225	122.828935761856	116.873632306219	121.444395985919	106.052689946329	183.592378520962	117.132576310887	117.620821891571	143.570273324617	364.364761197599	223.938617455182	227.049867743036	207.855674543265	245.752206014004	214.30796950816
Glyma01g03720	66.1281718721368	64.0401289922057	50.1537877455622	51.3882567554901	55.53087661019	71.0984156161274	41.5610769466765	53.9451407062204	46.9265341835576	36.0216428771795	50.3300901440207	58.1678823036712	41.3821676786965	43.4900517918412	44.4865635653743	65.5856570155678	61.7153670152075	73.1937073645312	70.8248965110383	44.4038253857079	57.9892152786785
Glyma01g03730	248.220239346137	267.229180239081	309.410290553391	313.600130969401	316.676080128381	208.216788590087	279.382795030437	253.127198698419	310.777613177901	208.925528687641	271.422986133826	187.227871164942	296.922898033585	293.557849594928	286.129488386385	297.321645137241	259.204541463872	228.045700496294	337.188094259074	214.363294965486	198.339924721277
Glyma01g03740	1.91675860498947	0.790618876446984	6.17277387637689	3.9529428273454	1.50083450297811	1.2696145645737	0.769649573086602	1.65985048326832	5.31243783210087	1.02918979649084	0	3.63549264397945	1.87038046005408	7.90728214397113	6.0663495770965	0	3.526592400869	0.995832753258928	1.53967166328344	2.29674958891593	0
Glyma01g03750	467.689099617431	538.411454860396	554.778052139373	607.435547802076	600.333801191243	651.31227162631	494.884675494685	476.377088698008	514.421063408434	617.513877894505	562.618507681374	450.801087853452	544.514511433244	512.984929090127	489.352199219118	628.164848304661	469.036789315577	426.714334771451	480.377558944434	523.658906272831	551.317756852363
Glyma01g03760	151.423929794168	159.705013042291	164.350104458535	159.435360702931	106.559249711446	90.142634084733	53.1058205429756	109.550131895709	121.30066383297	54.5470592140146	59.3176062411673	67.2566139136198	88.8430718525687	208.554566547239	139.526040273219	75.7878703291006	59.952070814773	53.2770522993526	106.237344766557	63.5434052933406	70.5955664262172
Glyma01g03780	15.3340688399158	11.8592831467048	21.6047085673191	14.4941237002664	13.507510526803	17.7746039040319	15.392991461732	18.2583553159515	21.2497513284035	11.3210877613993	7.19001287771725	18.1774632198973	17.3010192555002	13.8377437519495	15.1658739427412	13.1171314031136	14.106369603476	10.4562439092187	23.0950749492516	10.7181647482743	8.4042340983592
Glyma01g03790	54.6276202421999	85.3868386562742	121.140687323896	130.447113302398	109.560918717402	62.2111136641115	98.5151453550851	142.747141561076	146.092040382774	103.948169445575	111.445199604617	52.714643337702	87.6740840650349	109.713539747599	66.7298453480615	36.4364761197599	51.1355898126005	40.3312265069866	55.4281798782039	29.857744655907	41.1807470819601
Glyma01g03800	0	0	0	0	0	0	0	0	0	0	0	0	0.23379755750676	0	0	0	0	0	0	0	0
Glyma01g03810	1535.32364259657	1422.32335872812	1084.86500877324	964.518049872276	1100.11169068295	926.818632138804	1018.24638519358	1180.98361884541	1226.28773290995	1363.67648035037	1213.31467311479	1250.60946952893	1000.65354612893	942.943395668558	804.802377228135	912.369362038788	698.265295372062	958.986941388347	759.058129998736	816.111687261459	890.848814426075
Glyma01g03820	249.178618648631	151.798824277821	101.079172225672	97.5059230745197	136.575939771008	140.927216667681	220.119777902768	159.345646393759	151.404478214875	149.232520491172	186.940334820648	283.568426230397	121.340932346008	232.276412979152	237.598691769613	74.3304112843102	253.914652862568	336.591470601518	192.45895791043	158.475721635199	231.116437704878
Glyma01g03830	341.183031688126	480.696276879766	754.621606387074	1114.7298773114	1212.67427840631	1110.91274400199	1105.21678695236	866.441952266063	1100.56003755023	908.774590301414	675.861210505421	612.580510510537	754.698515631821	1320.51611804318	1445.81331587467	584.441076960949	802.299771197698	665.714195553593	480.377558944434	450.928502623827	537.870982294989
Glyma01g03840	0	0	0	0	0	0	0	0	0	0	0	0	0	0	0	0	0	0	0	0	0
Glyma01g03850	68.0449304771262	83.8056009033803	80.2460603928995	169.976541575852	114.063422226336	284.39366246451	121.604632547683	102.910729962636	70.8325044280115	108.064928631538	73.6976319966018	99.9760477094349	120.873337230995	194.716822795289	252.764565712354	204.044266270655	155.170065638236	230.037366002812	135.491106368943	134.742642549734	72.2764132458891
Glyma01g03870	289.43054935341	298.85393529696	187.498006494948	268.800112259487	378.210294750483	415.163962615601	88.5097009049593	95.4414027879285	168.227198016527	131.736293950828	93.4701674103242	163.597168979075	203.637672588388	147.273129931462	247.709274398107	281.289595644546	126.957326431284	215.597791080558	166.284539634612	182.974383916969	135.308168983583
Glyma01g03880	165.799619331589	200.817194617534	192.127586902231	115.952989602132	106.559249711446	86.3337903910119	154.699564190407	326.160619962225	226.664014169637	158.49522865959	142.002754334916	209.040827028818	115.028398293326	210.531387083231	108.183234124888	196.756971046704	141.06369603476	135.433254443214	175.522569614312	115.603062642102	109.25504327867
Glyma01g03890	270.262963303516	203.979670123322	300.151129738826	263.529521823026	294.163562583709	304.707495497689	260.911205276358	270.555628772736	230.205639391038	224.363375635004	222.890399209235	234.489275536675	284.765425043233	316.291285758845	289.162663174933	249.225496659158	250.388060461699	230.535282379442	249.426809451917	290.156031399712	307.594967999947
Glyma01g03900	23.0011032598737	14.2311397760457	20.0615150982249	13.1764760911513	16.5091795327592	8.88730195201593	21.5501880464249	20.748131040854	21.2497513284035	23.6713653192894	25.1650450720104	18.1774632198973	15.1968412379394	18.7797950919314	15.1658739427412	21.8618856718559	33.5026278082555	14.4395749222545	20.0157316226847	30.6233278522124	17.6488916065543
Glyma01g03910	47.9189651247368	58.5057968570768	50.1537877455622	46.1176663190296	57.0317111131681	53.3238117120956	31.5556324965507	28.2174582155615	24.791376549804	23.6713653192894	25.1650450720104	39.990419083774	104.975103320535	65.2350776877619	55.6082044567179	501.365911407896	398.504941298197	135.931170819844	1060.83377600229	578.015313210508	440.381866754022
Glyma01g03920	5.75027581496842	3.16247550578793	0.771596734547111	0	3.00166900595622	2.53922912914741	0.769649573086602	0	1.77081261070029	1.02918979649084	1.79750321942931	0	2.10417801756084	0	7.07740783994591	14.574590447904	10.579777202607	5.4770801429241	33.8727765922357	14.5460807298009	16.8084681967184
Glyma01g03930	523.275099162126	780.340831053173	995.359787565773	1193.78873385831	1181.15675384377	1456.24790556604	823.525043202665	749.422493195647	1083.73731774858	1037.42331486277	974.246744930687	738.005006727829	1015.14899469435	676.072623309532	951.405825341301	905.082066814836	694.738702971193	568.620502110848	740.582070039335	872.764843788052	778.232077508062
Glyma01g03940	25.8762411673579	3.95309438223492	10.0307575491124	0	6.00333801191243	0	4.61789743851961	29.8773086988298	7.9686567481513	6.17513877894505	0	10.9064779319384	3.03936824758788	16.8029745559387	8.08846610279533	1.4574590447904	0	3.48541463640625	9.23802997970065	3.82791598152654	9.24465750819512
Glyma01g03950	1.91675860498947	0	0	0	0	3.80884369372111	0	0	0	0	0	0	0	0	0	1.4574590447904	0	0	0	0.765583196305309	0.84042340983592
Glyma01g03960	4.79189651247368	3.95309438223492	3.85798367273555	3.9529428273454	4.50250350893432	1.2696145645737	1.5392991461732	0.82992524163416	1.77081261070029	0	0	0	2.80557069008112	1.97682053599278	3.03317478854825	5.82983617916159	8.8164810021725	5.97499651955357	3.07934332656688	3.06233278522124	2.52127022950776
Glyma01g03970	0	0	0	0	0	0	0	0	0	0	0	0	0	0	0	0	0	0.497916376629464	0	0	0
Glyma01g03980	11.5005516299368	6.32495101157587	13.1171444873009	5.27059043646053	13.507510526803	12.696145645737	10.0054444501258	21.5780562824882	22.1351576337536	10.2918979649084	5.39250965828793	32.7194337958151	13.7940558928988	31.6291285758845	22.2432817826872	26.2342628062271	10.579777202607	32.8624808575446	26.1744182758185	8.4214151593584	10.925504327867
Glyma01g03990	0	0	0	0	0	0	0	0	0	0	0	0	0	0	0	0	0	0	0	0	0
Glyma01g04000	284.638652840937	282.250938891573	205.244731389531	110.682399165671	201.111823399067	274.23674594792	108.520589805211	102.910729962636	88.5406305350144	67.9265265683956	75.4951352160311	132.69548150525	223.276667418956	186.809540651318	226.477050878269	125.341477851974	142.826992235195	189.706139495826	106.237344766557	99.5258155196902	116.818853967193
Glyma01g04020	0	0	0	0	0	0	0.769649573086602	1.65985048326832	2.65621891605043	2.05837959298168	0	0	1.1689877875338	0.988410267996392	0	7.28729522395198	0	0.497916376629464	0	0.765583196305309	1.68084681967184
Glyma01g04030	0	0	0	0	0	0	0	0	0	0	0	0	0	0	0	0	0	0	0	0	0
Glyma01g04040	37.3767927972947	21.3467096640686	19.2899183636778	18.4470665276118	16.5091795327592	17.7746039040319	29.2466837772909	43.1561125649763	35.4162522140058	37.0508326736703	44.9375804857328	29.0839411518356	21.2755777331151	16.8029745559387	24.265398308386	21.8618856718559	19.3962582047795	22.9041533249553	38.491791582086	26.0298286743805	46.2232875409756
Glyma01g04050	447.563134265042	191.32976810017	139.659008953027	75.1059137195625	73.5408906459273	74.9072593098485	157.008512909667	158.515721152125	101.821725115267	146.1449511017	276.815495792114	287.203918874377	86.2712987199944	152.215181271444	124.360166330478	71.4154931947294	86.4015138212905	231.531115132701	152.427494665061	71.964820452699	131.106051934403
Glyma01g04060	113.088757694379	87.7586952856152	53.2401746837506	46.1176663190296	84.0467321667741	33.0099786789163	40.0217778005033	135.277814386368	100.050912504566	106.006549038557	73.6976319966018	118.153510929332	115.963588523353	89.9453343876717	53.5860879310191	48.0961484780831	58.1887746143385	205.141547171339	164.744867971328	66.6057380785619	145.393249901614
Glyma01g04070	2.87513790748421	3.16247550578793	9.25916081456533	2.63529521823026	0	1.2696145645737	2.30894871925981	0.82992524163416	2.65621891605043	3.08756938947253	0	0	2.80557069008112	3.95364107198557	3.03317478854825	1.4574590447904	0	0	0	3.82791598152654	0
Glyma01g04080	90.0876544345052	50.599608092607	52.4685779492035	26.3529521823026	51.0283731012557	10.1569165165896	37.7128290812435	102.910729962636	47.8119404889078	51.4594898245421	43.1400772663035	83.6163308115274	47.9284992888858	60.2930263477799	42.4644470396755	32.0640989853887	31.739331607821	116.014515754665	52.348836551637	25.2642454780752	53.7870982294989
Glyma01g04090	183.050446776495	103.571072814555	89.5052212074648	55.3411995828355	81.0450631608178	46.975738889227	71.577410297054	204.991534683638	98.280099893866	109.094118428029	82.6851480937483	132.69548150525	105.910293550562	110.701950015596	75.8293697137062	52.4685256124543	70.53184801738	214.104041950669	93.9199714602899	54.3564069376769	165.563411737676
Glyma01g04100	92.0044130394947	98.827359555873	99.5359787565773	109.364751556556	88.5492356757084	115.534925376207	95.4365470627387	118.679309553685	111.561194474118	118.356826596447	122.230218921193	72.709852879589	119.704349443461	120.58605269556	116.271700227683	147.20336352383	107.561068226505	119.997846767701	170.903554624462	130.914726568208	121.020971016372
Glyma01g04110	19.1675860498947	15.8123775289397	7.71596734547111	9.22353326380592	13.507510526803	6.34807282286852	6.15719658469282	9.95910289960993	4.42703152675072	7.2043285754359	1.79750321942931	5.45323896596918	11.9236754328447	12.8493334839531	10.1105826284942	8.74475426874238	5.2898886013035	8.46457840270089	4.61901498985032	4.59349917783185	6.72338727868736
Glyma01g04120	51.7524823347157	37.1590871930082	33.9502563200729	47.4353139281447	36.0200280714746	36.8188223726374	89.2793504780459	73.8633465054403	75.2595359547623	58.663818399978	111.445199604617	36.3549264397945	42.3173579087235	65.2350776877619	66.7298453480615	52.4685256124543	75.8217366186835	61.2437143254241	49.2694932250701	64.3089884896459	64.7126025573658
Glyma01g04130	0	0	0	0	0	0	0	0	0	0	0	0	0	0.988410267996392	0	0	0	0	0	0.765583196305309	0
Glyma01g04140	0	0	0	0	0	0	0	0	0	0	0	0	0	0	0	0	0	0	1.53967166328344	0	0
Glyma01g04150	37.3767927972947	41.1121815752431	32.4070628509787	26.3529521823026	39.0216970774308	27.9315204206215	26.1680854849445	40.6663368400739	29.2184080765548	46.3135408420879	16.1775289748638	43.6259117277534	32.2640629359328	29.6523080398918	32.3538644111813	27.6917218510175	19.3962582047795	35.8499791173214	27.7140899391019	11.4837479445796	21.010585245898
Glyma01g04160	5.75027581496842	13.4405208995987	12.3455477527538	9.22353326380592	6.00333801191243	10.1569165165896	7.69649573086602	10.7890281412441	11.5102819695519	13.3794673543809	5.39250965828793	10.9064779319384	11.9236754328447	8.89569241196753	1.01105826284942	2.91491808958079	14.106369603476	14.4395749222545	10.7777016429841	4.59349917783185	13.4467745573747
Glyma01g04170	264.512687488547	330.478690354839	414.347446451798	226.635388767803	150.083450297811	149.814518619697	256.293307837839	202.501758958735	239.059702444539	187.312542961333	204.915367014941	156.326183691116	173.945382785029	203.612515207257	139.526040273219	435.780254392329	264.494430065175	145.391581975803	384.91791582086	464.709000157323	342.052327803219
Glyma01g04180	0	0	0	0	0	0	0	0	0	0	0	0	0	0	0	0	0	0	1.53967166328344	0	0
Glyma01g04190	40.2519307047789	28.4622795520914	13.888741221848	21.0823617458421	27.0150210536059	49.5149680183744	9.23579487703923	9.12917765797576	16.8227198016527	7.2043285754359	16.1775289748638	25.4484485078562	13.5602583353921	16.8029745559387	21.2322235198377	18.9469675822752	8.8164810021725	14.9374912988839	16.9363882961179	24.4986622817699	32.7765129836009
Glyma01g04200	1.91675860498947	1.58123775289397	3.08638693818844	3.9529428273454	1.50083450297811	1.2696145645737	2.30894871925981	2.48977572490248	2.65621891605043	1.02918979649084	1.79750321942931	0	2.3379755750676	0	0	0	0	4.97916376629464	0	0	0.84042340983592
Glyma01g04210	3.83351720997894	15.8123775289397	8.48756408001822	15.8117713093816	7.50417251489054	2.53922912914741	7.69649573086602	9.95910289960993	18.593532412353	6.17513877894505	10.7850193165759	10.9064779319384	12.8588656628718	21.7450258959206	19.2101069941389	2.91491808958079	1.7632962004345	3.48541463640625	4.61901498985032	3.82791598152654	5.88296386885144
Glyma01g04220	3.83351720997894	3.95309438223492	1.54319346909422	5.27059043646053	7.50417251489054	0	2.30894871925981	4.97955144980496	7.08325044280115	5.14594898245421	3.59500643885862	5.45323896596918	4.6759511501352	10.8725129479603	8.08846610279533	1.4574590447904	3.526592400869	4.48124738966517	7.69835831641721	1.53116639261062	1.68084681967184
Glyma01g04230	15.3340688399158	28.4622795520914	25.4626922400547	30.305895009648	16.5091795327592	19.0442184686056	35.4038803619837	20.748131040854	32.7600332979553	21.6129857263077	32.3550579497276	25.4484485078562	21.2755777331151	18.7797950919314	18.1990487312895	27.6917218510175	12.3430734030415	13.941658545625	18.4760599594013	16.0772471224115	19.3297384262262
Glyma01g04240	24.9178618648631	8.69680764091682	10.0307575491124	0	4.50250350893432	5.07845825829482	1.5392991461732	1.65985048326832	1.77081261070029	1.02918979649084	1.79750321942931	1.81774632198973	1.63658290254732	1.97682053599278	1.01105826284942	0	8.8164810021725	8.46457840270089	3.07934332656688	8.4214151593584	3.36169363934368
Glyma01g04250	0.958379302494736	3.16247550578793	3.85798367273555	162.070655921161	327.181921649228	321.212484837147	8.46614530395263	4.1496262081708	0.885406305350144	6.17513877894505	10.7850193165759	5.45323896596918	81.1277524548456	102.794667871625	327.582877163211	83.0751655530526	65.2419594160765	109.043686481853	89.3009564704396	82.6829852009734	37.8190534426164
Glyma01g04260	0	3.95309438223492	2.31479020364133	0	1.50083450297811	2.53922912914741	3.07859829234641	0	0	2.05837959298168	1.79750321942931	0	0.23379755750676	2.96523080398918	1.01105826284942	0	1.7632962004345	1.49374912988839	4.61901498985032	2.29674958891593	2.52127022950776
Glyma01g04270	27.7929997723473	27.6716606756444	25.4626922400547	25.0353045731875	15.0083450297811	15.2353747748844	20.7805384733383	28.2174582155615	29.2184080765548	20.5837959298168	41.3425740468742	32.7194337958151	16.1320314679664	26.6870772359026	40.4423305139767	32.0640989853887	28.212739206952	40.829142883616	21.5554032859682	19.905163103938	10.925504327867
Glyma01g04280	4.79189651247368	0	3.08638693818844	1.31764760911513	0	1.2696145645737	0.769649573086602	4.1496262081708	2.65621891605043	1.02918979649084	0	1.81774632198973	2.3379755750676	3.95364107198557	2.02211652569883	2.91491808958079	3.526592400869	1.99166550651786	1.53967166328344	3.82791598152654	1.68084681967184
Glyma01g04290	26.8346204698526	78.2712687682514	21.6047085673191	11.8588284820362	6.00333801191243	10.1569165165896	27.7073846311177	27.3875329739273	20.3643450230533	11.3210877613993	14.3800257554345	12.7242242539281	14.7292461229259	16.8029745559387	24.265398308386	81.6177065082622	72.2951442178145	44.3145575200223	55.4281798782039	94.166733145553	38.6594768524523
Glyma01g04300	447.563134265042	411.912434628878	333.329789324352	399.247225561885	433.741171360673	601.797303607936	257.832606984012	337.779573345103	302.808956429749	353.012100196359	233.67541852581	332.64757692412	346.254182667511	341.989952726752	369.036265940037	616.505175946338	320.919908479079	476.505972434397	404.933647443545	461.646667372101	379.871381245836
Glyma01g04310	50.794103032221	132.033352366646	81.7892538619937	216.094207894882	156.086788309723	330.099786789163	147.003068459541	83.8224494050502	56.6660035424092	129.677914357846	120.432715701764	161.779422657086	215.561348021233	379.549542910614	465.086800910732	575.696322692207	553.675006936433	260.41026497721	649.741441905612	567.297148462234	610.147395540878
Glyma01g04320	188.800722591463	193.701624729511	216.818682407738	209.505969849306	219.121837434804	278.045589641641	246.287863387713	224.909740482857	196.560199787732	213.042287873604	217.497889550947	163.597168979075	227.718821011584	276.75487503899	250.742449186655	268.172464241433	199.252470649099	211.116543690893	232.4904211558	242.689873228783	233.637707934386
Glyma01g04330	997.67285389702	473.580706991743	665.116385179609	332.047197497013	711.395554411623	398.658973276143	341.724410450452	700.456903939231	564.889222813392	833.643735157582	246.257941061816	1072.47032997394	692.742162892529	782.820932253142	494.407490533365	615.047716901547	386.161867895156	755.339143346897	828.343354846491	538.204987002632	968.167768130979
Glyma01g04340	55.5859995446947	56.9245591041828	35.4934497891671	21.0823617458421	31.5175245625403	104.108394295044	20.7805384733383	17.4284300743174	10.6248756642017	17.4962265403443	26.9625482914397	50.8968970157123	30.159884918372	60.2930263477799	77.8514862394051	84.532624597843	67.005255616511	46.8041394031696	40.0314632453695	75.7927364342256	39.4999002622882
Glyma01g04350	26.8346204698526	77.4806498918044	67.9005126401457	119.905932429477	118.565925735271	213.295246848382	17.7019401809919	9.12917765797576	13.2810945802522	21.6129857263077	10.7850193165759	10.9064779319384	121.340932346008	116.632411623574	314.439119746169	1189.28658054896	920.440616626809	47.7999721564285	167.824211297895	450.162919427522	148.754943540958
Glyma01g04360	43.1270686122631	109.105404949684	95.6779950838417	148.89417983001	156.086788309723	302.168266368541	29.2466837772909	17.4284300743174	23.0205639391038	37.0508326736703	16.1775289748638	18.1774632198973	159.683731777117	154.192001807437	381.16896509423	1425.39494580501	1183.17175049155	57.2603833123883	197.07797290028	598.686059510752	200.861194950785
Glyma01g04370	0	0	0	0	0	0	0	0	0	0	0	0	0	0	0	0	0	0	0	0	0
Glyma01g04380	112.130378391884	154.961299783609	129.628251403915	35.5764854461086	21.0116830416935	126.96145645737	110.829538524471	35.6867853902689	36.3016585193559	54.5470592140146	68.3051223383138	78.1630918455582	86.0375011624876	157.157232611426	134.470748958972	396.428860182988	352.6592400869	305.720655250491	281.75991438087	374.370182993296	210.946275868816
Glyma01g04390	257.804032371084	218.210809899367	206.016328124079	166.023598748507	214.619333925869	237.417923575283	276.30419673809	259.766600631492	196.560199787732	263.472587901656	284.005508669831	289.021665196366	219.302108941341	251.056208071084	224.45493435257	202.586807225865	289.180576871258	253.937352081027	270.982212737886	287.859281810796	313.477931868798
Glyma01g04400	314.348411218273	278.297844509338	237.65179424051	192.376550930809	240.133520476497	269.158287689625	304.781230942295	294.623460780127	231.091045696388	294.348281796381	323.550579497276	316.287860026212	254.137945009848	293.557849594928	264.897264866547	282.747054689337	327.973093280817	306.71648800375	389.536930810711	342.215688748473	358.020372590102
Glyma01g04410	83.378999317042	77.4806498918044	81.7892538619937	71.1529708922171	81.0450631608178	74.9072593098485	63.880914566188	64.7341688474645	77.9157548708127	72.043285754359	88.0776577520363	76.3453455235685	82.9981329148997	57.3277955437907	71.7851366623086	99.107215045747	86.4015138212905	81.1603693906026	61.5868665313376	64.3089884896459	54.6275216393348
Glyma01g04420	3.83351720997894	7.11556988802285	10.0307575491124	22.4000093549572	19.5108485387154	12.696145645737	4.61789743851961	3.31970096653664	7.9686567481513	12.3502775578901	8.98751609714656	9.08873160994863	11.9236754328447	5.93046160797835	9.09952436564475	20.4044266270655	1.7632962004345	5.97499651955357	3.07934332656688	13.0149143371903	2.52127022950776
Glyma01g04430	1.91675860498947	13.4405208995987	6.17277387637689	1.31764760911513	4.50250350893432	11.4265310811633	5.38754701160622	3.31970096653664	5.31243783210087	6.17513877894505	5.39250965828793	7.2709852879589	5.61114138016223	8.89569241196753	7.07740783994591	51.0110665676639	17.632962004345	22.9041533249553	30.7934332656688	22.9674958891593	15.1276213770466
Glyma01g04440	296.139204470873	252.207421586588	188.269603229495	187.105960494349	171.095133339504	167.589122523729	200.878538575603	170.964599776637	178.852073680729	159.524418456081	310.968056961271	256.302231400551	164.125885369745	163.087694219405	137.503923747521	317.726071764306	206.305655450837	237.506111652254	193.998629573714	205.176296609823	214.30796950816
Glyma01g04450	291.3473079584	128.870876860858	36.2650465237142	34.2588378369934	40.5225315804089	27.9315204206215	14.6233418886454	29.8773086988298	39.8432837407565	92.6270816841758	30.5575547302983	43.6259117277534	41.84976279371	26.6870772359026	9.09952436564475	58.2983617916159	3.526592400869	63.7332962085714	169.363882961179	26.7954118706858	145.393249901614
Glyma01g04460	228.094273993747	327.316214849051	304.780710146109	133.082408520628	177.098471351417	209.486403154661	137.767273582502	186.733179367686	195.674793482382	171.874696013971	181.54782516236	239.942514502644	166.931456059826	203.612515207257	98.0726514963934	129.713854986345	137.537103633891	352.52479465366	198.617644563564	227.378209302677	206.744158819636
Glyma01g04470	69.9616890821157	52.1808458455009	79.4744636583524	55.3411995828355	54.0300421072119	41.8972806309322	48.487923104456	95.4414027879285	69.0616918173113	83.3643735157582	88.0776577520363	114.518018285353	64.9957209868792	54.3625647398016	34.3759809368802	48.0961484780831	33.5026278082555	78.1728711308258	43.1108065719364	52.8252405450663	54.6275216393348
Glyma01g04480	30.6681376798315	23.7185662934095	40.8946269309969	34.2588378369934	40.5225315804089	31.7403641143426	36.9431795081569	48.9655892564155	42.4995026568069	38.0800224701612	43.1400772663035	49.0791506937226	43.9539408112708	33.6059491118773	32.3538644111813	20.4044266270655	40.5558126099935	45.3103902732812	24.6347466125351	37.5135766189601	34.4573598032727
Glyma01g04490	370.892790065463	383.450155076787	320.984241571598	280.658940741523	268.649376033081	318.673255708	294.006136919082	409.153144125641	309.892206872551	347.866151213905	292.993024766978	447.165595209472	298.091885821119	352.862465674712	348.815100683049	424.120582034005	380.871979293852	442.647658823593	418.790692413096	341.450105552168	358.860795999938
Glyma01g04500	50.794103032221	77.4806498918044	77.9312701892582	72.4706185013322	75.0417251489054	46.975738889227	98.5151453550851	89.6319260964893	76.1449422601124	73.0724755508498	77.2926384354604	49.0791506937226	59.8521747217305	71.1655392957402	51.5639714053202	33.5215580301791	45.845701211297	38.8374773770982	41.5711349086529	28.3265782632964	36.9786300327805
Glyma01g04510	147.590412584189	162.076869671632	163.578507723987	125.176522865938	126.070098250161	233.609079881561	110.059888951384	128.638412453295	124.84228905437	116.298447003465	97.0651738491828	143.601959437188	134.667393123894	122.562873231553	119.304875016231	170.522708240476	146.353584636064	153.358244001875	169.363882961179	179.146467935442	157.159177639317
Glyma01g04520	0	0	0	0	0	0	0	0	0	0	0	0	0	0	0	0	0	0	0	0.765583196305309	0
Glyma01g04530	197.426136313916	220.582666528708	194.442377105872	168.658893966737	196.609319890132	124.422227328223	73.1167094432272	127.808487211661	139.008789939973	100.860600056103	122.230218921193	65.4388675916301	182.595892412779	120.58605269556	108.183234124888	244.853119524787	118.140845429112	47.3020557797991	66.205881521188	81.1518188083627	60.5104855081862
Glyma01g04540	0	0	0	0	0	0	0	0	0	0	0	0	0	0	0	0	0	0	0	0	0
Glyma01g04550	0.958379302494736	0	1.54319346909422	0	0	0	0.769649573086602	1.65985048326832	0	0	1.79750321942931	0	0.701392672520279	2.96523080398918	1.01105826284942	8.74475426874238	0	0.497916376629464	0	0.765583196305309	5.88296386885144
Glyma01g04560	118.839033509347	132.033352366646	141.202202422121	106.729456338326	123.068429244205	102.83877973047	108.520589805211	103.74065520427	147.862852993474	128.648724561355	116.837709262905	132.69548150525	126.484478611157	106.74830894361	101.105826284942	125.341477851974	79.3483290195525	122.985345027478	93.9199714602899	104.119314697522	100.85080918031
Glyma01g04570	246.303480741147	214.257715517133	220.676666080474	227.953036376918	213.118499422891	312.325182885131	221.659077048941	263.086301598029	211.612106978684	234.655273599912	201.320360576083	265.3909630105	256.008325469902	288.615798254946	245.687157872408	249.225496659158	248.624764261265	158.337407768169	221.712719512816	288.624865007101	237.839824983565
Glyma01g04580	262.595928883558	299.644554173407	229.935826895039	438.776653835339	700.889712890777	289.472120722804	160.8567607751	348.568601486347	366.55821041496	319.048836912161	251.650450720104	463.52531210738	537.734382265548	299.488311202907	222.432817826872	107.851969314489	245.098171860396	266.883177873393	226.331734502666	290.921614596017	424.413821967139
Glyma01g04590	39.2935514022842	22.1373285405155	8.48756408001822	5.27059043646053	22.5125175446716	6.34807282286852	6.92684615777942	5.80947669143912	2.65621891605043	8.23351837192674	5.39250965828793	9.08873160994863	5.37734382265548	5.93046160797835	6.0663495770965	26.2342628062271	7.053184801738	11.9499930391071	21.5554032859682	12.2493311408849	10.085080918031
Glyma01g04600	58.4611374521789	56.1339402277358	42.4378204000911	55.3411995828355	64.5358836280587	57.1326554058167	39.2521282274167	36.5167106319031	43.3849089621571	36.0216428771795	43.1400772663035	63.6211212696404	49.0974870764196	53.3741544718052	38.4202139882778	91.819919821795	59.952070814773	58.2562160656473	80.0629264907389	56.6531565265929	65.5530259672017
Glyma01g04610	68.0449304771262	98.827359555873	97.9927852874831	135.717703738859	133.574270765052	109.186852553339	70.8077607239674	82.992524163416	102.707131420617	111.152498021011	91.6726641908949	52.714643337702	93.2852254451972	63.2582571517691	56.6192627195673	107.851969314489	70.53184801738	32.8624808575446	67.7455531844714	42.107075796792	71.4359898360532
Glyma01g04620	2.87513790748421	3.16247550578793	1.54319346909422	0	1.50083450297811	1.2696145645737	1.5392991461732	0.82992524163416	2.65621891605043	0	0	5.45323896596918	0.46759511501352	0	1.01105826284942	4.37237713437119	1.7632962004345	1.49374912988839	4.61901498985032	0.765583196305309	0
Glyma01g04630	162.924481424105	135.195827872434	136.572622014839	138.352998957089	151.584284800789	110.456467117912	98.5151453550851	138.597515352905	141.665008856023	134.8238633403	138.407747896057	179.956885876983	121.574729903515	135.412206715506	105.150059336339	177.810003464428	118.140845429112	169.789484430647	180.141584604163	143.164057709093	153.797483999973
Glyma01g04640	231.927791203726	161.286250795185	103.393962429313	86.9647422015987	73.5408906459273	60.9414990995378	59.2630171276684	141.917216319441	127.498507970421	136.882242933282	127.622728579481	78.1630918455582	93.2852254451972	97.8526165316428	65.7187870852121	74.3304112843102	40.5558126099935	75.185372871049	106.237344766557	49.7629077598451	69.7551430163813
Glyma01g04650	0	0	0	0	0	0	0	0	0	0	0	0	0	0	0	0	0	0	0	0	0
Glyma01g04660	46.9605858222421	49.80898921616	50.9253844801093	47.4353139281447	43.5242005863651	33.0099786789163	35.4038803619837	32.3670844237323	43.3849089621571	54.5470592140146	23.367541852581	52.714643337702	52.1368553240074	39.5364107198557	39.4312722511272	36.4364761197599	31.739331607821	30.3728989743973	50.8091648883536	31.3889110485177	24.3722788852417
Glyma01g04670	33.5432755873158	67.2026044979936	48.610594276468	51.3882567554901	51.0283731012557	40.6276660663585	20.0108889002517	24.0678320073907	64.6346602905605	22.6421755227985	43.1400772663035	19.995209541887	50.0326773064466	22.733436163917	51.5639714053202	58.2983617916159	8.8164810021725	38.8374773770982	64.6662098579045	29.0921614596017	17.6488916065543
Glyma01g04690	210.843446548842	183.4235793357	124.227074262085	123.858875256822	79.5442286578397	133.309529280239	266.298752287964	153.53616970232	115.102819695519	163.641177642044	258.840463597821	354.460532787996	77.3869915347375	170.994976363376	124.360166330478	150.118281613411	245.098171860396	239.497777158772	249.426809451917	331.497524000199	357.179949180266
Glyma01g04700	19.1675860498947	25.2998040463035	19.2899183636778	5.27059043646053	6.00333801191243	1.2696145645737	2.30894871925981	6.63940193307328	3.54162522140058	11.3210877613993	8.98751609714656	21.8129558638767	8.65050962775011	4.94205133998196	1.01105826284942	1.4574590447904	5.2898886013035	6.97082927281249	7.69835831641721	6.12466557044247	11.7659277377029
Glyma01g04710	2.87513790748421	0	1.54319346909422	0	0	0	0	0	0	1.02918979649084	0	0	0	0	0	0	0	0	0	0	0
Glyma01g04720	12.4589309324316	9.4874265173638	9.25916081456533	10.5411808729211	9.00500701786865	8.88730195201593	12.3143931693856	9.12917765797576	8.85406305350144	2.05837959298168	16.1775289748638	23.6307021858664	10.5208900878042	10.8725129479603	20.2211652569883	21.8618856718559	19.3962582047795	14.9374912988839	15.3967166328344	8.4214151593584	11.7659277377029
Glyma01g04730	233.844549808716	218.210809899367	256.170115869641	163.388303530276	240.133520476497	378.345140242964	112.368837670644	87.972075613221	94.7384746724654	109.094118428029	53.9250965828793	176.321393233003	205.040457933428	204.600925475253	237.598691769613	295.86418609245	315.630019877776	356.010209290067	203.236659553414	322.310525644535	164.72298832784
Glyma01g04740	20.1259653523895	16.6029964053867	25.4626922400547	25.0353045731875	21.0116830416935	17.7746039040319	20.0108889002517	11.6189533828782	25.6767828551542	20.5837959298168	32.3550579497276	10.9064779319384	21.0417801756084	19.7682053599278	13.1437574170424	11.6596723583232	12.3430734030415	13.941658545625	21.5554032859682	12.2493311408849	11.7659277377029
Glyma01g04750	26.8346204698526	23.7185662934095	53.2401746837506	18.4470665276118	16.5091795327592	33.0099786789163	13.0840427424722	9.95910289960993	15.9373134963026	10.2918979649084	19.7725354137224	14.5419705759178	18.9376021580475	9.88410267996392	28.3096313597837	13.1171314031136	10.579777202607	27.88331709125	47.7298215617867	26.7954118706858	25.2127022950776
Glyma01g04760	249.178618648631	272.763512374209	295.521549331543	313.600130969401	292.662728080731	161.24104970086	267.838051434138	383.425461634982	424.109620262719	319.048836912161	357.703140666433	249.031246112592	333.395317004639	231.288002711156	194.123186467088	71.4154931947294	229.228506056485	165.308237040982	157.046509654911	210.53537898396	253.807869770448
Glyma01g04770	0.958379302494736	2.37185662934095	0.771596734547111	1.31764760911513	0	0	1.5392991461732	0	0	2.05837959298168	3.59500643885862	3.63549264397945	4.20835603512168	0	1.01105826284942	20.4044266270655	14.106369603476	20.9124878184375	26.1744182758185	27.5609950669911	20.1701618360621
Glyma01g04780	59.4195167546736	72.7369366331225	28.5490791782431	23.7176569640724	25.5141865506278	46.975738889227	33.0949316427239	23.2379067657565	27.4475954658545	51.4594898245421	34.1525611691569	45.4436580497431	46.5257139438452	24.7102566999098	26.2875148340848	69.958034149939	59.952070814773	79.1687038840847	96.9993147868568	65.8401548822566	74.7976834753969
Glyma01g04790	10.5421723274421	11.0686642702578	6.944370610924	9.22353326380592	7.50417251489054	7.61768738744222	7.69649573086602	11.6189533828782	15.0519071909525	12.3502775578901	10.7850193165759	10.9064779319384	15.1968412379394	7.90728214397113	8.08846610279533	33.5215580301791	21.159554405214	22.4062369483259	80.0629264907389	66.6057380785619	47.0637109508115
Glyma01g04800	0.958379302494736	3.16247550578793	0.771596734547111	0	0	0	0	9.12917765797576	12.395688274902	0	1.79750321942931	0	5.37734382265548	2.96523080398918	0	1.4574590447904	3.526592400869	3.48541463640625	7.69835831641721	10.7181647482743	10.085080918031
Glyma01g04810	66.1281718721368	89.3399330385092	121.140687323896	31.6235426187632	43.5242005863651	10.1569165165896	93.1275983434789	100.420954237733	116.873632306219	15.4378469473626	84.4826513131776	319.923352670192	19.8727923880746	147.273129931462	129.415457644725	69.958034149939	49.372293612166	60.7457979487946	75.4439115008886	28.3265782632964	111.776313508177
Glyma01g04820	151.423929794168	163.658107424526	211.417505265908	276.705997914178	205.614326908001	201.868715767219	223.968025768201	209.141160891808	263.851078994343	222.304996042022	271.422986133826	227.218290248716	230.056796586652	182.855899579333	230.521283929667	255.055332838319	213.358840252575	119.997846767701	197.07797290028	238.861957247256	189.095267213082
Glyma01g04830	46.9605858222421	65.6213667450996	51.6969812146564	96.1882754654046	45.0250350893432	31.7403641143426	93.8972479165655	53.1152154645863	35.4162522140058	46.3135408420879	17.9750321942931	50.8968970157123	40.2131798911627	58.3162058117871	124.360166330478	53.9259846572447	91.691402422594	43.3187247667634	12.3173733062675	39.8103262078761	32.7765129836009
Glyma01g04850	1.91675860498947	0.790618876446984	1.54319346909422	1.31764760911513	1.50083450297811	0	1.5392991461732	2.48977572490248	0	0	1.79750321942931	0	0.23379755750676	0.988410267996392	0	0	0	0	0	0	0.84042340983592
Glyma01g04860	29.7097583773368	28.4622795520914	31.6354661164315	26.3529521823026	37.5208625744527	26.6619058560478	17.7019401809919	19.9182057992199	38.9578774354063	16.4670367438535	41.3425740468742	41.8081654057637	27.3543142282909	17.7913848239351	31.3428061483319	17.4895085374848	21.159554405214	24.3979024548437	30.7934332656688	16.8428303187168	16.8084681967184
Glyma01g04870	12.4589309324316	11.0686642702578	11.5739510182067	13.1764760911513	15.0083450297811	2.53922912914741	6.92684615777942	14.9386543494149	9.73946935885159	10.2918979649084	16.1775289748638	12.7242242539281	9.81949741528391	9.88410267996392	6.0663495770965	34.9790170749695	8.8164810021725	9.95832753258928	12.3173733062675	4.59349917783185	8.4042340983592
Glyma01g04880	53.6692409397052	71.9463177566755	62.499335498316	36.8941330552237	85.5475666697522	76.1768738744222	73.1167094432272	36.5167106319031	61.9784413745101	54.5470592140146	59.3176062411673	58.1678823036712	55.6438186866088	59.3046160797835	60.663495770965	78.7027884186814	88.164810021725	71.6999582346428	69.2852248477548	84.9797347898893	75.6381068852328
Glyma01g04890	226.177515388758	138.358303378222	146.603379563951	162.070655921161	136.575939771008	265.349443995904	537.215402014449	401.683816950934	266.507297910393	434.318094119135	451.173308076757	608.945017866558	140.278534504056	283.673746914964	396.334839036971	126.798936896764	622.443558753379	589.035073552656	314.093019309822	490.738828831703	600.902738032683
Glyma01g04900	38.3351720997894	19.7654719111746	22.3763053018662	44.8000187099145	37.5208625744527	33.0099786789163	43.1003760928497	16.5985048326832	25.6767828551542	14.4086571508718	28.760051510869	14.5419705759178	17.3010192555002	25.6986669679062	22.2432817826872	18.9469675822752	33.5026278082555	61.7416307020535	33.8727765922357	25.2642454780752	28.5743959344213
Glyma01g04910	0	0	0	0	0	0	0	0	0	0	0	0	0.23379755750676	0	0	0	0	0	0	0	0
Glyma01g04920	320.098687033242	262.485466980399	209.102715062267	177.882427230543	228.126844452672	545.934262766693	179.328350529178	137.767590111271	152.289884520225	172.903885810462	194.130347698366	236.307021858664	160.385124449637	195.705233063286	294.21795448918	153.033199702992	197.489174448664	208.129045431116	124.713404725959	165.365970401947	170.605952196692
Glyma01g04930	168.674757239074	155.751918660056	139.659008953027	156.800065484701	156.086788309723	198.059872073498	157.778162482753	171.794525018271	181.50829259678	147.17414089819	186.940334820648	232.671529214685	158.04714887457	170.994976363376	185.023662101443	236.108365256044	193.962582047795	192.195721378973	180.141584604163	168.428303187168	170.605952196692
Glyma01g04940	0	0	0.771596734547111	0	0	3.80884369372111	0	0	0	0	0	0	0.935190230027039	0	4.04423305139767	0	0	0.995832753258928	1.53967166328344	1.53116639261062	0.84042340983592
Glyma01g04950	0	1.58123775289397	0.771596734547111	0	4.50250350893432	16.5049893394581	0.769649573086602	1.65985048326832	0.885406305350144	0	0	0	1.40278534504056	0.988410267996392	6.0663495770965	1.4574590447904	5.2898886013035	3.98333101303571	13.857044969551	9.95258155196901	7.56381068852328
Glyma01g04970	0	0	0	0	0	0	0	0	0	0	0	0	0	0	0	0	0	0	0	0	0
Glyma01g04980	372.809548670452	304.388267432089	313.268274226127	309.647188142056	310.672742116468	429.129722825912	337.106513011932	298.773086988298	289.527861849497	323.165596098124	300.183037644695	479.885029005288	329.186960969518	378.561132642618	384.202139882778	418.290745854844	437.297457707756	436.67266230404	486.536245597567	518.299823898694	502.57319908188
Glyma01g04990	11.5005516299368	14.2311397760457	14.6603379563951	10.5411808729211	12.0066760238249	13.9657602103107	17.7019401809919	12.4488786245124	13.2810945802522	12.3502775578901	10.7850193165759	27.2661948298459	14.7292461229259	15.8145642879423	17.1879904684401	8.74475426874238	7.053184801738	8.96249477933035	7.69835831641721	22.201912692854	7.56381068852328
Glyma01g05000	7.66703441995789	14.2311397760457	12.3455477527538	17.1294189184967	24.0133520476497	12.696145645737	15.392991461732	9.95910289960993	15.9373134963026	21.6129857263077	12.5825225360052	12.7242242539281	12.1574729903515	9.88410267996392	9.09952436564475	5.82983617916159	15.8696658039105	8.96249477933035	12.3173733062675	18.3739967113274	4.2021170491796
Glyma01g05020	0	0	0	1.31764760911513	3.00166900595622	2.53922912914741	0	0	0	0	0	0	0.935190230027039	0.988410267996392	2.02211652569883	0	0	0	0	0	0
Glyma01g05040	0	0.790618876446984	0	0	0	0	0	0	0.885406305350144	0	0	0	0.23379755750676	0	0	0	0	0.497916376629464	0	0	0
Glyma01g05050	37.3767927972947	27.6716606756444	24.6910955055075	13.1764760911513	1.50083450297811	15.2353747748844	13.8536923155588	12.4488786245124	7.9686567481513	6.17513877894505	17.9750321942931	10.9064779319384	6.78012916769603	11.8609232159567	17.1879904684401	53.9259846572447	22.9228506056485	21.9083205716964	60.0471948680542	17.6084135150221	19.3297384262262
Glyma01g05060	1.91675860498947	3.95309438223492	1.54319346909422	10.5411808729211	4.50250350893432	3.80884369372111	0.769649573086602	0.82992524163416	1.77081261070029	5.14594898245421	0	0	1.87038046005408	3.95364107198557	9.09952436564475	93.2773788665854	26.4494430065175	2.98749825977678	16.9363882961179	52.8252405450663	19.3297384262262
Glyma01g05070	0	0	0	0	0	0	0	0.82992524163416	0	0	0	0	0	0	1.01105826284942	8.74475426874238	10.579777202607	0	0	7.65583196305309	5.88296386885144
Glyma01g05080	151.423929794168	83.8056009033803	93.3632048802004	61.9294376284112	223.624340943738	352.95284895149	58.4933675545818	50.6254397396838	57.5514098477594	81.3059939227765	28.760051510869	170.868154267034	82.2967402423794	56.3393852757943	108.183234124888	30.6066399405983	47.6089974117315	42.8208083901339	10.7777016429841	22.201912692854	18.4893150163902
Glyma01g05090	2.87513790748421	0	3.85798367273555	5.27059043646053	9.00500701786865	2.53922912914741	6.15719658469282	0.82992524163416	1.77081261070029	1.02918979649084	0	3.63549264397945	2.10417801756084	0	5.05529131424708	8.74475426874238	1.7632962004345	5.97499651955357	1.53967166328344	1.53116639261062	4.2021170491796
Glyma01g05100	86.2541372245262	180.261103829912	156.634137113063	171.294189184967	166.59262983057	107.917237988765	113.908136816817	162.665347360295	202.758043925183	122.47358578241	140.205251115486	119.971257251322	176.984751032617	155.180412075434	153.680855953111	163.235413016524	126.957326431284	179.249895586607	96.9993147868568	108.712813875354	125.223088065552
Glyma01g05110	0	3.95309438223492	0	2.63529521823026	0	1.2696145645737	1.5392991461732	0.82992524163416	0	4.11675918596337	3.59500643885862	0	0.935190230027039	0	0	0	1.7632962004345	0.995832753258928	0	0	0
Glyma01g05120	0	6.32495101157587	0	9.22353326380592	0	5.07845825829482	1.5392991461732	0.82992524163416	0	6.17513877894505	10.7850193165759	0	3.74076092010816	0	2.02211652569883	2.91491808958079	5.2898886013035	2.98749825977678	0	0	0
Glyma01g05130	0	0	0	0	0	0	0	0	0	0	0	0	0	0.988410267996392	0	0	0	0.497916376629464	0	0	0
Glyma01g05140	0	0	0	0	0	0	0	0	0	0	0	0	0	0	0	0	0	0	0	0	0
Glyma01g05150	23.9594825623684	11.0686642702578	4.62958040728266	0	6.00333801191243	26.6619058560478	15.392991461732	1.65985048326832	2.65621891605043	9.26270816841758	0	5.45323896596918	1.40278534504056	3.95364107198557	4.04423305139767	4.37237713437119	21.159554405214	20.9124878184375	1.53967166328344	35.2168270300442	7.56381068852328
Glyma01g05160	158.132584911631	122.545925849282	216.047085673191	158.117713093816	175.597636848439	366.9186091618	223.198376195115	109.550131895709	88.5406305350144	125.561155171883	136.610244676628	181.774632198973	200.130709225786	254.021438875073	447.898810442291	272.544841375804	373.818794492114	340.076885237924	421.870035739663	388.150680526792	279.860995475361
Glyma01g05170	137.048240256747	145.473873266245	190.584393433136	214.776560285766	150.083450297811	219.643319671251	173.940803517572	143.57706680271	158.487728657676	158.49522865959	118.635212482335	103.611540353414	147.526258786765	202.62410493926	197.156361255636	132.628773075926	243.334875659961	156.345742261652	147.80847967521	205.941879806128	143.712403081942
Glyma01g05180	113.088757694379	123.336544725729	72.5300930474284	90.9176850289441	66.0367181310368	33.0099786789163	74.6560085894004	114.529683345514	157.602322352326	167.757936828007	124.027722140622	67.2566139136198	97.0259863653053	68.200308491751	58.6413792452662	55.3834437020351	42.319108810428	91.1186969231919	83.1422698173058	38.2791598152654	74.7976834753969
Glyma01g05190	146.632033281695	166.820582930314	104.16555916386	126.494170475053	105.058415208468	49.5149680183744	106.981290659038	161.835422118661	221.351576337536	214.071477670095	181.54782516236	98.1583013874452	132.095619991319	101.806257603628	94.0284184449957	91.819919821795	61.7153670152075	129.458257923661	118.554718072825	50.5284909561504	93.2869984917871
Glyma01g05200	0	0	0	0	0	0	0	0	0	0	0	0	0	0	0	0	0	0	0	0	0
Glyma01g05220	55.5859995446947	22.1373285405155	8.48756408001822	5.27059043646053	4.50250350893432	15.2353747748844	3.07859829234641	0.82992524163416	4.42703152675072	3.08756938947253	0	0	3.5069633626014	0	4.04423305139767	0	1.7632962004345	0.995832753258928	1.53967166328344	5.35908237413716	3.36169363934368
Glyma01g05230	96.7963095519683	210.304621134898	153.547750174875	214.776560285766	87.0484011727303	41.8972806309322	120.06533340151	209.141160891808	208.955888062634	210.983908280623	163.572792968067	110.882525641373	169.503229192401	118.609232159567	75.8293697137062	153.033199702992	38.792516409559	66.2228780917187	66.205881521188	40.5759094041814	43.7020173114678
Glyma01g05240	11.5005516299368	11.0686642702578	11.5739510182067	7.90588565469079	4.50250350893432	6.34807282286852	10.0054444501258	15.768579591049	8.85406305350144	10.2918979649084	25.1650450720104	5.45323896596918	8.65050962775011	11.8609232159567	10.1105826284942	7.28729522395198	8.8164810021725	3.48541463640625	12.3173733062675	19.1395799076327	14.2871979672106
Glyma01g05250	0	0.790618876446984	0	0	1.50083450297811	2.53922912914741	0	0	1.77081261070029	0	1.79750321942931	0	0	0	0	0	1.7632962004345	0	0	0.765583196305309	0
Glyma01g05260	0	0	0	0	0	0	0	0	0	0	0	0	0	0	0	0	0	0	0	0	0
Glyma01g05270	0	0	0	0	0	0	0	0	0	0	0	0	0	0	0	0	0	0	0	0.765583196305309	0
Glyma01g05280	1.91675860498947	0	0	0	0	0	0	0	0	0	0	0	0	0	0	0	0	0	0	0	0
Glyma01g05290	0.958379302494736	0	0	0	0	0	0	0	0	0	0	0	0	0	0	0	0	0	0	0	0
Glyma01g05310	6.70865511746315	18.9748530347276	28.5490791782431	23.7176569640724	39.0216970774308	17.7746039040319	14.6233418886454	5.80947669143912	21.2497513284035	11.3210877613993	16.1775289748638	9.08873160994863	22.2107679631422	17.7913848239351	23.2543400455366	11.6596723583232	3.526592400869	3.98333101303571	7.69835831641721	3.82791598152654	3.36169363934368
Glyma01g05320	9.58379302494736	7.11556988802285	11.5739510182067	1.31764760911513	10.5058415208468	2.53922912914741	8.46614530395263	16.5985048326832	9.73946935885159	8.23351837192674	10.7850193165759	10.9064779319384	6.31253405268251	3.95364107198557	15.1658739427412	16.0320494926944	5.2898886013035	10.9541602858482	20.0157316226847	10.7181647482743	7.56381068852328
Glyma01g05340	471.52261682741	428.515431034265	386.569964008102	557.364938655701	759.422258506923	531.968502556382	367.892495935396	352.718227694518	378.068492384512	476.51487577526	431.400772663035	379.908981295853	449.125107970486	454.66872327834	604.612841183951	432.865336302748	405.558126099935	419.245589122009	349.505467565341	580.312062799424	457.19033495074
Glyma01g05350	26.8346204698526	22.1373285405155	23.1479020364133	30.305895009648	34.5191935684965	21.583447597753	45.4093248121095	7.46932717470744	5.31243783210087	17.4962265403443	23.367541852581	16.3597168979075	19.4051972730611	19.7682053599278	49.5418548796214	20.4044266270655	24.686146806083	19.4187386885491	12.3173733062675	29.857744655907	15.1276213770466
Glyma01g05360	35.4600341923052	45.8558948339251	47.0674008073738	46.1176663190296	52.5292076042338	41.8972806309322	44.6396752390229	49.7955144980496	56.6660035424092	57.6346286034872	59.3176062411673	49.0791506937226	42.784953023737	39.5364107198557	33.3649226740307	20.4044266270655	35.26592400869	18.9208223119196	49.2694932250701	23.7330790854646	27.7339725245853
Glyma01g05370	46.9605858222421	33.2059928107733	65.5857224365044	36.8941330552237	57.0317111131681	45.7061243246533	32.3252820696373	38.1765611151714	49.5827530996081	46.3135408420879	52.12759336345	16.3597168979075	43.2525481387506	38.5480004518593	33.3649226740307	42.2663122989215	12.3430734030415	17.9249895586607	33.8727765922357	25.2642454780752	31.095666163929
Glyma01g05380	0	0	0	0	0	0	0	0	0	0	0	0	0	0	0	0	0	0	0	0	0
Glyma01g05390	1.91675860498947	1.58123775289397	0	1.31764760911513	0	1.2696145645737	0	0	1.77081261070029	0	1.79750321942931	1.81774632198973	1.1689877875338	0	1.01105826284942	1.4574590447904	1.7632962004345	3.48541463640625	1.53967166328344	0	0.84042340983592
Glyma01g05400	0	0	0	0	0	0	0	0	0	0	0	0	0	0	0	0	0	0	0	0	0
Glyma01g05410	78.5871028045683	84.5962197798273	23.1479020364133	54.0235519737204	58.5325456161462	43.1668951955059	25.3984359118579	74.6932717470744	49.5827530996081	19.554606133326	44.9375804857328	103.611540353414	50.7340699789669	34.5943593798737	42.4644470396755	53.9259846572447	28.212739206952	64.7291289618303	26.1744182758185	21.4363294965486	41.1807470819601
Glyma01g05420	0.958379302494736	0	0	0	0	0	0	0	0	0	0	0	0	0	0	0	0	0	0	0	0
Glyma01g05430	110.213619786895	76.6900310153574	72.5300930474284	83.0117993742533	96.0534081905989	104.108394295044	86.9704017587861	103.74065520427	102.707131420617	86.4519429052308	93.4701674103242	89.0695697774966	92.1162376576634	73.142359831733	53.5860879310191	104.937051224909	63.478663215642	79.1687038840847	81.6025981540224	78.0894860231415	78.9998005245764
Glyma01g05440	106.380102576916	116.220974837707	144.28858936031	125.176522865938	90.0500701786865	119.343769069928	95.4365470627387	106.230430929173	90.3114431457147	123.502775578901	89.8751609714656	92.705062421476	107.54687645311	157.157232611426	180.979429050046	106.394510269699	134.010511233022	123.483261404107	178.601912940879	139.336141727566	124.382664655716
Glyma01g05450	16.2924481424105	7.90618876446984	5.40117714182978	0	0	0	2.30894871925981	0.82992524163416	1.77081261070029	0	3.59500643885862	0	0.23379755750676	0	6.0663495770965	1.4574590447904	14.106369603476	5.4770801429241	6.15868665313376	2.29674958891593	1.68084681967184
Glyma01g05460	0	0	0	0	0	0	0	0	0	0	0	0	0	0	0	0	0	0	0	0	0
Glyma01g05470	69.003309779621	58.5057968570768	73.3016897819755	89.600037419829	75.0417251489054	46.975738889227	63.880914566188	109.550131895709	100.050912504566	68.9557163648864	52.12759336345	63.6211212696404	74.1138257296429	82.0380522437005	64.7077288223627	68.5005751051486	91.691402422594	52.2812195460937	109.316688093124	118.665395427323	70.5955664262172
Glyma01g05480	3.83351720997894	2.37185662934095	4.62958040728266	3.9529428273454	1.50083450297811	2.53922912914741	0.769649573086602	3.31970096653664	2.65621891605043	4.11675918596337	5.39250965828793	1.81774632198973	7.24772428270955	0.988410267996392	1.01105826284942	5.82983617916159	5.2898886013035	14.9374912988839	6.15868665313376	1.53116639261062	8.4042340983592
Glyma01g05490	149.507171189179	128.080257984411	133.48623507665	150.211827439125	144.080112285898	140.927216667681	163.935359067446	145.236917285978	147.862852993474	132.765483747319	174.357812284643	207.223080706829	150.565627034353	138.377437519495	155.70297247881	128.256395941555	149.880177036933	93.6082788063392	121.634061399392	140.101724923872	144.552826491778
Glyma01g05500	27.7929997723473	30.8341361814324	32.4070628509787	15.8117713093816	15.0083450297811	6.34807282286852	551.838743903094	59.7546173976596	131.925539497171	171.874696013971	370.285663202438	32.7194337958151	13.5602583353921	57.3277955437907	23.2543400455366	30.6066399405983	88.164810021725	20.414571441808	283.299586044153	90.3388171640265	237.839824983565
Glyma01g05510	0	0	0	0	0	0	0	0	0	0	0	0	0	0	0	0	0	0	0	0	0
Glyma01g05520	5.75027581496842	3.16247550578793	3.85798367273555	1.31764760911513	0	0	3.84824786543301	0.82992524163416	2.65621891605043	8.23351837192674	10.7850193165759	7.2709852879589	1.63658290254732	3.95364107198557	2.02211652569883	4.37237713437119	12.3430734030415	2.98749825977678	9.23802997970065	3.06233278522124	7.56381068852328
Glyma01g05530	0	0	0	0	0	0	0	0	0	0	0	0	0	0	0	0	0	0	1.53967166328344	0	0
Glyma01g05540	693.866615006189	611.939010369965	520.056199084753	138.352998957089	58.5325456161462	97.7603214721752	455.632547267269	124.488786245124	156.716916046976	806.88480044882	695.633745919144	254.484485078562	132.79701266384	124.539693767545	109.194292387737	87.4475426874238	176.32962004345	117.010348507924	298.696302676988	218.191210947013	538.711405704825
Glyma01g05550	421.686893097684	312.294456196559	320.984241571598	146.25888461178	135.07510526803	144.736060361402	187.794495833131	105.400505687538	119.529851222269	259.355828715692	242.662934622957	176.321393233003	153.604995281941	155.180412075434	190.07895341569	424.120582034005	391.451756496459	169.291568054018	375.67988584116	361.355268656106	569.807071868753
Glyma01g05560	22.0427239573789	6.32495101157587	4.62958040728266	6.58823804557566	3.00166900595622	22.8530621623267	2.30894871925981	4.97955144980496	1.77081261070029	0	1.79750321942931	1.81774632198973	0.701392672520279	3.95364107198557	6.0663495770965	2.91491808958079	5.2898886013035	1.99166550651786	0	3.06233278522124	0.84042340983592
Glyma01g05580	319.140307730747	340.75673574865	363.422061971689	342.588378369934	288.160224571797	323.751713966294	316.325974538594	403.343667434202	409.057713071767	447.697561473516	373.880669641297	292.657157840346	392.312301496343	374.607491570633	304.328537117674	988.157232367889	816.406140801174	272.858174392946	451.123797342048	725.007286901127	364.743759868789
Glyma01g05590	0	0	0	0	0	0	0	0	0	0	0	0	0	0.988410267996392	0	0	0	0	0	0	0
Glyma01g05610	0	0	0	0	0	0	0	0	0	0	0	0	0	0	0	0	0	0.497916376629464	0	0	0
Glyma01g05620	0	0	0	0	0	0	0	0	0	0	0	0	0	0	0	0	0	0	0	0	0
Glyma01g05630	0	0	0	0	0	0	0	0	0	0	0	0	0	0	0	0	0	0	0	0	0
Glyma01g05650	0	0	0	0	0	0	0	0	0	0	0	0	0	0	0	0	0	0	0	0	0
Glyma01g05660	0	0	0	0	0	0	0	0	0	0	0	0	0	0	0	0	0	0	0	0	0
Glyma01g05670	0	0	0	0	0	0	0	0	0	0	0	0	0	0	0	0	0	0	0	0	0
Glyma01g05680	0.958379302494736	1.58123775289397	9.25916081456533	5.27059043646053	9.00500701786865	3.80884369372111	3.07859829234641	0	7.9686567481513	8.23351837192674	5.39250965828793	0	4.90974870764196	0	9.09952436564475	4.37237713437119	0	1.49374912988839	4.61901498985032	2.29674958891593	2.52127022950776
Glyma01g05690	0.958379302494736	0	0	1.31764760911513	0	0	0	0	0	0	0	0	0	0	0	0	1.7632962004345	0	0	0	0
Glyma01g05700	0	0	0	0	0	0	0	0	0	0	0	0	0	0	0	0	0	0	0	0	0
Glyma01g05710	3.83351720997894	0.790618876446984	0	0	0	0	0	0	0	1.02918979649084	0	0	0.23379755750676	0	0	1.4574590447904	3.526592400869	0.497916376629464	3.07934332656688	0	0
Glyma01g05740	1201.8076453284	1933.06315291288	2113.40345592454	2848.75413090691	3004.67067496217	3604.43574882474	1864.09126601575	1436.60059326873	2424.2424640487	2333.17326864474	1919.7334383505	1899.54490647926	2353.87380897806	1490.52268413856	1881.57942716276	1813.07905171925	1287.20622631719	967.451519791048	1538.13199162016	1636.81687370075	1390.90074327845
Glyma01g05750	267.387825396031	234.813806304754	220.676666080474	234.541274422493	247.637692991388	275.506360512494	206.266085587209	234.038918140833	187.706136734231	213.042287873604	201.320360576083	309.016874738253	256.943515699929	272.801233967004	280.063138809288	351.247629794486	245.098171860396	254.933184834285	307.934332656688	335.325439981725	243.722788852417
Glyma01g05760	1.91675860498947	0	1.54319346909422	0	4.50250350893432	2.53922912914741	1.5392991461732	2.48977572490248	4.42703152675072	0	3.59500643885862	0	2.57177313257436	3.95364107198557	4.04423305139767	2.91491808958079	0	3.48541463640625	0	2.29674958891593	3.36169363934368
Glyma01g05770	131.297964441779	155.751918660056	205.244731389531	117.270637211247	136.575939771008	68.55918648698	121.604632547683	119.509234795319	130.154726886471	165.699557235026	177.952818723502	179.956885876983	132.79701266384	113.667180819585	132.448632433274	193.842052957123	114.614253028243	129.95617430029	73.9042398376052	94.9323163418583	113.457160327849
Glyma01g05780	6.70865511746315	7.11556988802285	3.08638693818844	3.9529428273454	6.00333801191243	3.80884369372111	10.0054444501258	14.1087291077807	6.19784413745101	4.11675918596337	8.98751609714656	12.7242242539281	8.41671207024335	12.8493334839531	7.07740783994591	5.82983617916159	7.053184801738	14.4395749222545	3.07934332656688	3.82791598152654	5.88296386885144
Glyma01g05790	26.8346204698526	24.5091851698565	21.6047085673191	13.1764760911513	28.5158555565841	30.4707495497689	35.4038803619837	43.1561125649763	31.8746269926052	33.9632632841978	32.3550579497276	43.6259117277534	21.2755777331151	28.6638977718954	35.3870391997296	11.6596723583232	28.212739206952	29.8749825977678	26.1744182758185	22.9674958891593	30.2552427540931
Glyma01g05800	236.7196877162	203.979670123322	222.219859549568	246.40010290453	226.626009949694	368.188223726374	260.141555703272	312.051890854444	195.674793482382	224.363375635004	231.877915306381	279.932933586418	236.135533081827	269.836003163015	308.372770169072	317.726071764306	375.582090692549	304.724822497232	249.426809451917	431.788922716194	358.860795999938
Glyma01g05810	1.91675860498947	2.37185662934095	5.40117714182978	5.27059043646053	4.50250350893432	7.61768738744222	9.23579487703923	1.65985048326832	1.77081261070029	2.05837959298168	3.59500643885862	1.81774632198973	2.10417801756084	1.97682053599278	0	7.28729522395198	1.7632962004345	2.48958188314732	6.15868665313376	6.89024876674778	5.88296386885144
Glyma01g05820	110.213619786895	60.0870346099708	64.0425289674102	59.2941424101809	73.5408906459273	27.9315204206215	80.0435556010067	125.318711486758	94.7384746724654	91.597891887685	75.4951352160311	96.3405550654554	110.352447143191	151.226771003448	137.503923747521	128.256395941555	142.826992235195	151.366578495357	130.872091379092	79.6206524157521	92.4465750819512
Glyma01g05830	7.66703441995789	2.37185662934095	7.71596734547111	3.9529428273454	12.0066760238249	3.80884369372111	2.30894871925981	6.63940193307328	6.19784413745101	5.14594898245421	5.39250965828793	5.45323896596918	2.57177313257436	4.94205133998196	5.05529131424708	4.37237713437119	7.053184801738	2.98749825977678	13.857044969551	2.29674958891593	7.56381068852328
Glyma01g05840	0	0	0	0	0	0	0	0	0	0	0	0	0.23379755750676	0	0	0	0	0	0	0	0
Glyma01g05850	11.5005516299368	33.2059928107733	5.40117714182978	5.27059043646053	1.50083450297811	3.80884369372111	10.0054444501258	7.46932717470744	6.19784413745101	11.3210877613993	8.98751609714656	5.45323896596918	12.8588656628718	3.95364107198557	7.07740783994591	59.7558208364063	12.3430734030415	7.96666202607142	52.348836551637	25.2642454780752	10.925504327867
Glyma01g05860	298.055963075863	209.514002258451	208.33111832772	151.52947504824	205.614326908001	212.025632283809	212.423282171902	340.269349070006	234.632670917788	277.881245052527	177.952818723502	298.110396806315	235.667937966814	245.125746463105	208.27800214698	330.84320316742	386.161867895156	429.701833031227	444.965110688914	364.417601441327	421.892551737632
Glyma01g05870	8.62541372245262	8.69680764091682	30.0922726473373	17.1294189184967	30.0166900595622	8.88730195201593	16.1626410348187	13.2788038661466	18.593532412353	16.4670367438535	21.5700386331517	18.1774632198973	14.0278534504056	9.88410267996392	20.2211652569883	8.74475426874238	7.053184801738	5.97499651955357	10.7777016429841	5.35908237413716	3.36169363934368
Glyma01g05880	223.302377481273	104.361691691002	69.44370610924	152.847122657355	127.570932753139	255.192527479314	33.0949316427239	45.6458882898788	40.7286900461066	48.3719204350696	50.3300901440207	74.5275992015788	107.780674010616	133.435386179513	117.282758490532	71.4154931947294	79.3483290195525	54.770801429241	218.633376186249	182.208800720664	92.4465750819512
Glyma01g05890	352.683583318063	288.575889903149	236.880197505963	213.458912676651	222.12350644076	125.691841892797	217.041179610422	574.308267210839	247.02835919269	409.617539003355	228.282908867523	283.568426230397	278.219093433044	290.592618790939	247.709274398107	253.597873793529	186.909397246057	234.518613392477	197.07797290028	106.416064286438	216.829239737667
Glyma01g05900	0	0	0	0	0	0	0	0	0	0	0	0	0	0	0	0	0	0	0	0	0
Glyma01g05920	178.258550264021	189.748530347276	153.547750174875	160.753008312046	228.126844452672	121.882998199076	153.160265044234	284.664357880517	205.414262841233	187.312542961333	165.370296187497	167.232661623055	145.655878326711	132.446975911517	181.990487312895	186.554757733171	160.45995423954	174.270731820312	107.777016429841	101.056981912301	81.5210707540842
Glyma01g05930	0	0	0	0	0	0	0	0	0	0	0	0	0.701392672520279	0	0	0	1.7632962004345	0	0	0	0
Glyma01g05940	0	0	0	0	0	1.2696145645737	0	0	0	0	0	0	0	0	0	0	0	0	0	0	0
Glyma01g05950	0	0	0	0	0	3.80884369372111	0	0	0	0	0	0	3.97455847761492	0	1.01105826284942	1.4574590447904	0	0	9.23802997970065	0.765583196305309	0
Glyma01g05960	24.9178618648631	18.1842341582806	12.3455477527538	23.7176569640724	24.0133520476497	11.4265310811633	3.84824786543301	4.97955144980496	9.73946935885159	2.05837959298168	7.19001287771725	5.45323896596918	20.1065899455813	14.8261540199459	17.1879904684401	11.6596723583232	10.579777202607	11.4520766624777	0	4.59349917783185	6.72338727868736
Glyma01g05970	0	0	0	0	0	0	0	1.65985048326832	0	0	0	0	0.46759511501352	0	2.02211652569883	4.37237713437119	0	0.995832753258928	1.53967166328344	3.82791598152654	0
Glyma01g05980	0	0	1.54319346909422	0	0	0	0.769649573086602	0	0	0	3.59500643885862	0	0.46759511501352	0	0	0	0	0	0	0	0
Glyma01g05990	0	0	0.771596734547111	0	0	0	0	0	0	0	0	0	0	0	0	0	0	0	0	0.765583196305309	0
Glyma01g06010	24.9178618648631	37.9497060694552	23.9194987709604	57.9764948010658	37.5208625744527	33.0099786789163	24.6287863387713	22.4079815241223	32.7600332979553	31.9048836912161	28.760051510869	34.5371801178048	32.9654556084531	17.7913848239351	28.3096313597837	36.4364761197599	40.5558126099935	16.4312404287723	35.4124482555191	29.0921614596017	32.7765129836009
Glyma01g06030	225.219136086263	160.495631918738	216.047085673191	85.6470945924836	72.0400561429492	34.27959324349	355.57810276601	697.967128214329	275.361360963895	210.983908280623	165.370296187497	207.223080706829	117.132576310887	204.600925475253	171.879904684401	100.564674090537	197.489174448664	219.083205716964	118.554718072825	99.5258155196902	80.6806473442483
Glyma01g06040	0	0	0	0	0	0	0	0	0	0	0	0	0	0	0	0	0	0	0	0	0
Glyma01g06050	0	0	0	1.31764760911513	0	0	0	0	0	1.02918979649084	0	0	0	0	0	0	0	0	0	0	0
Glyma01g06060	138.964998861737	154.170680907162	139.659008953027	106.729456338326	115.564256729314	88.8730195201593	149.312017178801	184.243403642784	160.258541268376	158.49522865959	165.370296187497	209.040827028818	117.132576310887	135.412206715506	90.9952436564475	87.4475426874238	100.507883424767	126.968676040513	144.729136348643	127.086810586681	118.499700786865
Glyma01g06070	0	0	0	1.31764760911513	0	0	0	0.82992524163416	0	0	0	0	0.701392672520279	0	0	0	0	0	0	0.765583196305309	0
Glyma01g06080	271.22134260601	225.32637978739	241.509777913246	222.682445940457	231.128513458629	224.721777929546	209.344683879556	285.494283122151	267.392704215744	251.122310343766	215.700386331517	147.237452081168	234.265152621773	215.473438423213	194.123186467088	218.618856718559	128.720622631719	192.195721378973	223.252391176099	219.722377339624	261.371680458971
Glyma01g06090	0	0	0	0	0	0	0	0	0	0	0	0	0	0	0	0	0	0	0	0	0
Glyma01g06100	0	1.58123775289397	0.771596734547111	1.31764760911513	0	1.2696145645737	3.84824786543301	0	0	0	0	0	0.23379755750676	0	1.01105826284942	2.91491808958079	0	0.497916376629464	1.53967166328344	2.29674958891593	0.84042340983592
Glyma01g06110	62.2946546621578	11.8592831467048	11.5739510182067	0	4.50250350893432	11.4265310811633	30.0163333503775	0	1.77081261070029	4.11675918596337	5.39250965828793	7.2709852879589	1.1689877875338	3.95364107198557	4.04423305139767	8.74475426874238	45.845701211297	24.3979024548437	4.61901498985032	31.3889110485177	16.8084681967184
Glyma01g06120	15.3340688399158	2.37185662934095	6.17277387637689	0	0	0	4.61789743851961	0.82992524163416	2.65621891605043	0	0	0	0.701392672520279	0	1.01105826284942	1.4574590447904	0	0.995832753258928	1.53967166328344	1.53116639261062	1.68084681967184
Glyma01g06130	0	0	0	0	0	0	0	0	0	0	0	0	0	0	1.01105826284942	0	0	0.995832753258928	0	0	0
Glyma01g06140	0	0	0	0	0	0	0	0	0	0	0	0	0	0	0	0	0	0	0	0	0
Glyma01g06150	398.68578983781	312.294456196559	130.399848138462	47.4353139281447	75.0417251489054	179.015653604892	170.092555652139	41.496262081708	50.4681594049582	91.597891887685	248.055444281245	296.292650484325	55.1762235715953	120.58605269556	164.802496844455	107.851969314489	216.885432653444	182.735310223013	78.5232548274555	198.286047843075	118.499700786865
Glyma01g06170	760.95316618082	746.344219365953	739.961268430679	787.953270250849	696.387209381842	674.165333788637	728.858145713013	722.03496022172	829.625708113085	825.410216785656	808.87644874319	761.635708913695	708.406599245482	613.802776425759	588.43590897836	690.835587230648	657.709482762069	624.387136293348	531.186723832787	558.11015010657	613.509089180221
Glyma01g06180	0	0	0	0	0	0	0	0	0	0	0	0	0	0	0	0	0	0	0	0	0
Glyma01g06190	0	0	0	0	0	0	0	0	0	0	0	0	0	0	0	0	0	0	0	0	0
Glyma01g06200	0	0	0	0	0	0	0	0	0	0	0	0	0	0	0	0	0	0	0	0	0
Glyma01g06210	0	0	0	0	0	0	0	0	0	0	0	0	0	0	0	0	0	0	0	0	0
Glyma01g06220	1.91675860498947	0	0	0	0	0	0	0	4.42703152675072	0	1.79750321942931	0	0	0.988410267996392	0	0	0	0	0	0	0
Glyma01g06230	0	0	0	0	0	0	0	0	0	0	0	0	0.23379755750676	0	2.02211652569883	0	1.7632962004345	2.98749825977678	1.53967166328344	0	1.68084681967184
Glyma01g06260	123.630930021821	116.220974837707	144.28858936031	129.129465693283	130.572601759095	147.27528949055	149.312017178801	139.427440594539	167.341791711177	164.670367438535	150.990270432062	169.050407945044	133.966000451373	144.307899127473	115.260641964833	81.6177065082622	93.4546986230285	115.018683001406	72.3645681743217	97.9946491270795	109.25504327867
Glyma01g06270	138.006619559242	146.264492142692	160.492120785799	117.270637211247	118.565925735271	201.868715767219	128.531478705463	117.019459070417	127.498507970421	148.203330694681	152.787773651491	154.508437369127	123.445110363569	136.400616983502	124.360166330478	112.224346448861	155.170065638236	94.6041115595981	144.729136348643	178.380884739137	147.914520131122
Glyma01g06280	34.5016548898105	30.8341361814324	47.0674008073738	38.2117806643388	55.53087661019	24.1226767269004	47.7182735313693	61.4144678809279	47.8119404889078	49.4011102315604	46.7350837051621	43.6259117277534	38.1090018736018	54.3625647398016	42.4644470396755	20.4044266270655	37.0292202091245	38.8374773770982	30.7934332656688	42.8726589930973	41.1807470819601
Glyma01g06290	137.048240256747	122.545925849282	101.850768960219	97.5059230745197	105.058415208468	130.770300151091	103.133042793605	139.427440594539	114.217413390169	140.999002119245	134.812741457198	129.059988861271	115.729790965846	85.9916933156861	110.205350650586	164.692872061315	146.353584636064	162.320738781205	158.586181318194	180.677634328053	144.552826491778
Glyma01g06300	9.58379302494736	24.5091851698565	20.833111832772	10.5411808729211	16.5091795327592	17.7746039040319	23.8591367656847	8.2992524163416	14.1665008856023	18.5254163368352	12.5825225360052	21.8129558638767	13.0926632203785	17.7913848239351	23.2543400455366	32.0640989853887	29.9760354073865	26.887484337991	23.0950749492516	34.4512438337389	19.3297384262262
Glyma01g06310	100.629826761947	83.8056009033803	66.3573191710515	57.9764948010658	76.5425596518835	76.1768738744222	53.8754701160622	56.4349164311229	59.3222224584597	74.1016653473406	75.4951352160311	70.8921065575993	64.9957209868792	75.1191803677258	47.5197383539226	83.0751655530526	72.2951442178145	72.6957909879017	101.618329776707	92.6355667529424	113.457160327849
Glyma01g06320	142.798516071716	123.336544725729	101.079172225672	92.2353326380592	91.5509046816646	101.569165165896	83.1221538933531	89.6319260964893	78.8011611761628	97.77303066663	111.445199604617	99.9760477094349	86.9726913925146	117.620821891571	102.116884547791	155.948117792572	128.720622631719	129.95617430029	153.967166328344	135.50822574604	142.03155626227
Glyma01g06330	0	0	0	0	0	0	0	0	0	0	0	0	0	0	0	0	0	0.497916376629464	0	0	0
Glyma01g06340	0.958379302494736	0.790618876446984	0.771596734547111	0	0	0	0	1.65985048326832	0	0	0	0	0	0	1.01105826284942	0	0	0.497916376629464	0	0	0
Glyma01g06350	1.91675860498947	0.790618876446984	0	2.63529521823026	0	3.80884369372111	1.5392991461732	0.82992524163416	2.65621891605043	0	0	10.9064779319384	0.935190230027039	5.93046160797835	5.05529131424708	2.91491808958079	3.526592400869	3.98333101303571	0	2.29674958891593	3.36169363934368
Glyma01g06360	0	0	0	0	0	0	0	0	0	0	0	0	0	0	0	0	0	0	0	0	0
Glyma01g06370	23.9594825623684	28.4622795520914	25.4626922400547	17.1294189184967	7.50417251489054	16.5049893394581	16.1626410348187	25.727682490659	16.8227198016527	14.4086571508718	8.98751609714656	54.5323896596918	21.2755777331151	15.8145642879423	24.265398308386	32.0640989853887	28.212739206952	33.8583136108035	9.23802997970065	15.3116639261062	12.6063511475388
Glyma01g06380	81.4622407120525	140.730160007563	138.88741221848	146.25888461178	181.600974860351	166.319507959155	123.143931693856	128.638412453295	162.029353879076	158.49522865959	161.775289748638	90.8873160994863	136.070178468934	99.8294370676356	97.061593233544	99.107215045747	72.2951442178145	87.1353659101562	67.7455531844714	74.261570041615	87.4040346229356
Glyma01g06390	0	0	0	0	0	0	0	0	0	0	0	0	0	0	0	0	0	0	0	0	0
Glyma01g06400	0	0	0	0	0	0	0	0	0	0	0	0	0	0	0	0	0	0	0	0	0
Glyma01g06410	0	0	0	0	0	0	0	0	0	0	0	0	0	0	0	0	0	0	0	0	0
Glyma01g06420	0	0	0	0	0	0	0	0	0	0	0	0	0.23379755750676	0	0	0	0	0	0	0	0
Glyma01g06450	233.844549808716	196.073481358852	246.139358320528	201.600084194615	220.622671937782	72.3680301807011	183.946247967698	427.411499441593	323.173301452803	183.19578377537	167.167799406926	250.848992434582	250.630981647247	251.056208071084	185.023662101443	163.235413016524	144.590288435629	233.024864262589	155.506837991628	102.588148304911	151.276213770466
Glyma01g06470	0	0	0	0	0	0	0	0	0	0	0	0	0	0	1.01105826284942	0	0	0	0	0	0
Glyma01g06480	2.87513790748421	3.16247550578793	4.62958040728266	2.63529521823026	12.0066760238249	2.53922912914741	8.46614530395263	9.95910289960993	7.9686567481513	6.17513877894505	3.59500643885862	5.45323896596918	6.54633161018927	5.93046160797835	4.04423305139767	8.74475426874238	5.2898886013035	9.95832753258928	6.15868665313376	4.59349917783185	5.04254045901552
Glyma01g06490	0.958379302494736	0.790618876446984	3.08638693818844	1.31764760911513	4.50250350893432	0	4.61789743851961	4.97955144980496	0.885406305350144	3.08756938947253	1.79750321942931	1.81774632198973	4.20835603512168	3.95364107198557	1.01105826284942	4.37237713437119	1.7632962004345	5.97499651955357	0	1.53116639261062	3.36169363934368
Glyma01g06500	0	0	0	0	0	0	0	0	0	0	0	0	0.23379755750676	0	0	0	0	0	0	0	0
Glyma01g06510	0	0	0	1.31764760911513	0	0	0	0	0	0	0	0	0	0	0	0	0	0	0	0	0
Glyma01g06520	0	0	0	0	0	0	0	0	0	0	0	0	0	0	0	0	0	0.497916376629464	0	0	0
Glyma01g06530	17.2508274449052	18.9748530347276	10.8023542836596	19.764714136727	28.5158555565841	10.1569165165896	9.23579487703923	15.768579591049	22.1351576337536	20.5837959298168	19.7725354137224	14.5419705759178	22.6783630781557	17.7913848239351	14.1548156798918	23.3193447166463	12.3430734030415	28.3812334678794	10.7777016429841	6.12466557044247	9.24465750819512
Glyma01g06540	46.0022065197473	49.018370339713	51.6969812146564	64.5647328466414	39.0216970774308	36.8188223726374	40.0217778005033	42.3261873233422	87.6552242296643	48.3719204350696	57.520103021738	34.5371801178048	57.0466040316494	37.5595901838629	48.530796616772	55.3834437020351	45.845701211297	52.2812195460937	15.3967166328344	47.4661581709291	47.0637109508115
Glyma01g06550	117.880654206853	132.823971243093	123.455477527538	179.200074839658	186.103478369285	157.432206007139	147.003068459541	97.1012532711968	90.3114431457147	101.889789852593	125.825225360052	152.690691047137	105.208900878042	164.076104487401	245.687157872408	157.405576837363	142.826992235195	100.081191702522	214.014361196398	169.959469579779	150.43579036063
Glyma01g06560	0	0	0	0	0	0	0	0	0	0	0	0	0	0	0	0	0	0	0	0	0
Glyma01g06570	0	0	0	0	0	0	0	0	0	0	0	0	0	0	0	0	0	0	0	0	0
Glyma01g06580	0	0	0	0	0	0	0	0	0	0	0	0	0	0	0	0	0	0	0	0	0
Glyma01g06590	0	0.790618876446984	0	0	0	0	0	0	0	1.02918979649084	0	0	0	0	0	0	0	0	0	0	0
Glyma01g06600	147.590412584189	132.823971243093	216.818682407738	230.588331595148	226.626009949694	182.824497298613	240.900316376107	253.957123940053	315.204644704651	329.34073487707	470.94584349048	227.218290248716	213.924765118685	138.377437519495	110.205350650586	102.022133135328	105.79777202607	181.241561093125	183.220927930729	101.822565108606	182.371879934395
Glyma01g06610	11.5005516299368	18.9748530347276	37.0366432582613	11.8588284820362	15.0083450297811	8.88730195201593	17.7019401809919	22.4079815241223	30.989220687255	21.6129857263077	34.1525611691569	0	17.3010192555002	13.8377437519495	12.132699154193	8.74475426874238	7.053184801738	6.47291289618303	1.53967166328344	7.65583196305309	2.52127022950776
Glyma01g06620	88.1708958295157	93.2930274207441	94.1348016147475	119.905932429477	90.0500701786865	111.726081682486	110.829538524471	89.6319260964893	94.7384746724654	85.4227531087399	118.635212482335	107.247032997394	93.7528205602107	72.1539495637366	76.8404279765556	88.9050017322142	84.638217620856	70.7041254813839	98.5389864501402	88.0420675751105	96.6486921311308
Glyma01g06630	73.7952062920947	56.1339402277358	64.0425289674102	69.835323283102	63.0350491250805	71.0984156161274	76.1953077355736	48.9655892564155	61.09303506916	81.3059939227765	48.5325869245914	49.0791506937226	72.4772428270955	64.2466674197655	48.530796616772	48.0961484780831	65.2419594160765	52.2812195460937	64.6662098579045	46.7005749746238	57.9892152786785
Glyma01g06640	137.048240256747	173.936152818336	186.726409760401	214.776560285766	150.083450297811	86.3337903910119	123.143931693856	171.794525018271	200.987231314483	161.582798049062	165.370296187497	183.592378520962	148.695246574299	161.110873683412	146.603448113165	155.948117792572	153.406769437802	96.0978606894865	146.268808011927	129.383560175597	131.946475344239
Glyma01g06650	0	0	0	0	0	0	0	0	0	0	0	0	0	0	0	0	0	0	0	0	0
Glyma01g06660	82.4206200145473	172.354915065442	142.745395891215	105.411808729211	160.589291818658	73.6376447452748	93.1275983434789	121.169085278587	152.289884520225	103.948169445575	124.027722140622	78.1630918455582	119.704349443461	83.0264625116969	92.0063019192969	167.607790150896	119.904141629546	73.1937073645312	86.2216131438727	93.4011499492477	70.5955664262172
Glyma01g06680	94.8795509469789	105.152310567449	71.7584963128813	105.411808729211	90.0500701786865	91.4122486493067	83.8918034664397	92.1217018213918	102.707131420617	68.9557163648864	71.9001287771725	87.2518234555068	107.780674010616	89.9453343876717	103.12794281064	189.469675822752	130.483918832153	126.470759663884	140.110121358793	106.416064286438	90.7657282622793
Glyma01g06690	2.87513790748421	5.53433213512889	5.40117714182978	13.1764760911513	16.5091795327592	2.53922912914741	8.46614530395263	4.97955144980496	9.73946935885159	7.2043285754359	5.39250965828793	1.81774632198973	9.58569985777715	8.89569241196753	8.08846610279533	7.28729522395198	10.579777202607	0.995832753258928	1.53967166328344	3.06233278522124	5.04254045901552
Glyma01g06700	8.62541372245262	10.2780453938108	13.1171444873009	7.90588565469079	6.00333801191243	2.53922912914741	6.92684615777942	10.7890281412441	15.9373134963026	13.3794673543809	14.3800257554345	1.81774632198973	9.58569985777715	11.8609232159567	18.1990487312895	8.74475426874238	8.8164810021725	10.9541602858482	10.7777016429841	6.89024876674778	1.68084681967184
Glyma01g06720	0	0.790618876446984	1.54319346909422	1.31764760911513	0	0	2.30894871925981	3.31970096653664	0	0	10.7850193165759	3.63549264397945	0.46759511501352	1.97682053599278	1.01105826284942	1.4574590447904	8.8164810021725	0.995832753258928	0	0.765583196305309	0.84042340983592
Glyma01g06730	62.2946546621578	56.9245591041828	61.7277387637689	73.7882661104474	64.5358836280587	83.7945612618644	66.9595128585344	78.8428979552452	60.2076287638098	78.218424533304	75.4951352160311	56.3501359816815	71.074457482055	69.1887187597474	52.5750296681697	45.1812303885023	58.1887746143385	71.6999582346428	63.1265381946211	66.6057380785619	61.3509089180221
Glyma01g06740	134.173102349263	95.664884050085	74.8448832510697	40.8470758825691	73.5408906459273	44.4365097600796	73.8863590163138	29.0473834571956	56.6660035424092	62.7805775859414	41.3425740468742	114.518018285353	52.3706528815142	42.5016415238449	30.3317478854825	59.7558208364063	77.585032819118	62.7374634553124	46.1901498985032	71.964820452699	67.2338727868736
Glyma01g06750	93.9211716444841	95.664884050085	109.56673630569	93.5529802471743	85.5475666697522	146.005674925976	110.059888951384	87.972075613221	100.936318809916	115.269257206974	125.825225360052	81.7985844895376	103.338520417988	77.0960009037186	75.8293697137062	48.0961484780831	67.005255616511	62.239547078683	103.158001439991	105.650481090133	110.095466688505
Glyma01g06770	0	0.790618876446984	0	0	0	5.07845825829482	1.5392991461732	0.82992524163416	0.885406305350144	2.05837959298168	0	1.81774632198973	1.87038046005408	0	0	0	0	0	0	0	0
Glyma01g06780	0	0	0	0	0	0	0.769649573086602	0	0	0	0	0	1.63658290254732	0	0	0	0	0	0	0	0
Glyma01g06790	0	0	0	0	0	0	0.769649573086602	0	0	0	0	0	0	0	1.01105826284942	0	0	0	0	0	0
Glyma01g06800	89.1292751320104	72.7369366331225	85.6472375347293	76.4235613286776	72.0400561429492	115.534925376207	86.9704017587861	70.5436455389036	77.9157548708127	77.1892347368132	71.9001287771725	79.9808381675479	90.7134523126228	94.8873857276536	103.12794281064	87.4475426874238	135.773807433457	107.052020975335	140.110121358793	120.962145016239	107.574196458998
Glyma01g06810	36.4184134948	59.2964157335238	56.3265616219391	40.8470758825691	72.0400561429492	20.3138330331793	29.2466837772909	34.0269349070006	57.5514098477594	37.0508326736703	71.9001287771725	36.3549264397945	70.8406599245482	26.6870772359026	36.398097462579	42.2663122989215	24.686146806083	44.3145575200223	23.0950749492516	27.5609950669911	24.3722788852417
Glyma01g06820	20.1259653523895	16.6029964053867	7.71596734547111	1.31764760911513	3.00166900595622	20.3138330331793	60.032666700755	10.7890281412441	7.9686567481513	7.2043285754359	17.9750321942931	16.3597168979075	11.2222827603245	5.93046160797835	15.1658739427412	17.4895085374848	40.5558126099935	9.46041115595981	24.6347466125351	24.4986622817699	26.8935491147494
Glyma01g06830	2.87513790748421	2.37185662934095	4.62958040728266	1.31764760911513	4.50250350893432	5.07845825829482	2.30894871925981	4.1496262081708	2.65621891605043	1.02918979649084	0	0	2.10417801756084	0	0	0	0	1.49374912988839	0	5.35908237413716	0.84042340983592
Glyma01g06840	214.676963758821	164.448726300973	185.954813025854	155.482417875586	135.07510526803	176.476424475745	129.301128278549	170.964599776637	177.081261070029	157.466038863099	143.800257554345	196.31660277489	204.572862818415	212.508207619224	205.244827358432	208.416643405027	202.779063049968	274.849839899464	201.696987890131	215.128878161792	245.403635672089
Glyma01g06850	0	0.790618876446984	0	0	0	0	0	0	0	0	0	0	0	0	0	0	0	0	0	0	0
Glyma01g06860	0	0	0	0	0	0	0	1.65985048326832	0	0	0	0	0	0.988410267996392	0	0	0	0	0	0	0
Glyma01g06870	18.2092067474	17.3936152818336	10.8023542836596	18.4470665276118	28.5158555565841	20.3138330331793	16.9322906079053	23.2379067657565	17.7081261070029	12.3502775578901	17.9750321942931	32.7194337958151	18.470007043034	27.675487503899	39.4312722511272	5.82983617916159	21.159554405214	24.8958188314732	20.0157316226847	13.7804975334956	15.9680447868825
Glyma01g06880	25.8762411673579	26.0904229227505	16.2035314254893	6.58823804557566	21.0116830416935	12.696145645737	10.7750940232124	25.727682490659	15.9373134963026	20.5837959298168	17.9750321942931	27.2661948298459	13.7940558928988	23.7218464319134	18.1990487312895	55.3834437020351	21.159554405214	22.4062369483259	18.4760599594013	19.1395799076327	26.8935491147494
Glyma01g06900	0	0	0	0	0	0	0	0	0	0	0	0	0	0	0	0	0	0	0	0	0
Glyma01g06910	0	0	0	0	0	0	0	0	0	0	0	0	0	0	0	0	0	0	0	0	0
Glyma01g06920	0	0	0	0	0	0	0	0	0	0	0	0	0	0	0	0	0	0	0	0	0
Glyma01g06930	0	0	0	0	0	0	0	0	0	0	0	0	0	0	0	0	0	0	0	0	0
Glyma01g06940	0	0	0	0	0	0	0	0	0	0	0	0	0	0	0	0	0	0.497916376629464	0	0	0
Glyma01g06950	0	0	0	0	0	0	0	0	0	0	0	0	0	0	0	0	0	0	0	0	0
Glyma01g06960	0	0	0.771596734547111	0	0	0	0	0	0	0	0	0	0	0	0	0	0	0	0	0	0
Glyma01g06970	578.86109870682	430.096668787159	501.537877455622	333.364845106128	414.230322821958	554.821564718708	403.29637629738	840.714269775405	434.734495926921	441.522422694571	346.918121349857	448.983341531462	366.360772613093	882.650369320778	602.590724658252	392.056483048617	384.398571694721	546.214265162522	561.980157098456	398.868845275066	536.190135475317
Glyma01g06980	0	0	0	0	0	0	0	0	0	0	0	0	0.46759511501352	0	0	0	0	0	0	0	0
Glyma01g07000	0	0	0.771596734547111	0	0	0	0	0	0.885406305350144	0	0	0	0	0	0	0	0	0	0	0	0
Glyma01g07010	98.7130681569578	85.3868386562742	94.1348016147475	104.094161120095	93.0517391846427	123.152612763649	113.138487243731	86.3122251299527	108.019569252718	77.1892347368132	111.445199604617	118.153510929332	86.5050962775011	83.0264625116969	86.9510106050498	158.863035882153	123.430734030415	99.0853589492633	187.83994292058	146.991973690619	121.020971016372
Glyma01g07020	102.546585366937	87.7586952856152	104.937155898407	54.0235519737204	52.5292076042338	46.975738889227	58.4933675545818	161.835422118661	116.873632306219	79.2476143297949	80.887644874319	99.9760477094349	78.3221817647645	138.377437519495	88.9731271307486	59.7558208364063	72.2951442178145	109.043686481853	78.5232548274555	40.5759094041814	54.6275216393348
Glyma01g07030	87.212516527021	62.4588912393117	94.1348016147475	55.3411995828355	54.0300421072119	52.0541971475219	70.8077607239674	111.209982378978	58.4368161531095	89.5395122947033	89.8751609714656	123.606749895301	82.764335357393	90.9337446556681	41.4533887768261	45.1812303885023	47.6089974117315	80.1645366373437	53.8885082149204	54.3564069376769	88.2444580327716
Glyma01g07040	4.79189651247368	3.16247550578793	5.40117714182978	10.5411808729211	0	2.53922912914741	7.69649573086602	5.80947669143912	4.42703152675072	6.17513877894505	1.79750321942931	7.2709852879589	4.90974870764196	4.94205133998196	3.03317478854825	2.91491808958079	1.7632962004345	0.497916376629464	3.07934332656688	8.4214151593584	2.52127022950776
Glyma01g07050	0	0	0	0	1.50083450297811	0	0	0	0	0	0	0	0	0	0	1.4574590447904	0	0	0	0	0
Glyma01g07060	0	0	0	0	0	0	0	0	0	0	0	0	0.23379755750676	0	0	7.28729522395198	0	0	1.53967166328344	0	0.84042340983592
Glyma01g07070	227.135894691252	298.063316420513	381.94038360082	494.117853418174	456.253688905345	379.614754807537	364.81389764305	350.228451969616	390.464180659414	303.610989964798	318.158069838988	183.592378520962	431.356493599972	386.468414786589	329.60499368891	221.53377480814	259.204541463872	220.079038470223	267.902869411319	328.435191214978	236.999401573729
Glyma01g07080	130.339585139284	173.145533941889	185.183216291307	251.67069334099	273.151879542016	317.403641143426	190.103444552391	199.182057992199	240.830515055239	240.830412378857	185.142831601219	167.232661623055	212.054384658631	147.273129931462	172.89096294725	80.1602474634718	141.06369603476	127.466592417143	166.284539634612	171.490635972389	151.276213770466
Glyma01g07090	42.1686893097684	55.3433213512889	77.1596734547111	98.8235706836349	87.0484011727303	71.0984156161274	70.0381111508808	100.420954237733	89.4260368403646	71.0140959578681	84.4826513131776	72.709852879589	66.6323038894265	64.2466674197655	105.150059336339	69.958034149939	49.372293612166	49.7916376629464	56.9678515414873	60.4810725081194	42.8615939016319
Glyma01g07100	683.324442678747	530.505266095926	520.056199084753	581.082595619773	723.402230435448	623.380751205689	544.911897745314	645.681837991377	568.430848034793	615.455498301524	580.593539875668	679.837124424157	575.375789024136	520.892211234099	519.6839471046	580.068699826578	481.379862718619	515.841366188125	511.170992210102	512.940741524557	612.668665770385
Glyma01g07110	7.66703441995789	9.4874265173638	12.3455477527538	6.58823804557566	4.50250350893432	6.34807282286852	7.69649573086602	10.7890281412441	7.9686567481513	13.3794673543809	7.19001287771725	1.81774632198973	7.01392672520279	7.90728214397113	6.0663495770965	1.4574590447904	15.8696658039105	4.97916376629464	4.61901498985032	7.65583196305309	1.68084681967184
Glyma01g07120	496.440478692273	502.042986543835	484.562749295586	304.376597705595	262.646038021169	219.643319671251	919.73123983849	818.306288251282	517.962688629834	268.61853688411	963.461725614111	561.683613494825	304.872014988815	695.84082866946	485.30796616772	284.204513734127	791.719993995091	901.22864169933	432.647737382647	244.221039621394	352.13740872125
Glyma01g07130	0	0	0	0	0	0	0	0	0	0	0	0	0	0	0	0	0	0	0	0	0
Glyma01g07140	0	0	2.31479020364133	2.63529521823026	1.50083450297811	0	0	1.65985048326832	3.54162522140058	0	0	0	1.1689877875338	0	2.02211652569883	0	0	0	0	1.53116639261062	0.84042340983592
Glyma01g07150	0	0	0	0	0	0	0.769649573086602	0	0	0	1.79750321942931	0	0	0	0	1.4574590447904	0	0	0	0.765583196305309	0
Glyma01g07160	0	0	0.771596734547111	0	0	0	0	0.82992524163416	0	0	1.79750321942931	0	0.46759511501352	0.988410267996392	0	0	0	0	1.53967166328344	0	0
Glyma01g07170	0.958379302494736	0.790618876446984	1.54319346909422	2.63529521823026	0	1.2696145645737	1.5392991461732	0.82992524163416	0.885406305350144	0	1.79750321942931	1.81774632198973	0.46759511501352	0.988410267996392	0	0	1.7632962004345	0.497916376629464	0	0	0.84042340983592
Glyma01g07180	38.3351720997894	18.9748530347276	18.5183216291307	19.764714136727	18.0100140357373	13.9657602103107	26.1680854849445	19.0882805575857	27.4475954658545	38.0800224701612	21.5700386331517	23.6307021858664	15.8982339104597	13.8377437519495	9.09952436564475	13.1171314031136	26.4494430065175	37.8416446238393	10.7777016429841	19.905163103938	20.1701618360621
Glyma01g07190	90.0876544345052	115.43035596126	105.708752632954	84.3294469833684	126.070098250161	111.726081682486	115.44743596299	91.2917765797577	120.41525752762	172.903885810462	124.027722140622	110.882525641373	116.431183638366	88.9569241196753	97.061593233544	129.713854986345	107.561068226505	143.897832845915	115.475374746258	118.665395427323	143.712403081942
Glyma01g07210	0	0	0	0	0	0	0	0	0	0	0	0	0	0	0	0	0	0	0	0	0
Glyma01g07220	0	0	0	0	0	0	0	0	0	0	0	0	0	0	0	0	0	0	0	0	0
Glyma01g07240	1.91675860498947	3.16247550578793	0	5.27059043646053	1.50083450297811	0	3.07859829234641	2.48977572490248	2.65621891605043	1.02918979649084	0	0	3.27316580509464	0	3.03317478854825	0	0	0	4.61901498985032	0	0.84042340983592
Glyma01g07250	0.958379302494736	0	0	0	0	1.2696145645737	0.769649573086602	0	0	0	0	0	0.23379755750676	0	0	0	0	0	0	0	0
Glyma01g07260	0	0	0	0	0	0	0	0	0	0	0	0	0	0	0	0	0	0.995832753258928	0	0	0
Glyma01g07270	0	1.58123775289397	0.771596734547111	0	0	0	0	0.82992524163416	0.885406305350144	0	1.79750321942931	0	0.701392672520279	0	0	0	0	0.497916376629464	0	0	0
Glyma01g07280	0	0	0	0	0	0	0	0	0	0	0	0	0	0	0	0	0	0	0	0	0
Glyma01g07300	2.87513790748421	0	3.85798367273555	3.9529428273454	1.50083450297811	1.2696145645737	3.84824786543301	6.63940193307328	4.42703152675072	3.08756938947253	5.39250965828793	1.81774632198973	4.44215359262844	2.96523080398918	9.09952436564475	0	1.7632962004345	2.48958188314732	4.61901498985032	0.765583196305309	0.84042340983592
Glyma01g07310	24.9178618648631	35.5778494401143	30.0922726473373	25.0353045731875	27.0150210536059	21.583447597753	33.0949316427239	25.727682490659	30.989220687255	32.934073487707	34.1525611691569	30.9016874738253	31.7964678209193	20.7566156279242	29.3206896226331	11.6596723583232	26.4494430065175	29.3770662211384	21.5554032859682	32.9200774411283	33.6169363934368
Glyma01g07320	0	0	0	0	0	0	0	0	0	0	0	3.63549264397945	0	0	0	0	0	0	0	0	0
Glyma01g07340	0	0	0	0	0	0	0	0	0	0	0	0	0	0	0	0	0	0	0	0	0
Glyma01g07350	0	0	0	0	0	0	0	0	0	0	0	0	0	0	0	0	0	0	0	0	0
Glyma01g07380	0	0	0	0	0	0	0	0	0	2.05837959298168	0	0	0	0	0	0	0	0.497916376629464	0	0	0
Glyma01g07390	104.463343971926	67.9932233744406	59.4129485601275	98.8235706836349	108.060084214424	132.039914715665	66.1898632854478	39.0064863568055	44.2703152675072	57.6346286034872	97.0651738491828	61.8033749476507	119.938147000968	108.725129479603	101.105826284942	103.479592180118	188.672693446492	85.6416167802678	283.299586044153	269.485285099469	210.946275868816
Glyma01g07400	0	0	0	0	0	0	0	0	0	0	0	0	0	0	0	0	0	0	0	0	0
Glyma01g07410	0	0	0	0	0	0	0	0	0	0	0	0	0	0	0	0	0	0	0	0	0
Glyma01g07420	0	0	0	0	0	0	0	0	0	0	0	0	0	0	0	0	0	0	0	0	0
Glyma01g07430	0	0	0	0	0	0	0	0	0	0	0	0	0	0	0	0	0	0	0	0	0
Glyma01g07450	0	0	0	0	1.50083450297811	0	0	0	0	0	0	0	0	0	0	0	0	0	0	0	0
Glyma01g07460	0	0	0	0	0	0	0.769649573086602	0	0	0	0	0	0	0	0	0	0	0	0	0	0
Glyma01g07470	0	0	0	0	0	0	0	0	0	0	0	0	0	0	0	0	0	0	0	0	0
Glyma01g07480	0	0	0	0	0	0	0	0	0	0	0	0	0	0	0	0	0	0	0	0	0
Glyma01g07490	0	0	0	0	0	0	0	0	0	0	0	0	0	0	0	0	0	0	0	0	0
Glyma01g07500	0	0	0	0	0	0	0	0	1.77081261070029	0	0	0	0	0	0	0	0	0	0	0	0
Glyma01g07510	0	0	0	0	0	0	0	0	0	0	0	0	0	0	0	0	0	0	0	0	0
Glyma01g07520	0	0	0	0	0	0	0	0	0	0	0	0	0	0	0	0	0	0	0	0	0
Glyma01g07530	47.9189651247368	46.646513710372	42.4378204000911	43.4823711007993	61.5342146221024	41.8972806309322	30.7859829234641	40.6663368400739	52.2389720156585	48.3719204350696	39.5450708274449	65.4388675916301	46.0581188288317	42.5016415238449	58.6413792452662	85.9900836426334	79.3483290195525	48.7958049096875	56.9678515414873	45.1694085820132	39.4999002622882
Glyma01g07540	104.463343971926	104.361691691002	108.023542836596	110.682399165671	126.070098250161	172.667580782024	103.902692366691	73.8633465054403	135.467164718572	156.436849066608	142.002754334916	143.601959437188	136.537773583948	109.713539747599	118.293816753382	161.777953971734	134.010511233022	115.516599378036	161.665524644761	133.977059353429	157.999601049153
Glyma01g07550	262.595928883558	215.838953270027	141.973799156668	177.882427230543	222.12350644076	205.67755946094	157.008512909667	209.971086133443	133.696352107872	109.094118428029	106.052689946329	258.119977722541	155.241578184489	226.345951371174	299.273245803427	284.204513734127	185.146101045623	221.074871223482	200.157316226847	202.879547020907	142.03155626227
Glyma01g07560	0	0	0	0	0	0	0	0	0	0	0	0	0	0	0	0	0	0	0	0	0
Glyma01g07570	0	0	0	0	0	0	0	0	0	0	0	0	0	0	0	0	0	0	0	0	0
Glyma01g07580	57.5027581496842	60.0870346099708	74.8448832510697	185.788312885234	220.622671937782	79.9857175681433	65.4202137123612	197.52220750893	101.821725115267	52.488679621033	26.9625482914397	156.326183691116	114.794600735819	59.3046160797835	47.5197383539226	18.9469675822752	29.9760354073865	7.96666202607142	18.4760599594013	33.6856606374336	26.0531257049135
Glyma01g07590	0	0	0	0	0	0	0	0	0	0	0	0	0	0	0	0	0	0	0	0.765583196305309	0
Glyma01g07600	0	0	0	0	0	0	0	0	0	0	0	0	0.23379755750676	0	2.02211652569883	0	0	0	0	0	0
Glyma01g07610	0	0	0	0	1.50083450297811	0	0	0	0	0	0	0	0	0	0	0	0	0	0	0	0
Glyma01g07620	0	0	0	0	0	0	0	0	0	0	0	0	0	0	0	0	0	0	0	0	0
Glyma01g07630	0	0	0	0	0	0	0	0	0	0	0	0	0	0	0	0	0	0	0	0	0
Glyma01g07640	4.79189651247368	7.90618876446984	3.08638693818844	2.63529521823026	7.50417251489054	5.07845825829482	6.15719658469282	7.46932717470744	7.08325044280115	6.17513877894505	12.5825225360052	9.08873160994863	4.20835603512168	6.91887187597474	7.07740783994591	18.9469675822752	5.2898886013035	11.4520766624777	15.3967166328344	16.8428303187168	6.72338727868736
Glyma01g07650	0	0	0.771596734547111	0	0	0	2.30894871925981	0.82992524163416	0.885406305350144	0	0	0	0	0	0	2.91491808958079	0	0	0	0	0.84042340983592
Glyma01g07660	0	0	0	0	0	0	0	0.82992524163416	0	0	0	1.81774632198973	0	0	0	0	0	0	0	0	0
Glyma01g07670	266.429446093537	261.694848103952	206.016328124079	196.329493758155	232.629347961607	293.280964416526	177.789051383005	200.011983233833	180.622886291429	241.859602175348	177.952818723502	312.652367382233	224.211857648983	192.740002259296	179.968370787196	297.321645137241	202.779063049968	221.572787600111	323.331049289523	267.188535510553	284.903535934377
Glyma01g07680	82.4206200145473	97.246121802979	93.3632048802004	79.0588565469079	88.5492356757084	99.0299360367489	88.5097009049593	78.0129727136111	112.446600779468	80.2768041262857	86.2801545326069	129.059988861271	72.7110403846023	79.0728214397113	79.8736027651039	112.224346448861	86.4015138212905	73.1937073645312	106.237344766557	81.917402004668	84.8827643934279
Glyma01g07690	73.7952062920947	98.827359555873	84.1040440656351	119.905932429477	78.0433941548616	148.544904055123	123.143931693856	73.0334212638061	77.9157548708127	97.77303066663	145.597760773774	85.4340771335171	106.845483780589	121.574462963556	136.492865484671	460.557058153765	333.262981882121	153.856160378504	557.361142108606	480.020664083429	246.244059081924
Glyma01g07700	0	0	0	0	0	0	0	0	0	0	0	0	0	0	0	0	0	0	0	0	0
Glyma01g07710	0	0	0	0	0	0	0	0	0	0	0	0	0	0	0	0	0	0	0	0	0
Glyma01g07720	0	0	0	0	0	0	0	0	0	0	0	0	0	0	0	0	0	0	0	0	0
Glyma01g07730	0	0	0	0	0	0	0	0	0	0	0	0	0	0	0	0	0	0	0	0	0
Glyma01g07740	0	0	0	0	0	0	0	0	0	0	0	0	0	0	0	0	0	0	0	0	0
Glyma01g07770	326.807342150705	347.872305636673	246.910955055075	172.611836794082	178.599305854395	239.95715270443	212.423282171902	219.930189033052	197.445606093082	200.692010315714	289.398018328119	225.400543926726	231.459581931692	195.705233063286	174.913079472949	183.63983964359	204.542359250402	263.397763236986	277.140899391019	251.876871584447	309.275814819618
Glyma01g07780	21.0843446548842	15.8123775289397	37.8082399928084	44.8000187099145	37.5208625744527	35.5492078080637	28.4770342042043	14.1087291077807	33.6454396033055	26.7589347087619	30.5575547302983	21.8129558638767	30.6274800333855	16.8029745559387	22.2432817826872	18.9469675822752	26.4494430065175	17.9249895586607	27.7140899391019	18.3739967113274	18.4893150163902
Glyma01g07790	15.3340688399158	18.9748530347276	21.6047085673191	26.3529521823026	16.5091795327592	16.5049893394581	24.6287863387713	18.2583553159515	26.5621891605043	18.5254163368352	12.5825225360052	18.1774632198973	20.3403875030881	19.7682053599278	18.1990487312895	13.1171314031136	14.106369603476	10.4562439092187	24.6347466125351	15.3116639261062	12.6063511475388
Glyma01g07800	78.5871028045683	60.0870346099708	77.1596734547111	118.588284820362	61.5342146221024	96.4907069076015	103.902692366691	73.0334212638061	86.7698179243141	112.181687817502	98.8626770686121	99.9760477094349	79.2573719947916	85.0032830476897	94.0284184449957	94.7348379113758	98.7445872243321	62.7374634553124	98.5389864501402	169.959469579779	125.223088065552
Glyma01g07830	0	0	0	0	0	0	0	0	0	0	0	0	0	0	0	0	0	0	0	0	0
Glyma01g07840	0	0	0	0	0	0	0.769649573086602	0	0	0	0	0	0.23379755750676	0	0	0	0	0	0	0	0
Glyma01g07850	0	0	0	0	0	0	0	0	0	0	0	0	0	0	0	0	0	0	0	0	0
Glyma01g07860	28.7513790748421	25.2998040463035	58.6413518255804	44.8000187099145	24.0133520476497	53.3238117120956	26.9377350580311	31.5371591820981	36.3016585193559	49.4011102315604	50.3300901440207	12.7242242539281	54.2410333415683	30.6407183078882	44.4865635653743	29.1491808958079	33.5026278082555	13.4437421689955	18.4760599594013	19.905163103938	14.2871979672106
Glyma01g07880	0	0	0	0	0	0	0	0	0	0	0	0	0	0	0	0	0	0	0	0	0
Glyma01g07890	0	0	0.771596734547111	0	0	0	0.769649573086602	0	0	0	0	0	0.23379755750676	0	0	0	0	0	0	0	0
Glyma01g07900	0	0	0	0	0	0	0	0	0	0	0	0	0	0	0	0	0	0	0	0	0
Glyma01g07910	21.0843446548842	71.1556988802285	108.023542836596	293.835416832674	163.590960824614	81.255332132717	65.4202137123612	44.8159630482447	100.936318809916	48.3719204350696	50.3300901440207	25.4484485078562	149.396639246819	72.1539495637366	174.913079472949	46.6386894332927	77.585032819118	16.4312404287723	27.7140899391019	34.4512438337389	15.9680447868825
Glyma01g07920	0	0	0	0	0	0	0	0	0	0	0	0	0	0	0	0	0	0	1.53967166328344	0	0
Glyma01g07930	459.063685894979	479.115039126872	673.603949259628	856.470945924836	562.812938616791	1395.3064064665	993.617598854804	683.858399106548	520.618907545885	510.478139059458	519.478430415071	510.786716479113	521.602350797581	1299.75950241526	1781.48465914067	354.162547884066	740.58440418249	603.47464847491	464.980842311599	697.446291834136	526.945477967122
Glyma01g07940	51.7524823347157	34.7872305636673	20.0615150982249	23.7176569640724	42.023366083387	30.4707495497689	22.3198376195115	29.0473834571956	22.1351576337536	30.8756938947253	10.7850193165759	30.9016874738253	26.6529215557706	37.5595901838629	49.5418548796214	17.4895085374848	24.686146806083	31.8666481042857	23.0950749492516	32.154494244823	28.5743959344213
Glyma01g07970	0	0	0	0	0	0	0	0	0	0	0	0	0.23379755750676	0	0	0	0	0	0	0	0
Glyma01g07980	0	0	0	0	0	0	0.769649573086602	0	0	0	0	0	0.23379755750676	0	0	0	0	0	0	0	0
Glyma01g07990	0	0	0	0	0	0	0	0	0	0	0	0	0	0	0	0	0	0	0	0	0
Glyma01g08000	0	0	0	0	0	0	0	0	0	0	0	0	0	0	0	0	0	0	0	0	0
Glyma01g08010	0	0	0	0	0	0	0	0	0	0	0	0	0	0	0	0	0	0	0	0	0
Glyma01g08020	0	0	0	0	0	0	0	0	0	0	0	0	0	0	0	0	0	0	0	0	0
Glyma01g08030	0	0	0	0	0	0	0	0	0	0	0	0	0	0	0	0	0	0	0	0	0
Glyma01g08040	113.088757694379	110.686642702578	113.424719978425	94.8706278562895	102.056746202511	121.882998199076	110.059888951384	106.230430929173	96.5092872831657	98.8022204631209	107.850193165759	138.148720471219	107.313078895603	72.1539495637366	109.194292387737	123.884018807184	137.537103633891	102.07285720904	124.713404725959	128.617976979292	104.212502819654
Glyma01g08050	0	0	0.771596734547111	0	0	0	0.769649573086602	0	0	0	0	1.81774632198973	2.10417801756084	0	1.01105826284942	2.91491808958079	0	2.48958188314732	1.53967166328344	0.765583196305309	2.52127022950776
Glyma01g08060	5.75027581496842	7.90618876446984	17.7467248945835	17.1294189184967	21.0116830416935	16.5049893394581	7.69649573086602	7.46932717470744	20.3643450230533	9.26270816841758	7.19001287771725	5.45323896596918	18.9376021580475	22.733436163917	28.3096313597837	18.9469675822752	5.2898886013035	12.9458257923661	6.15868665313376	7.65583196305309	4.2021170491796
Glyma01g08070	0	0	3.08638693818844	1.31764760911513	1.50083450297811	0	0.769649573086602	2.48977572490248	2.65621891605043	2.05837959298168	0	3.63549264397945	1.1689877875338	4.94205133998196	2.02211652569883	0	1.7632962004345	4.48124738966517	1.53967166328344	0.765583196305309	1.68084681967184
Glyma01g08080	114.047136996874	65.6213667450996	26.2342889746018	25.0353045731875	28.5158555565841	8.88730195201593	20.7805384733383	57.2648416727571	36.3016585193559	36.0216428771795	16.1775289748638	52.714643337702	19.4051972730611	15.8145642879423	34.3759809368802	91.819919821795	45.845701211297	32.8624808575446	32.3331049289523	23.7330790854646	26.8935491147494
Glyma01g08100	0	0	0	0	0	0	0	0	0	0	0	0	0	0.988410267996392	0	0	0	0	0	0	0
Glyma01g08120	0	0	0	0	0	0	0	0	0	0	0	0	0	0	0	0	0	0	0	0	0
Glyma01g08130	3.83351720997894	1.58123775289397	0.771596734547111	2.63529521823026	3.00166900595622	2.53922912914741	0	1.65985048326832	1.77081261070029	1.02918979649084	0	1.81774632198973	1.1689877875338	0	1.01105826284942	4.37237713437119	3.526592400869	2.48958188314732	0	0	1.68084681967184
Glyma01g08150	0	0	0	0	0	0	0	0	0	0	0	0	0	0	0	0	0	0	0	0	0
Glyma01g08170	0	0	0	0	0	0	0	0	0	0	0	0	0	0	0	0	0	0	0	0	0
Glyma01g08180	0	0	0	0	0	0	0	0	0	0	0	0	0	0	0	0	0	0	0	0	0
Glyma01g08190	0	0	0	0	0	0	0	0	0	0	0	0	0	0	0	0	0	0	0	0	0
Glyma01g08200	0	0	0	0	0	0	0	0	0	0	0	0	0	0	0	0	0	0.497916376629464	0	0	0
Glyma01g08210	0	0	0	0	0	0	0	0	0	0	0	0	0	0	0	0	0	0	0	0	0
Glyma01g08230	85.2957579220315	67.2026044979936	76.388076720164	96.1882754654046	66.0367181310368	107.917237988765	94.6668974896521	54.7750659478546	51.3535657103084	64.8389571789231	91.6726641908949	90.8873160994863	81.1277524548456	111.690360283592	160.758263793057	93.2773788665854	126.957326431284	90.122864169933	127.792748052526	124.790060997765	108.414619868834
Glyma01g08240	0	0	0	0	0	0	0	0	0	0	0	0	0	0	0	0	0	0	0	0	0
Glyma01g08250	0	1.58123775289397	0	5.27059043646053	6.00333801191243	6.34807282286852	4.61789743851961	0	0.885406305350144	1.02918979649084	0	0	6.31253405268251	3.95364107198557	4.04423305139767	1.4574590447904	3.526592400869	0.497916376629464	3.07934332656688	13.0149143371903	2.52127022950776
Glyma01g08260	97.7546888544631	143.102016636904	199.071957513155	362.353092506661	286.659390068819	391.041285888701	136.997624009415	83.8224494050502	123.95688274902	112.181687817502	134.812741457198	87.2518234555068	280.089473893098	241.17210539112	419.589179082508	257.9702509279	165.749842840843	112.529101118259	161.665524644761	107.947230679049	99.1699623606385
Glyma01g08270	0	0	0	0	0	0	0	0	0	0	0	0	0	0	0	0	0	0	0	0	0
Glyma01g08480	0	0	0	0	0	0	0	0	0	0	0	0	0	0	0	0	0	0	0	0	0
Glyma01g08490	0	0.790618876446984	0	0	0	0	0	0	0	0	0	0	0	0	0	0	0	0	0	0	0
Glyma01g08500	0	0	0	0	0	0	0	0	0	0	0	0	0	0	0	0	0	0	0	0	0
Glyma01g08510	0	0	0	0	0	0	0	0	0	0	0	0	0	0	0	0	0	0	0	0	0
Glyma01g08520	10.5421723274421	42.6934193281371	25.4626922400547	15.8117713093816	12.0066760238249	5.07845825829482	19.2412393271651	29.8773086988298	15.9373134963026	20.5837959298168	23.367541852581	7.2709852879589	10.2870925302974	21.7450258959206	17.1879904684401	5.82983617916159	14.106369603476	12.9458257923661	10.7777016429841	6.12466557044247	15.1276213770466
Glyma01g08530	0	1.58123775289397	0	0	0	0	0	0	0	0	0	0	0.46759511501352	0	0	2.91491808958079	0	0.497916376629464	3.07934332656688	0.765583196305309	0.84042340983592
Glyma01g08540	259.720790976073	226.907617540284	121.140687323896	122.541227647707	117.065091232292	192.981413815203	100.054444501258	90.4618513381235	100.050912504566	86.4519429052308	115.040206043476	136.330974149229	94.9218083477445	120.58605269556	162.780380318756	332.30066221221	188.672693446492	197.174885145268	218.633376186249	262.595036332721	204.222888590128
Glyma01g08550	0	0	0	0	0	0	0	0	0	0	0	0	0	0	0	0	0	0	0	0	0
Glyma01g08560	1.91675860498947	0	2.31479020364133	0	0	1.2696145645737	0	0	4.42703152675072	4.11675918596337	1.79750321942931	0	0	0	0	0	0	0	0	0	0
Glyma01g08580	250.136997951126	229.279474169625	202.158344451343	287.247178787099	222.12350644076	322.482099401721	244.74856424154	265.576077322931	211.612106978684	193.487681740278	204.915367014941	276.297440942438	233.563759949253	304.430362542889	266.919381392246	333.758121257001	343.842759084728	215.597791080558	232.4904211558	303.170945736902	260.531257049135
Glyma01g08600	0	0	0	0	0	0	0	0	0	0	0	0	0	0	0	1.4574590447904	0	0	0	0	0
Glyma01g08610	1.91675860498947	2.37185662934095	1.54319346909422	6.58823804557566	1.50083450297811	0	1.5392991461732	2.48977572490248	4.42703152675072	1.02918979649084	3.59500643885862	1.81774632198973	1.63658290254732	2.96523080398918	4.04423305139767	1.4574590447904	1.7632962004345	1.49374912988839	3.07934332656688	0.765583196305309	3.36169363934368
Glyma01g08620	6.70865511746315	6.32495101157587	3.08638693818844	3.9529428273454	4.50250350893432	2.53922912914741	6.15719658469282	6.63940193307328	7.9686567481513	5.14594898245421	8.98751609714656	5.45323896596918	4.20835603512168	3.95364107198557	7.07740783994591	4.37237713437119	5.2898886013035	5.4770801429241	4.61901498985032	3.82791598152654	3.36169363934368
Glyma01g08630	0	0	0	0	0	0	0	0	0	0	0	0	0	0	1.01105826284942	1.4574590447904	0	0	0	0	0
Glyma01g08640	17.2508274449052	14.2311397760457	12.3455477527538	6.58823804557566	3.00166900595622	15.2353747748844	14.6233418886454	15.768579591049	8.85406305350144	6.17513877894505	14.3800257554345	41.8081654057637	4.90974870764196	8.89569241196753	21.2322235198377	49.5536075228735	37.0292202091245	25.8916515847321	70.8248965110383	42.8726589930973	27.7339725245853
Glyma01g08650	93.9211716444841	92.5024085442971	66.3573191710515	38.2117806643388	12.0066760238249	54.5934262766693	64.6505641392746	38.1765611151714	21.2497513284035	42.1967816561245	73.6976319966018	79.9808381675479	18.7038046005408	35.5827696478701	46.5086800910732	72.8729522395198	91.691402422594	61.7416307020535	90.840628133723	132.445892960818	97.4891155409667
Glyma01g08660	0	0	0	0	0	0	0	0	0	0	0	0	0	0	0	0	0	0	0	0	0
Glyma01g08670	0	0	0	0	0	0	0	0	0	0	0	0	0	0	0	0	0	0	0	0	0
Glyma01g08680	0	0	0	0	0	0	0	0	0	0	0	0	0	0	0	0	0	0	0	0	0
Glyma01g08700	0	0	0	0	0	0	0	0	0	0	0	0	0	0	0	0	0	0	0	0	0
Glyma01g08710	0	0	0	0	0	0	0	0	0	0	0	0	0	0	0	0	0	0	0	0	0
Glyma01g08720	0	0	0	0	0	0	0	0	0	0	0	0	0	0	0	0	0	0	0	0	0
Glyma01g08740	0	0	0	0	0	0	0	0	0	0	0	0	0	0	0	0	0	0	0	0	0
Glyma01g08770	0	0	0	0	0	0	0	0	0	0	0	0	0	0	0	0	0	0	0	0	0
Glyma01g08970	0	0	0	0	0	0	0	0	0	0	0	0	0	0	0	0	0	0	0	0	0
Glyma01g08980	0	0.790618876446984	0.771596734547111	1.31764760911513	0	0	0	0	0	0	0	0	0.46759511501352	0	1.01105826284942	0	0	2.48958188314732	0	0	0
Glyma01g09000	2.87513790748421	0	0.771596734547111	0	0	0	0	0	0	0	0	0	0.935190230027039	0	0	0	0	0.497916376629464	1.53967166328344	0.765583196305309	0
Glyma01g09010	99.6714474594525	98.827359555873	103.393962429313	100.14121829275	121.567594741227	121.882998199076	137.767273582502	131.128188178197	101.821725115267	102.918979649084	133.015238237769	176.321393233003	99.8315570553864	141.342668323484	117.282758490532	123.884018807184	118.140845429112	112.031184741629	112.396031419691	108.712813875354	125.223088065552
Glyma01g09030	0	0	0	0	0	0	0	0	0	0	0	0	0	0	0	0	0	0	0	0	0
Glyma01g09040	0	0	0	0	0	0	0	0	0	0	0	0	0	0	0	0	0	0	0	0	0
Glyma01g09050	0	0	0	0	0	0	0.769649573086602	0	0	0	0	0	0	0	1.01105826284942	0	0	0	0	0	0
Glyma01g09060	0	0	0	0	0	0	0	0	0	0	0	0	0	0	0	0	0	0	0	0	0
Glyma01g09070	0	0	0	0	0	0	0	0	0	0	0	0	0	0	0	0	0	0.497916376629464	0	0	0
Glyma01g09080	0	0	0	0	0	0	0	0	0.885406305350144	0	0	0	0	0	0	0	0	0	0	0	0
Glyma01g09120	506.024271717221	409.540577999538	309.410290553391	549.45905300101	580.822952652528	728.758760065306	238.591367656847	249.807497731882	235.518077223138	332.428304266542	276.815495792114	398.08644451575	396.754455088971	385.480004518593	591.469083766909	703.952718633761	537.805341132523	285.804000185312	517.329678863236	489.973245635398	380.711804655672
Glyma01g09130	0	0	0	0	0	0	0	0	0	0	0	0	0	0	0	0	0	0	0	0	0
Glyma01g09140	0	0	0	0	0	0	0	0	0	0	0	0	0	0	0	0	0	0.497916376629464	0	0	0
Glyma01g09160	62.2946546621578	123.336544725729	107.251946102048	88.2823898107138	166.59262983057	143.466445796829	73.8863590163138	75.5231969887086	87.6552242296643	79.2476143297949	64.7101158994552	65.4388675916301	182.362094855273	138.377437519495	133.459690696123	59.7558208364063	86.4015138212905	117.508264884553	41.5711349086529	61.2466557044247	41.1807470819601
Glyma01g09170	11.5005516299368	15.8123775289397	20.0615150982249	15.8117713093816	30.0166900595622	15.2353747748844	6.15719658469282	9.12917765797576	16.8227198016527	11.3210877613993	8.98751609714656	16.3597168979075	23.6135533081827	16.8029745559387	11.1216408913436	13.1171314031136	10.579777202607	16.4312404287723	6.15868665313376	5.35908237413716	5.04254045901552
Glyma01g09180	0	0	0	0	0	0	0	0	0	0	0	0	0	0	0	0	0	0	0	0	0
Glyma01g09190	0	0	0	0	0	1.2696145645737	0	0	0	0	0	0	0	0	0	0	1.7632962004345	0	0	0.765583196305309	0.84042340983592
Glyma01g09200	14.375689537421	22.9279474169625	20.0615150982249	26.3529521823026	31.5175245625403	30.4707495497689	27.7073846311177	31.5371591820981	30.1038143819049	27.7881245052527	28.760051510869	21.8129558638767	23.1459581931692	15.8145642879423	12.132699154193	14.574590447904	19.3962582047795	14.9374912988839	15.3967166328344	19.1395799076327	18.4893150163902
Glyma01g09220	171.549895146558	177.889247200571	162.80691098944	117.270637211247	81.0450631608178	77.4464884389959	122.37428212077	115.359608587148	106.248756642017	100.860600056103	176.155315504073	190.863363808921	98.4287717103459	177.913848239351	105.150059336339	188.012216777961	188.672693446492	120.99367952096	127.792748052526	163.834804009336	115.138007147521
Glyma01g09230	0	0	0	0	0	0	0	0	0	0	0	0	0	0	0	0	0	0	0	0	0
Glyma01g09240	0	0	0	0	0	0	0	0	0	0	0	0	0	0	0	0	0	0	0	0	0
Glyma01g09280	0	0.790618876446984	3.08638693818844	1.31764760911513	7.50417251489054	2.53922912914741	1.5392991461732	0	0.885406305350144	0	5.39250965828793	0	3.27316580509464	2.96523080398918	6.0663495770965	17.4895085374848	58.1887746143385	1.99166550651786	3.07934332656688	7.65583196305309	4.2021170491796
Glyma01g09290	25.8762411673579	49.80898921616	84.1040440656351	93.5529802471743	100.555911699533	101.569165165896	70.0381111508808	71.3735707805378	98.280099893866	78.218424533304	89.8751609714656	58.1678823036712	74.5814208446564	64.2466674197655	50.5529131424708	45.1812303885023	74.058440418249	38.3395610004687	63.1265381946211	60.4810725081194	52.9466748196629
Glyma01g09300	0	0	0	0	0	0	0	0	0	0	1.79750321942931	0	0.23379755750676	0	0	0	0	0	0	0	0
Glyma01g09310	366.100893552989	332.059928107733	402.773495433592	417.694292089497	373.707791241549	497.688909312892	393.290931847254	271.38555401437	408.172306766417	335.515873656015	359.500643885862	198.13434909688	345.318992437484	260.940310751047	292.195837963481	164.692872061315	239.808283259092	191.697805002344	184.760599594013	230.440542087898	187.41442039341
Glyma01g09320	0	0	0	0	0	0	0	0	0	0	0	0	0	0	0	0	0	0	0	0	0
Glyma01g09330	0.958379302494736	0	0	0	0	1.2696145645737	0.769649573086602	0	1.77081261070029	0	1.79750321942931	0	0.46759511501352	0	1.01105826284942	0	0	0	0	0	0
Glyma01g09340	0	0	0	0	0	1.2696145645737	0	0.82992524163416	0.885406305350144	0	0	0	0.46759511501352	0	0	0	0	0	0	0	0
Glyma01g09360	0	0	0	0	0	0	0	0	0	0	0	0	0.23379755750676	0	2.02211652569883	0	0	0	0	0.765583196305309	0
Glyma01g09370	0	0	0	0	0	0	0	0	0	0	0	0	0	0	0	0	0	0	0	0	0
Glyma01g09380	0	0	0	0	0	0	0	0	0	0	0	0	0	0	0	0	0	0	0	0	0
Glyma01g09390	0	0	0	0	0	0	0	0	0	0	0	0	0	0	0	0	0	0	0	0	0
Glyma01g09400	174.425033054042	193.701624729511	203.701537920437	212.141265067536	225.125175446716	168.858737088303	191.642743698564	176.774076468076	268.278110521094	223.334185838513	217.497889550947	263.57321668851	213.457170003672	143.319488859477	135.481807221822	132.628773075926	109.324364426939	176.26239732683	129.332419715809	121.727728212544	134.467745573747
Glyma01g09410	0	3.16247550578793	7.71596734547111	1.31764760911513	3.00166900595622	1.2696145645737	1.5392991461732	4.1496262081708	2.65621891605043	1.02918979649084	1.79750321942931	1.81774632198973	2.3379755750676	0	2.02211652569883	4.37237713437119	0	0.497916376629464	0	1.53116639261062	1.68084681967184
Glyma01g09420	93.9211716444841	101.989835061661	92.5916081456533	69.835323283102	73.5408906459273	87.6034049555856	92.3579487703923	82.992524163416	79.686567481513	75.1308551438315	118.635212482335	112.700271963363	82.0629426848727	76.1075906357222	92.0063019192969	93.2773788665854	81.111625219987	67.7166272216071	78.5232548274555	66.6057380785619	69.7551430163813
Glyma01g09430	22.0427239573789	13.4405208995987	14.6603379563951	19.764714136727	15.0083450297811	10.1569165165896	21.5501880464249	21.5780562824882	20.3643450230533	23.6713653192894	14.3800257554345	18.1774632198973	16.5996265829799	27.675487503899	18.1990487312895	16.0320494926944	19.3962582047795	15.9333240521428	23.0950749492516	17.6084135150221	21.010585245898
Glyma01g09440	0	0	0	0	0	0	0	0	0	0	0	0	0.23379755750676	0	0	0	0	0	0	0	0
Glyma01g09460	17.2508274449052	43.4840382045841	20.833111832772	13.1764760911513	42.023366083387	17.7746039040319	10.0054444501258	8.2992524163416	15.0519071909525	9.26270816841758	3.59500643885862	12.7242242539281	51.6692602089939	28.6638977718954	12.132699154193	42.2663122989215	70.53184801738	42.8208083901339	66.205881521188	56.6531565265929	42.021170491796
Glyma01g09470	0	0	0	1.31764760911513	0	0	0	0	0	0	0	0	0	0.988410267996392	0	0	0	0.497916376629464	0	0	0
Glyma01g09490	0	0	0	0	0	0	0	0	0	0	0	0	0	0	0	0	0	0	0	0	0
Glyma01g09500	0	0	0	0	0	0	0	0	0	0	0	0	0.46759511501352	0	0	0	0	0.497916376629464	0	0	0
Glyma01g09510	0.958379302494736	2.37185662934095	0.771596734547111	0	0	1.2696145645737	0.769649573086602	0	0	0	0	0	2.57177313257436	3.95364107198557	2.02211652569883	0	0	0.497916376629464	1.53967166328344	0	0
Glyma01g09520	20.1259653523895	53.7620835983949	36.2650465237142	36.8941330552237	52.5292076042338	34.27959324349	101.593743647432	78.8428979552452	89.4260368403646	92.6270816841758	64.7101158994552	49.0791506937226	48.3960944038993	22.733436163917	28.3096313597837	65.5856570155678	109.324364426939	125.474926910625	61.5868665313376	66.6057380785619	77.3189537049046
Glyma01g09530	11.5005516299368	15.8123775289397	3.08638693818844	9.22353326380592	3.00166900595622	6.34807282286852	7.69649573086602	5.80947669143912	6.19784413745101	1.02918979649084	3.59500643885862	10.9064779319384	8.18291451273659	5.93046160797835	9.09952436564475	10.2022133135328	5.2898886013035	4.97916376629464	13.857044969551	11.4837479445796	8.4042340983592
Glyma01g09540	0	0	0	0	0	0	0	0	0	0	0	0	0	0.988410267996392	0	0	0	0.995832753258928	0	0	0
Glyma01g09550	0	0	16.9751281600364	0	27.0150210536059	0	17.7019401809919	21.5780562824882	0	0	1.79750321942931	0	0.46759511501352	0	16.1769322055907	0	0	0	0	9.95258155196901	0
Glyma01g09560	0.958379302494736	0	0	0	0	0	0	0	0	0	0	0	0.46759511501352	0	0	0	0	0	0	0	0
Glyma01g09570	0	0	0	0	0	0	0	0	0	0	0	0	0	0	0	0	0	0	0	0	0
Glyma01g09580	0	0	0	0	0	0	0	0	0	1.02918979649084	0	0	0	0	0	0	0	0	1.53967166328344	0	0
Glyma01g09590	0	0	0	0	0	0	0	0	0	0	0	0	0	0	0	0	0	0	0	0	0
Glyma01g09610	0	0	0	0	0	0	0	0	0	0	0	0	0	0	0	0	0	0	0	0	0
Glyma01g09620	0	0	0	0	0	0	0	0	0	0	0	0	0	0	1.01105826284942	0	0	0	0	0	0
Glyma01g09630	0	0	0	0	0	0	0	0	0	1.02918979649084	0	0	0	0	0	0	0	0	0	0	0
Glyma01g09640	34.5016548898105	30.8341361814324	19.2899183636778	43.4823711007993	37.5208625744527	33.0099786789163	54.6451196891488	37.3466358735372	23.0205639391038	40.1384020631428	39.5450708274449	45.4436580497431	33.9006458384802	36.5711799158665	35.3870391997296	34.9790170749695	65.2419594160765	25.8916515847321	46.1901498985032	50.5284909561504	41.1807470819601
Glyma01g09650	115.963895601863	71.9463177566755	141.202202422121	117.270637211247	76.5425596518835	58.4022699703904	199.33923942943	159.345646393759	90.3114431457147	239.801222582366	170.762805845785	118.153510929332	244.084650037057	125.528104035542	161.769322055907	109.30942835928	167.513139041278	131.449923430178	103.158001439991	218.956794143318	253.807869770448
Glyma01g09660	70.9200683846105	54.5527024748419	59.4129485601275	55.3411995828355	45.0250350893432	73.6376447452748	73.1167094432272	65.5640940890987	76.1449422601124	65.8681469754139	75.4951352160311	59.9856286256609	53.7734382265548	61.2814366157763	59.6524375081156	36.4364761197599	70.53184801738	40.829142883616	29.2537616023854	51.2940741524557	47.0637109508115
Glyma01g09860	0	0	0	0	0	0	0	0	0	0	0	0	0	0	0	0	0	0	0	0	0
Glyma01g09870	0	0	0	0	0	0	0	0	0	0	0	0	0	0	1.01105826284942	0	0	0.497916376629464	0	0	0
Glyma01g09880	0	0	0	0	0	0	0	0	0	0	0	0	0.23379755750676	0	0	0	0	0	1.53967166328344	0	0
Glyma01g09900	230.011032598737	136.777065625328	127.313461200273	57.9764948010658	36.0200280714746	189.172570121482	242.43961552228	97.9311785128309	82.3427863975634	132.765483747319	199.522857356654	172.685900589024	65.9309112169063	192.740002259296	177.946254261497	61.2132798811966	250.388060461699	217.091540210446	115.475374746258	146.991973690619	136.989015803255
Glyma01g09910	0	0	0	0	0	0	0	0	0	0	0	0	0	0	0	0	0	0	0	0	0
Glyma01g09920	67.0865511746315	77.4806498918044	60.1845452946746	65.8823804557566	112.562587723358	59.6718845349641	74.6560085894004	77.1830474719769	91.1968494510649	72.043285754359	62.9126126800259	69.0743602356096	78.5559793222713	72.1539495637366	61.6745540338144	87.4475426874238	54.6621822134695	48.297888533058	60.0471948680542	81.917402004668	59.6700620983503
Glyma01g09930	0	0	0	0	0	0	0	0	0	0	0	0	0	0	0	0	0	0	0	0	0
Glyma01g09960	0	0	0	0	0	0	0	0	0	0	0	0	0	0	0	0	0	0	0	0	0
Glyma01g09970	0	0	0	0	0	0	0	0	0	0	0	0	0	0	0	0	0	0	0	0	0
Glyma01g09990	0	0	0	0	0	0	0	0	0	0	0	0	0	0	0	0	0	0	0	0	0
Glyma01g10000	0	0	0	0	0	0	0	0	0	0	0	0	0	0	0	0	0	0	0	0	0
Glyma01g10010	0	0	0	0	0	0	0	0	0	1.02918979649084	0	0	0	0	0	0	0	0	0	0	0
Glyma01g10020	0	0	0	0	0	0	0	0	0	0	0	0	0	0	0	0	0	0	0	0	0
Glyma01g10040	0	4.7437132586819	1.54319346909422	0	3.00166900595622	0	1.5392991461732	0	0.885406305350144	0	3.59500643885862	1.81774632198973	0	0.988410267996392	3.03317478854825	0	0	0	4.61901498985032	0	3.36169363934368
Glyma01g10060	0.958379302494736	0	0	0	0	0	0	0	0	0	0	0	0.23379755750676	0	0	0	0	0	0	0.765583196305309	0
Glyma01g10070	102.546585366937	88.5493141620622	91.8200114111062	59.2941424101809	49.5275385982776	60.9414990995378	29.2466837772909	43.9860378066105	70.8325044280115	29.8465040982344	43.1400772663035	21.8129558638767	57.5141991466629	54.3625647398016	65.7187870852121	43.7237713437119	22.9228506056485	46.8041394031696	130.872091379092	42.107075796792	41.1807470819601
Glyma01g10080	5807.7785731181	5749.38046952247	7385.72394308494	4676.3313647496	6332.02076806464	5512.66643937902	3463.42307888971	4220.16985370971	5480.66503011739	3568.20102443375	4101.90234673769	2819.32454540606	4661.68949912728	4528.89584795947	4151.4052272597	2011.29348181075	2359.29031618136	2479.1256392381	3385.73798756029	2242.39318197825	2456.55762695039
Glyma01g10090	0	0	0.771596734547111	5.27059043646053	3.00166900595622	0	2.30894871925981	3.31970096653664	3.54162522140058	1.02918979649084	5.39250965828793	0	1.87038046005408	2.96523080398918	0	0	1.7632962004345	0	0	0	0.84042340983592
Glyma01g10100	618.154650109105	851.496529933401	622.678564779518	378.164863816043	498.277054988732	355.492078080637	381.746188250955	742.783091262574	702.127200142664	683.382024869919	576.998533436809	776.177679489613	529.785265310318	414.143902290488	341.737692843103	460.557058153765	296.233761672996	507.376787785424	458.822155658465	223.55029332115	432.818056065499
Glyma01g10110	0	0	0	0	0	0	0	0	0	0	0	0	0	0	0	0	0	0	0	0	0
Glyma01g10120	0	0	0	0	0	0	0	0	0	1.02918979649084	0	0	0.23379755750676	0	0	0	0	0	0	0	0.84042340983592
Glyma01g10130	0	0	0	0	0	0	0	0	0	0	0	0	0	0	0	0	0	0	0	0	0
Glyma01g10140	0	0	0	0	0	0	0	0	0	0	0	0	0	0	0	0	0	0	0	0	0
Glyma01g10150	0	0	0	0	0	0	0	0	0	0	0	0	0.46759511501352	0.988410267996392	0	0	0	0	0	0	0.84042340983592
Glyma01g10160	54.6276202421999	50.599608092607	72.5300930474284	51.3882567554901	34.5191935684965	35.5492078080637	48.487923104456	68.0538698140012	50.4681594049582	47.3427306385787	44.9375804857328	45.4436580497431	45.3567261563114	45.466872327834	64.7077288223627	59.7558208364063	54.6621822134695	48.7958049096875	43.1108065719364	41.3414926004867	43.7020173114678
Glyma01g10180	0	0	0	0	0	0	0	0	0	0	0	0	0	0	0	0	0	0	0	0	0
Glyma01g10200	0	0	0	0	0	0	0	0	0	0	0	0	0	0	0	0	0	0.497916376629464	0	0	0
Glyma01g10210	0	0.790618876446984	0	2.63529521823026	0	0	0	0	0	0	0	0	0.23379755750676	0.988410267996392	0	0	0	0.497916376629464	0	0	0
Glyma01g10220	0.958379302494736	0	1.54319346909422	0	1.50083450297811	0	0	0	0.885406305350144	0	3.59500643885862	0	0.701392672520279	0.988410267996392	0	0	0	0.497916376629464	0	0	0
Glyma01g10240	0	0	0	0	0	0	0	0	0	0	0	0	0	0	0	0	0	0.497916376629464	0	0	0
Glyma01g10270	0	0	0	0	0	0	0	0	0	0	0	0	0	0	0	0	0	0	0	0	0
Glyma01g10280	0	0	0	0	0	0	0	0	0	0	0	0	0	0	0	0	0	0	0	0	0
Glyma01g10290	0	0	0	0	0	0	0	0	0	0	0	0	0.23379755750676	0	0	0	0	0	0	0	0
Glyma01g10300	0	0	0	0	0	0	0	0	0	0	0	0	0	0	0	0	0	0	0	0	0
Glyma01g10310	0	0	0	0	0	0	0	0	0	0	0	0	0	0	0	0	0	0	0	0	0
Glyma01g10320	0	0	0	0	0	0	0	0	0	0	0	0	0	0	0	0	0	0	0	0	0
Glyma01g10340	0	0	0	0	0	0	0	0	0	0	0	0	0	0	0	0	0	0	0	0	0
Glyma01g10350	0	0	0	0	0	0	0	0	0	0	0	0	0	0	0	0	0	0	0	0	0
Glyma01g10360	0	0	0	0	0	0	0	0	0	0	0	0	0	0	0	0	0	0	0	0	0
Glyma01g10370	12.4589309324316	13.4405208995987	8.48756408001822	15.8117713093816	18.0100140357373	7.61768738744222	13.8536923155588	16.5985048326832	18.593532412353	18.5254163368352	16.1775289748638	19.995209541887	10.2870925302974	15.8145642879423	8.08846610279533	8.74475426874238	1.7632962004345	4.97916376629464	0	9.18699835566371	6.72338727868736
Glyma01g10380	237.678067018695	244.301232822118	273.916840764224	212.141265067536	253.6410310033	161.24104970086	193.951692417824	257.27682490659	237.288889833839	220.24661644904	248.055444281245	270.844201976469	252.501362107301	268.847592895019	268.941497917945	295.86418609245	241.571579459527	330.118557705335	140.110121358793	162.303637616725	175.648492655707
Glyma01g10390	438.937720542589	374.75334743587	317.89785463341	168.658893966737	180.100140357373	253.922912914741	180.098000102265	229.889291932662	177.966667375379	272.735296070073	318.158069838988	299.928143128305	250.163386532233	255.998259411066	280.063138809288	292.94926800287	236.281690858223	358.997707549843	207.855674543265	225.081459713761	329.445976655681
Glyma01g10610	64.2114132671473	75.8994121389104	67.9005126401457	80.376504156023	81.0450631608178	109.186852553339	70.0381111508808	74.6932717470744	93.8530683671153	46.3135408420879	79.0901416548897	101.793794031425	74.8152184021631	82.0380522437005	120.315933279081	68.5005751051486	77.585032819118	69.2103763514955	61.5868665313376	82.6829852009734	49.5849811803193
Glyma01g10810	0	0	0	0	0	0	0	0	0	0	0	0	0	0	0	0	0	0	0	0	0
Glyma01g10820	0	0	0	0	0	0	0	0	0	0	0	0	0	0	0	0	0	0	0	0	0
Glyma01g10840	0	0	0	0	0	0	0	0	0	0	0	0	0	0	0	0	0	0	0	0	0
Glyma01g10850	7.66703441995789	8.69680764091682	7.71596734547111	19.764714136727	9.00500701786865	11.4265310811633	6.92684615777942	9.12917765797576	17.7081261070029	6.17513877894505	12.5825225360052	16.3597168979075	10.9884852028177	11.8609232159567	15.1658739427412	7.28729522395198	5.2898886013035	6.47291289618303	13.857044969551	9.18699835566371	9.24465750819512
Glyma01g10860	2.87513790748421	3.95309438223492	2.31479020364133	2.63529521823026	0	2.53922912914741	0.769649573086602	0.82992524163416	1.77081261070029	1.02918979649084	0	3.63549264397945	1.40278534504056	0.988410267996392	1.01105826284942	0	0	0	3.07934332656688	0.765583196305309	2.52127022950776
Glyma01g10870	8.62541372245262	14.2311397760457	10.0307575491124	18.4470665276118	10.5058415208468	16.5049893394581	8.46614530395263	12.4488786245124	7.9686567481513	6.17513877894505	17.9750321942931	18.1774632198973	12.8588656628718	18.7797950919314	10.1105826284942	13.1171314031136	21.159554405214	17.9249895586607	15.3967166328344	6.89024876674778	4.2021170491796
Glyma01g10880	38.3351720997894	47.437132586819	54.7833681528449	71.1529708922171	45.0250350893432	95.2210923430278	69.2684615777942	24.8977572490248	20.3643450230533	43.2259714526154	61.1151094605966	47.2614043717329	42.3173579087235	55.3509750077979	113.238525439135	91.819919821795	119.904141629546	73.6916237411607	100.078658113424	134.742642549734	99.1699623606385
Glyma01g10900	0	0	0	0	0	0	0	0	0	0	0	0	0	0	0	0	0	0	0	0	0
Glyma01g10910	0	0	0	0	0	0	0	0	0	0	0	0	0	0	0	0	0	0	0	0	0
Glyma01g11110	1.91675860498947	3.95309438223492	2.31479020364133	2.63529521823026	1.50083450297811	1.2696145645737	0.769649573086602	1.65985048326832	0.885406305350144	0	0	3.63549264397945	1.40278534504056	2.96523080398918	2.02211652569883	0	1.7632962004345	1.49374912988839	0	2.29674958891593	0
Glyma01g11120	0	0	0	0	0	0	0	0	0	0	0	0	0	0	0	0	0	0	0	0	0
Glyma01g11130	25.8762411673579	52.1808458455009	30.0922726473373	47.4353139281447	24.0133520476497	17.7746039040319	23.0894871925981	22.4079815241223	37.1870648247061	30.8756938947253	55.7225998023087	19.995209541887	54.2410333415683	20.7566156279242	26.2875148340848	36.4364761197599	24.686146806083	29.3770662211384	30.7934332656688	10.7181647482743	19.3297384262262
Glyma01g11140	2.87513790748421	0	0	1.31764760911513	0	0	1.5392991461732	1.65985048326832	0	0	0	3.63549264397945	0.935190230027039	0	1.01105826284942	1.4574590447904	1.7632962004345	2.48958188314732	0	0.765583196305309	0
Glyma01g11150	0	0	0	0	0	0	0	0	0	0	0	0	0	0	0	0	0	0	0	0	0
Glyma01g11160	0	0	0	0	0	0	0	0	0	0	0	0	0	0	0	0	0	0	0	0	0
Glyma01g11170	0	0.790618876446984	0	0	0	0	0	0.82992524163416	0	0	0	0	0.23379755750676	0.988410267996392	0	0	0	0	1.53967166328344	0	0
Glyma01g11180	0	0	0	0	0	0	0	0	0	0	0	0	0	0	0	0	0	0	0	0	0
Glyma01g11190	0	0	0	0	0	0	0	0	0	0	0	0	0	0	0	0	0	0	0	0	0
Glyma01g11390	1148.13840438869	1280.01196096767	578.697550910333	512.564919945786	676.876360843127	697.018395950963	454.862897694182	304.582563679737	451.557215728574	649.418761585721	512.288417537354	1136.09145124358	663.751265761691	476.413749174261	498.451723584762	1442.88445434249	983.919279842451	930.605707920468	1264.0704355557	1272.39927225942	1084.14619868834
Glyma01g11590	0	0	0	0	0	0	0	0	0	0	0	0	0	0	0	0	0	0	0	0	0
Glyma01g11610	0	0.790618876446984	0	0	0	0	0	0	0	0	0	0	0	0	0	0	0	0	0	0	0
Glyma01g11620	0	0	0	0	0	0	0	0	0	0	0	0	0	0	0	0	0	0	1.53967166328344	0	0
Glyma01g11640	0	0	0	0	0	0	0	0	0	0	0	0	0	0.988410267996392	0	0	0	0	0	0	0
Glyma01g11650	0	0	0	0	0	0	0	0	0	0	0	0	0	0	0	0	0	0	0	0	0
Glyma01g11660	0	0	0	0	0	0	0	0	0	0	0	0	0	0	0	0	0	0	0	0	0
Glyma01g11870	0.958379302494736	0	0	0	0	0	0	0	0	0	0	0	0.23379755750676	0	0	0	0	0	1.53967166328344	1.53116639261062	0
Glyma01g11880	0	0	0	0	0	0	0	0	0	0	0	0	0	0	0	0	0	0	0	0	0
Glyma01g11890	0	0	0	0	0	0	0	0	0	0	0	0	0	0	0	0	0	0	0	0	0
Glyma01g12110	0	0	0	0	0	0	0	0	0	0	0	0	0	0	0	0	0	0	0	0	0
Glyma01g12310	0	0	0	0	0	0	0	0	0	0	0	0	0	0	0	0	0	0	0	0	0
Glyma01g12320	0	0	0	0	0	0	0	0	0	0	0	0	0	0	0	0	0	0	0	0	0
Glyma01g12330	0	0	0	0	0	0	0	0	0	0	0	0	0	0	0	0	0	0	0	0	0
Glyma01g12340	819.414303632999	578.733017559192	618.048984372236	608.753195411191	651.362174292499	845.563300006087	681.90952175473	866.441952266063	572.857879561543	789.388573908476	704.62126201629	570.772345104774	622.135300525488	855.963292084875	746.160997982869	661.68640633484	618.91696635251	848.449505776606	728.264696733068	685.196960693251	967.327344721144
Glyma01g12540	0	0	0	0	0	0	0	0	0	0	0	0	0	0	0	0	0	0	0	0	0
Glyma01g12740	130.339585139284	192.120386976617	121.912284058444	204.235379412845	270.150210536059	187.902955556908	116.986735109164	82.1625989217819	122.18607013832	103.948169445575	102.457683507471	150.872944725147	110.586244700697	198.670463867275	190.07895341569	260.885169017481	234.518394657789	190.701972249085	290.99794436057	211.300962180265	183.21230334423
Glyma01g12940	23.9594825623684	21.3467096640686	17.7467248945835	27.6705997914178	21.0116830416935	43.1668951955059	25.3984359118579	17.4284300743174	14.1665008856023	9.26270816841758	8.98751609714656	19.995209541887	14.4954485654191	22.733436163917	76.8404279765556	99.107215045747	77.585032819118	33.3603972341741	35.4124482555191	64.3089884896459	35.2977832131086
Glyma01g12950	6.70865511746315	10.2780453938108	25.4626922400547	22.4000093549572	30.0166900595622	10.1569165165896	10.7750940232124	10.7890281412441	32.7600332979553	19.554606133326	5.39250965828793	12.7242242539281	11.2222827603245	6.91887187597474	6.0663495770965	8.74475426874238	5.2898886013035	7.46874564944196	10.7777016429841	6.12466557044247	4.2021170491796
Glyma01g12960	0	0	0	0	0	0	0	0	0	0	0	0	0	0	0	0	0	0	0	0	0
Glyma01g12970	184.967205381484	214.257715517133	136.572622014839	140.988294175319	213.118499422891	218.373705106677	157.008512909667	118.679309553685	128.383914275771	178.049834792916	127.622728579481	276.297440942438	137.706761371482	169.018155827383	162.780380318756	153.033199702992	178.092916243885	136.429087196473	146.268808011927	191.395799076327	157.159177639317
Glyma01g13170	92.0044130394947	69.5744611273346	97.221188552936	92.2353326380592	75.0417251489054	297.089808110247	96.9758462089119	80.5027484385136	62.8638476798602	69.9849061613773	86.2801545326069	79.9808381675479	67.0998990044401	95.87579599565	111.216408913436	53.9259846572447	67.005255616511	70.7041254813839	53.8885082149204	98.7602323233848	65.5530259672017
Glyma01g13180	0	0	0	0	0	0	0	0	0	0	0	0	0	0	0	0	0	0	0	0	0
Glyma01g13380	0	0	0	0	0	0	0	0	0	0	0	0	0	0	1.01105826284942	0	0	1.49374912988839	0	0	0
Glyma01g13390	0	0	0	0	0	0	0	0	0	0	0	0	0	0	0	0	0	0	0	0	0
Glyma01g13400	0	0	0	0	0	0	0	0	0	0	0	1.81774632198973	0	0	0	1.4574590447904	0	0.497916376629464	0	0	0
Glyma01g13410	5.75027581496842	6.32495101157587	6.17277387637689	9.22353326380592	18.0100140357373	6.34807282286852	12.3143931693856	6.63940193307328	8.85406305350144	6.17513877894505	16.1775289748638	0	7.48152184021631	10.8725129479603	18.1990487312895	33.5215580301791	24.686146806083	3.48541463640625	10.7777016429841	10.7181647482743	2.52127022950776
Glyma01g13420	4.79189651247368	7.11556988802285	6.17277387637689	9.22353326380592	6.00333801191243	5.07845825829482	7.69649573086602	5.80947669143912	5.31243783210087	3.08756938947253	12.5825225360052	3.63549264397945	3.97455847761492	4.94205133998196	4.04423305139767	13.1171314031136	14.106369603476	4.48124738966517	6.15868665313376	6.89024876674778	5.04254045901552
Glyma01g13430	263.554308186052	246.673089451459	246.910955055075	224.000093549572	238.632685973519	247.574840091872	207.035735160296	245.657871523711	239.059702444539	244.94717156482	226.485405648093	267.20870933249	224.211857648983	202.62410493926	207.26694388413	355.620006928857	262.731133864741	268.376927003281	227.871406165949	242.689873228783	246.244059081924
Glyma01g13440	1.91675860498947	2.37185662934095	0	2.63529521823026	0	3.80884369372111	0	0	0	2.05837959298168	1.79750321942931	1.81774632198973	0.46759511501352	0	1.01105826284942	0	0	0.497916376629464	0	2.29674958891593	0.84042340983592
Glyma01g13450	3.83351720997894	4.7437132586819	0.771596734547111	6.58823804557566	6.00333801191243	0	1.5392991461732	4.97955144980496	2.65621891605043	3.08756938947253	0	5.45323896596918	2.3379755750676	1.97682053599278	7.07740783994591	2.91491808958079	1.7632962004345	0	3.07934332656688	0.765583196305309	0.84042340983592
Glyma01g13460	0	0	0	0	0	0	0	0	0	0	0	0	0	0	0	0	0	0	0	0	0
Glyma01g13660	0	0	0	0	0	0	0	0	0	0	0	0	0	0	0	0	0	0	0	0	0
Glyma01g13890	0	0	0	0	0	0	0	0	0	0	0	0	0	0	0	0	0	0	0	0	0
Glyma01g13900	0	0	0	0	0	0	0	0	0	0	0	0	0.46759511501352	0.988410267996392	0	0	0	0	0	0	0
Glyma01g13910	46.0022065197473	46.646513710372	29.3206759127902	27.6705997914178	31.5175245625403	25.3922912914741	25.3984359118579	27.3875329739273	36.3016585193559	30.8756938947253	50.3300901440207	41.8081654057637	32.9654556084531	21.7450258959206	18.1990487312895	17.4895085374848	38.792516409559	44.3145575200223	15.3967166328344	23.7330790854646	28.5743959344213
Glyma01g13920	0	0.790618876446984	0	0	1.50083450297811	0	0.769649573086602	0.82992524163416	0.885406305350144	0	0	0	0	0.988410267996392	0	0	0	0.497916376629464	0	0	0
Glyma01g13930	3.83351720997894	3.95309438223492	3.08638693818844	3.9529428273454	3.00166900595622	3.80884369372111	3.07859829234641	7.46932717470744	3.54162522140058	3.08756938947253	1.79750321942931	0	1.63658290254732	5.93046160797835	5.05529131424708	2.91491808958079	3.526592400869	1.99166550651786	6.15868665313376	3.06233278522124	0.84042340983592
Glyma01g13940	0.958379302494736	3.95309438223492	2.31479020364133	2.63529521823026	1.50083450297811	0	3.07859829234641	0.82992524163416	1.77081261070029	2.05837959298168	3.59500643885862	1.81774632198973	1.63658290254732	1.97682053599278	2.02211652569883	4.37237713437119	1.7632962004345	4.48124738966517	3.07934332656688	1.53116639261062	2.52127022950776
Glyma01g13950	19.1675860498947	20.5560907876216	31.6354661164315	32.9411902278783	40.5225315804089	22.8530621623267	29.2466837772909	17.4284300743174	29.2184080765548	14.4086571508718	17.9750321942931	16.3597168979075	38.3427994311086	29.6523080398918	53.5860879310191	37.8939351645503	22.9228506056485	33.8583136108035	38.491791582086	27.5609950669911	14.2871979672106
Glyma01g13960	0	0	0	0	0	0	0	0	0	0	0	0	0	0	0	0	0	0	0	0.765583196305309	0
Glyma01g14160	0	0.790618876446984	0	0	0	0	0	0	0	0	0	0	0.23379755750676	0	0	0	1.7632962004345	0	0	0	0
Glyma01g14170	5.75027581496842	9.4874265173638	3.85798367273555	1.31764760911513	1.50083450297811	0	3.07859829234641	2.48977572490248	4.42703152675072	3.08756938947253	1.79750321942931	0	3.97455847761492	0	0	11.6596723583232	0	3.98333101303571	4.61901498985032	0.765583196305309	0
Glyma01g14380	0	0	0	0	0	0	0	0	0	0	0	0	0	0	0	0	0	0	0	0	0
Glyma01g14390	0	0	0	0	0	0	0	0	0	0	0	0	0	0	0	0	0	0	0	0	0
Glyma01g14400	0	0	0	0	0	0	0	0	0	0	0	0	0	0	0	0	0	0	0	0	0
Glyma01g14410	0	0	0	0	0	0	0	0	0	0	0	0	0	0	0	0	0	0	0	0	0
Glyma01g14420	1.91675860498947	15.8123775289397	8.48756408001822	14.4941237002664	7.50417251489054	5.07845825829482	12.3143931693856	13.2788038661466	12.395688274902	11.3210877613993	14.3800257554345	16.3597168979075	7.48152184021631	15.8145642879423	21.2322235198377	24.7768037614367	10.579777202607	7.96666202607142	12.3173733062675	8.4214151593584	14.2871979672106
Glyma01g14430	0	0	0.771596734547111	0	1.50083450297811	0	0	1.65985048326832	0	1.02918979649084	0	0	0	0	0	0	0	0.497916376629464	0	0	0.84042340983592
Glyma01g14440	22.0427239573789	34.7872305636673	37.0366432582613	52.7059043646053	42.023366083387	43.1668951955059	55.4147692622354	43.9860378066105	46.0411278782075	53.5178694175238	21.5700386331517	34.5371801178048	44.8891310412979	43.4900517918412	62.6856122966638	37.8939351645503	59.952070814773	36.8458118705803	23.0950749492516	32.154494244823	27.7339725245853
Glyma01g14450	0	0	0	0	0	0	0	0	0	0	0	0	0	0	0	0	0	0.995832753258928	0	0	0
Glyma01g14460	0.958379302494736	0	0	0	0	0	0	0	0	0	0	0	0	0	0	0	0	0	0	0	0.84042340983592
Glyma01g14470	0	0	0	0	0	2.53922912914741	0	0	0.885406305350144	0	0	0	0	0	0	0	0	0	0	0	0
Glyma01g14480	18.2092067474	5.53433213512889	6.17277387637689	6.58823804557566	4.50250350893432	8.88730195201593	12.3143931693856	4.97955144980496	2.65621891605043	5.14594898245421	3.59500643885862	1.81774632198973	4.44215359262844	0	2.02211652569883	0	7.053184801738	6.97082927281249	3.07934332656688	6.12466557044247	5.04254045901552
Glyma01g14700	0.958379302494736	2.37185662934095	0.771596734547111	1.31764760911513	3.00166900595622	3.80884369372111	0	0	0.885406305350144	2.05837959298168	1.79750321942931	0	1.40278534504056	1.97682053599278	4.04423305139767	5.82983617916159	0	3.48541463640625	3.07934332656688	3.82791598152654	1.68084681967184
Glyma01g14710	0	0	1.54319346909422	0	0	0	0.769649573086602	0	0	0	0	0	0.23379755750676	0	0	0	0	0	0	0	0
Glyma01g14720	1.91675860498947	0.790618876446984	1.54319346909422	0	1.50083450297811	1.2696145645737	0.769649573086602	0	0	1.02918979649084	0	0	0.701392672520279	0	0	1.4574590447904	1.7632962004345	0	0	0	0.84042340983592
Glyma01g14730	1.91675860498947	2.37185662934095	3.08638693818844	3.9529428273454	3.00166900595622	1.2696145645737	5.38754701160622	3.31970096653664	0.885406305350144	1.02918979649084	3.59500643885862	1.81774632198973	2.10417801756084	0.988410267996392	2.02211652569883	0	0	1.49374912988839	0	0	0.84042340983592
Glyma01g14740	1.91675860498947	0.790618876446984	2.31479020364133	2.63529521823026	0	1.2696145645737	1.5392991461732	0	1.77081261070029	2.05837959298168	0	0	0.701392672520279	1.97682053599278	1.01105826284942	5.82983617916159	7.053184801738	4.48124738966517	10.7777016429841	8.4214151593584	1.68084681967184
Glyma01g14750	0	0	0	1.31764760911513	0	0	0	0	0	1.02918979649084	0	0	0	0	0	0	0	0	0	0	0
Glyma01g14760	0	0	0	0	0	0	0	1.65985048326832	0	0	0	0	0	0	0	0	1.7632962004345	0	0	0	0
Glyma01g14770	0	0	0	2.63529521823026	0	0	0	0.82992524163416	2.65621891605043	2.05837959298168	0	0	0.23379755750676	0	0	0	1.7632962004345	0	0	0	0.84042340983592
Glyma01g14780	0	0	0	0	1.50083450297811	0	0	0	1.77081261070029	1.02918979649084	3.59500643885862	0	0.23379755750676	0.988410267996392	0	0	0	0.497916376629464	1.53967166328344	0	0
Glyma01g14800	55.5859995446947	61.6682723628647	54.0117714182978	79.0588565469079	88.5492356757084	68.55918648698	58.4933675545818	63.0743183641962	76.1449422601124	51.4594898245421	98.8626770686121	132.69548150525	65.9309112169063	62.2698468837727	102.116884547791	96.1922969561662	105.79777202607	75.6832892476785	64.6662098579045	72.7304036490043	51.2658279999911
Glyma01g15000	0	0	0	0	0	0	0	0	0	0	0	0	0	0	0	0	0	0	0	0	0
Glyma01g15010	0	0	0	0	0	0	0	0	0	0	0	0	0	0	0	0	0	0	0	0	0
Glyma01g15020	0.958379302494736	0	0	3.9529428273454	3.00166900595622	0	0	0	0.885406305350144	0	1.79750321942931	3.63549264397945	1.87038046005408	0.988410267996392	0	0	1.7632962004345	0.497916376629464	0	0	0.84042340983592
Glyma01g15220	3.83351720997894	3.16247550578793	0	0	0	0	0.769649573086602	1.65985048326832	1.77081261070029	2.05837959298168	14.3800257554345	1.81774632198973	0.46759511501352	0	2.02211652569883	0	0	0.995832753258928	0	0	0.84042340983592
Glyma01g15420	53.6692409397052	33.9966116872203	48.610594276468	19.764714136727	49.5275385982776	48.2453534538007	46.9486239582827	31.5371591820981	50.4681594049582	48.3719204350696	43.1400772663035	58.1678823036712	32.0302653784261	33.6059491118773	34.3759809368802	26.2342628062271	26.4494430065175	38.8374773770982	24.6347466125351	31.3889110485177	31.9360895737649
Glyma01g15430	0	0	0	0	0	0	0	0	0	0	0	0	0	0	0	0	0	0	0	0	0
Glyma01g15630	3.83351720997894	1.58123775289397	2.31479020364133	0	1.50083450297811	0	0.769649573086602	1.65985048326832	0.885406305350144	0	0	3.63549264397945	0.46759511501352	0.988410267996392	0	1.4574590447904	1.7632962004345	0.995832753258928	1.53967166328344	1.53116639261062	0
Glyma01g15830	0	0	0	0	0	0	0	0	0	0	0	0	0	0	0	0	0	0	0	0	0
Glyma01g15840	0	0	0	0	0	0	0	0	0	0	0	0	0	0	0	0	0	0	0	0	0
Glyma01g15850	0	0	0	0	0	0	0	0	0	0	0	0	0	0	0	0	0	0	0	0	0
Glyma01g15860	3.83351720997894	14.2311397760457	17.7467248945835	6.58823804557566	12.0066760238249	6.34807282286852	5.38754701160622	3.31970096653664	7.08325044280115	5.14594898245421	10.7850193165759	1.81774632198973	11.689877875338	11.8609232159567	3.03317478854825	29.1491808958079	17.632962004345	6.47291289618303	38.491791582086	16.8428303187168	11.7659277377029
Glyma01g15880	0	0	0	0	0	0	0	0	0	0	0	0	0	0	2.02211652569883	0	0	2.48958188314732	0	0	0
Glyma01g15890	0	0	0	0	0	0	0	0	0	0	0	0	0	0	0	0	0	0	0	0	0
Glyma01g15900	0	0	0	0	0	0	0	0	0	0	0	0	0	0	0	0	0	0	0	0	0
Glyma01g15910	0	0	0	0	0	0	0	0	0	0	0	0	0	0	0	0	0	0.497916376629464	0	0	0
Glyma01g15920	0	0	0	0	0	0	0	0	0	0	0	0	0	0	0	0	0	0	0	0	0
Glyma01g15930	18.2092067474	7.90618876446984	3.85798367273555	1.31764760911513	0	3.80884369372111	24.6287863387713	7.46932717470744	2.65621891605043	3.08756938947253	0	1.81774632198973	0.935190230027039	8.89569241196753	3.03317478854825	1.4574590447904	38.792516409559	11.4520766624777	3.07934332656688	6.12466557044247	7.56381068852328
Glyma01g15940	0	0	0	0	0	0	0	0	0	0	0	0	0	0	0	0	0	0	0	0	0
Glyma01g16140	85.2957579220315	8.69680764091682	40.1230301964498	7.90588565469079	1.50083450297811	0	360.19600020453	96.2713280295626	7.08325044280115	4.11675918596337	8.98751609714656	21.8129558638767	1.87038046005408	83.0264625116969	81.8957192908027	5.82983617916159	253.914652862568	259.414432223951	41.5711349086529	111.775146660575	22.6914320655698
Glyma01g16150	0	0	0	0	0	0	0	0	0	0	0	0	0	0.988410267996392	0	0	0	0	0	0	0
Glyma01g16350	0	0	0	0	0	0	0	0	0	0	0	0	0	0	0	0	0	0	0	0	0
Glyma01g16360	115.005516299368	158.123775289397	89.5052212074648	56.6588471919507	52.5292076042338	148.544904055123	54.6451196891488	32.3670844237323	49.5827530996081	85.4227531087399	68.3051223383138	112.700271963363	41.6159652362032	86.9801035836825	97.061593233544	46.6386894332927	45.845701211297	63.2353798319419	186.300271257296	99.5258155196902	97.4891155409667
Glyma01g16370	165.799619331589	120.964688096388	200.615150982249	225.317741158688	217.621002931826	130.770300151091	222.428726622028	213.290787099979	227.549420474987	145.115761305209	165.370296187497	247.213499790603	176.04956080259	188.786361187311	208.27800214698	211.331561494607	202.779063049968	222.56862035337	155.506837991628	131.680309764513	105.893349639326
Glyma01g16380	56.5443788471894	51.3902269690539	52.4685779492035	36.8941330552237	39.0216970774308	24.1226767269004	63.1112649931014	67.223944572367	68.1762855119611	59.6930081964689	62.9126126800259	70.8921065575993	48.3960944038993	55.3509750077979	51.5639714053202	29.1491808958079	51.1355898126005	70.2062091047544	29.2537616023854	36.7479934226548	34.4573598032727
Glyma01g16390	0	0	0	0	0	0	0	0	0	0	0	0	0	0	0	0	0	0	0	0	0
Glyma01g16600	199.342894918905	195.282862482405	207.559521593173	176.564779621428	165.091795327592	217.104090542103	239.361017229933	254.787049181687	195.674793482382	257.297449122711	233.67541852581	223.582797604736	214.626157791205	192.740002259296	197.156361255636	193.842052957123	195.72587824823	237.008195275625	229.411077829233	250.345705191836	235.318554754057
Glyma01g16610	37.3767927972947	19.7654719111746	20.0615150982249	18.4470665276118	27.0150210536059	19.0442184686056	17.7019401809919	34.8568601486347	16.8227198016527	18.5254163368352	34.1525611691569	25.4484485078562	25.2501362107301	27.675487503899	30.3317478854825	16.0320494926944	19.3962582047795	25.3937352081027	52.348836551637	28.3265782632964	28.5743959344213
Glyma01g16820	89.1292751320104	114.639737084813	137.344218749386	108.047103947441	124.569263747183	143.466445796829	110.059888951384	131.128188178197	153.175290825575	113.210877613993	109.647696385188	141.784213115199	127.887263956198	109.713539747599	125.371224593328	115.139264538441	125.19403023085	87.6332822867856	126.253076389242	121.727728212544	111.776313508177
Glyma01g17030	62.2946546621578	41.1121815752431	41.666223665544	26.3529521823026	36.0200280714746	30.4707495497689	52.336170969889	75.5231969887086	39.8432837407565	32.934073487707	71.9001287771725	207.223080706829	43.4863456962573	41.5132312558485	22.2432817826872	8.74475426874238	31.739331607821	70.7041254813839	24.6347466125351	16.0772471224115	35.2977832131086
Glyma01g17230	32.584896284821	49.018370339713	48.610594276468	59.2941424101809	42.023366083387	33.0099786789163	45.4093248121095	47.3057387731471	58.4368161531095	39.109212266652	48.5325869245914	29.0839411518356	44.6553334837911	36.5711799158665	39.4312722511272	20.4044266270655	38.792516409559	28.8791498445089	38.491791582086	31.3889110485177	26.8935491147494
Glyma01g17240	15.3340688399158	31.6247550578793	25.4626922400547	28.9882474005329	15.0083450297811	8.88730195201593	11.544743596299	20.748131040854	23.0205639391038	28.8173143017436	32.3550579497276	30.9016874738253	23.8473508656895	19.7682053599278	20.2211652569883	32.0640989853887	12.3430734030415	17.9249895586607	13.857044969551	11.4837479445796	5.04254045901552
Glyma01g17250	0	0	0	0	0	0	0	0	0	0	0	0	0	0	0	0	0	0	0	0	0
Glyma01g17270	0	0	0	0	0	0	0	0	0	0	0	0	0	0	0	0	0	0	0	0	0
Glyma01g17300	15.3340688399158	3.16247550578793	5.40117714182978	1.31764760911513	10.5058415208468	16.5049893394581	7.69649573086602	7.46932717470744	5.31243783210087	3.08756938947253	7.19001287771725	5.45323896596918	6.07873649517575	13.8377437519495	6.0663495770965	0	10.579777202607	4.97916376629464	10.7777016429841	4.59349917783185	9.24465750819512
Glyma01g17330	0	0	0	0	0	0	0	0	0	0	0	0	0	0	0	0	0	1.99166550651786	0	0	0
Glyma01g17350	27.7929997723473	24.5091851698565	16.9751281600364	27.6705997914178	24.0133520476497	16.5049893394581	17.7019401809919	21.5780562824882	36.3016585193559	16.4670367438535	16.1775289748638	29.0839411518356	20.1065899455813	20.7566156279242	32.3538644111813	18.9469675822752	37.0292202091245	18.9208223119196	33.8727765922357	17.6084135150221	13.4467745573747
Glyma01g17560	0	0	0	0	0	0	0	0	0	0	0	0	0	0	0	0	0	0	0	0	0
Glyma01g17570	0	0	0	0	0	0	0	0	0	0	0	0	0.23379755750676	0	0	0	0	0.497916376629464	0	0	0
Glyma01g17580	0	3.16247550578793	14.6603379563951	9.22353326380592	4.50250350893432	1.2696145645737	3.84824786543301	3.31970096653664	13.2810945802522	4.11675918596337	7.19001287771725	0	6.31253405268251	0.988410267996392	0	1.4574590447904	1.7632962004345	1.49374912988839	1.53967166328344	2.29674958891593	0
Glyma01g17590	6.70865511746315	5.53433213512889	1.54319346909422	3.9529428273454	0	2.53922912914741	10.0054444501258	5.80947669143912	14.1665008856023	9.26270816841758	5.39250965828793	5.45323896596918	20.1065899455813	12.8493334839531	15.1658739427412	666.058783469211	264.494430065175	151.366578495357	677.455531844714	424.133090753141	259.690833639299
Glyma01g17600	0	0	0	0	0	0	0	0	0	0	0	0	0	0	0	0	0	0	0	0	0
Glyma01g17810	0	0	0	0	0	0	0	0	0	0	0	0	0	0	0	0	0	0	0	0	0
Glyma01g17820	3.83351720997894	0.790618876446984	0	0	0	1.2696145645737	6.15719658469282	0	0	0	3.59500643885862	0	0	0	1.01105826284942	0	0	2.48958188314732	0	4.59349917783185	0
Glyma01g17840	0	0	0	0	0	0	0	0	0	0	0	0	0	0	0	0	0	0	0	0	0
Glyma01g17850	253.01213585861	128.080257984411	122.683880792991	85.6470945924836	87.0484011727303	125.691841892797	116.986735109164	54.7750659478546	58.4368161531095	64.8389571789231	68.3051223383138	85.4340771335171	84.4009182599403	85.9916933156861	169.857788158702	180.724921554009	204.542359250402	137.922836326361	186.300271257296	169.959469579779	106.733773049162
Glyma01g17860	19.1675860498947	25.2998040463035	27.777482443696	28.9882474005329	30.0166900595622	17.7746039040319	31.5556324965507	34.8568601486347	24.791376549804	19.554606133326	30.5575547302983	32.7194337958151	22.6783630781557	22.733436163917	24.265398308386	33.5215580301791	22.9228506056485	24.8958188314732	24.6347466125351	11.4837479445796	12.6063511475388
Glyma01g17870	243.428342833663	200.817194617534	203.701537920437	197.64714136727	163.590960824614	270.427902254199	266.298752287964	225.739665724492	212.497513284035	231.56770421044	258.840463597821	219.947304960757	244.786042709577	293.557849594928	302.306420591975	186.554757733171	268.021022466044	267.381094250022	200.157316226847	258.001537154889	215.988816327831
Glyma01g18100	143.75689537421	189.748530347276	177.467248945835	192.376550930809	234.130182464585	165.049893394581	165.47465821362	150.216468735783	179.737479986079	188.341732757824	208.5103734538	212.676319672798	172.308799882482	128.493334839531	151.658739427412	132.628773075926	102.271179625201	105.060355468817	157.046509654911	134.742642549734	157.999601049153
Glyma01g18300	0	0.790618876446984	0.771596734547111	0	3.00166900595622	0	0	0.82992524163416	0	0	0	0	0	0	0	0	0	0	0	0	0
Glyma01g18310	0	4.7437132586819	5.40117714182978	2.63529521823026	4.50250350893432	0	3.84824786543301	0.82992524163416	0.885406305350144	2.05837959298168	1.79750321942931	1.81774632198973	3.27316580509464	1.97682053599278	5.05529131424708	14.574590447904	5.2898886013035	0.497916376629464	6.15868665313376	3.82791598152654	1.68084681967184
Glyma01g18320	0	0	0	0	0	0	0	0.82992524163416	0	0	0	0	0	0	0	1.4574590447904	0	0	3.07934332656688	0.765583196305309	0
Glyma01g18520	2.87513790748421	6.32495101157587	2.31479020364133	5.27059043646053	3.00166900595622	2.53922912914741	0.769649573086602	2.48977572490248	0.885406305350144	7.2043285754359	8.98751609714656	3.63549264397945	3.27316580509464	0.988410267996392	5.05529131424708	2.91491808958079	1.7632962004345	1.49374912988839	6.15868665313376	3.82791598152654	2.52127022950776
Glyma01g18720	0	0	0	0	0	0	0	0	0	0	0	0	0	0	0	0	0	0	0	0	0
Glyma01g18740	0	0	0	0	0	0	0	0	0	0	0	0	0	0	0	0	0	0	0	0	0
Glyma01g18750	1.91675860498947	5.53433213512889	1.54319346909422	2.63529521823026	1.50083450297811	0	3.84824786543301	1.65985048326832	6.19784413745101	1.02918979649084	0	0	2.80557069008112	2.96523080398918	0	2.91491808958079	0	1.99166550651786	4.61901498985032	0	0
Glyma01g18780	544.35944381701	592.964157335238	729.930510881567	936.847450080859	739.911409968207	944.593236042836	848.153829541436	757.721745611988	803.948925257931	808.943180041802	805.281442304332	552.594881884877	734.591925686239	624.67528937372	743.127823194321	645.654356842146	645.366409359027	536.255937629933	558.900813771889	797.737690550132	772.34911363921
Glyma01g18980	0	0	0	0	0	0	0	0	0	0	0	0	0	0	0	0	0	0	0	0	0
Glyma01g19200	32.584896284821	54.5527024748419	70.2153028437871	59.2941424101809	84.0467321667741	66.0199573578326	73.1167094432272	55.6049911894888	51.3535657103084	51.4594898245421	57.520103021738	32.7194337958151	61.9563527392913	58.3162058117871	50.5529131424708	23.3193447166463	47.6089974117315	38.3395610004687	33.8727765922357	49.7629077598451	41.1807470819601
Glyma01g19400	0	0	0	0	0	0	0	0	0	0	0	0	0	0	0	0	0	0	0	0	0.84042340983592
Glyma01g19410	0	0	0	0	0	0	0	0	0	0	0	0	0	0	0	0	0	0	0	0	0
Glyma01g19420	247.261860043642	235.604425181201	148.146573033045	214.776560285766	198.11015439311	558.63040841243	120.834982974597	87.972075613221	94.7384746724654	86.4519429052308	102.457683507471	129.059988861271	145.889675884218	227.33436163917	347.804042420199	100.564674090537	162.223250439974	173.772815443683	152.427494665061	198.286047843075	119.340124196701
Glyma01g19820	107.33848187941	101.989835061661	113.424719978425	192.376550930809	228.126844452672	288.202506158231	126.992179559289	76.3531222303428	80.5719737868631	90.5687020911941	107.850193165759	52.714643337702	155.709173299502	190.763181723304	419.589179082508	151.575740658201	174.566323843016	74.1895401177901	163.205196308045	133.211476157124	122.701817836044
Glyma01g20020	7.66703441995789	11.8592831467048	11.5739510182067	13.1764760911513	9.00500701786865	3.80884369372111	19.2412393271651	5.80947669143912	7.08325044280115	5.14594898245421	12.5825225360052	9.08873160994863	7.24772428270955	14.8261540199459	20.2211652569883	20.4044266270655	5.2898886013035	8.96249477933035	23.0950749492516	6.89024876674778	1.68084681967184
Glyma01g20030	75.7119648970841	56.9245591041828	88.7336244729177	81.6941517651382	58.5325456161462	59.6718845349641	92.3579487703923	65.5640940890987	74.3741296494121	55.5762490105055	111.445199604617	76.3453455235685	71.074457482055	69.1887187597474	84.928894079351	71.4154931947294	79.3483290195525	72.6957909879017	56.9678515414873	60.4810725081194	46.2232875409756
Glyma01g20230	219.468860271295	320.991263837475	252.312132196905	312.282483360286	253.6410310033	294.550578981099	274.764897591917	290.473834571956	340.881427559806	460.047839031407	363.095650324721	372.637996007894	297.390493148598	236.230054051138	245.687157872408	367.27967928718	230.99180225692	237.008195275625	294.077287687137	267.954118706858	229.435590885206
Glyma01g20450	47.9189651247368	42.6934193281371	40.1230301964498	75.1059137195625	102.056746202511	87.6034049555856	28.4770342042043	54.7750659478546	51.3535657103084	18.5254163368352	41.3425740468742	70.8921065575993	67.3336965619468	83.0264625116969	99.0837097592428	71.4154931947294	70.53184801738	57.7582996890178	46.1901498985032	58.1843229192035	30.2552427540931
Glyma01g20460	159.090964214126	220.582666528708	286.262388516978	312.282483360286	235.631016967563	114.265310811633	293.236487345995	253.957123940053	491.40049946933	253.180689936747	310.968056961271	123.606749895301	259.74908639001	232.276412979152	220.410701301173	141.373527344668	141.06369603476	189.208223119196	214.014361196398	127.086810586681	84.042340983592
Glyma01g20660	0	0	0	0	0	0	0	0	0	0	0	0	0	0	0	0	0	0	0	0	0
Glyma01g20670	786.829407348178	663.329237339019	668.974368852345	782.682679814388	730.906402950339	1069.01546337106	764.262026074996	575.138192452473	600.305475027398	758.512880013751	798.091429426614	723.463036151911	713.550145510631	770.960009037186	790.647561548244	689.378128185857	823.459325602912	691.605847138325	746.740756692469	934.777082688782	932.029561508035
Glyma01g20680	0	0	0	0	0	0	0	0	0	0	0	0	0	0	0	0	0	0	0	0	0
Glyma01g20690	0	0	0	0	0	0	0	0	0	0	0	0	0	0	0	0	0	0	0	0	0
Glyma01g20700	65.169792569642	46.646513710372	84.8756408001822	123.858875256822	67.5375526340149	128.231071021944	160.087111202013	117.019459070417	123.07147644367	15.4378469473626	59.3176062411673	29.0839411518356	19.6389948305678	205.58933574325	204.233769095582	26.2342628062271	100.507883424767	65.2270453384598	52.348836551637	60.4810725081194	49.5849811803193
Glyma01g20710	0.958379302494736	0	0	0	0	0	0	0	0	0	0	0	0	0	1.01105826284942	0	0	0.995832753258928	0	0	0.84042340983592
Glyma01g20720	15.3340688399158	10.2780453938108	18.5183216291307	9.22353326380592	10.5058415208468	12.696145645737	38.4824786543301	44.8159630482447	13.2810945802522	9.26270816841758	8.98751609714656	12.7242242539281	19.1713997155543	34.5943593798737	34.3759809368802	13.1171314031136	22.9228506056485	13.4437421689955	18.4760599594013	9.18699835566371	12.6063511475388
Glyma01g20730	8.62541372245262	7.90618876446984	20.0615150982249	10.5411808729211	6.00333801191243	3.80884369372111	21.5501880464249	24.0678320073907	9.73946935885159	14.4086571508718	12.5825225360052	9.08873160994863	15.1968412379394	20.7566156279242	24.265398308386	20.4044266270655	22.9228506056485	13.4437421689955	9.23802997970065	11.4837479445796	12.6063511475388
Glyma01g20740	491.6485821798	233.23256855186	226.077843222303	119.905932429477	202.612657902045	124.422227328223	129.301128278549	422.431947991788	258.538641162242	299.494230778835	129.42023179891	541.688403952938	284.064032370713	271.812823699008	155.70297247881	150.118281613411	165.749842840843	453.601819109442	292.537616023854	158.475721635199	416.850011278616
Glyma01g20750	0	0	0	0	0	0	0	0	0	0	0	0	0	0	0	0	0	0	0	0	0
Glyma01g20760	627.738443134052	487.021227891342	540.117714182978	441.411949053569	492.27371697682	516.733127781497	655.741436269785	604.185575909669	571.972473256193	587.667373796271	546.440978706511	658.024168560281	480.453980676391	607.872314817781	575.292151561318	626.70738925987	777.613624391615	851.437004036383	555.821470445322	616.294473025774	599.221891213011
Glyma01g20770	315.306790520768	224.535760910943	267.744066887847	234.541274422493	234.130182464585	396.119744146996	347.111957462058	320.351143270786	317.860863620702	393.150502259502	305.575547302983	327.194337958151	253.904147452341	270.824413431011	190.07895341569	308.981317495564	262.731133864741	335.097721471629	287.918601034003	389.681846919402	462.232875409756
Glyma01g20780	45.0438272172526	57.7151779806298	83.332447331088	47.4353139281447	67.5375526340149	55.863040841243	41.5610769466765	72.203496022172	62.8638476798602	29.8465040982344	55.7225998023087	50.8968970157123	61.7225551817846	64.2466674197655	72.796194925158	91.819919821795	65.2419594160765	91.6166132998214	143.18946468536	47.4661581709291	37.8190534426164
Glyma01g20790	326.807342150705	317.828788331687	287.033985251525	242.447160077184	238.632685973519	137.11837297396	193.182042844737	279.684806430712	237.288889833839	349.924530806886	219.295392770376	345.371801178048	331.057341429572	243.148925927112	200.189536044184	352.705088839276	192.199285847361	331.612306835223	315.632690973105	249.580121995531	404.243660131077
Glyma01g20800	36.4184134948	50.599608092607	20.833111832772	23.7176569640724	33.0183590655184	19.0442184686056	13.0840427424722	17.4284300743174	37.1870648247061	38.0800224701612	46.7350837051621	25.4484485078562	59.1507820492102	15.8145642879423	13.1437574170424	21.8618856718559	10.579777202607	23.8999860782143	16.9363882961179	4.59349917783185	20.1701618360621
Glyma01g20810	83.378999317042	63.2495101157587	67.9005126401457	64.5647328466414	76.5425596518835	92.6818632138804	64.6505641392746	84.6523746466844	70.8325044280115	85.4227531087399	68.3051223383138	107.247032997394	83.4657280299132	64.2466674197655	95.0394767078451	147.20336352383	91.691402422594	106.554104598705	95.4596431235733	87.2764843788052	100.010385770474
Glyma01g20820	16.2924481424105	12.6499020231517	6.944370610924	6.58823804557566	13.507510526803	21.583447597753	12.3143931693856	15.768579591049	7.9686567481513	12.3502775578901	16.1775289748638	5.45323896596918	14.4954485654191	8.89569241196753	17.1879904684401	7.28729522395198	8.8164810021725	12.9458257923661	12.3173733062675	12.2493311408849	5.88296386885144
Glyma01g20830	0	0	0	0	0	0	0	0	0	0	0	0	0	0	0	0	0	0	0	0	0
Glyma01g20840	0	0	0.771596734547111	0	0	0	0	0	0	0	0	0	0	0	1.01105826284942	0	0	0.497916376629464	0	0.765583196305309	0
Glyma01g20850	0	0	0	0	0	0	0	0	0	0	0	0	0	0	0	0	0	0	0	0	0
Glyma01g20860	97.7546888544631	117.802212590601	171.294475069459	63.2470852375263	94.5525736876208	146.005674925976	114.677786389904	126.148636728392	115.988226000869	89.5395122947033	118.635212482335	150.872944725147	164.125885369745	110.701950015596	74.8183114508568	349.790170749695	285.653984470389	359.993540303102	355.664154218475	235.03404126573	201.701618360621
Glyma01g20870	15.3340688399158	16.6029964053867	28.5490791782431	26.3529521823026	21.0116830416935	24.1226767269004	24.6287863387713	31.5371591820981	26.5621891605043	23.6713653192894	25.1650450720104	10.9064779319384	22.6783630781557	21.7450258959206	19.2101069941389	7.28729522395198	14.106369603476	8.96249477933035	10.7777016429841	8.4214151593584	7.56381068852328
Glyma01g20880	0	0	0	0	0	0	0	0	0	0	0	0	0	0	0	0	0	0	0	0	0
Glyma01g20890	0	0	0	0	0	0	0	0	0	0	0	0	0	0	0	0	0	0	0	0	0
Glyma01g20900	83.378999317042	251.416802710141	114.96791344752	179.200074839658	163.590960824614	297.089808110247	330.949316427239	137.767590111271	171.768823237928	247.005551157802	262.435470036679	234.489275536675	251.566171877274	118.609232159567	140.537098536069	632.537225439032	409.084718500804	300.243575107567	595.852933690692	390.447430115708	274.818455016346
Glyma01g20910	4.79189651247368	0.790618876446984	3.08638693818844	1.31764760911513	3.00166900595622	2.53922912914741	2.30894871925981	0	2.65621891605043	5.14594898245421	8.98751609714656	9.08873160994863	1.87038046005408	6.91887187597474	1.01105826284942	4.37237713437119	0	2.98749825977678	4.61901498985032	0.765583196305309	4.2021170491796
Glyma01g20920	23.0011032598737	26.0904229227505	37.8082399928084	46.1176663190296	51.0283731012557	64.7503427932589	42.3307265197631	51.4553649813179	49.5827530996081	52.488679621033	52.12759336345	34.5371801178048	39.9793823336559	36.5711799158665	38.4202139882778	33.5215580301791	22.9228506056485	26.3895679613616	30.7934332656688	51.2940741524557	28.5743959344213
Glyma01g20930	0	0	0	0	0	0	0	0	0	0	0	0	0	0	0	0	0	0.497916376629464	0	0	0
Glyma01g20940	0	0	0	0	0	0	0	0	0	0	0	0	0	0	0	0	0	0	0	0	0
Glyma01g20950	43.1270686122631	37.9497060694552	22.3763053018662	27.6705997914178	27.0150210536059	27.9315204206215	35.4038803619837	21.5780562824882	25.6767828551542	27.7881245052527	21.5700386331517	52.714643337702	27.3543142282909	30.6407183078882	24.265398308386	56.8409027468255	58.1887746143385	43.8166411433928	64.6662098579045	58.9499061155088	50.4254045901552
Glyma01g20970	0	1.58123775289397	1.54319346909422	3.9529428273454	1.50083450297811	1.2696145645737	0.769649573086602	0	0	0	0	0	1.40278534504056	0	0	0	0	0	1.53967166328344	0	0.84042340983592
Glyma01g20980	43.1270686122631	71.9463177566755	23.9194987709604	7.90588565469079	6.00333801191243	39.3580515017848	18.4715897540785	9.95910289960993	10.6248756642017	22.6421755227985	26.9625482914397	14.5419705759178	32.7316580509464	14.8261540199459	20.2211652569883	221.53377480814	89.9281062221595	168.793651677388	198.617644563564	176.849718346526	115.978430557357
Glyma01g20990	0	0	0	0	0	0	0	0	0	0	0	0	0.23379755750676	0	0	0	0	0	0	0	0
Glyma01g21000	0	0	0	0	0	0	0	0	0	0	0	0	0	0	0	0	0	0	0	0	0
Glyma01g21010	27.7929997723473	36.3684683165612	20.0615150982249	10.5411808729211	9.00500701786865	5.07845825829482	7.69649573086602	15.768579591049	2.65621891605043	8.23351837192674	12.5825225360052	27.2661948298459	9.11810474276363	14.8261540199459	8.08846610279533	20.4044266270655	21.159554405214	18.4229059352902	26.1744182758185	24.4986622817699	33.6169363934368
Glyma01g21020	1.91675860498947	7.90618876446984	0.771596734547111	0	1.50083450297811	0	1.5392991461732	1.65985048326832	0	0	0	3.63549264397945	1.1689877875338	2.96523080398918	1.01105826284942	1.4574590447904	1.7632962004345	0.497916376629464	9.23802997970065	0.765583196305309	8.4042340983592
Glyma01g21220	0	0	0	0	0	0	0	0.82992524163416	0	0	0	0	0.23379755750676	0	0	0	0	0	0	0	0
Glyma01g21230	0	3.95309438223492	0.771596734547111	0	0	0	1.5392991461732	1.65985048326832	1.77081261070029	0	1.79750321942931	0	2.10417801756084	0	2.02211652569883	2.91491808958079	0	2.98749825977678	1.53967166328344	2.29674958891593	0.84042340983592
Glyma01g21240	0	0.790618876446984	3.08638693818844	2.63529521823026	4.50250350893432	2.53922912914741	3.07859829234641	1.65985048326832	3.54162522140058	0	1.79750321942931	5.45323896596918	2.3379755750676	1.97682053599278	1.01105826284942	1.4574590447904	1.7632962004345	0	0	0.765583196305309	0.84042340983592
Glyma01g21250	0.958379302494736	0	0.771596734547111	1.31764760911513	0	0	0	0	0.885406305350144	0	0	1.81774632198973	1.63658290254732	2.96523080398918	0	0	0	0.497916376629464	0	0	0
Glyma01g21260	0.958379302494736	0.790618876446984	1.54319346909422	1.31764760911513	1.50083450297811	0	0	0	0	0	0	1.81774632198973	1.1689877875338	0	0	0	1.7632962004345	0.497916376629464	0	0	0
Glyma01g21270	302.847859588337	318.619407208134	287.805581986072	173.929484403197	211.617664919913	114.265310811633	265.529102714878	370.146657768836	273.590548353195	358.158049178813	307.373050522412	292.657157840346	260.918074177544	292.569439326932	225.46599261542	320.640989853887	179.856212444319	265.389428743504	144.729136348643	123.258894605155	177.329339475379
Glyma01g21480	112.130378391884	158.123775289397	72.5300930474284	80.376504156023	84.0467321667741	104.108394295044	50.0272222506292	121.169085278587	108.904975558068	92.6270816841758	62.9126126800259	112.700271963363	101.468139957934	78.084411171715	95.0394767078451	102.022133135328	58.1887746143385	118.006181261183	172.443226287745	78.8550692194468	89.0848814426075
Glyma01g21490	0	0	0	0	0	0	0	0	0	0	0	0	0	0	0	0	0	0	0	0	0
Glyma01g21500	116.922274904358	126.499020231517	90.276817942012	84.3294469833684	78.0433941548616	81.255332132717	100.824094074345	80.5027484385136	107.134162947367	114.240067410483	127.622728579481	112.700271963363	79.9587646673118	74.1307700997294	73.8072531880074	87.4475426874238	79.3483290195525	80.1645366373437	106.237344766557	92.6355667529424	94.9678453114589
Glyma01g21510	349.808445410579	291.738365408937	220.676666080474	97.5059230745197	168.093464333548	111.726081682486	148.542367605714	455.628957657154	276.246767269245	332.428304266542	219.295392770376	416.263907735647	197.091340978199	207.566156279242	126.382282856177	148.66082256862	169.276435241712	460.074732005625	428.028722392797	190.630215880022	489.966847934341
Glyma01g21520	32.584896284821	30.8341361814324	37.8082399928084	18.4470665276118	36.0200280714746	2.53922912914741	28.4770342042043	81.3326736801477	30.1038143819049	22.6421755227985	17.9750321942931	39.990419083774	23.8473508656895	29.6523080398918	17.1879904684401	29.1491808958079	26.4494430065175	56.7624669357589	55.4281798782039	17.6084135150221	35.2977832131086
Glyma01g21530	4.79189651247368	4.7437132586819	3.85798367273555	1.31764760911513	4.50250350893432	0	9.23579487703923	14.1087291077807	5.31243783210087	9.26270816841758	12.5825225360052	1.81774632198973	4.44215359262844	8.89569241196753	9.09952436564475	0	0	2.98749825977678	1.53967166328344	0.765583196305309	0.84042340983592
Glyma01g21540	2.87513790748421	0.790618876446984	1.54319346909422	2.63529521823026	6.00333801191243	0	0.769649573086602	0.82992524163416	7.08325044280115	3.08756938947253	1.79750321942931	0	0.701392672520279	0.988410267996392	3.03317478854825	0	1.7632962004345	0	0	0.765583196305309	1.68084681967184
Glyma01g21560	0	0	0	0	0	0	0	0	0	0	0	0	0	0	0	0	0	0	0	0	0
Glyma01g21570	0	0	0	0	0	0	0	0	0	0	0	0	0	0	0	0	0	0	0	0	0
Glyma01g21580	0	0	0	0	0	0	0	0	0	0	0	0	0	0	0	0	0	0	0	0	0
Glyma01g21590	0	0.790618876446984	0	2.63529521823026	1.50083450297811	0	4.61789743851961	0	0	1.02918979649084	1.79750321942931	3.63549264397945	2.57177313257436	1.97682053599278	2.02211652569883	128.256395941555	26.4494430065175	19.4187386885491	218.633376186249	50.5284909561504	88.2444580327716
Glyma01g21600	0	0	0	0	0	0	0	0	0	0	0	0	0	0	0	0	0	0	0	0	0
Glyma01g21620	42.1686893097684	41.1121815752431	74.8448832510697	94.8706278562895	79.5442286578397	25.3922912914741	70.8077607239674	57.2648416727571	62.8638476798602	27.7881245052527	118.635212482335	27.2661948298459	45.8243212713249	62.2698468837727	44.4865635653743	13.1171314031136	28.212739206952	27.88331709125	27.7140899391019	22.9674958891593	25.2127022950776
Glyma01g21630	0	0	0	0	0	0	0	0	0	0	0	0	0	0	0	0	0	0	0	0	0
Glyma01g21640	0	0	0	0	0	0	0	0	0	0	0	0	0	0	0	0	0	0	0	0	0
Glyma01g21650	8.62541372245262	7.11556988802285	15.4319346909422	13.1764760911513	21.0116830416935	17.7746039040319	12.3143931693856	9.95910289960993	14.1665008856023	12.3502775578901	12.5825225360052	10.9064779319384	8.65050962775011	8.89569241196753	5.05529131424708	4.37237713437119	3.526592400869	0.497916376629464	4.61901498985032	7.65583196305309	5.04254045901552
Glyma01g21660	2.87513790748421	10.2780453938108	6.944370610924	19.764714136727	18.0100140357373	7.61768738744222	12.3143931693856	8.2992524163416	20.3643450230533	13.3794673543809	17.9750321942931	9.08873160994863	15.1968412379394	5.93046160797835	18.1990487312895	16.0320494926944	8.8164810021725	6.47291289618303	10.7777016429841	5.35908237413716	1.68084681967184
Glyma01g21680	121.714171416831	132.823971243093	127.313461200273	118.588284820362	120.066760238249	189.172570121482	123.913581266943	107.890281412441	77.9157548708127	121.444395985919	122.230218921193	163.597168979075	84.634715817447	134.423796447509	107.172175862038	167.607790150896	155.170065638236	128.462425170402	121.634061399392	209.769795787655	157.159177639317
Glyma01g21690	1.91675860498947	4.7437132586819	1.54319346909422	3.9529428273454	3.00166900595622	2.53922912914741	3.07859829234641	7.46932717470744	13.2810945802522	2.05837959298168	7.19001287771725	10.9064779319384	6.54633161018927	3.95364107198557	3.03317478854825	4.37237713437119	1.7632962004345	2.98749825977678	4.61901498985032	2.29674958891593	3.36169363934368
Glyma01g21700	1.91675860498947	0.790618876446984	0	0	1.50083450297811	0	1.5392991461732	0.82992524163416	0	0	0	1.81774632198973	0	0	0	1.4574590447904	0	0.497916376629464	0	0	1.68084681967184
Glyma01g21710	4.79189651247368	3.95309438223492	3.08638693818844	7.90588565469079	3.00166900595622	3.80884369372111	4.61789743851961	4.1496262081708	2.65621891605043	3.08756938947253	1.79750321942931	3.63549264397945	2.57177313257436	1.97682053599278	5.05529131424708	16.0320494926944	7.053184801738	6.47291289618303	3.07934332656688	4.59349917783185	6.72338727868736
Glyma01g21730	0	0	0	0	0	0	0	0	1.77081261070029	0	0	0	1.1689877875338	0	0	2.91491808958079	0	1.49374912988839	0	0	0
Glyma01g21740	0	0	0	0	0	0	0	0	0	0	0	0	0	0	0	0	0	0	0	0	0
Glyma01g21760	0.958379302494736	0.790618876446984	0.771596734547111	2.63529521823026	1.50083450297811	0	0	2.48977572490248	1.77081261070029	1.02918979649084	3.59500643885862	1.81774632198973	0.46759511501352	0.988410267996392	2.02211652569883	0	1.7632962004345	1.49374912988839	0	0.765583196305309	0
Glyma01g21770	0	0	0	0	0	1.2696145645737	0	0	0	0	0	0	0	0	0	0	0	0	0	0	0
Glyma01g21780	0	0	0	0	1.50083450297811	0	0	0	0	0	0	0	0	0	0	1.4574590447904	0	0	0	0	0.84042340983592
Glyma01g21790	0	0	0	0	0	0	0	0	0	0	0	0	0	0	0	0	0	0	0	0	0
Glyma01g21800	0	0	0	0	0	0	0	0	0	0	0	0	0	0	0	0	0	0	0	0	0
Glyma01g21810	0	3.16247550578793	0.771596734547111	1.31764760911513	3.00166900595622	1.2696145645737	0	1.65985048326832	0	1.02918979649084	3.59500643885862	7.2709852879589	1.87038046005408	1.97682053599278	2.02211652569883	1.4574590447904	0	0.995832753258928	4.61901498985032	0	0
Glyma01g21820	0	1.58123775289397	0.771596734547111	0	0	0	0	0.82992524163416	0	3.08756938947253	0	1.81774632198973	1.1689877875338	0	0	0	0	2.48958188314732	0	0	3.36169363934368
Glyma01g21830	0	0.790618876446984	0	0	0	0	0	0.82992524163416	0	2.05837959298168	1.79750321942931	1.81774632198973	0	0	0	0	0	0	0	0.765583196305309	0
Glyma01g21840	0.958379302494736	0	0	1.31764760911513	0	0	0.769649573086602	4.1496262081708	0.885406305350144	0	3.59500643885862	0	0.935190230027039	4.94205133998196	4.04423305139767	0	1.7632962004345	0.995832753258928	0	1.53116639261062	0.84042340983592
Glyma01g21850	0	0	0	0	0	0	0	0	0	0	0	0	0	0	0	0	0	0	0	0	0
Glyma01g21860	0	0	0	0	0	0	0	0	0	0	0	0	0	0	0	0	0	0	0	0	0
Glyma01g21870	1.91675860498947	1.58123775289397	0	0	0	0	0	0.82992524163416	0	0	0	1.81774632198973	0.935190230027039	0	0	1.4574590447904	0	0.995832753258928	0	0	0
Glyma01g21880	0	0	0	0	0	0	0	0	0	0	0	0	0	0	0	0	0	0	0	0	0
Glyma01g21890	0	0	0	0	0	0	0	0	0	0	0	0	0	0	0	0	0	0	0	0	0
Glyma01g21900	38.3351720997894	41.1121815752431	28.5490791782431	102.77651351098	79.5442286578397	173.937195346597	68.4988120047076	40.6663368400739	45.1557215728574	43.2259714526154	46.7350837051621	54.5323896596918	50.5002724214601	70.1771290277438	159.747205530208	145.74590447904	134.010511233022	56.7624669357589	177.062241277596	138.570558531261	96.6486921311308
Glyma01g21910	0	0	0	0	0	0	0	0	0	0	0	0	0	0	0	0	3.526592400869	0	0	0	0
Glyma01g21920	0	0	0	0	0	0	0	0	0	0	0	0	0	0	0	0	0	0	0	0	0
Glyma01g22120	0.958379302494736	3.16247550578793	1.54319346909422	5.27059043646053	4.50250350893432	0	0	0	0.885406305350144	1.02918979649084	0	1.81774632198973	2.10417801756084	0	0	1.4574590447904	3.526592400869	0.995832753258928	3.07934332656688	0	0.84042340983592
Glyma01g22130	0	0	0	0	0	0	0	0	0	0	0	0	0	0	0	0	0	0	0	0	0
Glyma01g22140	0	0	0	0	0	0	0	0	0	0	0	0	0	0	0	0	0	0	0	0	0
Glyma01g22160	54.6276202421999	97.246121802979	106.480349367501	131.764760911513	133.574270765052	181.55488273404	131.610076997809	54.7750659478546	103.592537725967	79.2476143297949	106.052689946329	85.4340771335171	168.568038962374	242.160515659116	183.001545575744	220.07631576335	319.156612278645	187.714473989308	541.964425475771	333.028690392809	360.54164281961
Glyma01g22170	83.378999317042	73.5275555095695	55.554964887392	93.5529802471743	76.5425596518835	115.534925376207	87.7400513318727	56.4349164311229	96.5092872831657	99.8314102596117	102.457683507471	87.2518234555068	66.3985063319198	53.3741544718052	83.9178358165016	71.4154931947294	72.2951442178145	66.7207944683482	86.2216131438727	117.899812231018	108.414619868834
Glyma01g22180	0	0.790618876446984	1.54319346909422	1.31764760911513	1.50083450297811	2.53922912914741	2.30894871925981	1.65985048326832	2.65621891605043	0	0	1.81774632198973	0.46759511501352	3.95364107198557	6.0663495770965	7.28729522395198	7.053184801738	0.995832753258928	3.07934332656688	2.29674958891593	1.68084681967184
Glyma01g22190	3.83351720997894	2.37185662934095	0.771596734547111	0	4.50250350893432	0	0.769649573086602	0.82992524163416	1.77081261070029	2.05837959298168	0	1.81774632198973	2.80557069008112	1.97682053599278	2.02211652569883	4.37237713437119	1.7632962004345	1.99166550651786	0	1.53116639261062	3.36169363934368
Glyma01g22200	7.66703441995789	1.58123775289397	2.31479020364133	3.9529428273454	1.50083450297811	2.53922912914741	2.30894871925981	2.48977572490248	3.54162522140058	2.05837959298168	3.59500643885862	0	2.10417801756084	1.97682053599278	3.03317478854825	4.37237713437119	5.2898886013035	4.48124738966517	4.61901498985032	4.59349917783185	1.68084681967184
Glyma01g22210	46.0022065197473	39.5309438223492	31.6354661164315	50.070609146375	55.53087661019	60.9414990995378	32.3252820696373	32.3670844237323	39.8432837407565	28.8173143017436	28.760051510869	43.6259117277534	37.1738116435748	36.5711799158665	31.3428061483319	61.2132798811966	59.952070814773	18.4229059352902	52.348836551637	56.6531565265929	34.4573598032727
Glyma01g22230	0	0	0	0	0	0	0	0	0	0	0	0	0	0	0	1.4574590447904	0	0	0	0	0
Glyma01g22260	56.5443788471894	172.354915065442	117.282703651161	588.988481274464	657.365512304411	1190.89846157013	96.2061966358253	54.7750659478546	67.290879206611	84.3935633122491	53.9250965828793	118.153510929332	271.438964265348	261.928721019044	614.723423812445	1097.46666072717	648.893001759896	179.747811963236	334.108750932507	611.700973847942	245.403635672089
Glyma01g22270	0	0	0	0	0	0	0	0	0	0	0	0	0	0	0	0	0	0	0	0	0
Glyma01g22470	160.049343516621	163.658107424526	149.689766502139	121.223580038592	136.575939771008	106.647623424191	173.171153944486	195.032431784028	170.883416932578	184.224973571861	185.142831601219	178.139139554993	116.664981195873	135.412206715506	114.249583701984	113.681805493651	142.826992235195	136.429087196473	147.80847967521	134.742642549734	138.669862622927
Glyma01g22480	68.0449304771262	98.036740679426	104.937155898407	85.6470945924836	66.0367181310368	124.422227328223	63.1112649931014	91.2917765797577	91.1968494510649	67.9265265683956	61.1151094605966	76.3453455235685	60.319769836744	75.1191803677258	66.7298453480615	62.670738925987	79.3483290195525	46.3062230265401	106.237344766557	105.650481090133	54.6275216393348
Glyma01g22490	67.0865511746315	49.018370339713	39.3514334619027	40.8470758825691	45.0250350893432	62.2111136641115	37.7128290812435	26.5576077322931	34.5308459086556	24.7005551157802	21.5700386331517	25.4484485078562	19.8727923880746	15.8145642879423	30.3317478854825	29.1491808958079	40.5558126099935	36.8458118705803	23.0950749492516	16.8428303187168	23.5318554754057
Glyma01g22500	110.213619786895	105.942929443896	59.4129485601275	104.094161120095	82.545897663796	87.6034049555856	60.032666700755	63.9042436058304	88.5406305350144	110.12330822452	80.887644874319	101.793794031425	47.9284992888858	60.2930263477799	51.5639714053202	39.3513942093407	21.159554405214	20.9124878184375	50.8091648883536	26.0298286743805	43.7020173114678
Glyma01g22510	50.794103032221	49.80898921616	61.7277387637689	123.858875256822	91.5509046816646	147.27528949055	60.032666700755	47.3057387731471	72.6033170387118	69.9849061613773	79.0901416548897	59.9856286256609	109.417256913164	92.9105651916608	147.614506376015	129.713854986345	123.430734030415	76.6791220009374	123.173733062675	133.977059353429	85.7231878032638
Glyma01g22530	23.9594825623684	38.7403249459022	28.5490791782431	67.2000280648717	88.5492356757084	31.7403641143426	31.5556324965507	34.0269349070006	38.9578774354063	51.4594898245421	21.5700386331517	21.8129558638767	60.0859722792373	30.6407183078882	29.3206896226331	46.6386894332927	15.8696658039105	30.8708153510268	21.5554032859682	13.0149143371903	15.1276213770466
Glyma01g22540	257.804032371084	281.460320015126	273.145244029677	272.753055086832	198.11015439311	129.500685586518	217.810829183508	330.310246170396	275.361360963895	297.435851185853	291.195521547548	234.489275536675	219.769704056354	268.847592895019	177.946254261497	307.523858450774	227.465209856051	243.481108171808	167.824211297895	121.727728212544	219.350509967175
Glyma01g22550	0	0	0	0	0	0	0	0	1.77081261070029	0	0	0	0	0	0	0	0	0	0	0	0
Glyma01g22560	0	0	0	0	0	0	0	0	0	0	0	0	0	0	0	0	0	0	0	0	0
Glyma01g22580	20.1259653523895	26.8810417991974	41.666223665544	22.4000093549572	33.0183590655184	30.4707495497689	28.4770342042043	31.5371591820981	55.7805972370591	38.0800224701612	39.5450708274449	7.2709852879589	42.3173579087235	43.4900517918412	38.4202139882778	32.0640989853887	28.212739206952	47.7999721564285	21.5554032859682	26.7954118706858	27.7339725245853
Glyma01g22590	0	0	0	0	0	0	0	0	0	0	0	0	0.23379755750676	0	0	0	0	0	0	0	0
Glyma01g22600	284.638652840937	228.488855293178	232.25061709868	258.258931386566	226.626009949694	393.580515017848	248.596812106973	224.079815241223	202.758043925183	190.400112350806	213.902883112088	276.297440942438	205.975648163455	267.859182627022	252.764565712354	463.471976243346	352.6592400869	252.443602951138	371.060870851309	376.666932582212	319.360895737649
Glyma01g22610	0	0	0.771596734547111	1.31764760911513	3.00166900595622	0	0	4.97955144980496	0.885406305350144	1.02918979649084	1.79750321942931	0	0.46759511501352	0.988410267996392	0	1.4574590447904	0	0.497916376629464	1.53967166328344	0	0
Glyma01g22620	1.91675860498947	3.95309438223492	4.62958040728266	5.27059043646053	1.50083450297811	10.1569165165896	4.61789743851961	6.63940193307328	3.54162522140058	3.08756938947253	1.79750321942931	3.63549264397945	3.74076092010816	4.94205133998196	6.0663495770965	2.91491808958079	3.526592400869	2.98749825977678	0	0	0.84042340983592
Glyma01g22630	106.380102576916	100.408597308767	135.801025280291	126.494170475053	87.0484011727303	83.7945612618644	106.211641085951	120.339160036953	125.72769535972	128.648724561355	97.0651738491828	98.1583013874452	102.403330187961	92.9105651916608	85.9399523422004	93.2773788665854	84.638217620856	74.6874564944196	64.6662098579045	77.3239028268362	86.5636112130997
Glyma01g22640	42.1686893097684	27.6716606756444	26.2342889746018	35.5764854461086	19.5108485387154	22.8530621623267	25.3984359118579	22.4079815241223	20.3643450230533	17.4962265403443	21.5700386331517	38.1726727617842	22.2107679631422	36.5711799158665	31.3428061483319	51.0110665676639	33.5026278082555	11.9499930391071	32.3331049289523	56.6531565265929	28.5743959344213
Glyma01g22650	0	0	0	0	0	0	0	0	0	0	0	0	0	0	0	0	0	0	0	0	0
Glyma01g22670	1.91675860498947	5.53433213512889	3.85798367273555	7.90588565469079	1.50083450297811	2.53922912914741	1.5392991461732	3.31970096653664	2.65621891605043	2.05837959298168	0	0	1.1689877875338	1.97682053599278	3.03317478854825	2.91491808958079	3.526592400869	5.4770801429241	0	3.06233278522124	0
Glyma01g22680	411.144720770242	375.543966312317	360.335675033501	368.941330552237	360.200280714746	385.962827630406	441.77885495171	403.343667434202	394.005805880814	399.325641038447	372.083166421867	388.997712905801	394.884074628917	425.016415238449	373.080498991435	327.928285077839	373.818794492114	381.901860874799	384.91791582086	424.133090753141	373.147993967148
Glyma01g22690	0	0	0	0	0	0	0	0	0	0	0	0	0	0	0	0	0	0	0	0	0
Glyma01g22710	74.7535855945894	39.5309438223492	55.554964887392	60.6117900192961	66.0367181310368	29.2011349851952	38.4824786543301	78.8428979552452	60.2076287638098	58.663818399978	48.5325869245914	59.9856286256609	58.4493893766899	58.3162058117871	36.398097462579	16.0320494926944	31.739331607821	39.8333101303571	36.9521199188026	18.3739967113274	34.4573598032727
Glyma01g22720	21.0843446548842	21.3467096640686	21.6047085673191	22.4000093549572	16.5091795327592	27.9315204206215	23.8591367656847	13.2788038661466	20.3643450230533	20.5837959298168	23.367541852581	18.1774632198973	18.2362094855273	19.7682053599278	21.2322235198377	2.91491808958079	15.8696658039105	25.3937352081027	15.3967166328344	16.8428303187168	20.1701618360621
Glyma01g22730	15.3340688399158	8.69680764091682	10.0307575491124	7.90588565469079	0	3.80884369372111	30.7859829234641	21.5780562824882	12.395688274902	12.3502775578901	17.9750321942931	23.6307021858664	5.61114138016223	9.88410267996392	3.03317478854825	14.574590447904	10.579777202607	8.46457840270089	6.15868665313376	13.7804975334956	11.7659277377029
Glyma01g22740	0.958379302494736	0	0.771596734547111	0	0	1.2696145645737	1.5392991461732	0	1.77081261070029	2.05837959298168	3.59500643885862	0	0	0	0	0	0	0.995832753258928	0	0	0.84042340983592
Glyma01g22750	55.5859995446947	83.0149820269333	70.2153028437871	18.4470665276118	21.0116830416935	64.7503427932589	97.7454957819985	20.748131040854	12.395688274902	34.9924530806886	26.9625482914397	63.6211212696404	31.5626702634126	78.084411171715	93.0173601821463	236.108365256044	185.146101045623	155.847825885022	155.506837991628	200.582797431991	128.584781704896
Glyma01g22760	0	0	0	0	0	0	0	0	0	0	0	0	0	0	0	0	0	0	0	0	0
Glyma01g22770	0	0	0	0	0	5.07845825829482	0	0	0	0	0	1.81774632198973	0.23379755750676	0	2.02211652569883	0	0	0	0	0	0
Glyma01g22780	0	0	0	0	0	0	0	0	0	0	0	0	0	0	0	0	0	0	0	0	0
Glyma01g22790	0	0	0	0	0	0	0	0	0	0	0	0	0	0	0	0	0	0	0	0	0
Glyma01g22800	44.0854479147579	25.2998040463035	20.833111832772	15.8117713093816	10.5058415208468	11.4265310811633	65.4202137123612	35.6867853902689	21.2497513284035	45.2843510455971	59.3176062411673	25.4484485078562	25.0163386532233	45.466872327834	37.4091557254284	4.37237713437119	35.26592400869	18.4229059352902	24.6347466125351	19.1395799076327	36.9786300327805
Glyma01g22810	0	0	0	0	0	0	0	0	0	0	0	0	0	0	0	0	0	0	0	0	0
Glyma01g22820	0	0	0.771596734547111	0	0	0	0.769649573086602	0.82992524163416	0	0	0	0	0.701392672520279	0	0	0	0	0	0	0	0
Glyma01g22830	5.75027581496842	16.6029964053867	24.6910955055075	18.4470665276118	28.5158555565841	17.7746039040319	21.5501880464249	19.9182057992199	13.2810945802522	42.1967816561245	16.1775289748638	16.3597168979075	33.1992531659599	23.7218464319134	16.1769322055907	56.8409027468255	35.26592400869	34.8541463640625	60.0471948680542	92.6355667529424	28.5743959344213
Glyma01g22840	0	0.790618876446984	1.54319346909422	0	1.50083450297811	0	0.769649573086602	2.48977572490248	0	2.05837959298168	3.59500643885862	1.81774632198973	0.935190230027039	1.97682053599278	0	2.91491808958079	0	0.995832753258928	0	0	0
Glyma01g22850	2.87513790748421	3.95309438223492	3.08638693818844	9.22353326380592	4.50250350893432	0	3.84824786543301	32.3670844237323	15.0519071909525	5.14594898245421	14.3800257554345	23.6307021858664	9.11810474276363	4.94205133998196	5.05529131424708	8.74475426874238	0	10.4562439092187	13.857044969551	8.4214151593584	28.5743959344213
Glyma01g22860	0	0	0	0	0	0	0	0	0	0	0	0	0	0	0	0	0	0	0	0	0
Glyma01g22870	0	0	0	0	0	0	0	0	0	0	0	0	0	0	0	0	0	0	0	0	0
Glyma01g22880	2.87513790748421	3.95309438223492	1.54319346909422	2.63529521823026	0	2.53922912914741	10.0054444501258	0	1.77081261070029	8.23351837192674	0	0	14.2616510079123	25.6986669679062	6.0663495770965	4.37237713437119	10.579777202607	13.4437421689955	18.4760599594013	21.4363294965486	33.6169363934368
Glyma01g22890	0	0	0	0	0	0	0	0	0	0	0	0	0	0	0	0	0	0	0	0	0
Glyma01g22900	0	0	0	0	0	0	0	0	0	0	0	0	0	0	0	0	0	0	0	0	0
Glyma01g22910	0	0	0	0	0	0	0	0	0	0	0	0	0	0	0	0	0	0	0	0	0
Glyma01g22920	0	0	0	0	1.50083450297811	0	0	0	0	0	0	0	0	0	0	0	0	0	0	0	0
Glyma01g22930	0	0	0	0	0	0	0	0	0.885406305350144	0	0	0	0	0	0	2.91491808958079	0	0	1.53967166328344	0	0
Glyma01g22940	0	0	0	0	0	0	0	0	0	0	0	0	0.23379755750676	0	0	0	0	0	0	0.765583196305309	0
Glyma01g22950	0	0	0	0	0	0	0	0	0	0	0	0	0	0	0	0	0	0	0	0	0
Glyma01g22960	0	0	0	0	0	0	0	0	0	0	0	0	0	0	0	0	0	0	0	0	0
Glyma01g22970	0	0	0	0	0	0	0	0	0	0	0	0	0	0	0	0	0	0	0	0	0
Glyma01g22980	2.87513790748421	2.37185662934095	0	1.31764760911513	6.00333801191243	2.53922912914741	2.30894871925981	4.1496262081708	2.65621891605043	3.08756938947253	3.59500643885862	0	3.74076092010816	1.97682053599278	4.04423305139767	0	1.7632962004345	1.49374912988839	0	0.765583196305309	3.36169363934368
Glyma01g22990	8.62541372245262	37.1590871930082	21.6047085673191	27.6705997914178	13.507510526803	7.61768738744222	7.69649573086602	39.0064863568055	46.9265341835576	18.5254163368352	32.3550579497276	49.0791506937226	56.5790089166359	24.7102566999098	18.1990487312895	0	8.8164810021725	12.9458257923661	7.69835831641721	4.59349917783185	7.56381068852328
Glyma01g23000	0.958379302494736	0	0	0	0	6.34807282286852	0	0.82992524163416	0	0	0	0	0.935190230027039	0	0	1.4574590447904	3.526592400869	0.995832753258928	3.07934332656688	1.53116639261062	2.52127022950776
Glyma01g23010	18.2092067474	11.0686642702578	19.2899183636778	9.22353326380592	7.50417251489054	22.8530621623267	14.6233418886454	14.1087291077807	7.08325044280115	21.6129857263077	26.9625482914397	23.6307021858664	9.58569985777715	17.7913848239351	14.1548156798918	30.6066399405983	19.3962582047795	19.9166550651786	24.6347466125351	26.0298286743805	11.7659277377029
Glyma01g23020	11.5005516299368	15.8123775289397	3.08638693818844	3.9529428273454	12.0066760238249	2.53922912914741	4.61789743851961	4.97955144980496	7.9686567481513	5.14594898245421	8.98751609714656	9.08873160994863	6.31253405268251	7.90728214397113	3.03317478854825	2.91491808958079	7.053184801738	3.48541463640625	4.61901498985032	6.12466557044247	2.52127022950776
Glyma01g23030	5.75027581496842	6.32495101157587	1.54319346909422	1.31764760911513	6.00333801191243	1.2696145645737	2.30894871925981	0.82992524163416	2.65621891605043	3.08756938947253	5.39250965828793	3.63549264397945	2.57177313257436	2.96523080398918	0	1.4574590447904	1.7632962004345	1.49374912988839	1.53967166328344	0.765583196305309	1.68084681967184
Glyma01g23040	1294.77043767039	600.079727223261	300.922726473373	386.070749470734	697.88804388482	693.209552257242	186.255196686958	503.764621671935	233.747264612438	461.077028827897	226.485405648093	425.352639345596	375.478877355856	659.269648753593	332.638168477458	593.185831229691	442.58734630906	730.443324515423	1234.81667395332	796.972107353827	1249.70961042601
Glyma01g23050	977.546888544631	440.37471418097	189.812796698589	267.482464650372	492.27371697682	552.282335589561	130.840427424722	366.826956802299	129.269320581121	290.231522610418	150.990270432062	292.657157840346	216.49653825126	414.143902290488	229.510225666818	476.58910764646	297.997057873431	493.435129239799	894.549236367679	570.359481247455	819.412824590022
Glyma01g23060	154.299067701652	155.751918660056	155.090943643969	191.058903321694	183.101809363329	156.162591442566	187.024846260044	216.610488066516	181.50829259678	206.867149094659	192.332844478936	232.671529214685	155.475375741995	143.319488859477	162.780380318756	231.735988121673	146.353584636064	171.781149937165	204.776331216698	157.710138438894	237.839824983565
Glyma01g23070	0	0	0	0	0	1.2696145645737	0	0	0	0	0	0	0.701392672520279	0	0	0	0	0	1.53967166328344	0	0
Glyma01g23100	0	0	0	0	0	0	0	0	0	0	0	0	0	0	0	0	0	0	0	0	0
Glyma01g23110	0	0	0	0	0	0	0	0	0	0	0	0	0	0	0	0	0	0	0	0	0
Glyma01g23120	0	0	0	0	0	0	0	0	0	0	0	0	0	0	0	0	0	0	0	0	0
Glyma01g23130	0	0	0	0	0	0	0	0	0	0	0	0	0	0	0	0	0	0	0	0	0
Glyma01g23140	57.5027581496842	52.9714647219479	60.1845452946746	83.0117993742533	79.5442286578397	123.152612763649	133.149376143982	76.3531222303428	69.0616918173113	96.7438408701392	55.7225998023087	98.1583013874452	75.5166110746834	149.249950467455	124.360166330478	196.756971046704	176.32962004345	107.549937351964	152.427494665061	192.161382272633	136.148592393419
Glyma01g23150	53.6692409397052	56.9245591041828	56.3265616219391	76.4235613286776	73.5408906459273	76.1768738744222	67.729162431621	72.203496022172	61.9784413745101	71.0140959578681	71.9001287771725	72.709852879589	54.474830899075	65.2350776877619	72.796194925158	78.7027884186814	65.2419594160765	68.2145435982365	63.1265381946211	57.4187397228982	59.6700620983503
Glyma01g23170	0	0	0	0	0	0	0	1.65985048326832	0.885406305350144	0	0	0	0	0	0	1.4574590447904	0	0	0	0	0.84042340983592
Glyma01g23180	64.2114132671473	81.4337442740393	68.6721093746929	67.2000280648717	66.0367181310368	68.55918648698	69.2684615777942	75.5231969887086	56.6660035424092	33.9632632841978	52.12759336345	99.9760477094349	60.319769836744	82.0380522437005	66.7298453480615	81.6177065082622	96.9812910238975	95.5999443128571	95.4596431235733	88.8076507714158	60.5104855081862
Glyma01g23210	27.7929997723473	26.8810417991974	27.777482443696	31.6235426187632	25.5141865506278	25.3922912914741	30.7859829234641	21.5780562824882	30.1038143819049	27.7881245052527	19.7725354137224	29.0839411518356	28.0557069008112	29.6523080398918	24.265398308386	36.4364761197599	40.5558126099935	34.8541463640625	24.6347466125351	31.3889110485177	32.7765129836009
Glyma01g23220	2.87513790748421	0.790618876446984	2.31479020364133	0	0	0	0.769649573086602	0.82992524163416	1.77081261070029	2.05837959298168	0	1.81774632198973	1.1689877875338	0.988410267996392	3.03317478854825	0	3.526592400869	0	1.53967166328344	0	2.52127022950776
Glyma01g23230	0	0	0	0	0	0	0	0	0	0	0	0	0	0	0	0	0	0	0	0	0
Glyma01g23240	0	0	0	0	0	1.2696145645737	0	0	0	0	0	0	0.46759511501352	0	1.01105826284942	1.4574590447904	0	0.995832753258928	0	0.765583196305309	0
Glyma01g23250	0	0	0	0	0	1.2696145645737	0	0	0	0	0	0	0.46759511501352	0	1.01105826284942	1.4574590447904	0	0.995832753258928	0	0	0
Glyma01g23270	0	0	0	0	0	0	0	0	0	0	0	0	0	0	0	0	0	0	0	0	0
Glyma01g23280	0	0	0	0	0	0	0	0	0	0	0	0	0	0	0	0	0	0	0	0	0
Glyma01g23290	0	0	0	0	0	0	0	0	0	0	0	0	0	0	0	0	0	0	0	0	0
Glyma01g23300	1.91675860498947	0	0	0	1.50083450297811	0	0	2.48977572490248	3.54162522140058	0	0	3.63549264397945	0.935190230027039	2.96523080398918	3.03317478854825	0	0	1.49374912988839	1.53967166328344	0	0
Glyma01g23310	0.958379302494736	2.37185662934095	2.31479020364133	1.31764760911513	6.00333801191243	1.2696145645737	1.5392991461732	0	0.885406305350144	0	3.59500643885862	0	3.27316580509464	2.96523080398918	0	0	3.526592400869	4.48124738966517	1.53967166328344	0.765583196305309	1.68084681967184
Glyma01g23320	0	0	0	0	0	0	0	0	0	0	0	0	0	0	0	0	0	0	0	0	0
Glyma01g23330	0	0	0	0	0	0	0	0	0	0	0	0	0	0	0	0	0	0	0	0	0
Glyma01g23340	0	0	0	0	0	1.2696145645737	0.769649573086602	0	0	0	0	0	0	1.97682053599278	7.07740783994591	0	0	0.995832753258928	0	0	0
Glyma01g23350	148.548791886684	241.13875731633	260.799696276923	267.482464650372	253.6410310033	322.482099401721	197.03029071017	203.331684200369	247.02835919269	265.530967494637	257.042960378392	178.139139554993	236.369330639334	155.180412075434	160.758263793057	166.150331106105	151.643473237367	146.885331105692	232.4904211558	169.193886383473	236.158978163893
Glyma01g23360	7.66703441995789	13.4405208995987	18.5183216291307	17.1294189184967	4.50250350893432	7.61768738744222	14.6233418886454	14.9386543494149	15.0519071909525	6.17513877894505	8.98751609714656	7.2709852879589	13.0926632203785	15.8145642879423	21.2322235198377	13.1171314031136	15.8696658039105	19.9166550651786	10.7777016429841	6.89024876674778	5.04254045901552
Glyma01g23370	0	0	0	0	0	0	0	0	0	0	0	0	0	0	0	0	0	0	0	0	0
Glyma01g23380	0	0	0	0	0	0	0	0	0	0	0	0	0	0	0	0	0	0	0	0	0
Glyma01g23390	10.5421723274421	13.4405208995987	18.5183216291307	15.8117713093816	10.5058415208468	7.61768738744222	6.92684615777942	9.95910289960993	12.395688274902	7.2043285754359	8.98751609714656	9.08873160994863	11.2222827603245	7.90728214397113	18.1990487312895	20.4044266270655	12.3430734030415	11.9499930391071	16.9363882961179	10.7181647482743	7.56381068852328
Glyma01g23400	0	0	0.771596734547111	0	0	0	0	0	0	0	0	0	1.40278534504056	0.988410267996392	2.02211652569883	0	0	0	0	0.765583196305309	0
Glyma01g23410	0.958379302494736	2.37185662934095	2.31479020364133	1.31764760911513	1.50083450297811	2.53922912914741	0.769649573086602	0	1.77081261070029	1.02918979649084	0	0	1.87038046005408	0.988410267996392	4.04423305139767	4.37237713437119	3.526592400869	3.98333101303571	6.15868665313376	0.765583196305309	0
Glyma01g23420	0.958379302494736	0	0.771596734547111	2.63529521823026	0	3.80884369372111	0	0	0	1.02918979649084	0	0	0.46759511501352	0	1.01105826284942	0	0	0	0	0	0
Glyma01g23430	0.958379302494736	3.95309438223492	3.85798367273555	0	6.00333801191243	1.2696145645737	1.5392991461732	0.82992524163416	0.885406305350144	2.05837959298168	3.59500643885862	3.63549264397945	2.57177313257436	1.97682053599278	4.04423305139767	1.4574590447904	1.7632962004345	2.98749825977678	4.61901498985032	0.765583196305309	0.84042340983592
Glyma01g23450	0	0	0	0	0	0	0	0	0	0	0	0	0	0	0	0	0	0	0	0	0
Glyma01g23500	134.173102349263	167.611201806761	149.689766502139	227.953036376918	157.587622812701	186.633340992334	213.192931744989	225.739665724492	209.841294367984	215.100667466586	192.332844478936	201.76984174086	157.111958644543	179.890668775343	176.935195998648	189.469675822752	178.092916243885	195.681136015379	218.633376186249	196.754881450464	179.850609704887
Glyma01g23700	0	0	0	0	0	0	0	0	0	0	0	0	0	0	0	0	0	0	0	0	0
Glyma01g23710	0	0	0	0	0	0	0	0	0	0	0	0	0	0	0	0	0	0	0	0	0
Glyma01g23720	0	0	0	0	0	0	0	0	0	0	0	0	0	0	0	0	0	0	0	0	0
Glyma01g23730	0	0.790618876446984	0	0	0	0	0	0	0	0	0	0	0	0	0	0	0	0	0	0	0
Glyma01g23740	0	0	0	0	0	0	0	0	0	0	0	0	0	0	0	0	0	0	0	0.765583196305309	0
Glyma01g23750	0	0	0	0	0	0	0	0	0	0	0	0	0	0	0	0	0	0	0	0	0
Glyma01g23760	336.391135175652	288.575889903149	246.910955055075	250.353045731875	237.131851470541	398.658973276143	249.366461680059	231.549142415931	246.14295288734	295.377471592872	312.7655601807	256.302231400551	256.943515699929	219.427079495199	240.631866558161	295.86418609245	241.571579459527	257.422766717433	284.839257707437	341.450105552168	304.233274360603
Glyma01g23770	23.0011032598737	22.9279474169625	24.6910955055075	17.1294189184967	15.0083450297811	17.7746039040319	15.392991461732	28.2174582155615	27.4475954658545	31.9048836912161	34.1525611691569	25.4484485078562	14.7292461229259	25.6986669679062	14.1548156798918	1.4574590447904	5.2898886013035	5.4770801429241	13.857044969551	8.4214151593584	8.4042340983592
Glyma01g23780	13.4173102349263	14.2311397760457	11.5739510182067	13.1764760911513	12.0066760238249	5.07845825829482	12.3143931693856	12.4488786245124	13.2810945802522	18.5254163368352	17.9750321942931	3.63549264397945	5.37734382265548	8.89569241196753	2.02211652569883	11.6596723583232	12.3430734030415	5.97499651955357	12.3173733062675	6.12466557044247	9.24465750819512
Glyma01g23790	1.91675860498947	0	3.08638693818844	0	1.50083450297811	16.5049893394581	3.84824786543301	0.82992524163416	0	0	3.59500643885862	0	1.87038046005408	0.988410267996392	3.03317478854825	8.74475426874238	19.3962582047795	13.941658545625	4.61901498985032	13.7804975334956	5.04254045901552
Glyma01g23810	0	0	0	0	0	0	0	0	0	0	0	0	0	0	0	0	0	0	0	0	0
Glyma01g23820	33.5432755873158	56.1339402277358	77.1596734547111	59.2941424101809	60.0333801191243	73.6376447452748	76.1953077355736	56.4349164311229	84.1135990082637	83.3643735157582	70.1026255577431	79.9808381675479	60.319769836744	74.1307700997294	55.6082044567179	61.2132798811966	79.3483290195525	50.2895540395758	55.4281798782039	84.9797347898893	57.1487918688425
Glyma01g23830	46.0022065197473	41.9028004516901	37.8082399928084	32.9411902278783	34.5191935684965	43.1668951955059	44.6396752390229	42.3261873233422	42.4995026568069	25.7297449122711	41.3425740468742	45.4436580497431	33.1992531659599	31.6291285758845	39.4312722511272	39.3513942093407	47.6089974117315	36.3478954939509	38.491791582086	45.1694085820132	31.9360895737649
Glyma01g23840	0	0	0	0	0	0	0	0	0	0	0	0	0	0	0	0	0	0	0	0	0
Glyma01g23850	0	0	0	0	0	0	0	0	0	0	0	0	0	0	0	0	0	0	0	0	0
Glyma01g23860	0	0	0	0	0	0	0	0	0	0	0	0	0	0	0	0	0	0	0	0	0
Glyma01g23870	90.0876544345052	95.664884050085	67.9005126401457	146.25888461178	196.609319890132	185.363726427761	38.4824786543301	48.1356640147813	48.6973467942579	83.3643735157582	50.3300901440207	92.705062421476	101.701937515441	51.3973339358124	64.7077288223627	59.7558208364063	56.425478413904	36.8458118705803	87.7612848071561	65.8401548822566	112.616736918013
Glyma01g23880	0.958379302494736	0	0	0	0	0	0	0	0	0	0	0	0	0	0	0	0	0	0	0	0
Glyma01g23890	0	0	0	0	0	0	0	0	0	0	0	0	0	0	0	0	0	0	0	0	0
Glyma01g24100	304.764618193326	433.259144292947	425.921397470005	391.341339907194	301.6677350986	274.23674594792	364.044248069963	386.745162601519	375.412273468461	371.537516533194	366.69065676358	419.899400379627	391.610908823823	379.549542910614	428.688703448153	415.375827765263	313.866723677341	310.699819016785	372.600542514593	262.595036332721	243.722788852417
Glyma01g24110	0	0	0	0	0	0	0	0	0	0	0	0	0	0	0	0	0	0	0	0	0
Glyma01g24120	3.83351720997894	0.790618876446984	2.31479020364133	1.31764760911513	0	1.2696145645737	0.769649573086602	0.82992524163416	2.65621891605043	6.17513877894505	3.59500643885862	1.81774632198973	2.80557069008112	0.988410267996392	2.02211652569883	201.129348181075	91.691402422594	36.3478954939509	331.02940760594	111.00956346427	100.85080918031
Glyma01g24130	0	0	0	0	0	0	0	0	0	0	0	0	0	0	0	0	0	0	0	0	0
Glyma01g24140	0	0	0	0	0	0	0	0	0.885406305350144	0	0	0	0	0	0	0	0	0	0	0	0.84042340983592
Glyma01g24150	71.8784476871052	49.80898921616	40.1230301964498	48.7529615372599	27.0150210536059	45.7061243246533	57.7237179814952	43.9860378066105	53.1243783210087	63.8097673824322	89.8751609714656	99.9760477094349	29.4584922458517	57.3277955437907	41.4533887768261	96.1922969561662	89.9281062221595	76.6791220009374	106.237344766557	112.54072985688	95.8082687212948
Glyma01g24160	1.91675860498947	0	0.771596734547111	2.63529521823026	0	3.80884369372111	1.5392991461732	0	2.65621891605043	0	0	1.81774632198973	0.23379755750676	1.97682053599278	0	1.4574590447904	0	0	3.07934332656688	0	0
Glyma01g24360	556.818374749442	585.848587447215	841.040440656351	789.270917859964	490.772882473841	1119.80004595401	588.781923411251	555.219986653253	428.53665178947	731.753945304989	1152.19956365419	467.160804751359	531.188050655358	846.079189404912	572.25897677277	655.856570155678	837.565695206388	349.039380017254	954.596431235733	1513.5579790956	1034.56121750802
Glyma01g24370	0	0	0	0	0	0	0	0	0	0	0	0	0	0	0	0	0	0	0	0	0
Glyma01g24380	0	0	0	0	0	0	0	0	0	0	0	0	0	0	0	0	0	0	0	0	0
Glyma01g24390	0	0	0	0	0	0	0	0	0	0	0	0	0	0	0	0	0	0	0	0	0
Glyma01g24400	0	0	0	0	0	0	0	0	0	0	0	0	0	0	0	0	0	0	0	0	0
Glyma01g24420	3.83351720997894	6.32495101157587	11.5739510182067	5.27059043646053	6.00333801191243	3.80884369372111	12.3143931693856	9.95910289960993	13.2810945802522	6.17513877894505	14.3800257554345	9.08873160994863	11.689877875338	14.8261540199459	11.1216408913436	8.74475426874238	5.2898886013035	11.4520766624777	6.15868665313376	6.12466557044247	0
Glyma01g24430	106.380102576916	98.036740679426	101.079172225672	126.494170475053	121.567594741227	93.9514777784541	88.5097009049593	98.7611037544651	96.5092872831657	89.5395122947033	98.8626770686121	123.606749895301	126.484478611157	131.45856564352	102.116884547791	97.6497560009566	107.561068226505	91.1186969231919	95.4596431235733	80.3862356120574	86.5636112130997
Glyma01g24450	0	0	1.54319346909422	0	1.50083450297811	0	1.5392991461732	0	0.885406305350144	0	0	3.63549264397945	0.701392672520279	0	0	1.4574590447904	0	0	0	0.765583196305309	1.68084681967184
Glyma01g24470	0	0	0	0	0	0	0	0	0	0	0	0	0	0	0	0	0	0	0	0	0
Glyma01g24480	0	0	0	0	1.50083450297811	0	0.769649573086602	0	0.885406305350144	1.02918979649084	0	0	0.701392672520279	0	0	0	0	0	0	0	0.84042340983592
Glyma01g24490	0	0.790618876446984	0	0	0	0	2.30894871925981	0	0	0	0	1.81774632198973	0	0	0	0	1.7632962004345	0	0	2.29674958891593	0
Glyma01g24510	94.8795509469789	93.2930274207441	103.393962429313	86.9647422015987	87.0484011727303	99.0299360367489	85.4311026126129	99.5910289960993	100.936318809916	91.597891887685	86.2801545326069	98.1583013874452	80.8939548973389	75.1191803677258	89.9841853935981	128.256395941555	91.691402422594	93.6082788063392	98.5389864501402	88.0420675751105	81.5210707540842
Glyma01g24520	288.472170050916	274.344750127103	291.663565658808	254.30598855922	333.18525966114	204.407944896366	250.905760826232	322.010993754054	318.746269926052	297.435851185853	271.422986133826	249.031246112592	280.557069008112	289.604208522943	226.477050878269	236.108365256044	201.015766849533	263.397763236986	209.395346206548	157.710138438894	228.59516747537
Glyma01g24530	163.8828607266	88.5493141620622	92.5916081456533	92.2353326380592	108.060084214424	206.947174025514	79.27390602792	77.1830474719769	61.9784413745101	73.0724755508498	70.1026255577431	101.793794031425	99.3639619403729	91.9221549236645	140.537098536069	85.9900836426334	126.957326431284	73.6916237411607	89.3009564704396	113.306313053186	113.457160327849
Glyma01g24540	0	0	0	0	1.50083450297811	0	0	0	0	0	0	0	0.23379755750676	0	1.01105826284942	0	0	0	1.53967166328344	0	0.84042340983592
Glyma01g24550	88.1708958295157	90.1305519149561	118.054300385708	135.717703738859	117.065091232292	121.882998199076	98.5151453550851	83.8224494050502	123.07147644367	100.860600056103	80.887644874319	105.429286675404	121.808527461022	121.574462963556	66.7298453480615	69.958034149939	52.898886013035	65.7249617150892	93.9199714602899	91.8699835566371	94.127421901623
Glyma01g24560	0	0	0	0	0	0	0	0	0	0	0	0	0	0	0	0	0	0	0	0	0
Glyma01g24570	60.3778960571684	51.3902269690539	56.3265616219391	55.3411995828355	57.0317111131681	68.55918648698	60.032666700755	53.9451407062204	41.6140963514568	41.1675918596337	57.520103021738	50.8968970157123	53.3058431115412	58.3162058117871	39.4312722511272	93.2773788665854	45.845701211297	61.7416307020535	49.2694932250701	72.7304036490043	64.7126025573658
Glyma01g24580	0	0	0	0	0	0	0	0	0	0	0	0	0	0	0	0	0	0	0	0	0
Glyma01g24590	46.9605858222421	35.5778494401143	39.3514334619027	34.2588378369934	39.0216970774308	24.1226767269004	40.0217778005033	33.1970096653664	38.9578774354063	41.1675918596337	44.9375804857328	39.990419083774	36.2386214135478	38.5480004518593	35.3870391997296	14.574590447904	37.0292202091245	38.3395610004687	36.9521199188026	30.6233278522124	40.3403236721241
Glyma01g24600	0	0	0	0	0	0	0	0	0	0	0	0	0	0	0	0	0	0	0	0	0
Glyma01g24610	0	0	0	0	0	0	0	0	0	0	0	0	0	0	0	0	0	0	0	0	0
Glyma01g24620	0	0	0	0	0	0	0	0	0	0	0	0	0	0	0	0	0	0.497916376629464	0	0	0
Glyma01g24650	125.54768862681	183.4235793357	215.275488938644	332.047197497013	304.669404104556	285.663277029083	233.203820645241	161.835422118661	254.997015940842	193.487681740278	246.257941061816	167.232661623055	267.932000902747	210.531387083231	290.173721437782	224.448692897721	229.228506056485	147.881163858951	207.855674543265	203.645130217212	166.403835147512
Glyma01g24670	41.2103100072736	36.3684683165612	44.7526106037324	36.8941330552237	28.5158555565841	31.7403641143426	34.6342307888971	48.1356640147813	32.7600332979553	36.0216428771795	44.9375804857328	43.6259117277534	29.224694688345	41.5132312558485	27.2985730969342	48.0961484780831	35.26592400869	42.8208083901339	75.4439115008886	55.1219901339822	36.1382066229445
Glyma01g24680	0	0	0	0	0	0	0	0	0	0	0	0	0	0	0	0	0	0.497916376629464	0	0	0
Glyma01g24690	0	0	0	0	0	0	0	0	0	0	0	0	0	0	0	0	0	0	0	0	0
Glyma01g24700	0	0	0	0	0	0	0	0	0	0	0	0	0	0	0	0	0	0	0	0	0
Glyma01g24710	33.5432755873158	56.1339402277358	24.6910955055075	15.8117713093816	6.00333801191243	41.8972806309322	13.0840427424722	18.2583553159515	23.9059702444539	16.4670367438535	16.1775289748638	83.6163308115274	17.7686143705137	27.675487503899	35.3870391997296	16.0320494926944	38.792516409559	32.8624808575446	26.1744182758185	17.6084135150221	21.010585245898
Glyma01g24720	0	0.790618876446984	0	0	0	0	0	0.82992524163416	2.65621891605043	0	0	0	0	0	0	0	0	0.497916376629464	0	0	0
Glyma01g24730	0	0	0	0	0	0	0	0	0	0	0	0	0	0	0	0	0	0	0	0	0
Glyma01g24750	0	0	0	0	0	0	0	0	0	0	0	0	0	0	0	0	0	0	0	0	0
Glyma01g24760	0	0	0	0	0	0	0	0	0	0	0	0	0	0	0	0	0	0	0	0	0
Glyma01g24770	0.958379302494736	0	0	0	0	0	0	0	0	0	0	0	0	0	0	0	0	0	0	0	0
Glyma01g24780	0	0	0	0	0	0	0	0	0	0	0	0	0	0	0	0	0	0	0	0	0
Glyma01g24790	0	0	0	0	0	0	0	0	0	0	0	0	0	0	0	0	0	0	0	0	0
Glyma01g24800	0	0	0	0	0	0	0	0	0	0	0	0	0	0	0	0	0	0	0	0	0
Glyma01g24810	0	0	0	0	0	0	0	0	0	0	0	0	0	0	0	0	0	0	0	0	0
Glyma01g24820	40.2519307047789	37.9497060694552	30.0922726473373	28.9882474005329	21.0116830416935	62.2111136641115	109.290239378298	67.223944572367	30.1038143819049	32.934073487707	39.5450708274449	125.424496217291	14.7292461229259	53.3741544718052	67.7409036109109	40.8088532541311	91.691402422594	45.3103902732812	30.7934332656688	50.5284909561504	38.6594768524523
Glyma01g24830	0	0	0	0	0	0	0	0	0	0	0	0	0	0	0	0	0	0	0	0	0
Glyma01g24850	0	0	0	0	0	0	0	0.82992524163416	0	0	1.79750321942931	0	0	0	0	0	0	0	0	0	0
Glyma01g24870	3.83351720997894	8.69680764091682	3.08638693818844	1.31764760911513	7.50417251489054	1.2696145645737	0	9.12917765797576	4.42703152675072	5.14594898245421	10.7850193165759	3.63549264397945	9.35190230027039	3.95364107198557	4.04423305139767	4.37237713437119	3.526592400869	7.46874564944196	4.61901498985032	0	10.085080918031
Glyma01g24880	466.730720314936	268.019799115527	179.01044241493	127.811818084168	258.143534512235	116.804539940781	96.2061966358253	111.209982378978	149.633665604174	167.757936828007	68.3051223383138	163.597168979075	170.906014537441	204.600925475253	172.89096294725	367.27967928718	246.86146806083	221.074871223482	290.99794436057	327.669608018672	365.584183278625
Glyma01g24890	0	0	0	0	0	0	0	0	0	0	0	0	0	0	0	0	0	0	0	0	0
Glyma01g24900	160.049343516621	156.542537536503	165.121701193082	147.576532220895	172.595967842482	166.319507959155	147.772718032628	161.835422118661	122.18607013832	144.086571508718	152.787773651491	176.321393233003	144.019295424164	134.423796447509	157.725089004509	142.830986389459	165.749842840843	145.391581975803	137.030778032226	179.146467935442	167.244258557348
Glyma01g24920	0	0	1.54319346909422	1.31764760911513	0	0	0	0	0.885406305350144	0	0	1.81774632198973	0	0	0	0	0	1.49374912988839	0	0	0
Glyma01g24950	1812.29526101755	1673.74016143826	1500.75564869413	1330.82408520628	1283.21350004628	1606.06242418574	3126.31656587778	1359.41754579675	1305.08889408611	1782.55672752214	2045.55866371056	1935.89983291906	1206.16159917737	1254.29263008742	1258.76753724752	3833.11728779874	4334.182060668	3639.76871316138	3484.27697401043	3122.04827453305	3058.30078839291
Glyma01g24960	2.87513790748421	0.790618876446984	0	1.31764760911513	0	2.53922912914741	5.38754701160622	0	0	0	0	0	0.23379755750676	0.988410267996392	3.03317478854825	1.4574590447904	1.7632962004345	1.99166550651786	0	0.765583196305309	0.84042340983592
Glyma01g24970	0	0	0	0	0	0	0	0	0	0	0	0	0	0	0	0	0	0	0	0	0
Glyma01g24980	0	0	0	0	0	0	0	0	0	0	0	0	0	0	0	0	0	0	0	0	0
Glyma01g24990	13.4173102349263	15.0217586524927	14.6603379563951	13.1764760911513	18.0100140357373	11.4265310811633	21.5501880464249	24.8977572490248	24.791376549804	32.934073487707	17.9750321942931	27.2661948298459	19.8727923880746	13.8377437519495	23.2543400455366	8.74475426874238	15.8696658039105	12.4479094157366	13.857044969551	9.95258155196901	17.6488916065543
Glyma01g25000	5.75027581496842	5.53433213512889	6.17277387637689	5.27059043646053	9.00500701786865	11.4265310811633	27.7073846311177	11.6189533828782	15.0519071909525	18.5254163368352	8.98751609714656	1.81774632198973	7.24772428270955	7.90728214397113	16.1769322055907	7.28729522395198	21.159554405214	7.96666202607142	9.23802997970065	11.4837479445796	13.4467745573747
Glyma01g25010	55.5859995446947	27.6716606756444	47.8389975419209	43.4823711007993	48.0267040952995	49.5149680183744	63.1112649931014	50.6254397396838	38.9578774354063	56.6054388069963	70.1026255577431	32.7194337958151	45.5905237138182	64.2466674197655	46.5086800910732	39.3513942093407	52.898886013035	64.2312125852008	55.4281798782039	62.01223890073	48.7445577704833
Glyma01g25030	0	0	0	0	0	1.2696145645737	0	0	0	0	0	0	0	0	0	1.4574590447904	5.2898886013035	0.995832753258928	7.69835831641721	10.7181647482743	7.56381068852328
Glyma01g25040	601.862201966694	319.410026084581	293.206759127902	354.44720685197	594.330463179331	1005.53473514237	257.062957410925	220.760114274687	218.695357421486	244.94717156482	235.47292174524	216.311812316777	333.161519447133	333.094260314784	460.031509596484	256.51279188311	442.58734630906	244.974857301696	1065.45279099214	777.066944249888	577.370882557277
Glyma01g25050	0	0	0.771596734547111	1.31764760911513	1.50083450297811	1.2696145645737	0	0.82992524163416	0.885406305350144	0	0	0	1.87038046005408	1.97682053599278	2.02211652569883	0	0	0.995832753258928	0	2.29674958891593	0
Glyma01g25060	0	0	0	0	0	0	0	0	0	0	0	0	0	0	0	0	0	0	0	0	0
Glyma01g25260	0	0	1.54319346909422	0	0	0	0	0	0	0	0	0	0.23379755750676	0	1.01105826284942	0	0	0	0	0	0
Glyma01g25270	1046.55019832425	1410.46407558142	1128.07442590788	1458.63590329045	1419.78943981729	1534.96400856961	1135.23312030274	1108.78012282324	1038.58159617572	1034.3357454733	1245.66973106451	1188.80609458128	1184.41842632924	1232.5476041915	1395.26040273219	1126.61584162298	772.323735790311	873.843240984709	1113.18261255393	868.936927806526	952.199723344097
Glyma01g25690	2.87513790748421	2.37185662934095	1.54319346909422	0	1.50083450297811	3.80884369372111	4.61789743851961	0.82992524163416	1.77081261070029	3.08756938947253	3.59500643885862	0	0.46759511501352	4.94205133998196	0	0	1.7632962004345	3.98333101303571	7.69835831641721	1.53116639261062	1.68084681967184
Glyma01g25700	0	0	0	0	0	0	0	0	0	0	0	0	0	0	0	0	0	0	0	0	0
Glyma01g25710	29.7097583773368	26.8810417991974	32.4070628509787	22.4000093549572	33.0183590655184	11.4265310811633	13.8536923155588	43.1561125649763	38.0724711300562	40.1384020631428	43.1400772663035	34.5371801178048	43.0187505812438	24.7102566999098	21.2322235198377	10.2022133135328	12.3430734030415	21.9083205716964	15.3967166328344	6.89024876674778	26.0531257049135
Glyma01g25750	10.5421723274421	14.2311397760457	26.2342889746018	35.5764854461086	33.0183590655184	25.3922912914741	20.0108889002517	26.5576077322931	38.0724711300562	24.7005551157802	21.5700386331517	10.9064779319384	23.8473508656895	13.8377437519495	9.09952436564475	5.82983617916159	12.3430734030415	10.4562439092187	9.23802997970065	11.4837479445796	5.88296386885144
Glyma01g25760	0	0	0	0	0	0	0	0	0	0	0	0	0	0	0	0	0	0	0	0	0
Glyma01g25770	0	0	0	0	0	0	0	0	0	0	0	0	0	0	0	0	0	0	0	0	0
Glyma01g25780	0	0	0	0	0	0	0	0	0	0	0	0	0	0	0	0	0	0	0	0	0
Glyma01g25790	0	0	0	0	0	0	0	0	0	0	0	0	0	0	0	0	0	0	0	0	0
Glyma01g25800	0	0	0	0	0	0	0	0	0	0	0	0	0	0	0	0	0	0.995832753258928	0	0	0
Glyma01g25810	0	0	0	0	0	0	0	0	0	0	0	0	0	0	0	0	0	0	0	0	0
Glyma01g25820	0	0	0	0	0	0	0	0	0	0	0	0	0	0	0	0	0	0	0	0	0
Glyma01g25830	54.6276202421999	75.1087932624635	38.5798367273555	47.4353139281447	61.5342146221024	71.0984156161274	33.8645812158105	46.475813531513	42.4995026568069	38.0800224701612	17.9750321942931	45.4436580497431	43.9539408112708	60.2930263477799	55.6082044567179	21.8618856718559	24.686146806083	29.3770662211384	52.348836551637	36.7479934226548	43.7020173114678
Glyma01g25840	0.958379302494736	0	2.31479020364133	0	3.00166900595622	0	0	0.82992524163416	0.885406305350144	0	0	0	0.935190230027039	0	1.01105826284942	0	0	0	0	0	0
Glyma01g25850	0	0	0	0	0	0	0	0	0	1.02918979649084	0	0	0.23379755750676	0	0	0	0	5.4770801429241	0	0	0
Glyma01g25860	0	0	0	0	0	0	0	0	0	0	0	0	0	0	0	0	0	0	0	0	0
Glyma01g25870	0.958379302494736	0.790618876446984	0.771596734547111	2.63529521823026	1.50083450297811	0	0	1.65985048326832	0	0	0	0	0.701392672520279	0.988410267996392	0	0	0	0	0	0.765583196305309	1.68084681967184
Glyma01g25880	0	0	0	0	0	0	0	0	0	0	0	0	0	0	0	0	0	0	0	0	0
Glyma01g25890	46.0022065197473	43.4840382045841	27.777482443696	101.458865901865	55.53087661019	121.882998199076	20.0108889002517	19.9182057992199	23.9059702444539	26.7589347087619	12.5825225360052	34.5371801178048	23.8473508656895	85.9916933156861	83.9178358165016	13.1171314031136	26.4494430065175	36.3478954939509	15.3967166328344	23.7330790854646	35.2977832131086
Glyma01g25900	0	0	0	0	0	0	0	0	0	0	0	0	0	0	0	0	0	0	0	0	0
Glyma01g25910	0.958379302494736	3.95309438223492	2.31479020364133	2.63529521823026	0	1.2696145645737	0.769649573086602	0	0	0	1.79750321942931	3.63549264397945	0.701392672520279	0	0	74.3304112843102	98.7445872243321	13.4437421689955	277.140899391019	100.291398715995	89.9253048524434
Glyma01g25920	0	0	0	0	0	0	0	0	0	0	0	0	0	0	0	0	0	0	0	0	0
Glyma01g25930	26.8346204698526	6.32495101157587	11.5739510182067	15.8117713093816	13.507510526803	19.0442184686056	12.3143931693856	4.97955144980496	2.65621891605043	5.14594898245421	8.98751609714656	3.63549264397945	29.224694688345	44.4784620598376	40.4423305139767	26.2342628062271	28.212739206952	15.9333240521428	41.5711349086529	38.2791598152654	36.9786300327805
Glyma01g25940	364.184134948	358.150351030484	577.154357441239	606.117900192961	574.819614640615	700.827239644684	581.855077253471	536.961631337302	485.202655331879	530.032745192784	566.213514120233	459.889819463401	578.181359714217	449.726671938358	472.164208750677	546.547141796399	500.776120923398	345.056049004218	443.425439025631	666.822963981924	599.221891213011
Glyma01g25960	0.958379302494736	4.7437132586819	3.08638693818844	0	6.00333801191243	0	3.07859829234641	0	1.77081261070029	0	0	10.9064779319384	0.935190230027039	0	1.01105826284942	26.2342628062271	5.2898886013035	11.9499930391071	4.61901498985032	9.18699835566371	2.52127022950776
Glyma01g25970	6.70865511746315	7.90618876446984	3.85798367273555	1.31764760911513	3.00166900595622	2.53922912914741	3.84824786543301	2.48977572490248	2.65621891605043	9.26270816841758	3.59500643885862	14.5419705759178	1.63658290254732	5.93046160797835	1.01105826284942	0	0	2.48958188314732	1.53967166328344	3.82791598152654	5.88296386885144
Glyma01g25980	0	0	0	0	0	0	0	0	0	0	0	0	0	0	0	0	0	0	0	0	0
Glyma01g25990	0	0	2.31479020364133	0	1.50083450297811	0	0	3.31970096653664	0	2.05837959298168	0	0	0.935190230027039	0	0	2.91491808958079	0	1.49374912988839	1.53967166328344	0	0
Glyma01g26000	0.958379302494736	1.58123775289397	0	0	0	0	0	0.82992524163416	0	0	0	0	0.701392672520279	0	0	0	0	0.995832753258928	0	0	0
Glyma01g26010	16.2924481424105	11.8592831467048	13.888741221848	5.27059043646053	6.00333801191243	3.80884369372111	6.15719658469282	24.0678320073907	9.73946935885159	4.11675918596337	7.19001287771725	1.81774632198973	7.24772428270955	12.8493334839531	9.09952436564475	8.74475426874238	7.053184801738	21.4104041950669	12.3173733062675	6.89024876674778	16.8084681967184
Glyma01g26220	184.967205381484	366.8471586714	590.27150192854	461.176663190296	534.297083060207	723.680301807011	1050.57166726321	464.75813531513	524.160532767285	835.702114750564	666.873694408275	399.90419083774	614.887576242778	721.539495637366	701.674434417495	752.048867111845	1008.60542664853	500.903874889241	706.709293447099	1075.64439080896	1068.17815390145
Glyma01g26230	4.79189651247368	2.37185662934095	2.31479020364133	0	1.50083450297811	1.2696145645737	0	0	0	0	0	5.45323896596918	0.23379755750676	0.988410267996392	0	1.4574590447904	0	0.497916376629464	0	1.53116639261062	0
Glyma01g26250	0	0	0	0	0	0	0	0	0	0	0	0	0	0	0	0	0	0	0	0	0
Glyma01g26280	0	0	0	0	0	0	0	0	0	0	0	0	0	0	0	0	0	0	0	0	0
Glyma01g26300	225.219136086263	334.431784737074	300.151129738826	314.917778578516	322.679418140293	319.942870272573	202.417837721776	239.848394832272	216.924544810785	186.283353164842	226.485405648093	229.036036570705	255.306932797382	243.148925927112	233.554458718215	294.40672704766	174.566323843016	139.41658545625	246.347466125351	240.393123639867	205.063311999964
Glyma01g26310	0	0	0	0	0	0	0	0	0	0	0	0	0	0	0	0	0	0	0	0	0
Glyma01g26320	0	0	0	0	0	0	0	0	0	0	0	0	0	0	0	0	0	0	0	0	0
Glyma01g26330	0	0	0	0	0	0	0	0	0	0	0	0	0	0.988410267996392	0	0	0	0.995832753258928	0	0	0
Glyma01g26340	44.0854479147579	70.3650800037815	77.9312701892582	48.7529615372599	66.0367181310368	62.2111136641115	50.0272222506292	103.74065520427	82.3427863975634	57.6346286034872	50.3300901440207	67.2566139136198	57.9817942616764	52.3857442038088	27.2985730969342	24.7768037614367	35.26592400869	27.3854007146205	38.491791582086	29.857744655907	31.095666163929
Glyma01g26350	170.591515844063	137.567684501775	148.918169767592	135.717703738859	126.070098250161	189.172570121482	142.385171021021	121.999010520222	138.123383634623	171.874696013971	125.825225360052	145.419705759178	156.878161087036	140.354258055488	123.349108067629	109.30942835928	118.140845429112	147.881163858951	138.57044969551	120.196561819933	163.042141508168
Glyma01g26360	0	0	0	0	1.50083450297811	0	0.769649573086602	0	0	0	0	0	0	0	2.02211652569883	14.574590447904	15.8696658039105	0	4.61901498985032	9.95258155196901	4.2021170491796
Glyma01g26370	0	0.790618876446984	0	0	0	0	0.769649573086602	0	0	0	0	0	0.46759511501352	0	1.01105826284942	0	0	0	0	0	0
Glyma01g26570	958.379302494736	108.314786073237	50.9253844801093	9.22353326380592	192.106816381198	212.025632283809	32.3252820696373	5.80947669143912	7.08325044280115	20.5837959298168	0	16.3597168979075	27.3543142282909	47.4436928638268	57.6303209824167	17.4895085374848	89.9281062221595	64.2312125852008	141.649793022077	150.054306475841	150.43579036063
Glyma01g26580	0	0	0	0	0	0	0	0	0	0	0	0	0	0	0	0	1.7632962004345	0	0	0	0
Glyma01g26590	20.1259653523895	9.4874265173638	19.2899183636778	25.0353045731875	18.0100140357373	5.07845825829482	11.544743596299	27.3875329739273	20.3643450230533	9.26270816841758	14.3800257554345	7.2709852879589	10.0532949727907	23.7218464319134	15.1658739427412	17.4895085374848	14.106369603476	16.9291568054018	10.7777016429841	7.65583196305309	4.2021170491796
Glyma01g26600	64.2114132671473	62.4588912393117	43.9810138691853	42.1647234916842	51.0283731012557	48.2453534538007	53.1058205429756	59.7546173976596	66.4054729012608	33.9632632841978	68.3051223383138	69.0743602356096	56.1114138016223	33.6059491118773	41.4533887768261	43.7237713437119	77.585032819118	69.7082927281249	50.8091648883536	48.9973245635398	56.3083684590066
Glyma01g26610	0	0	0	0	0	0	0	0	0	0	0	0	0	0	0	0	0	0	0	0	0
Glyma01g26620	0	0	0	0	0	0	0	0	0	0	0	0	0.23379755750676	0	0	0	1.7632962004345	0	0	0	1.68084681967184
Glyma01g26630	0	0	0	0	0	0	0	0	0	0	0	1.81774632198973	0	0	0	0	0	0	0	0	0
Glyma01g26640	0	0	0	0	0	0	0	0	0	0	0	0	0	1.97682053599278	0	1.4574590447904	1.7632962004345	0.497916376629464	1.53967166328344	0.765583196305309	0
Glyma01g26650	23.9594825623684	25.2998040463035	33.9502563200729	44.8000187099145	51.0283731012557	25.3922912914741	26.9377350580311	40.6663368400739	32.7600332979553	25.7297449122711	26.9625482914397	23.6307021858664	34.8358360685072	31.6291285758845	52.5750296681697	18.9469675822752	12.3430734030415	21.9083205716964	36.9521199188026	20.6707463002433	20.1701618360621
Glyma01g26660	0	0	0	0	0	0	0	0	0	0	0	0	0	0	0	0	0	0	0	0	0
Glyma01g26670	10.5421723274421	12.6499020231517	19.2899183636778	13.1764760911513	7.50417251489054	3.80884369372111	13.8536923155588	10.7890281412441	16.8227198016527	15.4378469473626	25.1650450720104	10.9064779319384	12.8588656628718	4.94205133998196	5.05529131424708	58.2983617916159	7.053184801738	12.4479094157366	15.3967166328344	19.1395799076327	12.6063511475388
Glyma01g26680	0	0	0	1.31764760911513	0	0	0	0	0	0	0	0	0	0	0	0	0	0	0	0	0
Glyma01g26690	515.608064742168	539.202073736843	533.173343572054	393.976635125424	523.79124153936	253.922912914741	485.648880617646	1130.35817910573	663.169322707258	635.01010443485	557.225998023087	841.616547081243	712.14736016559	499.147185338178	418.578120819658	600.473126453643	359.712424888638	706.543338437209	287.918601034003	166.131553598252	298.350310491751
Glyma01g26700	216.59372236381	181.051722706359	200.615150982249	200.2824365855	216.120168428848	237.417923575283	240.900316376107	313.711741337713	211.612106978684	202.750389908696	210.307876673229	258.119977722541	211.119194428604	204.600925475253	247.709274398107	252.140414748739	289.180576871258	259.91234860058	234.030092819083	301.639779344292	228.59516747537
Glyma01g26710	0	0	0	0	0	0	0	0	0	0	0	0	0	0	0	0	0	0	0	0	0
Glyma01g26730	0	0	0	0	0	0	0	0	0	0	0	0	0	0	0	0	0	0	0	0	0
Glyma01g26740	0	0.790618876446984	0	1.31764760911513	0	1.2696145645737	0.769649573086602	0	0	0	0	0	0	0	0	0	0	0	0	0.765583196305309	0.84042340983592
Glyma01g26750	44.0854479147579	15.8123775289397	13.1171444873009	40.8470758825691	12.0066760238249	106.647623424191	114.677786389904	37.3466358735372	16.8227198016527	52.488679621033	41.3425740468742	43.6259117277534	32.7316580509464	27.675487503899	25.2764565712354	151.575740658201	174.566323843016	140.412418209509	374.140214177876	377.432515778517	230.276014295042
Glyma01g26760	0.958379302494736	0.790618876446984	0	1.31764760911513	1.50083450297811	0	3.84824786543301	0.82992524163416	0.885406305350144	1.02918979649084	1.79750321942931	3.63549264397945	0.701392672520279	2.96523080398918	1.01105826284942	0	3.526592400869	1.99166550651786	12.3173733062675	2.29674958891593	3.36169363934368
Glyma01g26770	0	0	0	0	0	0	0	0	0	0	0	0	0	0	0	0	0	1.49374912988839	0	0	0
Glyma01g26780	1.91675860498947	0	0.771596734547111	1.31764760911513	0	2.53922912914741	3.07859829234641	1.65985048326832	0	3.08756938947253	0	3.63549264397945	1.1689877875338	0	1.01105826284942	5.82983617916159	1.7632962004345	3.98333101303571	3.07934332656688	3.06233278522124	4.2021170491796
Glyma01g26800	0	0	0	0	0	0	0	0	0	0	0	0	0	0	0	0	0	0	0	0	0
Glyma01g26820	0	0	0	0	0	0	0	0	0	0	0	0	0	0	0	0	0	0	0	0	0
Glyma01g26830	0	0	0	0	0	0	0.769649573086602	0	0	0	0	0	0	0	1.01105826284942	0	0	0	0	0	0.84042340983592
Glyma01g26840	289.43054935341	338.384879119309	286.262388516978	299.106007269135	271.651045039038	440.556253907075	270.916649726484	277.19503070581	224.893201558937	302.581800168308	298.385534425266	307.199128416264	524.174123930155	493.2167237302	603.601782921102	817.634524127412	791.719993995091	948.032781102499	1579.70312652881	1299.96026732641	1120.28440531128
Glyma01g26850	0	0	0	0	0	0	0	0	0	0	0	0	0	0	0	0	0	0	0	0	0
Glyma01g26860	0	0	0	0	0	0	0	0	0	0	0	0	0	0	0	0	0	0	0	0	0
Glyma01g26890	0	0	0	0	0	0	0	0	0	0	0	0	0	0	0	0	0	0	0	0	0
Glyma01g26900	0	0	0	0	0	0	0	0	0	0	0	0	0	0	0	0	0	0.497916376629464	0	0	0
Glyma01g26910	0	0	0	0	0	0	0	0	0	0	0	0	0	0	0	0	0	0	0	0	0
Glyma01g26920	0	0	0	0	0	0	0	0	0	0	0	0	0	0	0	0	0	0	0	0	0
Glyma01g26930	83.378999317042	77.4806498918044	63.2709322328631	68.5176756739868	73.5408906459273	77.4464884389959	63.880914566188	62.244393122562	77.9157548708127	59.6930081964689	75.4951352160311	132.69548150525	69.9054696945212	60.2930263477799	73.8072531880074	65.5856570155678	61.7153670152075	61.2437143254241	92.3802997970065	102.588148304911	112.616736918013
Glyma01g26940	369.934410762968	333.641165860627	206.016328124079	175.247132012313	147.081781291855	142.196831232255	148.542367605714	238.188544349004	205.414262841233	256.26825932622	174.357812284643	412.628415091668	169.970824307414	196.693643331282	149.636622901714	265.257546151852	107.561068226505	238.501944405513	307.934332656688	133.977059353429	219.350509967175
Glyma01g26950	1282.31150673796	1253.13091916847	1557.85380705062	1496.84768395479	1274.20849302841	949.67169430113	1271.46109473907	1828.32530732006	1545.034002836	1300.89590276442	1326.55737593883	981.583013874452	1129.94359543017	1479.6501711906	1013.08037937512	469.301812422508	756.454069986401	695.589178151361	876.073176408278	790.081858587079	900.933895344106
Glyma01g26970	414.019858677726	169.192439559655	115.739510182067	79.0588565469079	124.569263747183	198.059872073498	60.032666700755	40.6663368400739	25.6767828551542	37.0508326736703	17.9750321942931	50.8968970157123	51.4354626514871	55.3509750077979	100.094768022092	13.1171314031136	102.271179625201	90.6207805465624	26.1744182758185	174.55296875761	51.2658279999911
Glyma01g26980	150.465550491674	160.495631918738	121.912284058444	81.6941517651382	94.5525736876208	116.804539940781	103.133042793605	92.951627063026	100.936318809916	101.889789852593	93.4701674103242	201.76984174086	119.704349443461	95.87579599565	79.8736027651039	144.288445434249	89.9281062221595	109.043686481853	117.015046409542	150.054306475841	163.042141508168
Glyma01g26990	37.3767927972947	22.9279474169625	34.72185305462	27.6705997914178	27.0150210536059	24.1226767269004	30.7859829234641	33.1970096653664	53.1243783210087	29.8465040982344	39.5450708274449	23.6307021858664	30.8612775908923	30.6407183078882	35.3870391997296	18.9469675822752	22.9228506056485	22.9041533249553	23.0950749492516	35.2168270300442	21.010585245898
Glyma01g27000	25.8762411673579	22.1373285405155	46.2958040728266	38.2117806643388	40.5225315804089	40.6276660663585	40.0217778005033	38.1765611151714	29.2184080765548	45.2843510455971	55.7225998023087	38.1726727617842	50.5002724214601	58.3162058117871	78.8625445022545	90.3624607770046	82.8749214204215	31.3687317276562	61.5868665313376	89.5732339677211	38.6594768524523
Glyma01g27010	0.958379302494736	0	2.31479020364133	3.9529428273454	4.50250350893432	0	1.5392991461732	0.82992524163416	6.19784413745101	3.08756938947253	1.79750321942931	1.81774632198973	1.1689877875338	0.988410267996392	7.07740783994591	1.4574590447904	1.7632962004345	9.95832753258928	1.53967166328344	6.12466557044247	0.84042340983592
Glyma01g27030	0	0	0	0	0	0	0.769649573086602	0	0	1.02918979649084	3.59500643885862	0	0.23379755750676	0	2.02211652569883	0	0	0	0	1.53116639261062	0
Glyma01g27040	13.4173102349263	1.58123775289397	0.771596734547111	0	1.50083450297811	0	0	0	2.65621891605043	3.08756938947253	0	3.63549264397945	0.23379755750676	0	0	0	5.2898886013035	6.97082927281249	1.53967166328344	0.765583196305309	1.68084681967184
Glyma01g27060	63.2530339646526	56.9245591041828	86.4188342692764	85.6470945924836	57.0317111131681	60.9414990995378	88.5097009049593	106.230430929173	84.9990053136138	68.9557163648864	66.5076191188845	70.8921065575993	63.3591380843319	81.0496419757041	64.7077288223627	56.8409027468255	65.2419594160765	55.7666341824999	41.5711349086529	74.261570041615	52.9466748196629
Glyma01g27080	0	0	0	0	0	0	0	0	0	0	0	0	0	0	0	0	0	0	0	0	0
Glyma01g27090	0	0	0	0	0	0	0	0	0	0	0	0	0	0	0	0	0	0	0	0	0
Glyma01g27110	16.2924481424105	24.5091851698565	10.0307575491124	14.4941237002664	10.5058415208468	2.53922912914741	4.61789743851961	33.1970096653664	16.8227198016527	10.2918979649084	19.7725354137224	10.9064779319384	65.6971136593995	23.7218464319134	20.2211652569883	29.1491808958079	26.4494430065175	51.7833031694642	15.3967166328344	22.201912692854	15.9680447868825
Glyma01g27120	13.4173102349263	7.11556988802285	12.3455477527538	7.90588565469079	24.0133520476497	19.0442184686056	14.6233418886454	18.2583553159515	9.73946935885159	4.11675918596337	17.9750321942931	25.4484485078562	11.2222827603245	20.7566156279242	17.1879904684401	18.9469675822752	21.159554405214	20.414571441808	30.7934332656688	42.107075796792	36.9786300327805
Glyma01g27130	37.3767927972947	33.2059928107733	40.8946269309969	38.2117806643388	28.5158555565841	39.3580515017848	36.9431795081569	49.7955144980496	36.3016585193559	37.0508326736703	30.5575547302983	16.3597168979075	54.2410333415683	42.5016415238449	63.6966705595132	32.0640989853887	29.9760354073865	53.7749686759821	36.9521199188026	32.9200774411283	25.2127022950776
Glyma01g27140	0	0	0	0	0	0	0	0	0	0	0	0	0	0	0	0	0	0	0	0	0
Glyma01g27150	0	0	0	0	0	0	0	0	0	0	0	0	0	0	0	0	0	0	0	0	0
Glyma01g27160	0	0	1.54319346909422	0	0	0	0	0	0	1.02918979649084	0	0	0	0	0	4.37237713437119	0	0	1.53967166328344	0	0
Glyma01g27170	26.8346204698526	36.3684683165612	34.72185305462	42.1647234916842	49.5275385982776	49.5149680183744	47.7182735313693	34.0269349070006	41.6140963514568	44.2551612491062	39.5450708274449	29.0839411518356	46.0581188288317	30.6407183078882	39.4312722511272	27.6917218510175	29.9760354073865	18.4229059352902	26.1744182758185	23.7330790854646	25.2127022950776
Glyma01g27180	0	0	0	0	0	0	0	0	0	0	0	0	0	0	0	0	0	0	0	0	0
Glyma01g27190	0	0.790618876446984	0	1.31764760911513	1.50083450297811	0	0	0	0	0	0	0	0.701392672520279	0.988410267996392	0	0	0	0	0	0	0
Glyma01g27200	114.047136996874	83.8056009033803	103.393962429313	96.1882754654046	117.065091232292	114.265310811633	106.211641085951	97.1012532711968	88.5406305350144	78.218424533304	86.2801545326069	101.793794031425	95.8569985777715	131.45856564352	120.315933279081	103.479592180118	114.614253028243	115.018683001406	96.9993147868568	120.196561819933	117.659277377029
Glyma01g27210	10.5421723274421	7.11556988802285	6.944370610924	2.63529521823026	0	1.2696145645737	2.30894871925981	8.2992524163416	9.73946935885159	3.08756938947253	19.7725354137224	3.63549264397945	1.40278534504056	5.93046160797835	0	4.37237713437119	0	2.98749825977678	4.61901498985032	0.765583196305309	6.72338727868736
Glyma01g27220	0	0	0	0	0	0	0	0	0	0	0	0	0	0	0	0	0	0	0	0	0
Glyma01g27230	0	0	0	0	0	0	0	0	0	0	0	0	0	0	0	0	0	0	0	0	0
Glyma01g27240	219.468860271295	239.557519563436	212.960698735003	204.235379412845	202.612657902045	195.52064294435	218.580478756595	239.018469590638	265.621891605043	253.180689936747	273.220489353255	249.031246112592	251.332374319767	198.670463867275	208.27800214698	195.299512001913	215.122136453009	229.539449626183	215.554032859682	194.458131861548	220.190933377011
Glyma01g27250	215.635343061316	254.579278215929	290.891968924261	309.647188142056	300.166900595622	327.560557660016	283.23104289587	292.963610296859	283.330017712046	269.647726680601	275.017992572685	229.036036570705	279.855676335591	271.812823699008	296.240071014879	351.247629794486	246.86146806083	239.497777158772	318.712034299672	333.028690392809	253.807869770448
Glyma01g27260	0	0	0	0	0	0	0	0	0	0	0	0	0	0	0	0	0	0	0	0	0
Glyma01g27270	0	0	0	0	0	0	0	0	0	0	0	0	0	0	0	0	0	0	0	0	0
Glyma01g27280	17.2508274449052	6.32495101157587	7.71596734547111	6.58823804557566	9.00500701786865	12.696145645737	16.9322906079053	10.7890281412441	9.73946935885159	15.4378469473626	10.7850193165759	14.5419705759178	7.94911695522983	6.91887187597474	2.02211652569883	14.574590447904	19.3962582047795	24.8958188314732	13.857044969551	23.7330790854646	25.2127022950776
Glyma01g27290	0	1.58123775289397	0	0	0	1.2696145645737	1.5392991461732	0.82992524163416	0	1.02918979649084	0	0	0.701392672520279	0	0	1.4574590447904	0	0	1.53967166328344	0	0
Glyma01g27300	0	0	0.771596734547111	0	3.00166900595622	0	2.30894871925981	0	1.77081261070029	1.02918979649084	1.79750321942931	0	1.63658290254732	0	0	0	0	0.995832753258928	0	0	0.84042340983592
Glyma01g27320	0	0	0	0	0	0	0	0	0	0	0	0	0	0	0	0	0	0	0	0	0
Glyma01g27330	0	0	0	0	0	0	0	0	0	0	0	0	0	0	0	0	0	0	0	0	0
Glyma01g27340	0	0	0	0	0	0	0	0	0	0	0	0	0.23379755750676	0	0	0	0	0	0	0	0
Glyma01g27360	92.9627923419894	139.148922254669	95.6779950838417	137.035351347974	132.073436262074	111.726081682486	84.6614530395263	107.060356170807	123.07147644367	138.940622526264	91.6726641908949	138.148720471219	99.8315570553864	97.8526165316428	82.9067775536521	119.511641672813	52.898886013035	59.2520488189062	70.8248965110383	62.01223890073	49.5849811803193
Glyma01g27380	0	0	0	0	0	0	0	0	0	0	0	0	0	0	0	0	0	0	0	0	0
Glyma01g27390	0.958379302494736	0	0	0	0	0	0	1.65985048326832	1.77081261070029	1.02918979649084	0	0	0	0	1.01105826284942	4.37237713437119	1.7632962004345	0	0	0	0
Glyma01g27410	0	0	0	0	0	0	0	0	0	0	0	0	0	0	0	0	0	0.497916376629464	0	0	0
Glyma01g27420	0	0	0	0	0	0	0	0	0	0	0	0	0	0	0	0	0	0	0	0	0
Glyma01g27440	19.1675860498947	24.5091851698565	24.6910955055075	23.7176569640724	9.00500701786865	29.2011349851952	37.7128290812435	15.768579591049	6.19784413745101	22.6421755227985	34.1525611691569	34.5371801178048	12.1574729903515	25.6986669679062	30.3317478854825	77.245329373891	58.1887746143385	47.3020557797991	46.1901498985032	49.7629077598451	48.7445577704833
Glyma01g27450	0	0	0	0	0	0	0	0	0	0	0	0	0	0	0	0	0	0	0	0	0
Glyma01g27460	1.91675860498947	3.16247550578793	7.71596734547111	5.27059043646053	6.00333801191243	2.53922912914741	2.30894871925981	9.12917765797576	5.31243783210087	1.02918979649084	0	3.63549264397945	9.81949741528391	13.8377437519495	20.2211652569883	17.4895085374848	7.053184801738	8.46457840270089	16.9363882961179	9.18699835566371	5.04254045901552
Glyma01g27470	0	0	0	0	0	0	0	0	0	0	0	0	0	0	4.04423305139767	0	0	0.995832753258928	0	0	0
Glyma01g27490	35.4600341923052	22.9279474169625	22.3763053018662	2.63529521823026	7.50417251489054	3.80884369372111	14.6233418886454	16.5985048326832	10.6248756642017	15.4378469473626	14.3800257554345	36.3549264397945	13.3264607778853	20.7566156279242	13.1437574170424	4.37237713437119	8.8164810021725	31.8666481042857	24.6347466125351	26.0298286743805	26.0531257049135
Glyma01g27510	0	0	0	0	1.50083450297811	0	0	0	0	0	0	0	0	0	0	0	0	0	0	0	0
Glyma01g27710	2883.76332120666	1049.94186792159	818.664135354485	288.564826396214	864.48067371539	722.410687242437	531.827855002842	1500.50483687456	957.124216083506	1900.91355411859	542.845972267652	2077.68404603426	531.889443327879	1181.15027025569	591.469083766909	406.631073496521	550.148414535564	2487.5902176408	4200.22429743723	1519.68264466604	3839.05413613048
Glyma01g27720	425.520410307663	445.909046316099	344.132143608011	179.200074839658	190.60598187822	185.363726427761	158.54781205584	173.45437550154	161.143947573726	225.392565431494	149.192767212633	243.578007146623	218.834513826327	193.728412527293	203.222710832733	247.768037614367	266.25772626561	301.239407860826	206.316002879981	169.193886383473	287.424806163885
Glyma01g27730	0	0	0	0	0	0	0	0	0	0	0	0	0	0	0	0	0	0	0	0	0
Glyma01g27740	0	0	0	0	0	0	0	0	0	0	0	0	0	0	0	0	0	0	0	0	0
Glyma01g27760	0	0	0	0	0	0	0	0	0	0	0	0	0	0	0	0	0	0	0	0	0
Glyma01g27770	0	0	0	0	0	0	0	0	0	0	0	0	0	0	0	0	0	0	0	0	0
Glyma01g27780	0	0	0	0	0	0	0	0	0	0	0	0	0	0	0	0	0	0	0	0	0
Glyma01g27790	0	0	0	0	0	0	0	0	0	0	0	0	0	0	0	0	0	0	0	0	0
Glyma01g27800	0	0	0	0	0	0	0	0	0	0	0	0	0	0	0	0	0	0	0	0	0
Glyma01g27810	529.983754279589	512.321031937645	545.518891324807	553.411995828355	772.929769033726	449.443555859091	200.878538575603	234.038918140833	304.57976904045	630.893345248886	452.970811296186	345.371801178048	468.29650768604	490.25149292621	250.742449186655	171.980167285267	181.619508644754	172.279066313794	444.965110688914	274.844367473606	576.530459147441
Glyma01g27820	0.958379302494736	3.16247550578793	1.54319346909422	0	1.50083450297811	0	0	0	0.885406305350144	0	0	1.81774632198973	0.935190230027039	3.95364107198557	0	1.4574590447904	3.526592400869	0.995832753258928	1.53967166328344	0	0.84042340983592
Glyma01g27830	0	0	0	1.31764760911513	0	0	0	0	0	0	0	0	0	0	0	0	0	0	0	0	0
Glyma01g27840	330.640859360684	313.875693949453	206.787924858626	187.105960494349	150.083450297811	185.363726427761	223.198376195115	235.698768624102	188.591543039581	227.450945024476	307.373050522412	310.834621060243	179.088929050178	199.658874135271	187.045778627142	432.865336302748	271.547614866913	238.501944405513	374.140214177876	256.470370762278	234.478131344222
Glyma01g27850	0	0	0	0	0	0	0	0	0	0	0	0	0	0	0	0	0	0	0	0	0
Glyma01g27860	0	0	0	0	0	0	0	0	0	0	0	0	0	0	0	0	0	0	0	0	0
Glyma01g27870	0	0	0	0	0	0	0	0	0	0	0	0	0	0	0	0	0	0.995832753258928	0	0	0
Glyma01g27880	0	0	0	0	0	0	0	0	0	0	0	0	0	0	0	0	0	0	0	0	0
Glyma01g27890	0	0	0.771596734547111	0	3.00166900595622	0	0	5.80947669143912	0.885406305350144	4.11675918596337	0	1.81774632198973	0.935190230027039	0	1.01105826284942	5.82983617916159	0	2.48958188314732	0	0	0
Glyma01g27900	0.958379302494736	2.37185662934095	1.54319346909422	0	0	0	0	0.82992524163416	0.885406305350144	0	0	0	0	0	0	1.4574590447904	0	0	9.23802997970065	0.765583196305309	0
Glyma01g27910	0	0	0	0	0	0	0	0	0	0	0	0	0	0	0	0	0	0.497916376629464	0	0	0
Glyma01g27920	0	0.790618876446984	0	0	0	0	0	0	0	0	0	0	0	0.988410267996392	0	0	0	0	0	0	0
Glyma01g27940	0	0	0	0	0	0	0	0	0	0	0	0	0	0	0	0	0	0	0	0	0
Glyma01g27960	0	0	0	0	0	0	0	0	0	0	0	0	0	0	0	0	0	0	0	0	0
Glyma01g27970	0	0	0	0	0	0	0	0	0	0	0	0	0	0	0	0	0	0.497916376629464	0	0	0
Glyma01g27980	0	0	0	0	0	0	0	0	0	0	0	0	0	0	0	0	0	2.98749825977678	0	0	0
Glyma01g27990	0	0	0	0	0	0	0	0	0	0	0	0	0	0	0	0	0	0	0	0	0
Glyma01g28010	0	0	0	0	0	0	0	0	0	0	0	0	0	0	0	0	0	0	0	0	0
Glyma01g28060	0	0	0	0	0	0	0	0	0	0	0	0	0	0	0	0	0	0	0	0	0
Glyma01g28070	0	0	0	0	0	0	0	0	0	0	0	0	0	0	0	0	0	0	1.53967166328344	0	0
Glyma01g28080	0	0	0	0	0	0	0	0	0	0	0	0	0	0	0	0	0	0	0	0	0
Glyma01g28280	0	0	0	0	0	0	0	0	0	0	0	0	0	0	0	0	0	0	0	0	0
Glyma01g28290	0	0	0	0	0	0	0	0	0	0	0	0	0	0	0	0	0	0	0	0	0
Glyma01g28300	0	0	0	0	0	0	0	0	0	0	0	0	0	0	0	0	0	0	0	0	0
Glyma01g28310	13.4173102349263	14.2311397760457	13.1171444873009	5.27059043646053	12.0066760238249	17.7746039040319	7.69649573086602	19.9182057992199	7.9686567481513	8.23351837192674	1.79750321942931	21.8129558638767	6.54633161018927	15.8145642879423	13.1437574170424	27.6917218510175	8.8164810021725	20.9124878184375	38.491791582086	16.8428303187168	10.925504327867
Glyma01g28320	0	0	0	0	0	0	0	0	0	0	0	0	0	0	0	0	0	0	0	0	0
Glyma01g28330	0	0	0	0	0	0	0	0	0	0	0	0	0	0	0	0	0	0	0	0	0
Glyma01g28340	0	0	0	0	0	0	0	0	0	0	0	0	0	0	0	0	0	0	0	0	0
Glyma01g28350	0	0	0	0	0	0	0	0	0	0	0	0	0	0	0	0	0	0	0	0	0
Glyma01g28360	0	0	0	0	0	0	0	0	0	0	0	0	0	0	0	0	0	0	0	0	0
Glyma01g28370	0	0	0	0	0	0	0	0	0	0	0	0	0	0	0	0	0	0	0	0	0
Glyma01g28380	0	0	0	0	0	0	0	0	0	0	0	0	0	0	0	0	0	0	0	0	0
Glyma01g28390	0	0	0	0	0	0	0	0	0	0	0	0	0	0	0	0	0	0	0	0	0
Glyma01g28400	0.958379302494736	0	0	0	0	0	0	0	0	0	0	0	0	0	0	0	0	0	0	0	0
Glyma01g28440	15.3340688399158	81.4337442740393	44.7526106037324	25.0353045731875	34.5191935684965	62.2111136641115	10.0054444501258	9.95910289960993	12.395688274902	16.4670367438535	3.59500643885862	25.4484485078562	105.910293550562	43.4900517918412	38.4202139882778	171.980167285267	119.904141629546	107.052020975335	201.696987890131	144.695224101703	97.4891155409667
Glyma01g28450	4.79189651247368	0.790618876446984	1.54319346909422	1.31764760911513	0	0	0	0	1.77081261070029	1.02918979649084	0	1.81774632198973	3.27316580509464	1.97682053599278	5.05529131424708	2.91491808958079	0	3.48541463640625	1.53967166328344	3.06233278522124	0
Glyma01g28460	0	3.16247550578793	0.771596734547111	3.9529428273454	0	1.2696145645737	3.07859829234641	0	0	1.02918979649084	0	1.81774632198973	1.40278534504056	3.95364107198557	2.02211652569883	5.82983617916159	0	4.97916376629464	0	2.29674958891593	3.36169363934368
Glyma01g28470	0	0	0	0	0	0	0	0	0	0	0	0	0	0	0	0	0	0	0	0	0
Glyma01g28480	0	1.58123775289397	0	1.31764760911513	1.50083450297811	0	0.769649573086602	0	0	1.02918979649084	1.79750321942931	0	0.23379755750676	0	0	0	1.7632962004345	0.497916376629464	0	0	0
Glyma01g28490	0	0.790618876446984	0	0	0	1.2696145645737	0	0	0	0	0	0	0.23379755750676	0	0	0	0	1.49374912988839	0	0	0
Glyma01g28500	132.256343744274	86.1774575327212	77.1596734547111	90.9176850289441	87.0484011727303	81.255332132717	85.4311026126129	73.0334212638061	65.5200665959107	72.043285754359	100.660180288041	90.8873160994863	64.2943283143589	64.2466674197655	56.6192627195673	90.3624607770046	79.3483290195525	76.181205624308	76.983583164172	120.962145016239	118.499700786865
Glyma01g28510	33.5432755873158	26.8810417991974	16.9751281600364	18.4470665276118	10.5058415208468	31.7403641143426	44.6396752390229	17.4284300743174	12.395688274902	17.4962265403443	30.5575547302983	39.990419083774	13.0926632203785	32.6175388438809	37.4091557254284	42.2663122989215	22.9228506056485	51.7833031694642	80.0629264907389	54.3564069376769	49.5849811803193
Glyma01g28520	114.047136996874	144.683254389798	120.369090589349	113.317694383901	105.058415208468	52.0541971475219	60.8023162738416	59.7546173976596	70.8325044280115	54.5470592140146	55.7225998023087	41.8081654057637	92.5838327726769	71.1655392957402	89.9841853935981	135.543691165507	67.005255616511	79.6666202607142	96.9993147868568	50.5284909561504	58.8296386885144
Glyma01g28530	0	0	0	0	0	0	0	0	0	0	0	0	0	0	0	0	0	0	0	0	0
Glyma01g28540	0	0	0	0	0	0	0	0	0.885406305350144	0	0	0	0	0	0	0	0	0.497916376629464	0	0	0
Glyma01g28550	0	0	0	0	1.50083450297811	0	0	0	0	0	0	0	0	0	0	0	0	0	0	0	0
Glyma01g28750	0	0	0	0	0	0	0	0	0	0	0	0	0.23379755750676	0	1.01105826284942	0	0	0	0	0	0.84042340983592
Glyma01g28760	62.2946546621578	147.055111019139	80.2460603928995	185.788312885234	145.580946788877	219.643319671251	133.919025717069	78.8428979552452	117.759038611569	93.6562714806666	154.585276870921	83.6163308115274	188.908426465462	374.607491570633	320.505469323265	1123.7009235334	742.347700382925	389.370606524241	705.169621783816	607.873057866415	542.073099344168
Glyma01g28770	0	0	0	0	0	0	0.769649573086602	0	0	0	0	0	0	0	0	0	0	0	0	0.765583196305309	0
Glyma01g28780	13.4173102349263	33.2059928107733	30.0922726473373	67.2000280648717	52.5292076042338	31.7403641143426	29.2466837772909	9.12917765797576	38.0724711300562	12.3502775578901	25.1650450720104	3.63549264397945	72.7110403846023	66.2234879557583	70.7740783994591	153.033199702992	51.1355898126005	62.239547078683	149.348151338494	62.01223890073	38.6594768524523
Glyma01g28800	0.958379302494736	0	0	0	0	0	0	0	0	0	0	0	1.1689877875338	0.988410267996392	1.01105826284942	8.74475426874238	0	6.97082927281249	1.53967166328344	1.53116639261062	0
Glyma01g28810	497.398857994768	208.723383382004	85.6472375347293	68.5176756739868	250.639361997344	252.653298350167	320.943871977113	48.1356640147813	61.09303506916	38.0800224701612	10.7850193165759	41.8081654057637	47.694701731379	71.1655392957402	128.404399381876	241.938201435206	521.935675328612	424.722669264933	104.697673103274	271.016451492079	146.23367331145
Glyma01g28820	1189.34871439597	1129.79437444274	899.681792481931	898.63566941652	850.973163188587	1009.34357883609	1189.1085904188	889.67985903182	801.292706341881	979.788686259282	1011.9943125387	1496.00522299754	836.761458316693	954.804318884515	861.421639947703	1107.6688740407	998.025649445927	942.555700959575	1139.35703082975	1156.03062642102	1164.82684603258
Glyma01g28830	69.003309779621	68.7838422508876	79.4744636583524	72.4706185013322	85.5475666697522	83.7945612618644	86.9704017587861	81.3326736801477	78.8011611761628	109.094118428029	93.4701674103242	72.709852879589	61.4887576242778	65.2350776877619	84.928894079351	69.958034149939	105.79777202607	81.1603693906026	72.3645681743217	76.5583196305309	89.0848814426075
Glyma01g28850	224.260756783768	157.33315641295	193.670780371325	147.576532220895	79.5442286578397	350.413619822342	400.217778005033	292.963610296859	134.581758413222	146.1449511017	249.852947500674	263.57321668851	65.229518544386	425.016415238449	261.864090077999	205.501725315446	301.5236502743	198.170717898527	227.871406165949	303.936528933208	300.871580721259
Glyma01g28860	0	0	0	0	1.50083450297811	0	0	0	0	0	0	0	0.46759511501352	2.96523080398918	1.01105826284942	0	1.7632962004345	0	0	0	0.84042340983592
Glyma01g28880	103.504964669431	133.61459011954	111.881526509331	92.2353326380592	42.023366083387	36.8188223726374	214.732230891162	79.6728231968794	153.175290825575	192.458491943787	185.142831601219	29.0839411518356	77.1531939772307	178.902258507347	105.150059336339	78.7027884186814	104.034475825636	64.2312125852008	96.9993147868568	81.917402004668	120.180547606537
Glyma01g28890	0	0	0	0	0	0	0	0	0	0	0	0	0	0	0	0	0	0	0	0	0
Glyma01g28900	0	0	0	0	0	0	0	0	0	0	0	0	0	0	0	0	0	0	0	0	0
Glyma01g28910	0	0	0	0	0	0	0	0	0	0	0	0	0	0	0	0	0	0	0	0	0
Glyma01g28920	0	0	0	0	0	0	0	0	0	0	0	0	0	0	0	0	0	0	0	0	0
Glyma01g28930	0	0	0	0	0	0	0	0	0	0	0	0	0	0	0	0	0	0	0	0	0
Glyma01g28940	0	0	0	0	0	0	0	0	0	0	0	0	0	0	0	0	0	0	0	0	0
Glyma01g28960	0	0	0	0	0	0	0	0	0	0	0	0	0	0	0	0	0	0	0	0	0
Glyma01g29000	0	0	0	0	0	0	0	0	0	0	0	0	0	0	0	0	0	0	0	0	0
Glyma01g29010	0	0	0	0	0	0	0	0	0	0	0	0	0	0	0	0	0	0	0	0	0
Glyma01g29020	0	0	0	0	0	0	0	0	0	0	0	0	0.46759511501352	0	1.01105826284942	0	0	0	0	0	0
Glyma01g29030	0	1.58123775289397	0	0	0	0	2.30894871925981	0	0	0	3.59500643885862	1.81774632198973	0.701392672520279	0.988410267996392	0	1.4574590447904	5.2898886013035	3.48541463640625	0	0	0
Glyma01g29040	0	0	0	0	0	0	0	0	0	0	0	0	0	0	0	0	0	0	0	0.765583196305309	0
Glyma01g29050	0	0	0	0	0	0	0	0	0	0	0	0	0	0	0	0	0	0	0	0	0
Glyma01g29060	0	0	0	0	0	0	0	0	0	0	0	0	0	0	0	0	0	0	0	0	0
Glyma01g29070	0	0	0	1.31764760911513	0	0	0	0	0	0	0	0	0	0	0	0	0	0	0	0	0
Glyma01g29080	0	0	0	0	0	0	0	0	0	0	0	0	0	0	0	0	0	0	0	0	0
Glyma01g29100	0	0	0	0	0	0	0	0	0	0	0	0	0	0	0	0	0	0	0	0	0
Glyma01g29110	0	0	0	0	0	0	0	0	0	0	0	0	0	0	0	0	0	0	0	0	0
Glyma01g29120	0	0	0	0	0	0	0	0	0	0	0	0	0	0	0	0	0	0	0	0	0
Glyma01g29130	0	0	0	0	0	0	0	0	0	0	0	0	0	0	0	0	0	0	0	0	0
Glyma01g29140	0	0	0	0	0	0	0	0	0	0	0	0	0	0	0	0	0	0	0	0	0
Glyma01g29150	120.755792114337	118.592831467048	169.751281600364	210.823617458421	186.103478369285	194.251028379777	181.637299248438	157.68579591049	185.93532412353	179.079024589407	163.572792968067	109.064779319384	159.917529334624	127.504924571535	170.868846421551	107.851969314489	132.247215032588	110.039519235112	115.475374746258	128.617976979292	129.425205114732
Glyma01g29160	2.87513790748421	1.58123775289397	0.771596734547111	0	0	0	3.84824786543301	0	0.885406305350144	1.02918979649084	3.59500643885862	0	0.46759511501352	1.97682053599278	0	0	0	4.97916376629464	0	3.06233278522124	0.84042340983592
Glyma01g29170	27.7929997723473	20.5560907876216	31.6354661164315	14.4941237002664	12.0066760238249	19.0442184686056	50.7968718237158	14.9386543494149	24.791376549804	37.0508326736703	35.9500643885862	34.5371801178048	28.9908971308382	29.6523080398918	18.1990487312895	122.426559762393	95.217994823463	53.2770522993526	40.0314632453695	78.0894860231415	39.4999002622882
Glyma01g29190	2.87513790748421	10.2780453938108	7.71596734547111	18.4470665276118	6.00333801191243	7.61768738744222	0	0	1.77081261070029	1.02918979649084	0	0	2.80557069008112	4.94205133998196	26.2875148340848	521.770338034962	206.305655450837	1.49374912988839	9.23802997970065	199.05163103938	62.191332327858
Glyma01g29200	0	0	0	0	0	0	0	0	0	0	0	0	0	0	0	0	0	0	0	0	0
Glyma01g29210	0	0	0	0	0	0	0	0	0	0	0	0	0	0	0	0	0	0	0	0	0
Glyma01g29220	0	0	0	0	0	0	0	0	0	0	0	0	0	0	0	0	0	0	0	0	0
Glyma01g29230	0	0	0	0	0	0	0	0	0	0	0	0	0	0	0	0	0	0	0	0	0
Glyma01g29240	0.958379302494736	0	0	1.31764760911513	0	0	0	0	0	0	0	0	0	0	0	0	0	0	0	0	0
Glyma01g29260	0	0	0	0	0	0	0	0	0	0	0	0	0.23379755750676	0	0	0	0	0	0	0	0
Glyma01g29270	0	0	0	0	0	0	0.769649573086602	0	0	0	0	0	0	0.988410267996392	0	0	0	0	0	0	0
Glyma01g29280	88.1708958295157	115.43035596126	87.9620277383706	105.411808729211	81.0450631608178	140.927216667681	117.75638468225	115.359608587148	96.5092872831657	118.356826596447	102.457683507471	83.6163308115274	83.4657280299132	113.667180819585	104.13900107349	137.001150210297	93.4546986230285	96.595777066116	112.396031419691	122.493311408849	112.616736918013
Glyma01g29300	1.91675860498947	3.16247550578793	3.08638693818844	6.58823804557566	6.00333801191243	5.07845825829482	3.07859829234641	9.95910289960993	6.19784413745101	5.14594898245421	3.59500643885862	3.63549264397945	4.44215359262844	4.94205133998196	6.0663495770965	7.28729522395198	5.2898886013035	3.98333101303571	0	0	1.68084681967184
Glyma01g29310	1.91675860498947	0.790618876446984	2.31479020364133	3.9529428273454	0	3.80884369372111	2.30894871925981	0	0	0	5.39250965828793	0	1.40278534504056	0.988410267996392	4.04423305139767	2.91491808958079	0	1.99166550651786	1.53967166328344	3.06233278522124	1.68084681967184
Glyma01g29320	34.5016548898105	26.0904229227505	41.666223665544	39.529428273454	45.0250350893432	20.3138330331793	16.1626410348187	46.475813531513	28.3330017712046	30.8756938947253	26.9625482914397	18.1774632198973	34.1344433959869	25.6986669679062	25.2764565712354	26.2342628062271	22.9228506056485	28.3812334678794	10.7777016429841	14.5460807298009	15.9680447868825
Glyma01g29330	51.7524823347157	37.9497060694552	34.72185305462	21.0823617458421	33.0183590655184	40.6276660663585	60.8023162738416	43.9860378066105	38.0724711300562	32.934073487707	55.7225998023087	38.1726727617842	26.6529215557706	65.2350776877619	42.4644470396755	32.0640989853887	42.319108810428	57.2603833123883	30.7934332656688	34.4512438337389	31.095666163929
Glyma01g29340	0	0	0	0	0	0	0	0	0	0	0	0	0	0.988410267996392	0	0	0	0	0	0.765583196305309	0
Glyma01g29350	12.4589309324316	4.7437132586819	5.40117714182978	11.8588284820362	7.50417251489054	0	6.15719658469282	6.63940193307328	6.19784413745101	3.08756938947253	7.19001287771725	9.08873160994863	7.01392672520279	10.8725129479603	11.1216408913436	14.574590447904	15.8696658039105	6.47291289618303	3.07934332656688	0.765583196305309	5.04254045901552
Glyma01g29360	158.132584911631	267.229180239081	217.590279142285	126.494170475053	142.57927778292	257.731756608462	240.13066680302	151.046393977417	157.602322352326	294.348281796381	312.7655601807	210.858573350808	163.424492697225	172.971796899369	196.145302992787	227.363610987302	155.170065638236	300.243575107567	173.982897951029	213.597711769181	98.3295389508026
Glyma01g29370	0	0	0	0	0	0	0.769649573086602	0	0.885406305350144	0	1.79750321942931	0	0.46759511501352	0.988410267996392	0	4.37237713437119	1.7632962004345	1.99166550651786	0	0	0
Glyma01g29380	91.0460337369999	76.6900310153574	81.0176571274466	42.1647234916842	37.5208625744527	77.4464884389959	86.2007521856995	76.3531222303428	64.6346602905605	79.2476143297949	97.0651738491828	70.8921065575993	43.7201432537641	61.2814366157763	64.7077288223627	68.5005751051486	63.478663215642	98.0895261960044	56.9678515414873	56.6531565265929	66.3934493770377
Glyma01g29390	2.87513790748421	0.790618876446984	0.771596734547111	2.63529521823026	1.50083450297811	5.07845825829482	3.07859829234641	1.65985048326832	1.77081261070029	2.05837959298168	7.19001287771725	1.81774632198973	0.23379755750676	2.96523080398918	2.02211652569883	5.82983617916159	1.7632962004345	0.497916376629464	4.61901498985032	0.765583196305309	3.36169363934368
Glyma01g29410	309.5565147058	327.316214849051	316.354661164315	202.91773180373	211.617664919913	200.599101202645	184.715897540785	338.609498586737	248.799171803391	348.895341010396	246.257941061816	343.554054856058	323.342022031849	304.430362542889	227.488109141119	365.82222024239	201.015766849533	167.2999025475	289.458272697287	375.901349385907	268.095067737658
Glyma01g29420	129.381205836789	143.892635513351	230.707423629586	237.176569640724	190.60598187822	153.623362313418	214.732230891162	218.270338549784	294.840299681598	171.874696013971	199.522857356654	127.242242539281	178.387536377658	175.937027703358	188.056836889991	132.628773075926	141.06369603476	101.574940832411	123.173733062675	134.742642549734	117.659277377029
Glyma01g29440	0	0	0	0	1.50083450297811	0	0	0	0	0	0	0	0	0.988410267996392	0	0	0	0	0	0.765583196305309	0
Glyma01g29450	0	0	0	0	0	0	0	0	0	0	0	0	0	0	0	0	0	0	0	0	0
Glyma01g29470	176.341791659031	150.217586524927	137.344218749386	769.506203723237	742.913078974164	755.420665921354	160.087111202013	183.413478401149	198.331012398432	229.509324617458	161.775289748638	225.400543926726	375.94647247087	553.509750077979	633.933530806584	188.012216777961	153.406769437802	191.697805002344	163.205196308045	160.00688802781	231.956861114714
Glyma01g29490	0	0	0	0	0	0	0	0	0	0	0	0	0	0	0	0	0	0	0	0	0
Glyma01g29500	0	0	0	0	0	0	0	0	0	0	0	0	0	0	0	0	0	0	0	0	0
Glyma01g29510	0	0	0	0	0	0	0	0	0	0	0	0	0	0	0	0	0	0	0	0	0
Glyma01g29520	0	0	0	0	0	0	0	0	0	0	0	0	0	0	0	0	0	0	0	0	0
Glyma01g29540	51.7524823347157	61.6682723628647	44.7526106037324	65.8823804557566	58.5325456161462	63.4807282286852	49.2575726775426	56.4349164311229	64.6346602905605	56.6054388069963	75.4951352160311	49.0791506937226	48.1622968463925	43.4900517918412	35.3870391997296	56.8409027468255	51.1355898126005	44.8124738966517	50.8091648883536	67.3713212748672	46.2232875409756
Glyma01g29550	0	0	0	0	0	0	0	0	0	0	0	0	0	0	0	0	0	0	0	0	0
Glyma01g29560	0	0	0	0	0	0	0	0	0	0	0	0	0	0	0	0	0	0	0	0	0
Glyma01g29570	0	0.790618876446984	0	0	0	0	0	0	0	0	0	0	0	0	0	0	3.526592400869	0.995832753258928	0	0	0.84042340983592
Glyma01g29580	0	0	0	0	0	0	0	0	0	0	0	0	0	0	0	0	0	0	0	0	0
Glyma01g29600	0	0	0	0	0	0	0	0	0	0	0	0	0	0	0	0	0	0	0	0	0
Glyma01g29610	0	0	0	0	0	0	0	0	0	0	0	0	0	0	0	0	0	0	0	0	0
Glyma01g29620	0	0	0	0	0	0	0	0	0	0	0	0	0.23379755750676	0	0	1.4574590447904	0	0	0	0	0
Glyma01g29630	115.963895601863	126.499020231517	126.541864465726	171.294189184967	190.60598187822	179.015653604892	70.8077607239674	57.2648416727571	82.3427863975634	91.597891887685	53.9250965828793	45.4436580497431	118.535361655927	168.029745559387	200.189536044184	72.8729522395198	79.3483290195525	58.7541324422767	52.348836551637	49.7629077598451	36.9786300327805
Glyma01g29650	0	0	0	0	0	0	0	0	0	0	0	0	0	0	0	0	0	0	0	0	0
Glyma01g29660	2.87513790748421	1.58123775289397	0	0	1.50083450297811	0	1.5392991461732	1.65985048326832	0.885406305350144	3.08756938947253	3.59500643885862	1.81774632198973	0.701392672520279	0.988410267996392	1.01105826284942	1.4574590447904	0	1.49374912988839	1.53967166328344	0.765583196305309	0
Glyma01g29670	1.91675860498947	3.95309438223492	3.85798367273555	9.22353326380592	18.0100140357373	5.07845825829482	3.84824786543301	0	4.42703152675072	2.05837959298168	3.59500643885862	5.45323896596918	16.1320314679664	12.8493334839531	31.3428061483319	26.2342628062271	40.5558126099935	5.4770801429241	35.4124482555191	20.6707463002433	18.4893150163902
Glyma01g29700	0	0	0	0	0	0	0	0	0	0	0	0	0	0	0	0	0	0	0	0	0
Glyma01g29710	0	0	0	0	0	0	0	0	0	0	0	0	0	0	0	0	0	0	0	0	0
Glyma01g29730	0	0	0	0	0	0	0	0	0	0	0	0	0	0	0	0	0	0	0	0	0
Glyma01g29740	0	0	0	0	0	0	0	0	0	0	0	0	0	0	0	0	0	0	0	0	0
Glyma01g29750	0.958379302494736	0.790618876446984	0	0	0	0	0	0	0.885406305350144	0	0	0	0.23379755750676	0.988410267996392	0	2.91491808958079	0	0.497916376629464	0	0.765583196305309	0
Glyma01g29760	6.70865511746315	6.32495101157587	6.17277387637689	9.22353326380592	4.50250350893432	19.0442184686056	7.69649573086602	3.31970096653664	3.54162522140058	17.4962265403443	5.39250965828793	16.3597168979075	6.54633161018927	9.88410267996392	16.1769322055907	27.6917218510175	15.8696658039105	12.9458257923661	24.6347466125351	19.905163103938	13.4467745573747
Glyma01g29780	0	0	0	0	0	0	0	0	0	0	0	0	0	0	0	0	0	0	0	0	0
Glyma01g29790	0	0	0	0	0	0	0	0	0	0	0	0	0	0	0	0	0	0	0	0	0
Glyma01g29800	0	0	0	0	0	0	0	0	0	0	0	0	0	0	0	0	0	0	0	0	0
Glyma01g29820	0	0	0	0	0	0	0	0	0	0	0	0	0	0	0	0	0	0	0	0	0
Glyma01g29830	0	0	0	0	0	0	0	0	0	0	0	0	0	0	0	0	0	0	0	0	0
Glyma01g29840	0	0	0.771596734547111	0	0	0	0	0	0	0	0	0	0	0	0	0	0	0	0	0	0
Glyma01g29890	0	0	0	0	0	0	0	0	0	0	0	0	0	0	0	0	0	0	0	0	0
Glyma01g29910	0	0	0	0	0	0	0	0	0	0	0	0	0	0	0	0	0	0	0	0	0
Glyma01g29920	0	0	0	0	0	0	0	0	0	0	0	0	0	0	0	0	0	0	0	0	0
Glyma01g29930	55.5859995446947	11.0686642702578	9.25916081456533	94.8706278562895	114.063422226336	137.11837297396	39.2521282274167	20.748131040854	12.395688274902	27.7881245052527	23.367541852581	25.4484485078562	31.7964678209193	109.713539747599	267.930439655095	77.245329373891	169.276435241712	72.6957909879017	96.9993147868568	157.710138438894	93.2869984917871
Glyma01g29940	0.958379302494736	0	0	1.31764760911513	0	0	0	0	0.885406305350144	0	0	0	0	0	2.02211652569883	1.4574590447904	5.2898886013035	0	0	2.29674958891593	0.84042340983592
Glyma01g29950	199.342894918905	236.395044057648	209.874311796814	274.070702695947	255.141865506278	311.055568320557	234.743119791414	208.311235650174	186.82073042888	177.020644996425	188.737838040078	230.853782892695	216.49653825126	387.456825054586	310.394886694771	189.469675822752	262.731133864741	213.60612557404	326.410392616089	279.437866651438	242.041942032745
Glyma01g29960	0	0	0	0	0	0	0	0	0	0	0	0	0	0	0	0	0	0	0	0	0
Glyma01g30060	0	0	0	0	0	0	0	0	0	0	0	0	0	0	0	0	0	0.497916376629464	0	0	0.84042340983592
Glyma01g30070	0	0	0	0	0	0	0	0	0	0	0	0	0	0	0	0	0	0	0	0	0
Glyma01g30080	0	0	0	0	0	0	0	0	0	0	0	0	0	0	1.01105826284942	0	0	0	0	0	0
Glyma01g30280	0	0	0	0	0	0	0	0	0	0	0	0	0	0	0	0	0	0	0	0	0
Glyma01g30290	0	0	0	0	0	0	0	0	0	0	0	0	0	0	0	0	0	0	0	0	0
Glyma01g30300	75.7119648970841	68.7838422508876	57.0981583564862	86.9647422015987	76.5425596518835	72.3680301807011	61.5719658469282	59.7546173976596	66.4054729012608	57.6346286034872	39.5450708274449	78.1630918455582	59.384579606717	76.1075906357222	83.9178358165016	69.958034149939	68.7685518169455	54.770801429241	76.983583164172	71.1992372563937	59.6700620983503
Glyma01g30310	0	0	0	1.31764760911513	0	0	0	0	0	0	0	0	0.46759511501352	0	0	0	0	0	0	0	0
Glyma01g30320	215.635343061316	224.535760910943	223.763053018662	252.988340950105	232.629347961607	299.629037239394	223.198376195115	259.766600631492	239.945108749889	239.801222582366	255.245457158962	239.942514502644	243.383257364537	210.531387083231	241.642924821011	204.044266270655	259.204541463872	264.393595990245	201.696987890131	225.847042910066	202.542041770457
Glyma01g30330	0	0	0	0	0	1.2696145645737	0	0	0	0	0	0	0	0	0	0	0	0	0	0	0
Glyma01g30340	0	0	0	0	0	0	0	0	0	0	0	0	0	0	0	0	0	0	0	0	0
Glyma01g30350	1.91675860498947	0	0	0	3.00166900595622	0	0	0.82992524163416	0	0	0	0	0	0	0	0	1.7632962004345	1.49374912988839	0	0	0
Glyma01g30360	0	0	0	0	0	0	0	0	0	0	0	0	0	0	0	0	0	0	0	0	0
Glyma01g30370	0	0	0	0	0	2.53922912914741	0	0	0	0	0	0	0	0	0	0	0	0	0	0	0
Glyma01g30390	0	0.790618876446984	0	0	1.50083450297811	0	1.5392991461732	0	0.885406305350144	0	0	0	0.23379755750676	0	1.01105826284942	1.4574590447904	0	0.497916376629464	1.53967166328344	0	0.84042340983592
Glyma01g30400	312.431652613284	292.528984285384	319.441048102504	284.611883568868	313.674411122425	331.369401353737	259.371906130185	313.711741337713	270.048923131794	327.282355284088	266.030476475538	290.839411518356	324.277212261876	318.268106294838	255.797740500902	357.077465973647	260.967837664306	291.778996704866	381.838572494293	377.432515778517	338.690634163876
Glyma01g30410	0	0	0	0	0	0	0	0	0	0	0	0	0	0	0	0	0	0	0	0	0
Glyma01g30430	0	0	0	0	0	0	0	0	0	0	0	0	0	0	0	0	0	0	0	0	0
Glyma01g30450	0	0	0	0	0	0	0	0	0	0	0	0	0.23379755750676	0	0	0	0	0	0	0	0
Glyma01g30460	11.5005516299368	11.0686642702578	7.71596734547111	10.5411808729211	12.0066760238249	7.61768738744222	7.69649573086602	4.1496262081708	8.85406305350144	8.23351837192674	7.19001287771725	12.7242242539281	13.0926632203785	7.90728214397113	2.02211652569883	13.1171314031136	8.8164810021725	6.97082927281249	9.23802997970065	12.2493311408849	3.36169363934368
Glyma01g30470	0.958379302494736	3.95309438223492	4.62958040728266	2.63529521823026	3.00166900595622	1.2696145645737	4.61789743851961	6.63940193307328	2.65621891605043	2.05837959298168	1.79750321942931	3.63549264397945	4.6759511501352	3.95364107198557	1.01105826284942	2.91491808958079	7.053184801738	3.98333101303571	9.23802997970065	3.82791598152654	2.52127022950776
Glyma01g30480	5.75027581496842	3.95309438223492	0	3.9529428273454	4.50250350893432	0	0.769649573086602	1.65985048326832	0.885406305350144	2.05837959298168	3.59500643885862	5.45323896596918	1.1689877875338	3.95364107198557	1.01105826284942	4.37237713437119	1.7632962004345	4.97916376629464	4.61901498985032	0	6.72338727868736
Glyma01g30490	0	0	0	0	0	0	0	0	0	0	0	0	0	0	0	0	0	0	0	0	0
Glyma01g30500	0	0	0	0	0	0	0	0	0	0	0	0	0	0.988410267996392	0	1.4574590447904	0	0	0	0	0
Glyma01g30510	0	0	0	0	0	0	0	0	0.885406305350144	0	0	0	0	0	0	0	0	0	0	0	0
Glyma01g30530	0	0	0	0	0	0	0	0	0	0	0	0	0	0	0	0	0	0	0	0	0
Glyma01g30540	0	0	0	0	0	0	0	0	0	0	0	0	0	0	0	0	0	0	0	0	0
Glyma01g30550	0	0	0	0	0	0	0	0	0	0	0	0	0	0	0	0	0	0	0	0	0
Glyma01g30560	0	0	0.771596734547111	0	0	0	0	0.82992524163416	0	0	0	0	0.23379755750676	0	1.01105826284942	0	0	0	1.53967166328344	0	0
Glyma01g30570	0	0	0	0	0	0	0	0	0	0	0	0	0	0	0	0	0	0	0	0	0
Glyma01g30580	0	0	0	0	0	0	0	0	0	0	0	0	0	0	0	0	0	0	0	0	0
Glyma01g30590	0	0	0	0	0	0	0	0	0	0	0	0	0	0	0	0	0	0	0	0	0
Glyma01g30610	4.79189651247368	15.8123775289397	20.0615150982249	7.90588565469079	4.50250350893432	1.2696145645737	8.46614530395263	0.82992524163416	6.19784413745101	3.08756938947253	1.79750321942931	3.63549264397945	6.07873649517575	5.93046160797835	11.1216408913436	62.670738925987	24.686146806083	3.48541463640625	15.3967166328344	17.6084135150221	1.68084681967184
Glyma01g30620	0	0	0	0	0	0	0	0	0	0	0	0	0	0	0	0	0	0	0	0	0
Glyma01g30630	0	0	0	0	0	0	0	0	0	0	0	0	0	0	0	0	0	0	0	0	0
Glyma01g30640	0	0	0	0	0	0	0	0	0	0	0	0	0	0	0	0	0	0	0	0	0
Glyma01g30650	0	0	0	0	0	0	0	0	0	0	0	0	0	0	0	0	0	0	0	0	0
Glyma01g30660	0	0	0	0	0	0	0.769649573086602	0	0	0	0	0	0	0	0	0	0	0	0	0	0
Glyma01g30670	95.8379302494736	25.2998040463035	13.888741221848	0	0	38.0884369372111	27.7073846311177	0.82992524163416	3.54162522140058	3.08756938947253	3.59500643885862	30.9016874738253	4.44215359262844	6.91887187597474	26.2875148340848	4.37237713437119	61.7153670152075	40.829142883616	60.0471948680542	107.181647482743	57.9892152786785
Glyma01g30880	0	0	0	0	0	0	0	0	0	0	0	0	0	0	0	0	0	0	0	0	0
Glyma01g30900	0	0	0	0	0	0	0	0	0	0	0	0	0	0	0	0	0	0	0	0	0
Glyma01g30910	167.716377936579	154.961299783609	187.498006494948	168.658893966737	189.105147375242	182.824497298613	191.642743698564	177.60400170971	175.310448459329	186.283353164842	185.142831601219	192.681110130911	180.257916837712	149.249950467455	165.813555107304	249.225496659158	179.856212444319	163.814487911094	229.411077829233	234.268458069425	218.510086557339
Glyma01g30920	2.87513790748421	2.37185662934095	0.771596734547111	0	1.50083450297811	0	16.1626410348187	0.82992524163416	2.65621891605043	3.08756938947253	1.79750321942931	5.45323896596918	0.46759511501352	3.95364107198557	3.03317478854825	13.1171314031136	7.053184801738	11.9499930391071	1.53967166328344	8.4214151593584	0
Glyma01g30930	0	0	0	0	0	0	0	0	0	0	0	0	0	0	0	0	0	0	0	0	0
Glyma01g31130	0	0.790618876446984	0	0	0	1.2696145645737	0	0	0	0	0	3.63549264397945	0.46759511501352	1.97682053599278	3.03317478854825	2.91491808958079	5.2898886013035	0	1.53967166328344	2.29674958891593	1.68084681967184
Glyma01g31140	0	0	0	0	0	0	0	0	0	0	0	0	0	0	0	0	0	0	0	0.765583196305309	0
Glyma01g31160	0	0	0	0	0	0	0	0	0	0	0	0	0	0	0	0	0	0	0	0	0
Glyma01g31170	33.5432755873158	41.1121815752431	43.9810138691853	43.4823711007993	58.5325456161462	57.1326554058167	51.5665213968024	42.3261873233422	40.7286900461066	43.2259714526154	48.5325869245914	85.4340771335171	37.8752043160951	59.3046160797835	55.6082044567179	24.7768037614367	49.372293612166	55.7666341824999	24.6347466125351	35.2168270300442	42.021170491796
Glyma01g31180	1.91675860498947	3.16247550578793	3.85798367273555	5.27059043646053	6.00333801191243	1.2696145645737	9.23579487703923	1.65985048326832	2.65621891605043	4.11675918596337	3.59500643885862	5.45323896596918	6.54633161018927	6.91887187597474	5.05529131424708	0	3.526592400869	4.48124738966517	0	6.89024876674778	3.36169363934368
Glyma01g31200	0	0	0	0	0	0	0	0	0	0	0	0	0	0	0	0	0	0	0	0	0
Glyma01g31230	2.87513790748421	6.32495101157587	6.17277387637689	6.58823804557566	1.50083450297811	2.53922912914741	2.30894871925981	2.48977572490248	4.42703152675072	3.08756938947253	7.19001287771725	0	4.44215359262844	1.97682053599278	5.05529131424708	1.4574590447904	1.7632962004345	7.46874564944196	1.53967166328344	0	0.84042340983592
Glyma01g31240	0	0	0	0	0	0	0.769649573086602	0	0	0	0	0	0	0	0	0	0	0	0	0	0
Glyma01g31250	0	0	0	0	0	0	0	0	0	0	0	0	0	0	0	0	1.7632962004345	0	0	0	0
Glyma01g31260	4.79189651247368	10.2780453938108	4.62958040728266	21.0823617458421	10.5058415208468	11.4265310811633	12.3143931693856	4.97955144980496	7.08325044280115	9.26270816841758	7.19001287771725	0	9.35190230027039	9.88410267996392	22.2432817826872	4.37237713437119	7.053184801738	9.95832753258928	7.69835831641721	3.06233278522124	6.72338727868736
Glyma01g31270	220.427239573789	339.966116872203	449.069299506418	552.09434821924	456.253688905345	454.522014117386	431.773410501584	360.187554869226	665.825541623308	461.077028827897	467.350837051621	318.105606348202	431.590291157479	298.49990093491	406.445421665465	392.056483048617	223.938617455182	216.593623833817	261.744182758185	361.355268656106	258.850410229463
Glyma01g31280	0	0	0.771596734547111	0	0	0	0	0	1.77081261070029	0	0	0	0	0.988410267996392	0	0	0	0	0	0.765583196305309	0
Glyma01g31290	0	0	0	0	0	0	0	0	0	0	0	0	0	0	0	0	0	0	0	0	0
Glyma01g31300	291.3473079584	143.892635513351	27.0058857091489	117.270637211247	121.567594741227	63.4807282286852	123.143931693856	117.019459070417	200.101825009133	64.8389571789231	111.445199604617	54.5323896596918	35.069633626014	292.569439326932	56.6192627195673	192.384593912332	72.2951442178145	235.514446145736	332.569079269223	90.3388171640265	256.329139999955
Glyma01g31310	259.720790976073	182.632960459253	184.411619556759	160.753008312046	201.111823399067	241.226767269004	210.883983025729	162.665347360295	178.852073680729	212.013098077114	192.332844478936	185.410124842952	186.336653332888	202.62410493926	201.200594307034	343.960334570534	236.281690858223	221.074871223482	260.204511094902	255.704787565973	277.339725245853
Glyma01g31320	119.797412811842	112.267880455472	67.1289159055986	259.576578995681	213.118499422891	256.462142043888	83.1221538933531	90.4618513381235	73.488723344062	53.5178694175238	35.9500643885862	101.793794031425	104.741305763028	140.354258055488	168.846729895853	278.374677554966	137.537103633891	83.1520348971205	84.6819414805893	130.914726568208	89.0848814426075
Glyma01g31330	0	0	0	0	0	0	0	0	0	0	0	0	0	0	0	0	0	0	0	0	0
Glyma01g31350	31.6265169823263	7.90618876446984	14.6603379563951	6.58823804557566	18.0100140357373	8.88730195201593	11.544743596299	25.727682490659	12.395688274902	19.554606133326	7.19001287771725	32.7194337958151	16.5996265829799	14.8261540199459	10.1105826284942	7.28729522395198	22.9228506056485	42.3228920135044	18.4760599594013	8.4214151593584	26.0531257049135
Glyma01g31360	437.979341240094	518.645982949221	594.129485601275	579.764948010658	565.814607622747	695.74878138639	700.381111508808	594.226473010059	571.087066950843	663.827418736593	647.101158994552	478.067282683298	556.905781981102	554.498160345976	628.878239492337	693.750505320229	603.047300548599	497.916376629464	574.297530404723	747.209199593981	625.275016917924
Glyma01g31370	64.2114132671473	56.9245591041828	76.388076720164	71.1529708922171	52.5292076042338	38.0884369372111	85.4311026126129	107.060356170807	106.248756642017	78.218424533304	89.8751609714656	98.1583013874452	62.6577454118116	101.806257603628	51.5639714053202	36.4364761197599	52.898886013035	66.7207944683482	47.7298215617867	62.01223890073	45.3828641311397
Glyma01g31390	0	0	0	0	0	0	0	0	0	0	0	0	0	0	0	0	0	0	0	0	0
Glyma01g31400	0	0	0	0	0	0	0	0	0	0	0	0	0	0	0	0	0	0	0	0	0
Glyma01g31410	0	0	0	0	0	0	0	0	0	0	0	0	0	0	0	0	0	0	0	0	0
Glyma01g31440	0	0	0	0	0	0	0	0	0	0	0	0	0	0	0	0	0	0	0	0	0
Glyma01g31450	0	0	0	0	0	0	0	0	0	0	0	0	0	0	0	0	0	0	0	0	0
Glyma01g31460	0.958379302494736	0	0	0	0	0	0	0	0	0	0	0	0	0	0	0	0	0	0	0	0
Glyma01g31470	89.1292751320104	123.336544725729	113.424719978425	139.670646566204	103.557580705489	133.309529280239	134.688675290155	98.7611037544651	139.008789939973	139.969812322755	125.825225360052	92.705062421476	110.118649585684	100.817847335632	96.0505349706946	134.086232120716	109.324364426939	102.07285720904	130.872091379092	117.899812231018	108.414619868834
Glyma01g31480	188.800722591463	143.102016636904	116.511106916614	97.5059230745197	99.0550771965551	107.917237988765	80.8132051740933	181.753627917881	112.446600779468	209.954718484132	143.800257554345	89.0695697774966	144.954485654191	119.597642427563	63.6966705595132	45.1812303885023	65.2419594160765	144.395749222545	181.681256267446	59.7154893118141	154.637907409809
Glyma01g31490	0	0	0	1.31764760911513	0	0	0	0.82992524163416	0	0	0	0	0	0	0	0	0	0	0	0	0
Glyma01g31500	0	0	0	0	0	0	0.769649573086602	0	0	0	0	0	0	0	0	0	0	0	0	0	0
Glyma01g31510	0	0	0	0	0	0	0	0	0	0	0	0	0	0	0	0	0	0	0	0	0
Glyma01g31520	0	0	0	0	0	0	0	0	0	0	0	0	0	0	0	0	0	0	1.53967166328344	0	0
Glyma01g31530	0	0	0	0	0	0	0	0	0	0	0	0	0	0.988410267996392	0	0	0	0	0	0	0
Glyma01g31540	0	0	0	0	0	0	0	0	0	0	0	1.81774632198973	0	0	0	0	0	0	0	0	0
Glyma01g31550	38.3351720997894	30.0435173049854	47.0674008073738	81.6941517651382	36.0200280714746	134.579143844813	53.8754701160622	47.3057387731471	46.9265341835576	42.1967816561245	75.4951352160311	70.8921065575993	92.8176303301836	82.0380522437005	162.780380318756	233.193447166463	188.672693446492	96.0978606894865	86.2216131438727	144.695224101703	94.9678453114589
Glyma01g31570	100.629826761947	80.6431253975923	91.8200114111062	75.1059137195625	82.545897663796	76.1768738744222	86.2007521856995	110.380057137343	93.8530683671153	87.4811327017216	118.635212482335	127.242242539281	100.532949727907	101.806257603628	84.928894079351	69.958034149939	93.4546986230285	80.1645366373437	92.3802997970065	115.603062642102	80.6806473442483
Glyma01g31590	153.340688399158	148.636348772033	153.547750174875	171.294189184967	145.580946788877	60.9414990995378	108.520589805211	216.610488066516	193.018574566331	123.502775578901	149.192767212633	79.9808381675479	130.225239531265	169.018155827383	129.415457644725	56.8409027468255	72.2951442178145	78.6707875074553	127.792748052526	65.0745716859513	56.3083684590066
Glyma01g31600	297.097583773368	230.860711922519	261.571293011471	345.223673588165	303.168569601578	370.727452855522	274.764897591917	355.208003419421	244.37214027664	270.676916477092	215.700386331517	318.105606348202	338.772660827295	528.79949337807	606.63495770965	250.682955703948	460.220308313405	396.839352173683	306.394660993405	427.195423538362	368.945876917969
Glyma01g31610	178.258550264021	128.870876860858	141.973799156668	133.082408520628	151.584284800789	154.892976877992	220.119777902768	224.079815241223	149.633665604174	139.969812322755	150.990270432062	178.139139554993	147.058663671752	222.392310299188	160.758263793057	104.937051224909	176.32962004345	172.776982690424	193.998629573714	195.989298254159	239.520671803237
Glyma01g31630	112.130378391884	85.3868386562742	71.7584963128813	92.2353326380592	103.557580705489	267.888673125051	132.379726570896	89.6319260964893	67.290879206611	144.086571508718	100.660180288041	185.410124842952	146.357270999232	154.192001807437	191.09001167854	145.74590447904	176.32962004345	127.466592417143	133.951434705659	136.273808942345	181.531456524559
Glyma01g31660	5.75027581496842	25.2998040463035	0.771596734547111	3.9529428273454	3.00166900595622	17.7746039040319	57.7237179814952	4.97955144980496	7.08325044280115	16.4670367438535	16.1775289748638	18.1774632198973	18.0024119280205	23.7218464319134	46.5086800910732	185.09729868838	193.962582047795	104.562439092187	103.158001439991	222.784710124845	140.350709442599
Glyma01g31670	1.91675860498947	2.37185662934095	0.771596734547111	1.31764760911513	0	0	2.30894871925981	2.48977572490248	0	0	1.79750321942931	1.81774632198973	2.3379755750676	1.97682053599278	4.04423305139767	4.37237713437119	12.3430734030415	5.97499651955357	7.69835831641721	61.2466557044247	14.2871979672106
Glyma01g31680	0	0	0	0	0	0	0	0	0	0	0	0	0	0.988410267996392	0	0	0	0	1.53967166328344	0	0
Glyma01g31690	0	0	0	0	0	0	0	0	0	0	0	0	0	0	0	0	0	0	0	0	0
Glyma01g31700	0	0	0	0	0	0	0	0	0	0	0	0	0	0	0	0	0	0	0	0	0
Glyma01g31710	0	0	0	0	0	0	0	0	0	0	0	0	0	0	0	0	0	0	0	0	0
[truncated: 60,722 more rows]
