# Supplementary material for: Comprehensive characterization and RNA-Seq profiling of the HD-Zip transcription factor family in soybean (Glycine max) during dehydration and salt stress
Source: BMC Genomics. 2014 Nov 3;15:950. doi: 10.1186/1471-2164-15-950 (PMC4226900; doi:10.1186/1471-2164-15-950)
Supplement: Supplementary file 31 — Additional file 31: Table S11: List of GO biological process and molecular function terms significantly (corrected P <0.05) overrepresented in differentially expressed genes under dehydration and salt stress. (XLSX 55 KB) [file 12864_2014_6641_MOESM31_ESM.xlsx]

## Sheet: Sheet1
Gene ontology: Biological processes and molecular functions significantly (corrected P < 0.05) overepresented under dehydration and salt stresses
Gene ontology: Biological processes significantly overrepresented under dehydration stress
GO_id	Genome_GO_count	Expressed_GO	Status	Two_Tail_P	Corrected_P	GO_description
GO:0015979	187	59	Overrepresented	1.7709e-20	1.69829e-17	photosynthesis
GO:0010200	401	89	Overrepresented	1.5693e-18	1.50495e-15	response to chitin
GO:0009611	593	114	Overrepresented	4.01244e-18	3.84793e-15	response to wounding
GO:0006979	649	121	Overrepresented	5.19158e-18	4.97872e-15	response to oxidative stress
GO:0080167	406	77	Overrepresented	2.77492e-12	2.66115e-09	response to karrikin
GO:0009637	103	29	Overrepresented	1.5657e-09	1.50151e-06	response to blue light
GO:0010114	144	35	Overrepresented	2.62836e-09	2.5206e-06	response to red light
GO:0007623	160	37	Overrepresented	4.08085e-09	3.91353e-06	circadian rhythm
GO:0009753	441	71	Overrepresented	3.08425e-08	2.95779e-05	response to jasmonic acid stimulus
GO:0009644	158	34	Overrepresented	1.11021e-07	0.000106469	response to high light intensity
GO:0009873	166	35	Overrepresented	1.23955e-07	0.000118873	ethylene mediated signaling pathway
GO:0009739	276	49	Overrepresented	1.71505e-07	0.000164474	response to gibberellin stimulus
GO:0009414	620	88	Overrepresented	2.4791e-07	0.000237746	response to water deprivation
GO:0042542	158	33	Overrepresented	3.51371e-07	0.000336965	response to hydrogen peroxide
GO:0015995	85	22	Overrepresented	6.98986e-07	0.000670328	chlorophyll biosynthetic process
GO:0010205	17	9	Overrepresented	1.88799e-06	0.00181059	photoinhibition
GO:0031347	51	15	Overrepresented	7.39276e-06	0.00708966	regulation of defense response
GO:0010120	35	12	Overrepresented	1.05241e-05	0.0100926	camalexin biosynthetic process
GO:0009751	362	54	Overrepresented	1.09802e-05	0.01053	response to salicylic acid stimulus
GO:0006355	3639	367	Overrepresented	1.20335e-05	0.0115401	regulation of transcription, DNA-dependent
GO:0019684	26	10	Overrepresented	1.8049e-05	0.017309	photosynthesis, light reaction
GO:0009773	33	11	Overrepresented	3.32062e-05	0.0318448	photosynthetic electron transport in photosystem I
GO:0009408	505	68	Overrepresented	3.55588e-05	0.0341009	response to heat
GO:0010218	135	26	Overrepresented	3.82779e-05	0.0367085	response to far red light
GO:0035304	4	4	Overrepresented	4.19623e-05	0.0402418	regulation of protein dephosphorylation
GO:0035264	4	4	Overrepresented	4.19623e-05	0.0402418	multicellular organism growth
GO:0009768	10	6	Overrepresented	4.28985e-05	0.0411396	photosynthesis, light harvesting in photosystem I
GO:0001666	65	16	Overrepresented	4.35104e-05	0.0417264	response to hypoxia
Gene ontology: Molecular functions significantly overrepresented under dehydration stress
GO_id	Genome_GO_count	Expressed_GO	Status	Two_Tail_P	Corrected_P	GO_description
GO:0003700	4395	455	Overrepresented	9.00334e-17	6.51841e-14	sequence-specific DNA binding transcription factor activity
GO:0004601	235	54	Overrepresented	6.44502e-15	4.6662e-12	peroxidase activity
GO:0016168	57	20	Overrepresented	7.40935e-10	5.36437e-07	chlorophyll binding
GO:0016564	146	33	Overrepresented	1.63855e-09	1.18631e-06	transcription repressor activity
GO:0005509	487	69	Overrepresented	3.17271e-08	2.29704e-05	calcium ion binding
GO:0008471	73	19	Overrepresented	4.42609e-07	0.000320449	laccase activity
GO:0020037	613	77	Overrepresented	9.61449e-07	0.000696089	heme binding
GO:0047800	20	9	Overrepresented	3.2998e-06	0.00238906	cysteamine dioxygenase activity
GO:0015250	108	22	Overrepresented	5.02129e-06	0.00363541	water channel activity
GO:0008289	203	32	Overrepresented	2.05551e-05	0.0148819	lipid binding
GO:0010242	4	4	Overrepresented	2.39572e-05	0.017345	oxygen evolving activity
GO:0019825	532	64	Overrepresented	2.57174e-05	0.0186194	oxygen binding
GO:0016563	413	52	Overrepresented	4.1946e-05	0.0303689	transcription activator activity
GO:0004553	639	73	Overrepresented	4.60632e-05	0.0333498	hydrolase activity, hydrolyzing O-glycosyl compounds
GO:0046872	300	41	Overrepresented	5.43807e-05	0.0393716	metal ion binding
Gene ontology: Biological processes significantly overrepresented under salt stress
GO_id	Genome_GO_count	Expressed_GO	Status	Two_Tail_P	Corrected_P	GO_description
GO:0010200	401	153	Overrepresented	6.16461e-38	7.72425e-35	response to chitin
GO:0009611	593	176	Overrepresented	1.40809e-27	1.76434e-24	response to wounding
GO:0080167	406	131	Overrepresented	2.02344e-24	2.53537e-21	response to karrikin
GO:0006979	649	177	Overrepresented	3.43653e-23	4.30597e-20	response to oxidative stress
GO:0055114	1463	301	Overrepresented	5.06028e-17	6.34053e-14	oxidation-reduction process
GO:0031347	51	32	Overrepresented	8.9642e-17	1.12321e-13	regulation of defense response
GO:0009753	441	120	Overrepresented	3.87149e-16	4.85098e-13	response to jasmonic acid stimulus
GO:0009751	362	103	Overrepresented	1.74079e-15	2.1812e-12	response to salicylic acid stimulus
GO:0006355	3639	624	Overrepresented	2.19235e-14	2.74701e-11	regulation of transcription, DNA-dependent
GO:0015979	187	62	Overrepresented	4.28673e-13	5.37127e-10	photosynthesis
GO:0009813	131	45	Overrepresented	1.70744e-10	2.13942e-07	flavonoid biosynthetic process
GO:0006952	1400	257	Overrepresented	2.10813e-09	2.64149e-06	defense response
GO:0042742	609	130	Overrepresented	3.54742e-09	4.44491e-06	defense response to bacterium
GO:0009816	135	43	Overrepresented	5.97106e-09	7.48174e-06	defense response to bacterium, incompatible interaction
GO:0010114	144	45	Overrepresented	8.19913e-09	1.02735e-05	response to red light
GO:0050691	13	11	Overrepresented	8.68385e-09	1.08809e-05	regulation of defense response to virus by host
GO:0009873	166	49	Overrepresented	1.29686e-08	1.62496e-05	ethylene mediated signaling pathway
GO:0009620	140	43	Overrepresented	2.51332e-08	3.14919e-05	response to fungus
GO:0050832	429	96	Overrepresented	3.68118e-08	4.61252e-05	defense response to fungus
GO:0009651	1281	230	Overrepresented	1.00352e-07	0.000125741	response to salt stress
GO:0010120	35	17	Overrepresented	2.77315e-07	0.000347475	camalexin biosynthetic process
GO:0016131	16	11	Overrepresented	3.35537e-07	0.000420428	brassinosteroid metabolic process
GO:0009607	90	30	Overrepresented	3.68941e-07	0.000462282	response to biotic stimulus
GO:0048544	213	54	Overrepresented	5.25761e-07	0.000658779	recognition of pollen
GO:0009695	157	43	Overrepresented	8.53352e-07	0.00106925	jasmonic acid biosynthetic process
GO:0009737	981	178	Overrepresented	1.39363e-06	0.00174622	response to abscisic acid stimulus
GO:0009867	152	41	Overrepresented	2.20989e-06	0.00276899	jasmonic acid mediated signaling pathway
GO:0051707	190	48	Overrepresented	3.01755e-06	0.003781	response to other organism
GO:0009637	103	31	Overrepresented	3.65115e-06	0.00457489	response to blue light
GO:0009817	177	45	Overrepresented	4.32934e-06	0.00542467	defense response to fungus, incompatible interaction
GO:0009414	620	119	Overrepresented	5.30007e-06	0.00664098	response to water deprivation
GO:0006468	2803	439	Overrepresented	6.72212e-06	0.00842282	protein phosphorylation
GO:0009828	96	29	Overrepresented	7.49102e-06	0.00938625	plant-type cell wall loosening
GO:0010224	138	37	Overrepresented	8.44469e-06	0.0105812	response to UV-B
GO:0009807	43	17	Overrepresented	9.34649e-06	0.0117112	lignan biosynthetic process
GO:0006270	35	15	Overrepresented	9.72776e-06	0.0121889	DNA-dependent DNA replication initiation
GO:0010112	9	7	Overrepresented	1.54407e-05	0.0193472	regulation of systemic acquired resistance
GO:0010422	9	7	Overrepresented	1.54407e-05	0.0193472	regulation of brassinosteroid biosynthetic process
GO:0009407	142	37	Overrepresented	2.06133e-05	0.0258285	toxin catabolic process
GO:0009408	505	97	Overrepresented	4.07998e-05	0.0511221	response to heat
GO:0010218	135	35	Overrepresented	4.1238e-05	0.0516712	response to far red light
Gene ontology: Molecular functions significantly overrepresented under salt stress
GO_id	Genome_GO_count	Expressed_GO	Status	Two_Tail_P	Corrected_P	GO_description
GO:0003700	4395	736	Overrepresented	1.46863e-21	1.37904e-18	sequence-specific DNA binding transcription factor activity
GO:0004601	235	79	Overrepresented	2.12907e-18	1.9992e-15	peroxidase activity
GO:0020037	613	143	Overrepresented	2.69596e-15	2.53151e-12	heme binding
GO:0004866	46	27	Overrepresented	4.20869e-14	3.95196e-11	endopeptidase inhibitor activity
GO:0009055	806	163	Overrepresented	1.18077e-11	1.10874e-08	electron carrier activity
GO:0019825	532	117	Overrepresented	4.16843e-11	3.91416e-08	oxygen binding
GO:0016491	1114	206	Overrepresented	1.43383e-10	1.34637e-07	oxidoreductase activity
GO:0005516	530	114	Overrepresented	3.56294e-10	3.3456e-07	calmodulin binding
GO:0005509	487	106	Overrepresented	6.33573e-10	5.94925e-07	calcium ion binding
GO:0008194	294	73	Overrepresented	1.05295e-09	9.88718e-07	UDP-glycosyltransferase activity
GO:0005506	557	116	Overrepresented	1.62862e-09	1.52927e-06	iron ion binding
GO:0004497	523	109	Overrepresented	5.73572e-09	5.38584e-06	monooxygenase activity
GO:0016168	57	24	Overrepresented	8.60435e-09	8.07949e-06	chlorophyll binding
GO:0016706	132	39	Overrepresented	4.2959e-08	4.03385e-05	oxidoreductase activity, acting on paired donors, with incorporation or reduction of molecular oxygen, 2-oxoglutarate as one donor, and incorporation of one atom each of oxygen into both donors
GO:0016301	2998	456	Overrepresented	5.24355e-08	4.92369e-05	kinase activity
GO:0042626	369	78	Overrepresented	4.26753e-07	0.000400721	ATPase activity, coupled to transmembrane movement of substances
GO:0015144	206	50	Overrepresented	7.30472e-07	0.000685913	carbohydrate transmembrane transporter activity
GO:0005351	215	50	Overrepresented	3.74722e-06	0.00351864	sugar:hydrogen symporter activity
GO:0004364	146	37	Overrepresented	7.65205e-06	0.00718527	glutathione transferase activity
GO:0005529	295	62	Overrepresented	7.89812e-06	0.00741633	sugar binding
GO:0046872	300	62	Overrepresented	1.43734e-05	0.0134967	metal ion binding
GO:0004672	1927	292	Overrepresented	1.69059e-05	0.0158746	protein kinase activity
GO:0016629	16	9	Overrepresented	2.43684e-05	0.0228819	12-oxophytodienoate reductase activity
GO:0045430	13	8	Overrepresented	2.91266e-05	0.0273499	chalcone isomerase activity
GO:0010176	13	8	Overrepresented	2.91266e-05	0.0273499	homogentisate phytyltransferase activity
GO:0080044	75	22	Overrepresented	3.97266e-05	0.0373033	quercetin 7-O-glucosyltransferase activity
GO:0016538	66	20	Overrepresented	5.26422e-05	0.049431	cyclin-dependent protein kinase regulator activity
