# Supplementary material for: Comprehensive characterization and RNA-Seq profiling of the HD-Zip transcription factor family in soybean (Glycine max) during dehydration and salt stress
Source: BMC Genomics. 2014 Nov 3;15:950. doi: 10.1186/1471-2164-15-950 (PMC4226900; doi:10.1186/1471-2164-15-950)
Supplement: Supplementary file 32 — Additional file 32: Table S12: List of transcription factor classes significantly (corrected P <0.05) overrepresented in differentially expressed genes under dehydration and salt stress. (TXT 32 KB) [file 12864_2014_6641_MOESM32_ESM.txt]

Title: List of transcription factors that were identified in the differentially expressed genes
under dehydration and salt stresses
List of genes that are differentially expressed under dehydration stress and belong to a
transcription factor class
Glyma0041s00360	Homeodomain/HOMEOBOX
Glyma01g02760	AP2-EREBP
Glyma01g04310	C2H2 (Zn)
Glyma01g04530	MYB/HD-like
Glyma01g04890	Homeodomain/HOMEOBOX
Glyma01g06150	NAC
Glyma01g11390	PLATZ
Glyma01g21900	MYB/HD-like
Glyma01g22260	AP2-EREBP
Glyma01g22510	NAC
Glyma01g27720	MYB/HD-like
Glyma01g32130	bHLH
Glyma01g37370	C2C2 (Zn) CO-like
Glyma01g39740	MYB/HD-like
Glyma01g40010	AS2
Glyma01g40620	bHLH
Glyma01g41290	ZIM
Glyma01g41520	AP2-EREBP
Glyma01g42050	MYB/HD-like
Glyma01g42500	AP2-EREBP
Glyma01g43040	Homeodomain/HOMEOBOX
Glyma01g43420	WRKY
Glyma01g44130	AP2-EREBP
Glyma01g44230	AP2-EREBP
Glyma01g44430	PLATZ
Glyma01g44490	CCHC (Zn)
Glyma02g00290	bHLH
Glyma02g01120	Homeodomain/HOMEOBOX
Glyma02g01540	Homeodomain/HOMEOBOX
Glyma02g01600	BZIP
Glyma02g01960	AP2-EREBP
Glyma02g03380	C2H2 (Zn)
Glyma02g06240	MYB/HD-like
Glyma02g07700	NAC
Glyma02g07790	MYB/HD-like
Glyma02g08840	AP2-EREBP
Glyma02g09600	AP2-EREBP
Glyma02g10490	C2H2 (Zn)
Glyma02g11060	AP2-EREBP
Glyma02g12220	NAC
Glyma02g14940	AP2-EREBP
Glyma02g16090	AUX-IAA-ARF
Glyma02g17310	CCAAT
Glyma02g26480	NAC
Glyma02g35350	TPR
Glyma02g37500	PHD
Glyma02g38240	bHLH
Glyma02g38870	C2C2 (Zn) CO-like
Glyma02g39000	MYB/HD-like
Glyma02g39870	WRKY
Glyma02g39960	bHLH
Glyma02g40360	BTB/POZ
Glyma02g40800	MYB/HD-like
Glyma02g45640	bHLH
Glyma02g46340	AP2-EREBP
Glyma02g46610	C3H-type1(Zn)
Glyma02g46730	GRAS
Glyma02g46970	CCAAT
Glyma02g47380	CCAAT
Glyma03g02090	TCP
Glyma03g04000	bHLH
Glyma03g05220	WRKY
Glyma03g18990	BZIP
Glyma03g19880	MADS
Glyma03g25280	bHLH
Glyma03g26310	AP2-EREBP
Glyma03g26530	AP2-EREBP
Glyma03g28050	MYB/HD-like
Glyma03g28610	bHLH
Glyma03g28630	bHLH
Glyma03g29820	BZIP
Glyma03g29940	MYB/HD-like
Glyma03g31390	C2H2 (Zn)
Glyma03g31640	AP2-EREBP
Glyma03g31940	AP2-EREBP
Glyma03g31980	MYB/HD-like
Glyma03g33070	C2H2 (Zn)
Glyma03g34900	HSF
Glyma03g34960	MYB/HD-like
Glyma03g38660	MYB/HD-like
Glyma03g39220	C2C2 (Zn) GATA
Glyma03g40730	BZIP
Glyma03g42260	MYB/HD-like
Glyma04g00210	Nin-like
Glyma04g01910	Nin-like
Glyma04g02080	BZIP
Glyma04g02960	C2C2 (Zn) CO-like
Glyma04g04350	AP2-EREBP
Glyma04g04760	C2H2 (Zn)
Glyma04g05290	C3H-type1(Zn)
Glyma04g05390	MYB/HD-like
Glyma04g06690	AP2-EREBP
Glyma04g08900	AP2-EREBP
Glyma04g09580	bHLH
Glyma04g11230	TPR
Glyma04g33410	C2C2 (Zn) Dof
Glyma04g34080	bHLH
Glyma04g34220	WRKY
Glyma04g37560	DHHC (Zn)
Glyma04g39510	AP2-EREBP
Glyma04g40130	WRKY
Glyma04g40450	NAC
Glyma04g41170	C2C2 (Zn) Dof
Glyma04g41740	AP2-EREBP
Glyma04g42090	GRAS
Glyma05g00970	C2C2 (Zn) Dof
Glyma05g01280	WRKY
Glyma05g01390	Homeodomain/HOMEOBOX
Glyma05g02880	BTB/POZ
Glyma05g03070	BROMODOMAIN
Glyma05g03560	AP2-EREBP
Glyma05g03610	TCP
Glyma05g05130	AP2-EREBP
Glyma05g05180	AP2-EREBP
Glyma05g06070	MYB/HD-like
Glyma05g06410	MYB/HD-like
Glyma05g07980	MYB/HD-like
Glyma05g18170	AP2-EREBP
Glyma05g21620	C2H2 (Zn)
Glyma05g21860	TPR
Glyma05g22220	BTB/POZ
Glyma05g23530	bHLH
Glyma05g27280	ZIM
Glyma05g28260	TPR
Glyma05g28960	BZIP
Glyma05g29090	C2C2 (Zn) Dof
Glyma05g30040	TPR
Glyma05g31190	CAMTA
Glyma05g31680	CCAAT
Glyma05g32850	NAC
Glyma05g34960	ZIM
Glyma05g36970	WRKY
Glyma05g38180	SBP
Glyma06g01240	BZIP
Glyma06g01430	bHLH
Glyma06g02470	BZIP
Glyma06g02970	C2C2 (Zn) CO-like
Glyma06g03250	bHLH
Glyma06g04490	AP2-EREBP
Glyma06g04840	C2H2 (Zn)
Glyma06g05300	C3H-type1(Zn)
Glyma06g05450	MYB/HD-like
Glyma06g06300	C2C2 (Zn) CO-like
Glyma06g09670	bHLH
Glyma06g10660	JUMONJI
Glyma06g11250	BZIP
Glyma06g12700	GRAS
Glyma06g13040	AP2-EREBP
Glyma06g14290	NAC
Glyma06g14720	WRKY
Glyma06g15990	NAC
Glyma06g16440	NAC
Glyma06g17980	MYB/HD-like
Glyma06g19430	TPR
Glyma06g19490	bHLH
Glyma06g20230	Homeodomain/HOMEOBOX
Glyma06g20400	bHLH
Glyma06g20950	C2C2 (Zn) Dof
Glyma06g38410	NAC
Glyma06g41500	GRAS
Glyma06g44430	AP2-EREBP
Glyma06g45540	MYB/HD-like
Glyma07g02320	C2C2 (Zn) CO-like
Glyma07g02630	WRKY
Glyma07g04630	ZIM
Glyma07g05410	MYB/HD-like
Glyma07g05740	bHLH
Glyma07g05960	MYB/HD-like
Glyma07g06160	TPR
Glyma07g06320	WRKY
Glyma07g10180	AS2
Glyma07g13420	bHLH
Glyma07g14060	AP2-EREBP
Glyma07g14750	C2C2 (Zn) GATA
Glyma07g16040	WRKY
Glyma07g16300	C2H2 (Zn)
Glyma07g18950	GRAS
Glyma07g19730	PHD
Glyma07g31340	C2C2 (Zn) Dof
Glyma07g32690	bHLH
Glyma07g33510	AP2-EREBP
Glyma07g35380	WRKY
Glyma07g35630	NAC
Glyma07g35690	C2C2 (Zn) Dof
Glyma07g36870	TPR
Glyma07g37410	AP2-EREBP
Glyma07g39350	Homeodomain/HOMEOBOX
Glyma07g39650	GRAS
Glyma08g01210	bHLH
Glyma08g11120	MADS
Glyma08g12170	BZIP
Glyma08g12230	C2C2 (Zn) Dof
Glyma08g12320	MYB/HD-like
Glyma08g13160	TPR
Glyma08g14370	CAMTA
Glyma08g14600	AP2-EREBP
Glyma08g14840	BZIP
Glyma08g15780	Homeodomain/HOMEOBOX
Glyma08g16190	bHLH
Glyma08g21080	C2H2 (Zn)
Glyma08g21650	AP2-EREBP
Glyma08g22660	TPR
Glyma08g22850	TPR
Glyma08g23380	WRKY
Glyma08g23700	C2C2 (Zn) CO-like
Glyma08g28220	BZIP
Glyma08g28370	C2C2 (Zn) CO-like
Glyma08g36660	PLATZ
Glyma08g40460	MYB/HD-like
Glyma08g41450	BZIP
Glyma08g45240	TPR
Glyma08g48040	AS2
Glyma08g48230	C2H2 (Zn)
Glyma09g01650	CCAAT
Glyma09g03690	MYB/HD-like
Glyma09g04630	AP2-EREBP
Glyma09g05850	AP2-EREBP
Glyma09g06770	bHLH
Glyma09g06980	WRKY
Glyma09g08290	ZIM
Glyma09g08330	AP2-EREBP
Glyma09g09100	ZIM
Glyma09g09400	WRKY
Glyma09g14880	C2C2 (Zn) CO-like
Glyma09g22270	ZIM
Glyma09g27180	AP2-EREBP
Glyma09g29800	MYB/HD-like
Glyma09g30460	ZIM
Glyma09g33870	MYB/HD-like
Glyma09g36590	MADS
Glyma09g37050	NAC
Glyma09g37170	C2C2 (Zn) Dof
Glyma09g37470	WRKY
Glyma09g38250	bHLH
Glyma09g38370	AP2-EREBP
Glyma09g41050	WRKY
Glyma09g41670	WRKY
Glyma10g00560	HSF
Glyma10g01330	MYB/HD-like
Glyma10g01640	BZIP
Glyma10g01720	TPR
Glyma10g01810	MYB/HD-like
Glyma10g02080	AP2-EREBP
Glyma10g04210	AP2-EREBP
Glyma10g04350	NAC
Glyma10g05560	MYB/HD-like
Glyma10g07770	AP2-EREBP
Glyma10g23440	AP2-EREBP
Glyma10g27860	WRKY
Glyma10g31370	C3H-type1(Zn)
Glyma10g32340	AUX-IAA-ARF
Glyma10g33060	AP2-EREBP
Glyma10g34760	AP2-EREBP
Glyma10g35480	AUX-IAA-ARF
Glyma10g40400	C2H2 (Zn)
Glyma10g40660	C2H2 (Zn)
Glyma10g41540	C2C2 (Zn) CO-like
Glyma10g42450	MYB/HD-like
Glyma10g44160	C2H2 (Zn)
Glyma11g01100	PLATZ
Glyma11g03300	MYB/HD-like
Glyma11g03370	PLATZ
Glyma11g03900	AP2-EREBP
Glyma11g03910	AP2-EREBP
Glyma11g04060	C2C2 (Zn) GATA
Glyma11g04130	ZIM
Glyma11g04440	MYB
Glyma11g05280	AS2
Glyma11g05550	MYB/HD-like
Glyma11g06960	BZIP
Glyma11g06980	GRAS
Glyma11g07930	C2C2 (Zn) CO-like
Glyma11g10230	NAC
Glyma11g11100	BTB/POZ
Glyma11g11570	MYB/HD-like
Glyma11g11850	C2C2 (Zn) CO-like
Glyma11g13570	C2C2 (Zn) CO-like
Glyma11g13910	JUMONJI
Glyma11g14490	MYB/HD-like
Glyma11g15810	AS2
Glyma11g19030	BZIP
Glyma11g20240	Homeodomain/HOMEOBOX
Glyma11g26260	MADS
Glyma11g31500	BTB/POZ
Glyma11g31940	AUX-IAA-ARF
Glyma11g33180	MYB/HD-like
Glyma12g00770	MADS
Glyma12g02540	NAC
Glyma12g03300	BTB/POZ
Glyma12g04670	bHLH
Glyma12g04770	MYB
Glyma12g05570	C2C2 (Zn) CO-like
Glyma12g05890	JUMONJI
Glyma12g06410	MYB/HD-like
Glyma12g06630	GRAS
Glyma12g08110	AUX-IAA-ARF
Glyma12g08270	Homeodomain/HOMEOBOX
Glyma12g08480	MYB/HD-like
Glyma12g08680	C2H2 (Zn)
Glyma12g09430	BZIP
Glyma12g09490	MYB/HD-like
Glyma12g10790	MYB/HD-like
Glyma12g11230	C2C2 (Zn) CO-like
Glyma12g13320	AP2-EREBP
Glyma12g13430	MYB/HD-like
Glyma12g16750	GRAS
Glyma12g22880	NAC
Glyma12g30240	bHLH
Glyma12g30920	zf-A20
Glyma12g30990	BZIP
Glyma12g31900	Homeodomain/HOMEOBOX
Glyma12g32230	C2C2 (Zn) CO-like
Glyma12g32280	bHLH
Glyma12g33020	AP2-EREBP
Glyma12g33460	NAC
Glyma12g34420	GRAS
Glyma12g35000	NAC
Glyma12g35550	AP2-EREBP
Glyma12g36540	CCAAT
Glyma13g01290	C2C2 (Zn) CO-like
Glyma13g01900	TPR
Glyma13g06980	BZIP
Glyma13g07590	AS2
Glyma13g16770	CCAAT
Glyma13g17180	ZIM
Glyma13g17250	AP2-EREBP
Glyma13g17750	AUX-IAA-ARF
Glyma13g17930	Homeodomain/HOMEOBOX
Glyma13g18410	AP2-EREBP
Glyma13g19910	MYB/HD-like
Glyma13g24320	NAC
Glyma13g27460	bHLH
Glyma13g29070	ZIM
Glyma13g30750	AUX-IAA-ARF
Glyma13g30990	AP2-EREBP
Glyma13g31560	C2C2 (Zn) Dof
Glyma13g32290	TPR
Glyma13g32650	bHLH
Glyma13g33420	C2C2 (Zn) CO-like
Glyma13g34690	TCP
Glyma13g35550	NAC
Glyma13g35560	NAC
Glyma13g35810	MYB/HD-like
Glyma13g36260	bHLH
Glyma13g37970	C2C2 (Zn) CO-like
Glyma13g38140	bHLH
Glyma13g38240	C2C2 (Zn) CO-like
Glyma13g38590	Homeodomain/HOMEOBOX
Glyma13g39650	bHLH
Glyma13g40830	MYB/HD-like
Glyma13g41980	C2C2 (Zn) CO-like
Glyma13g42160	Nin-like
Glyma13g42820	C2C2 (Zn) Dof
Glyma13g43310	AUX-IAA-ARF
Glyma13g43800	AUX-IAA-ARF
Glyma13g44730	WRKY
Glyma14g01990	C3H-type1(Zn)
Glyma14g02360	AP2-EREBP
Glyma14g07800	BZIP
Glyma14g09320	AP2-EREBP
Glyma14g09760	C2H2 (Zn)
Glyma14g10130	AP2-EREBP
Glyma14g10940	C2H2 (Zn)
Glyma14g27290	GRAS
Glyma14g34590	AP2-EREBP
Glyma14g34640	TPR
Glyma14g35790	PHD
Glyma14g36370	bHLH
Glyma14g36930	C2C2 (Zn) CO-like
Glyma14g38010	WRKY
Glyma14g39130	MYB/HD-like
Glyma14g39280	C2H2 (Zn)
Glyma14g39820	BTB/POZ
Glyma14g40650	C2C2 (Zn) CO-like
Glyma15g00570	WRKY
Glyma15g00750	bHLH
Glyma15g01550	AUX-IAA-ARF
Glyma15g02250	MYB/HD-like
Glyma15g02620	C2C2 (Zn) Dof
Glyma15g03400	C2C2 (Zn) CO-like
Glyma15g07010	bHLH
Glyma15g07730	C2C2 (Zn) Dof
Glyma15g08370	AP2-EREBP
Glyma15g09980	ZIM
Glyma15g12570	CCAAT
Glyma15g14370	WRKY
Glyma15g14620	MYB/HD-like
Glyma15g18070	bHLH
Glyma15g19840	ZIM
Glyma15g19910	AP2-EREBP
Glyma15g23920	PLATZ
Glyma15g40510	NAC
Glyma15g42680	bHLH
Glyma15g42740	zf-A20
Glyma16g01220	ZIM
Glyma16g01980	MYB/HD-like
Glyma16g02320	bHLH
Glyma16g02390	Homeodomain/HOMEOBOX
Glyma16g02570	MYB/HD-like
Glyma16g02960	WRKY
Glyma16g03570	WRKY
Glyma16g03640	MYB/HD-like
Glyma16g04720	NAC
Glyma16g05540	C2C2 (Zn) CO-like
Glyma16g06690	MYB
Glyma16g13570	BZIP
Glyma16g25600	BZIP
Glyma16g26810	NAC
Glyma16g27950	AP2-EREBP
Glyma16g30180	Nin-like
Glyma16g32330	AP2-EREBP
Glyma16g32620	bHLH
Glyma16g34340	MYB/HD-like
Glyma17g01150	GRAS
Glyma17g03680	TPR
Glyma17g03950	WRKY
Glyma17g04170	MYB/HD-like
Glyma17g04850	ZIM
Glyma17g05240	AP2-EREBP
Glyma17g05540	ZIM
Glyma17g05920	CCAAT
Glyma17g06450	WRKY
Glyma17g06610	bHLH
Glyma17g07330	MYB/HD-like
Glyma17g07420	C2C2 (Zn) CO-like
Glyma17g10290	bHLH
Glyma17g10490	Homeodomain/HOMEOBOX
Glyma17g10630	WRKY
Glyma17g10920	C2C2 (Zn) Dof
Glyma17g11470	PLATZ
Glyma17g13010	MYB/HD-like
Glyma17g13540	BTB/POZ
Glyma17g14110	AP2-EREBP
Glyma17g15460	AP2-EREBP
Glyma17g15480	AP2-EREBP
Glyma17g16360	MYB/HD-like
Glyma17g16720	bHLH
Glyma17g16730	bHLH
Glyma17g16740	bHLH
Glyma17g17400	GRAS
Glyma17g18640	AP2-EREBP
Glyma17g20020	FHA
Glyma17g23740	NAC
Glyma17g29800	PHD
Glyma17g33060	AP2-EREBP
Glyma17g33130	C2H2 (Zn)
Glyma17g35330	TPR
Glyma17g35430	C2H2 (Zn)
Glyma17g35620	MYB/HD-like
Glyma17g35980	HSF
Glyma17g37710	C2H2 (Zn)
Glyma18g02170	AP2-EREBP
Glyma18g02780	AS2
Glyma18g05050	MYB/HD-like
Glyma18g05720	BTB/POZ
Glyma18g07250	MYB/HD-like
Glyma18g14530	bHLH
Glyma18g14750	BZIP
Glyma18g44560	WRKY
Glyma18g47300	WRKY
Glyma18g47980	AP2-EREBP
Glyma18g48740	AP2-EREBP
Glyma18g49140	WRKY
Glyma18g52410	C2H2 (Zn)
Glyma18g53440	AS2
Glyma19g02440	WRKY
Glyma19g02710	C2C2 (Zn) Dof
Glyma19g06280	AS2
Glyma19g24640	MYB
Glyma19g31350	bHLH
Glyma19g32710	BZIP
Glyma19g32850	MYB/HD-like
Glyma19g34370	AUX-IAA-ARF
Glyma19g34670	AP2-EREBP
Glyma19g34740	MYB/HD-like
Glyma19g34880	NAC
Glyma19g35770	C2H2 (Zn)
Glyma19g36420	NAC
Glyma19g37660	MYB/HD-like
Glyma19g38340	ABI3/VP1
Glyma19g40070	AP2-EREBP
Glyma19g40220	C2H2 (Zn)
Glyma19g40860	Homeodomain/HOMEOBOX
Glyma19g41250	MYB/HD-like
Glyma19g44380	WRKY
Glyma19g45030	MYB/HD-like
Glyma20g01260	MYB/HD-like
Glyma20g03410	WRKY
Glyma20g04600	C2C2 (Zn) Dof
Glyma20g11110	MYB/HD-like
Glyma20g16910	AP2-EREBP
Glyma20g24290	MYB/HD-like
Glyma20g24600	MYB/HD-like
Glyma20g25710	C3H-type1(Zn)
Glyma20g26940	C2H2 (Zn)
Glyma20g29120	bHLH
Glyma20g29440	AP2-EREBP
Glyma20g29710	MYB/HD-like
Glyma20g30250	MYB/HD-like
Glyma20g31780	AS2
Glyma20g32730	AP2-EREBP
Glyma20g33890	AP2-EREBP
Glyma20g39220	bHLH
List of genes that are differentially expressed under salt stress and belong to a
transcription factor class
Glyma01g00820	C3H-type1(Zn)
Glyma01g02110	TPR
Glyma01g02760	AP2-EREBP
Glyma01g04310	C2H2 (Zn)
Glyma01g04530	MYB/HD-like
Glyma01g04890	Homeodomain/HOMEOBOX
Glyma01g05230	Homeodomain/HOMEOBOX
Glyma01g05310	bHLH
Glyma01g05960	C2C2 (Zn) Dof
Glyma01g06150	NAC
Glyma01g09280	MYB/HD-like
Glyma01g21900	MYB/HD-like
Glyma01g22260	AP2-EREBP
Glyma01g22510	NAC
Glyma01g31920	WRKY
Glyma01g32130	bHLH
Glyma01g37370	C2C2 (Zn) CO-like
Glyma01g37950	TPR
Glyma01g37960	MYB/HD-like
Glyma01g38150	SNF2
Glyma01g38390	Homeodomain/HOMEOBOX
Glyma01g39740	MYB/HD-like
Glyma01g40010	AS2
Glyma01g40180	GRAS
Glyma01g40600	bHLH
Glyma01g40620	bHLH
Glyma01g41290	ZIM
Glyma01g41520	AP2-EREBP
Glyma01g42050	MYB/HD-like
Glyma01g42500	AP2-EREBP
Glyma01g43350	AP2-EREBP
Glyma01g43420	WRKY
Glyma01g43430	MYB
Glyma01g43440	MYB
Glyma01g43450	AP2-EREBP
Glyma01g43690	TPR
Glyma01g44230	AP2-EREBP
Glyma01g44490	CCHC (Zn)
Glyma02g00290	bHLH
Glyma02g00820	MYB/HD-like
Glyma02g00870	AP2-EREBP
Glyma02g01030	WRKY
Glyma02g01120	Homeodomain/HOMEOBOX
Glyma02g01300	MYB/HD-like
Glyma02g01600	BZIP
Glyma02g01740	MYB/HD-like
Glyma02g03380	C2H2 (Zn)
Glyma02g06240	MYB/HD-like
Glyma02g06730	Homeodomain/HOMEOBOX
Glyma02g06970	C2C2 (Zn) Dof
Glyma02g07460	AP2-EREBP
Glyma02g07700	NAC
Glyma02g07760	NAC
Glyma02g08840	AP2-EREBP
Glyma02g09250	PHD
Glyma02g09600	AP2-EREBP
Glyma02g09670	bHLH
Glyma02g10490	C2H2 (Zn)
Glyma02g10600	PHD
Glyma02g11900	NAC
Glyma02g12070	MYB/HD-like
Glyma02g14000	CCHC (Zn)
Glyma02g14940	AP2-EREBP
Glyma02g16270	JUMONJI
Glyma02g17180	C2C2 (Zn) CO-like
Glyma02g17310	CCAAT
Glyma02g19870	BZIP
Glyma02g31270	C2H2 (Zn)
Glyma02g35190	CCAAT
Glyma02g35350	TPR
Glyma02g35450	Homeodomain/HOMEOBOX
Glyma02g37500	PHD
Glyma02g38870	C2C2 (Zn) CO-like
Glyma02g39210	C3H-type1(Zn)
Glyma02g39870	WRKY
Glyma02g39960	bHLH
Glyma02g40080	AS2
Glyma02g40320	AP2-EREBP
Glyma02g40400	ABI3/VP1
Glyma02g40800	MYB/HD-like
Glyma02g41370	bHLH
Glyma02g42780	bHLH
Glyma02g42960	AP2-EREBP
Glyma02g45260	BTB/POZ
Glyma02g45370	NAC
Glyma02g46730	GRAS
Glyma02g47380	CCAAT
Glyma02g47680	BTB/POZ
Glyma03g00460	WRKY
Glyma03g00890	MYB/HD-like
Glyma03g02090	TCP
Glyma03g04000	bHLH
Glyma03g05220	WRKY
Glyma03g18990	BZIP
Glyma03g19880	MADS
Glyma03g23330	AP2-EREBP
Glyma03g25280	bHLH
Glyma03g26310	AP2-EREBP
Glyma03g26520	AP2-EREBP
Glyma03g26530	AP2-EREBP
Glyma03g27220	PHD
Glyma03g28050	MYB/HD-like
Glyma03g28610	bHLH
Glyma03g28630	bHLH
Glyma03g29610	C2H2 (Zn)
Glyma03g29820	BZIP
Glyma03g30200	Homeodomain/HOMEOBOX
Glyma03g31050	BTB/POZ
Glyma03g31640	AP2-EREBP
Glyma03g31910	AP2-EREBP
Glyma03g31920	AP2-EREBP
Glyma03g31930	AP2-EREBP
Glyma03g31940	AP2-EREBP
Glyma03g31980	MYB/HD-like
Glyma03g32450	AUX-IAA-ARF
Glyma03g33050	C2H2 (Zn)
Glyma03g33060	C2H2 (Zn)
Glyma03g33070	C2H2 (Zn)
Glyma03g33420	C3H-type1(Zn)
Glyma03g33470	AP2-EREBP
Glyma03g34900	HSF
Glyma03g35570	NAC
Glyma03g35700	ABI3/VP1
Glyma03g36090	TPR
Glyma03g38040	MYB/HD-like
Glyma03g38180	C2H2 (Zn)
Glyma03g38360	WRKY
Glyma03g38370	AUX-IAA-ARF
Glyma03g39220	C2C2 (Zn) GATA
Glyma03g40610	MYB
Glyma03g40730	BZIP
Glyma03g41100	MYB/HD-like
Glyma03g41750	WRKY
Glyma03g42260	MYB/HD-like
Glyma04g00210	Nin-like
Glyma04g01120	C2C2 (Zn) CO-like
Glyma04g02080	BZIP
Glyma04g03000	SRS
Glyma04g03910	MYB/HD-like
Glyma04g04030	ABI3/VP1
Glyma04g04350	AP2-EREBP
Glyma04g04750	AS2
Glyma04g04850	TPR
Glyma04g05290	C3H-type1(Zn)
Glyma04g05700	WRKY
Glyma04g06100	AP2-EREBP
Glyma04g06470	WRKY
Glyma04g06480	WRKY
Glyma04g08550	MYB/HD-like
Glyma04g10260	TPR
Glyma04g10630	bHLH
Glyma04g28490	GRAS
Glyma04g33410	C2C2 (Zn) Dof
Glyma04g34080	bHLH
Glyma04g34220	WRKY
Glyma04g35380	bHLH
Glyma04g36500	BTB/POZ
Glyma04g37890	AP2-EREBP
Glyma04g38560	NAC
Glyma04g39510	AP2-EREBP
Glyma04g39650	WRKY
Glyma04g40120	WRKY
Glyma04g40130	WRKY
Glyma04g41700	WRKY
Glyma04g42420	MADS
Glyma04g42800	NAC
Glyma04g43040	AP2-EREBP
Glyma05g00970	C2C2 (Zn) Dof
Glyma05g01280	WRKY
Glyma05g02550	MYB/HD-like
Glyma05g02880	BTB/POZ
Glyma05g03490	GRAS
Glyma05g03610	TCP
Glyma05g05180	AP2-EREBP
Glyma05g06070	MYB/HD-like
Glyma05g06410	MYB/HD-like
Glyma05g07980	MYB/HD-like
Glyma05g09110	NAC
Glyma05g13890	BZIP
Glyma05g21860	TPR
Glyma05g23530	bHLH
Glyma05g24430	CAMTA
Glyma05g25270	WRKY
Glyma05g25770	WRKY
Glyma05g27280	ZIM
Glyma05g28090	CAMTA
Glyma05g28130	MADS
Glyma05g28960	BZIP
Glyma05g29090	C2C2 (Zn) Dof
Glyma05g30040	TPR
Glyma05g30470	JUMONJI
Glyma05g31130	C2H2 (Zn)
Glyma05g31190	CAMTA
Glyma05g31370	AP2-EREBP
Glyma05g31620	BZIP
Glyma05g31800	WRKY
Glyma05g32040	AP2-EREBP
Glyma05g32290	TPR
Glyma05g32850	NAC
Glyma05g33440	AP2-EREBP
Glyma05g34960	ZIM
Glyma05g35050	MYB/HD-like
Glyma05g36110	C3H-type1(Zn)
Glyma05g36290	MYB/HD-like
Glyma05g36970	WRKY
Glyma05g37010	HMG
Glyma05g37390	WRKY
Glyma05g38180	SBP
Glyma05g38360	DHHC (Zn)
Glyma06g01140	C2C2 (Zn) CO-like
Glyma06g01430	bHLH
Glyma06g01940	Homeodomain/HOMEOBOX
Glyma06g02470	BZIP
Glyma06g04010	MYB/HD-like
Glyma06g04200	ABI3/VP1
Glyma06g04350	BZIP
Glyma06g04470	Homeodomain/HOMEOBOX
Glyma06g04490	AP2-EREBP
Glyma06g04840	C2H2 (Zn)
Glyma06g05300	C3H-type1(Zn)
Glyma06g05450	MYB/HD-like
Glyma06g06100	AP2-EREBP
Glyma06g06530	WRKY
Glyma06g06750	C2H2 (Zn)
Glyma06g07130	AUX-IAA-ARF
Glyma06g08990	AP2-EREBP
Glyma06g09100	Homeodomain/HOMEOBOX
Glyma06g10020	MADS
Glyma06g10660	JUMONJI
Glyma06g11250	BZIP
Glyma06g11560	CSD
Glyma06g11700	AP2-EREBP
Glyma06g11970	NAC
Glyma06g12700	GRAS
Glyma06g13090	WRKY
Glyma06g13540	Nin-like
Glyma06g14720	WRKY
Glyma06g14730	WRKY
Glyma06g15220	WRKY
Glyma06g15990	NAC
Glyma06g16440	NAC
Glyma06g16730	DDT
Glyma06g17180	AP2-EREBP
Glyma06g18270	C3H-type1(Zn)
Glyma06g18830	MYB/HD-like
Glyma06g20300	WRKY
Glyma06g20400	bHLH
Glyma06g20950	C2C2 (Zn) Dof
Glyma06g38410	NAC
Glyma06g40940	CCHC (Zn)
Glyma06g41500	GRAS
Glyma06g44660	bHLH
Glyma06g45520	MYB/HD-like
Glyma06g45530	MYB/HD-like
Glyma06g45540	MYB/HD-like
Glyma06g45550	MYB/HD-like
Glyma06g45570	MYB/HD-like
Glyma06g45620	C2C2 (Zn) CO-like
Glyma06g46420	WRKY
Glyma07g01130	C2H2 (Zn)
Glyma07g02220	Homeodomain/HOMEOBOX
Glyma07g02320	C2C2 (Zn) CO-like
Glyma07g02630	WRKY
Glyma07g04050	CCAAT
Glyma07g04630	ZIM
Glyma07g05370	NAC
Glyma07g05410	MYB/HD-like
Glyma07g05740	bHLH
Glyma07g05800	Homeodomain/HOMEOBOX
Glyma07g05960	MYB/HD-like
Glyma07g06060	AUX-IAA-ARF
Glyma07g06160	TPR
Glyma07g07740	bHLH
Glyma07g10160	C2C2 (Zn) CO-like
Glyma07g10240	NAC
Glyma07g10320	MYB/HD-like
Glyma07g12140	ZF-HD
Glyma07g13420	bHLH
Glyma07g13500	bHLH
Glyma07g13980	AP2-EREBP
Glyma07g14060	AP2-EREBP
Glyma07g14070	AP2-EREBP
Glyma07g14730	PHD
Glyma07g14750	C2C2 (Zn) GATA
Glyma07g15240	C3H-type1(Zn)
Glyma07g15940	MYB/HD-like
Glyma07g16040	WRKY
Glyma07g18950	GRAS
Glyma07g21110	PHD
Glyma07g27820	C2H2 (Zn)
Glyma07g29490	MYB/HD-like
Glyma07g29960	BTB/POZ
Glyma07g30380	DHHC (Zn)
Glyma07g30420	bHLH
Glyma07g30860	MYB/HD-like
Glyma07g32270	FHA
Glyma07g33110	bHLH
Glyma07g33510	AP2-EREBP
Glyma07g34840	CCHC (Zn)
Glyma07g35040	ABI3/VP1
Glyma07g35690	C2C2 (Zn) Dof
Glyma07g35700	MYB/HD-like
Glyma07g36430	MYB/HD-like
Glyma07g36640	WRKY
Glyma07g36870	TPR
Glyma07g38150	TUB
Glyma07g39250	WRKY
Glyma08g00870	FHA
Glyma08g01210	bHLH
Glyma08g01290	DHHC (Zn)
Glyma08g01430	WRKY
Glyma08g01810	bHLH
Glyma08g02160	WRKY
Glyma08g02550	HMG
Glyma08g02580	WRKY
Glyma08g04670	MYB/HD-like
Glyma08g04770	ZIM
Glyma08g06040	PHD
Glyma08g06440	MYB/HD-like
Glyma08g06860	DHHC (Zn)
Glyma08g07430	bHLH
Glyma08g08290	WRKY
Glyma08g08720	WRKY
Glyma08g10220	ZIM
Glyma08g11080	CAMTA
Glyma08g11120	MADS
Glyma08g11240	TPR
Glyma08g12170	BZIP
Glyma08g12230	C2C2 (Zn) Dof
Glyma08g12320	MYB/HD-like
Glyma08g12460	WRKY
Glyma08g13160	TPR
Glyma08g14370	CAMTA
Glyma08g14600	AP2-EREBP
Glyma08g14840	BZIP
Glyma08g15350	AP2-EREBP
Glyma08g16190	bHLH
Glyma08g16630	NAC
Glyma08g18050	NAC
Glyma08g20520	C2H2 (Zn)
Glyma08g21080	C2H2 (Zn)
Glyma08g21650	AP2-EREBP
Glyma08g22660	TPR
Glyma08g22850	TPR
Glyma08g23380	WRKY
Glyma08g23700	C2C2 (Zn) CO-like
Glyma08g27660	MYB/HD-like
Glyma08g28370	C2C2 (Zn) CO-like
Glyma08g37240	bHLH
Glyma08g40460	MYB/HD-like
Glyma08g41450	BZIP
Glyma08g43260	WRKY
Glyma08g43780	GRAS
Glyma08g45240	TPR
Glyma09g00820	WRKY
Glyma09g01440	GRAS
Glyma09g01650	CCAAT
Glyma09g02510	AS2
Glyma09g02940	TPR
Glyma09g03690	MYB/HD-like
Glyma09g05850	AP2-EREBP
Glyma09g06770	bHLH
Glyma09g07050	Homeodomain/HOMEOBOX
Glyma09g07390	bHLH
Glyma09g07960	CCAAT
Glyma09g08290	ZIM
Glyma09g08330	AP2-EREBP
Glyma09g09100	ZIM
Glyma09g09400	WRKY
Glyma09g09970	JUMONJI
Glyma09g14650	MYB/HD-like
Glyma09g14880	C2C2 (Zn) CO-like
Glyma09g22270	ZIM
Glyma09g27180	AP2-EREBP
Glyma09g27630	bHLH
Glyma09g29800	MYB/HD-like
Glyma09g30330	Homeodomain/HOMEOBOX
Glyma09g30460	ZIM
Glyma09g31570	MYB/HD-like
Glyma09g33070	HMG
Glyma09g33830	TPR
Glyma09g34300	PHD
Glyma09g37370	bHLH
Glyma09g37780	AP2-EREBP
Glyma09g38250	bHLH
Glyma09g38370	AP2-EREBP
Glyma09g39040	WRKY
Glyma09g40130	Homeodomain/HOMEOBOX
Glyma09g41050	WRKY
Glyma09g41670	WRKY
Glyma09g42120	TCP
Glyma10g00290	AUX-IAA-ARF
Glyma10g00560	HSF
Glyma10g00930	MYB/HD-like
Glyma10g00980	AP2-EREBP
Glyma10g01340	MYB/HD-like
Glyma10g02080	AP2-EREBP
Glyma10g04160	AP2-EREBP
Glyma10g04190	AP2-EREBP
Glyma10g04210	AP2-EREBP
Glyma10g04350	NAC
Glyma10g04420	GRAS
Glyma10g04540	MYB/HD-like
Glyma10g05180	C2H2 (Zn)
Glyma10g05190	C2H2 (Zn)
Glyma10g05210	C2H2 (Zn)
Glyma10g05560	MYB/HD-like
Glyma10g05880	C2H2 (Zn)
Glyma10g07240	PLATZ
Glyma10g07770	AP2-EREBP
Glyma10g10110	TPR
Glyma10g22390	AP2-EREBP
Glyma10g26680	MYB/HD-like
Glyma10g27860	WRKY
Glyma10g30860	MYB/HD-like
Glyma10g32340	AUX-IAA-ARF
Glyma10g32410	MYB/HD-like
Glyma10g33060	AP2-EREBP
Glyma10g33450	MYB/HD-like
Glyma10g33810	AP2-EREBP
Glyma10g34760	AP2-EREBP
Glyma10g35040	bHLH
Glyma10g36360	NAC
Glyma10g36730	DHHC (Zn)
Glyma10g36760	AP2-EREBP
Glyma10g37440	TPR
Glyma10g37460	WRKY
Glyma10g38420	AP2-EREBP
Glyma10g38440	AP2-EREBP
Glyma10g39100	CCAAT
Glyma10g40660	C2H2 (Zn)
Glyma10g41930	MYB/HD-like
Glyma10g42090	C2C2 (Zn) CO-like
Glyma10g42450	MYB/HD-like
Glyma10g43440	HMG
Glyma10g43630	C2H2 (Zn)
Glyma10g44160	C2H2 (Zn)
Glyma11g02140	AP2-EREBP
Glyma11g03300	MYB/HD-like
Glyma11g03370	PLATZ
Glyma11g03850	HD-ZIP
Glyma11g03910	AP2-EREBP
Glyma11g04130	ZIM
Glyma11g04440	MYB
Glyma11g04680	bHLH
Glyma11g04690	bHLH
Glyma11g05550	MYB/HD-like
Glyma11g06500	BTB/POZ
Glyma11g06940	Homeodomain/HOMEOBOX
Glyma11g07390	MYB/HD-like
Glyma11g07930	C2C2 (Zn) CO-like
Glyma11g10230	NAC
Glyma11g11100	BTB/POZ
Glyma11g11290	CSD
Glyma11g11570	MYB/HD-like
Glyma11g11850	C2C2 (Zn) CO-like
Glyma11g12060	C2C2 (Zn) CO-like
Glyma11g13390	Nin-like
Glyma11g13570	C2C2 (Zn) CO-like
Glyma11g13910	JUMONJI
Glyma11g14200	MYB/HD-like
Glyma11g14260	CCHC (Zn)
Glyma11g14490	MYB/HD-like
Glyma11g14670	GRAS
Glyma11g14730	GRAS
Glyma11g14740	GRAS
Glyma11g15140	C2H2 (Zn)
Glyma11g15180	MYB/HD-like
Glyma11g17770	PLATZ
Glyma11g18220	TPR
Glyma11g18770	NAC
Glyma11g18960	CCAAT
Glyma11g19480	C2H2 (Zn)
Glyma11g19810	C2H2 (Zn)
Glyma11g20490	AUX-IAA-ARF
Glyma11g21600	SNF2
Glyma11g22960	MYB/HD-like
Glyma11g26260	MADS
Glyma11g29720	WRKY
Glyma11g31400	AP2-EREBP
Glyma11g31500	BTB/POZ
Glyma11g31940	AUX-IAA-ARF
Glyma11g33180	MYB/HD-like
Glyma11g33210	NAC
Glyma11g34930	MYB/HD-like
Glyma11g36930	CAMTA
Glyma11g36980	SBP
Glyma12g00330	PHD
Glyma12g00950	SNF2
Glyma12g01880	TPR
Glyma12g03300	BTB/POZ
Glyma12g03470	CSD
Glyma12g03730	Homeodomain/HOMEOBOX
Glyma12g05180	PHD
Glyma12g05570	C2C2 (Zn) CO-like
Glyma12g05890	JUMONJI
Glyma12g06010	AP2-EREBP
Glyma12g06410	MYB/HD-like
Glyma12g07110	MYB/HD-like
Glyma12g08110	AUX-IAA-ARF
Glyma12g08680	C2H2 (Zn)
Glyma12g09400	C2H2 (Zn)
Glyma12g09430	BZIP
Glyma12g09670	NAC
Glyma12g10350	WRKY
Glyma12g10790	MYB/HD-like
Glyma12g11230	C2C2 (Zn) CO-like
Glyma12g11340	MYB/HD-like
Glyma12g11390	MYB/HD-like
Glyma12g11490	MYB/HD-like
Glyma12g12880	bHLH
Glyma12g13300	C3H-type1(Zn)
Glyma12g13320	AP2-EREBP
Glyma12g13430	MYB/HD-like
Glyma12g16750	GRAS
Glyma12g22880	NAC
Glyma12g26780	AP2-EREBP
Glyma12g30240	bHLH
Glyma12g30270	C2H2 (Zn)
Glyma12g30740	AP2-EREBP
Glyma12g31490	TPR
Glyma12g32230	C2C2 (Zn) CO-like
Glyma12g32470	C2C2 (Zn) CO-like
Glyma12g33020	AP2-EREBP
Glyma12g33460	NAC
Glyma12g33600	BZIP
Glyma12g34380	C2H2 (Zn)
Glyma12g34990	NAC
Glyma12g35000	NAC
Glyma12g35530	NAC
Glyma12g35780	TPR
Glyma12g36750	bHLH
Glyma13g00310	Homeodomain/HOMEOBOX
Glyma13g00480	bHLH
Glyma13g00830	bHLH
Glyma13g01290	C2C2 (Zn) CO-like
Glyma13g02860	AP2-EREBP
Glyma13g05270	Homeodomain/HOMEOBOX
Glyma13g06980	BZIP
Glyma13g07530	DDT
Glyma13g16770	CCAAT
Glyma13g17180	ZIM
Glyma13g17640	ZIM
Glyma13g17800	WRKY
Glyma13g17930	Homeodomain/HOMEOBOX
Glyma13g18200	AS2
Glyma13g18210	AS2
Glyma13g18330	AP2-EREBP
Glyma13g18370	AP2-EREBP
Glyma13g18400	AP2-EREBP
Glyma13g18410	AP2-EREBP
Glyma13g19560	C2H2 (Zn)
Glyma13g19570	C2H2 (Zn)
Glyma13g19910	MYB/HD-like
Glyma13g20230	C2H2 (Zn)
Glyma13g21570	AP2-EREBP
Glyma13g22060	BZIP
Glyma13g22320	MYB/HD-like
Glyma13g22490	R3H
Glyma13g22750	AUX-IAA-ARF
Glyma13g23360	PLATZ
Glyma13g24280	FHA
Glyma13g27460	bHLH
Glyma13g29070	ZIM
Glyma13g29430	BROMODOMAIN
Glyma13g30330	C2C2 (Zn) Dof
Glyma13g30710	AP2-EREBP
Glyma13g30800	NAC
Glyma13g31010	AP2-EREBP
Glyma13g31110	C2C2 (Zn) Dof
Glyma13g31560	C2C2 (Zn) Dof
Glyma13g32090	MYB/HD-like
Glyma13g32160	C2C2 (Zn) CO-like
Glyma13g33420	C2C2 (Zn) CO-like
Glyma13g34240	WRKY
Glyma13g34250	WRKY
Glyma13g34260	WRKY
Glyma13g34280	WRKY
Glyma13g34530	C2H2 (Zn)
Glyma13g35550	NAC
Glyma13g35560	NAC
Glyma13g35810	MYB/HD-like
Glyma13g36120	GRAS
Glyma13g36370	MYB
Glyma13g36740	bHLH
Glyma13g36870	BZIP
Glyma13g37130	SBP
Glyma13g37450	AP2-EREBP
Glyma13g37970	C2C2 (Zn) CO-like
Glyma13g38240	C2C2 (Zn) CO-like
Glyma13g38430	Homeodomain/HOMEOBOX
Glyma13g38590	Homeodomain/HOMEOBOX
Glyma13g38630	WRKY
Glyma13g39620	C2H2 (Zn)
Glyma13g39650	bHLH
Glyma13g40370	AS2
Glyma13g40420	C2C2 (Zn) Dof
Glyma13g40830	MYB/HD-like
Glyma13g41230	GRAS
Glyma13g41240	GRAS
Glyma13g41980	C2C2 (Zn) CO-like
Glyma13g42100	GRAS
Glyma13g42160	Nin-like
Glyma13g42550	C2H2 (Zn)
Glyma13g42570	AS2
Glyma13g42740	C2H2 (Zn)
Glyma13g43350	Homeodomain/HOMEOBOX
Glyma13g43800	AUX-IAA-ARF
Glyma13g44210	TPR
Glyma13g44730	WRKY
Glyma13g44750	MYB
Glyma13g44890	TUB
Glyma14g00670	PHD
Glyma14g01360	CCAAT
Glyma14g01960	GRAS
Glyma14g03440	NAC
Glyma14g06080	AP2-EREBP
Glyma14g08020	TUB
Glyma14g08620	MYB/HD-like
Glyma14g08630	ABI3/VP1
Glyma14g09840	TPR
Glyma14g10340	MYB/HD-like
Glyma14g10740	MYB/HD-like
Glyma14g11440	WRKY
Glyma14g11920	WRKY
Glyma14g11960	WRKY
Glyma14g13470	AP2-EREBP
Glyma14g22970	AP2-EREBP
Glyma14g24220	NAC
Glyma14g24940	TPR
Glyma14g27290	GRAS
Glyma14g36370	bHLH
Glyma14g37330	C3H-type1(Zn)
Glyma14g37470	CCHC (Zn)
Glyma14g38010	WRKY
Glyma14g38280	AS2
Glyma14g38490	ABI3/VP1
Glyma14g38610	AP2-EREBP
Glyma14g39130	MYB/HD-like
Glyma14g39820	BTB/POZ
Glyma15g00570	WRKY
Glyma15g01060	TPR
Glyma15g02020	bHLH
Glyma15g02840	C2H2 (Zn)
Glyma15g03290	GRAS
Glyma15g03400	C2C2 (Zn) CO-like
Glyma15g04170	GRAS
Glyma15g04570	C2H2 (Zn)
Glyma15g05440	BZIP
Glyma15g06190	BTB/POZ
Glyma15g06560	BROMODOMAIN
Glyma15g07010	bHLH
Glyma15g07140	C2C2 (Zn) CO-like
Glyma15g08250	C2C2 (Zn) Dof
Glyma15g08360	AP2-EREBP
Glyma15g08540	AUX-IAA-ARF
Glyma15g08560	AP2-EREBP
Glyma15g08580	AP2-EREBP
Glyma15g09980	ZIM
Glyma15g11680	WRKY
Glyma15g12320	GRAS
Glyma15g12570	CCAAT
Glyma15g14260	CCAAT
Glyma15g17970	PHD
Glyma15g18070	bHLH
Glyma15g18320	Homeodomain/HOMEOBOX
Glyma15g18580	bHLH
Glyma15g19840	ZIM
Glyma15g19910	AP2-EREBP
Glyma15g20670	ZIM
Glyma15g20990	WRKY
Glyma15g23920	PLATZ
Glyma15g27550	PHD
Glyma15g34770	AP2-EREBP
Glyma15g40510	NAC
Glyma15g42680	bHLH
Glyma16g01220	ZIM
Glyma16g01240	TPR
Glyma16g01930	NAC
Glyma16g01940	NAC
Glyma16g01950	ABI3/VP1
Glyma16g01980	MYB/HD-like
Glyma16g02020	bHLH
Glyma16g02320	bHLH
Glyma16g02390	Homeodomain/HOMEOBOX
Glyma16g02570	MYB/HD-like
Glyma16g02960	WRKY
Glyma16g04720	NAC
Glyma16g04740	NAC
Glyma16g05540	C2C2 (Zn) CO-like
Glyma16g05620	NAC
Glyma16g05880	WRKY
Glyma16g08690	AP2-EREBP
Glyma16g13570	BZIP
Glyma16g18060	C2H2 (Zn)
Glyma16g23380	TPR
Glyma16g23850	GRF
Glyma16g25250	MYB/HD-like
Glyma16g25260	MYB/HD-like
Glyma16g25770	Homeodomain/HOMEOBOX
Glyma16g26740	NAC
Glyma16g27280	C2H2 (Zn)
Glyma16g27950	AP2-EREBP
Glyma16g30100	C2H2 (Zn)
Glyma16g30180	Nin-like
Glyma16g32620	bHLH
Glyma16g34340	MYB/HD-like
Glyma16g34590	WRKY
Glyma17g01150	GRAS
Glyma17g01490	WRKY
Glyma17g02570	TUB
Glyma17g03680	TPR
Glyma17g03950	WRKY
Glyma17g04170	MYB/HD-like
Glyma17g04590	Homeodomain/HOMEOBOX
Glyma17g04660	SNF2
Glyma17g04710	WRKY
Glyma17g04850	ZIM
Glyma17g05240	AP2-EREBP
Glyma17g05540	ZIM
Glyma17g05920	CCAAT
Glyma17g06190	bHLH
Glyma17g06610	bHLH
Glyma17g06810	BZIP
Glyma17g07420	C2C2 (Zn) CO-like
Glyma17g08890	MADS
Glyma17g09810	bHLH
Glyma17g09850	TPR
Glyma17g10030	LIM
Glyma17g10130	E2F/DP
Glyma17g10630	WRKY
Glyma17g10920	C2C2 (Zn) Dof
Glyma17g12080	AUX-IAA-ARF
Glyma17g12510	C3H-type1(Zn)
Glyma17g13010	MYB/HD-like
Glyma17g13540	BTB/POZ
Glyma17g14030	GRAS
Glyma17g14160	TCP
Glyma17g14350	TPR
Glyma17g15480	AP2-EREBP
Glyma17g16360	MYB/HD-like
Glyma17g16740	bHLH
Glyma17g17100	BZIP
Glyma17g17470	BTB/POZ
Glyma17g18640	AP2-EREBP
Glyma17g20020	FHA
Glyma17g20520	MYB/HD-like
Glyma17g23740	NAC
Glyma17g29800	PHD
Glyma17g33060	AP2-EREBP
Glyma17g33890	WRKY
Glyma17g33920	WRKY
Glyma17g34210	WRKY
Glyma17g34580	MYB
Glyma17g35330	TPR
Glyma17g35420	bHLH
Glyma17g35620	MYB/HD-like
Glyma17g35860	AP2-EREBP
Glyma17g35880	Homeodomain/HOMEOBOX
Glyma17g36990	TUB
Glyma17g37410	SRS
Glyma17g37650	CCHC (Zn)
Glyma18g02170	AP2-EREBP
Glyma18g02180	BZIP
Glyma18g02910	AS2
Glyma18g03430	MYB/HD-like
Glyma18g03810	LIM
Glyma18g05030	PHD
Glyma18g05050	MYB/HD-like
Glyma18g05720	BTB/POZ
Glyma18g05990	MADS
Glyma18g06360	WRKY
Glyma18g07380	TPR
Glyma18g09030	GRAS
Glyma18g10210	C3H-type1(Zn)
Glyma18g10330	WRKY
Glyma18g13570	NAC
Glyma18g14530	bHLH
Glyma18g14750	BZIP
Glyma18g15020	NAC
Glyma18g38050	TPR
Glyma18g43750	AP2-EREBP
Glyma18g44030	WRKY
Glyma18g44560	WRKY
Glyma18g48130	bHLH
Glyma18g48730	AP2-EREBP
Glyma18g48740	AP2-EREBP
Glyma18g50880	MYB/HD-like
Glyma18g50890	MYB/HD-like
Glyma18g51320	C2C2 (Zn) CO-like
Glyma18g52410	C2H2 (Zn)
Glyma19g02440	WRKY
Glyma19g05660	PHD
Glyma19g06110	DDT
Glyma19g06280	AS2
Glyma19g06530	MYB/HD-like
Glyma19g07830	MYB/HD-like
Glyma19g26400	WRKY
Glyma19g27240	C2C2 (Zn) CO-like
Glyma19g28520	NAC
Glyma19g31350	bHLH
Glyma19g31940	HSF
Glyma19g32710	BZIP
Glyma19g33880	BTB/POZ
Glyma19g34370	AUX-IAA-ARF
Glyma19g34590	AS2
Glyma19g34650	AP2-EREBP
Glyma19g34660	AP2-EREBP
Glyma19g34690	AP2-EREBP
Glyma19g34740	MYB/HD-like
Glyma19g34880	NAC
Glyma19g35180	AUX-IAA-ARF
Glyma19g35740	C2H2 (Zn)
Glyma19g35770	C2H2 (Zn)
Glyma19g36170	MYB/HD-like
Glyma19g38210	NAC
Glyma19g38340	ABI3/VP1
Glyma19g39460	C2C2 (Zn) CO-like
Glyma19g40220	C2H2 (Zn)
Glyma19g40560	WRKY
Glyma19g40650	MYB/HD-like
Glyma19g40860	Homeodomain/HOMEOBOX
Glyma19g40970	AUX-IAA-ARF
Glyma19g41250	MYB/HD-like
Glyma19g41780	C2C2 (Zn) GATA
Glyma19g43420	BZIP
Glyma19g43740	MYB/HD-like
Glyma19g44190	BZIP
Glyma19g44380	WRKY
Glyma19g44640	AS2
Glyma19g44660	MYB/HD-like
Glyma19g45030	MYB/HD-like
Glyma20g00780	Homeodomain/HOMEOBOX
Glyma20g04400	NAC
Glyma20g04600	C2C2 (Zn) Dof
Glyma20g05520	FHA
Glyma20g11040	MYB/HD-like
Glyma20g11110	MYB/HD-like
Glyma20g12250	EIL
Glyma20g16920	AP2-EREBP
Glyma20g20980	MYB/HD-like
Glyma20g23180	C2H2 (Zn)
Glyma20g23370	HMG
Glyma20g24090	BZIP
Glyma20g25110	MYB/HD-like
Glyma20g26940	C2H2 (Zn)
Glyma20g29120	bHLH
Glyma20g29410	AP2-EREBP
Glyma20g29440	AP2-EREBP
Glyma20g30250	MYB/HD-like
Glyma20g30510	PHD
Glyma20g30650	MYB/HD-like
Glyma20g30840	AP2-EREBP
Glyma20g32660	bHLH
Glyma20g32730	AP2-EREBP
Glyma20g32770	MYB/HD-like
Glyma20g33890	AP2-EREBP
Glyma20g34140	MYB/HD-like
Glyma20g34550	AP2-EREBP
Glyma20g34570	AP2-EREBP
Glyma20g35270	AUX-IAA-ARF
Glyma20g35920	bHLH
