# Supplementary material for: Comprehensive characterization and RNA-Seq profiling of the HD-Zip transcription factor family in soybean (Glycine max) during dehydration and salt stress
Source: BMC Genomics. 2014 Nov 3;15:950. doi: 10.1186/1471-2164-15-950 (PMC4226900; doi:10.1186/1471-2164-15-950)
Supplement: Supplementary file 33 — Additional file 33: Table S13: List of plant transcription factor binding sites (TFBSs) significantly (P <0.05, motif score >5) overrepresented in the promoters of HD-Zip genes, differentially expressed (DE) genes under dehydration and salt stress, and their respective counts. The TFBSs are provided separately for each of the HD-Zip gene and DE genes. (TXT 4 MB) [file 12864_2014_6641_MOESM33_ESM.txt]

Transcription factor binding sites (with counts) significantly (P<0.05, motif score > 5) overrepresented in the promoters of HD-Zip genes
and differentially expressed genes under dehydration and salt stress.
HD-Zip I
Glyma01g04890_short739	M00353_Dof2:3 M00354_Dof3:3 M00700_ROM:1 M01136_Dof:1
Glyma01g05230	M01136_Dof:2 M00353_Dof2:1 M00354_Dof3:1 M00700_ROM:1
Glyma01g38390	M01136_Dof:2 M00354_Dof3:1
Glyma02g02290	M00700_ROM:3 M01136_Dof:3
Glyma02g02630	M00353_Dof2:2 M00354_Dof3:2 M01136_Dof:2 M00700_ROM:1
Glyma02g06560	M00353_Dof2:1 M01136_Dof:1
Glyma03g34710	M01136_Dof:4 M00353_Dof2:1 M00354_Dof3:1 M00700_ROM:1
Glyma04g34340	M00353_Dof2:1 M00354_Dof3:1 M00700_ROM:1
Glyma04g40960	M01136_Dof:3 M00354_Dof3:1 M00700_ROM:1
Glyma05g01390	M00354_Dof3:3 M00353_Dof2:2 M00700_ROM:2 M01136_Dof:2
Glyma05g30940	M00700_ROM:3 M01136_Dof:3 M00353_Dof2:1 M00354_Dof3:1
Glyma06g13890	M00353_Dof2:2 M00354_Dof3:2 M01136_Dof:2 M00700_ROM:1
Glyma06g20230	M00353_Dof2:3 M01136_Dof:2 M00354_Dof3:1 M00700_ROM:1
Glyma06g35050	M00700_ROM:3 M01136_Dof:2 M00354_Dof3:1
Glyma07g05800	M00353_Dof2:4 M00354_Dof3:1 M00700_ROM:1
Glyma08g14130	M00354_Dof3:1 M00700_ROM:1
Glyma08g40710	M01136_Dof:6 M00354_Dof3:4 M00353_Dof2:2 M00700_ROM:2
Glyma08g40970	M00700_ROM:2 M00353_Dof2:1 M00354_Dof3:1
Glyma09g37410	M00353_Dof2:1 M00354_Dof3:1
Glyma10g07440	M00353_Dof2:2 M00354_Dof3:2 M01136_Dof:1
Glyma11g06940	M00354_Dof3:1 M00700_ROM:1 M01136_Dof:1
Glyma11g37920	M00353_Dof2:1 M00354_Dof3:1 M01136_Dof:1
Glyma12g18720	M00700_ROM:3 M01136_Dof:3 M00353_Dof2:1 M00354_Dof3:1
Glyma13g05270	M00700_ROM:3 M01136_Dof:3 M00354_Dof3:1
Glyma13g21330	M01136_Dof:3 M00353_Dof2:2 M00354_Dof3:2 M00700_ROM:2
Glyma13g23890	M00354_Dof3:1 M00700_ROM:1
Glyma16g02390	M00700_ROM:3 M00353_Dof2:2 M00354_Dof3:1 M01136_Dof:1
Glyma17g10490	M00700_ROM:2 M01136_Dof:2 M00353_Dof2:1 M00354_Dof3:1
Glyma18g01830	M00353_Dof2:1 M00354_Dof3:1 M00700_ROM:1 M01136_Dof:1
Glyma18g15970	M00354_Dof3:3 M00353_Dof2:1 M00700_ROM:1
Glyma18g16390	M00354_Dof3:4 M01136_Dof:3 M00353_Dof2:2 M00700_ROM:1
Glyma18g49290	M00700_ROM:3 M00353_Dof2:1 M01136_Dof:1
Glyma19g01300	M01136_Dof:4 M00353_Dof2:3 M00354_Dof3:2 M00700_ROM:2
Glyma19g02490	M00353_Dof2:2 M00354_Dof3:2 M01136_Dof:2 M00700_ROM:1
Glyma19g37380	M01136_Dof:3 M00353_Dof2:1 M00354_Dof3:1 M00700_ROM:1
Glyma19g44800	M01136_Dof:3 M00700_ROM:2 M00354_Dof3:1
HD-Zip II
Glyma0041s00350	M01130_PBF:6 M00479_Alfin1:4 M00506_LIM1:4 M01136_Dof:4 M00354_Dof3:3 M00440_CG1:3 M00443_Opaque-2:3 M00653_OCSBF-1:3 M00660_RITA-1:3 M00788_EmBP-1b:3 M00503_ATHB-5:2 M00942_CPRF-1:2 M00434_PIF3:1 M00502_TEIL:1 M00948_PCF2:1 M01054_bHLH66:1 M01128_SED:1
Glyma01g40450	M00354_Dof3:5 M00479_Alfin1:5 M00506_LIM1:5 M00653_OCSBF-1:4 M01128_SED:4 M00440_CG1:2 M00502_TEIL:2 M00503_ATHB-5:2 M00443_Opaque-2:1 M00788_EmBP-1b:1 M00942_CPRF-1:1 M00948_PCF2:1 M01133_AG:1 M01136_Dof:1
Glyma02g28860	M00506_LIM1:10 M01136_Dof:6 M00479_Alfin1:5 M00354_Dof3:3 M00653_OCSBF-1:3 M00502_TEIL:2 M00660_RITA-1:2 M00788_EmBP-1b:2 M01054_bHLH66:2 M01128_SED:2 M00942_CPRF-1:1 M01133_AG:1
Glyma03g30200	M00479_Alfin1:4 M00653_OCSBF-1:3 M00948_PCF2:3 M01128_SED:3 M01130_PBF:3 M00354_Dof3:2 M00440_CG1:2 M00660_RITA-1:2 M01054_bHLH66:2 M01136_Dof:2 M00434_PIF3:1 M00443_Opaque-2:1 M00502_TEIL:1 M00503_ATHB-5:1 M00788_EmBP-1b:1
Glyma04g05200	M00479_Alfin1:6 M00506_LIM1:5 M00948_PCF2:3 M01136_Dof:3 M00502_TEIL:2 M00354_Dof3:1 M00503_ATHB-5:1
Glyma05g04990	M00479_Alfin1:9 M00506_LIM1:6 M00440_CG1:4 M01130_PBF:4 M00948_PCF2:3 M01128_SED:3 M00443_Opaque-2:2 M00434_PIF3:1 M00942_CPRF-1:1 M01133_AG:1 M01136_Dof:1
Glyma07g14270	M00354_Dof3:2 M00440_CG1:2 M00503_ATHB-5:2 M00506_LIM1:1 M00942_CPRF-1:1 M01133_AG:1
Glyma07g34230	M00502_TEIL:2 M00653_OCSBF-1:2 M00660_RITA-1:2 M00788_EmBP-1b:2 M01054_bHLH66:2 M01133_AG:2 M00440_CG1:1 M00479_Alfin1:1 M00942_CPRF-1:1 M01136_Dof:1
Glyma08g15780	M00653_OCSBF-1:5 M01054_bHLH66:5 M00440_CG1:4 M00434_PIF3:3 M00506_LIM1:3 M00660_RITA-1:3 M00479_Alfin1:2 M00788_EmBP-1b:2 M01136_Dof:2 M00443_Opaque-2:1 M00503_ATHB-5:1 M00942_CPRF-1:1
Glyma09g16790	M00506_LIM1:8 M00440_CG1:3 M00479_Alfin1:3 M01128_SED:3 M01133_AG:3 M00354_Dof3:2 M00653_OCSBF-1:2 M00660_RITA-1:2 M00788_EmBP-1b:2 M01054_bHLH66:2 M01136_Dof:2 M00434_PIF3:1 M00502_TEIL:1 M00942_CPRF-1:1 M01130_PBF:1
Glyma09g37680	M00479_Alfin1:5 M00653_OCSBF-1:3 M01136_Dof:3 M00354_Dof3:2 M00443_Opaque-2:2 M00502_TEIL:2 M00660_RITA-1:2 M00788_EmBP-1b:2 M00948_PCF2:2 M01054_bHLH66:2 M01130_PBF:2 M01133_AG:2 M00440_CG1:1 M00506_LIM1:1 M01128_SED:1
Glyma11g03850	M00479_Alfin1:5 M00948_PCF2:4 M00506_LIM1:3 M01128_SED:2 M01130_PBF:2 M01136_Dof:2 M00354_Dof3:1 M00502_TEIL:1 M00503_ATHB-5:1 M01133_AG:1
Glyma11g04840	M00479_Alfin1:11 M00354_Dof3:4 M01130_PBF:4 M00506_LIM1:3 M00440_CG1:2 M00502_TEIL:2 M00503_ATHB-5:2 M00653_OCSBF-1:2 M00948_PCF2:2 M01128_SED:2 M00788_EmBP-1b:1 M00942_CPRF-1:1 M01133_AG:1 M01136_Dof:1
Glyma13g00310	M00506_LIM1:3 M01128_SED:3 M00354_Dof3:2 M00479_Alfin1:2 M00653_OCSBF-1:2 M01136_Dof:2 M00440_CG1:1 M00443_Opaque-2:1 M00942_CPRF-1:1 M00948_PCF2:1
Glyma14g10370	M00479_Alfin1:8 M01136_Dof:8 M00506_LIM1:5 M01130_PBF:5 M00354_Dof3:4 M00443_Opaque-2:4 M00653_OCSBF-1:4 M00660_RITA-1:4 M00440_CG1:3 M00503_ATHB-5:3 M01054_bHLH66:3 M01128_SED:3 M00502_TEIL:2 M00788_EmBP-1b:2 M00942_CPRF-1:2 M00434_PIF3:1 M00948_PCF2:1
Glyma15g18320	M00354_Dof3:3 M01130_PBF:3 M00479_Alfin1:2 M00506_LIM1:2 M01128_SED:2 M00443_Opaque-2:1 M01136_Dof:1
Glyma15g42380	M00440_CG1:4 M00443_Opaque-2:3 M00653_OCSBF-1:3 M00660_RITA-1:3 M00788_EmBP-1b:2 M00942_CPRF-1:2 M01054_bHLH66:2 M01128_SED:2 M01130_PBF:2 M00434_PIF3:1 M00502_TEIL:1 M00948_PCF2:1
Glyma17g06380	M00653_OCSBF-1:2 M00788_EmBP-1b:2 M00354_Dof3:1 M00434_PIF3:1 M00440_CG1:1 M00443_Opaque-2:1 M00479_Alfin1:1 M00942_CPRF-1:1 M00948_PCF2:1 M01128_SED:1 M01133_AG:1
Glyma17g15380	M00479_Alfin1:11 M00440_CG1:3 M00443_Opaque-2:3 M00948_PCF2:3 M00354_Dof3:2 M00506_LIM1:2 M01128_SED:2 M01130_PBF:2 M01133_AG:2 M01136_Dof:2 M00502_TEIL:1 M00788_EmBP-1b:1
Glyma17g16930	M00479_Alfin1:8 M00948_PCF2:4 M00354_Dof3:3 M01133_AG:3 M00443_Opaque-2:2 M00502_TEIL:2 M00503_ATHB-5:2 M00653_OCSBF-1:2 M00660_RITA-1:2 M01128_SED:2 M00434_PIF3:1 M00440_CG1:1 M00788_EmBP-1b:1 M00942_CPRF-1:1 M01136_Dof:1
Glyma18g48880	M00479_Alfin1:4 M00506_LIM1:4 M00653_OCSBF-1:3 M00443_Opaque-2:2 M00502_TEIL:2 M00660_RITA-1:2 M00788_EmBP-1b:2 M01054_bHLH66:2 M01136_Dof:2 M00354_Dof3:1 M00942_CPRF-1:1 M01133_AG:1
Glyma19g33100	M00479_Alfin1:6 M01128_SED:4 M01136_Dof:3 M00506_LIM1:2 M00653_OCSBF-1:2 M00660_RITA-1:2 M00948_PCF2:2 M01054_bHLH66:2 M01130_PBF:2 M00354_Dof3:1 M00434_PIF3:1 M00440_CG1:1 M00502_TEIL:1 M00503_ATHB-5:1 M00788_EmBP-1b:1
Glyma20g01770	M00506_LIM1:3 M00788_EmBP-1b:3 M01136_Dof:3 M00440_CG1:2 M00479_Alfin1:2 M00653_OCSBF-1:2 M00660_RITA-1:2 M01054_bHLH66:2 M01133_AG:2 M00354_Dof3:1 M00502_TEIL:1 M00942_CPRF-1:1 M00948_PCF2:1 M01130_PBF:1
HD-Zip III
Glyma05g30000	M01021_ID1:4 M00438_ARF:2 M00950_AG:2 M00479_Alfin1:1 M00820_HAHB-4:1 M00948_PCF2:1 M01126_BPC1:1
Glyma06g09100	M00479_Alfin1:6 M01021_ID1:3 M00948_PCF2:2 M00949_AGL15:2 M00438_ARF:1
Glyma07g01940	M00479_Alfin1:2 M01133_AG:2 M00151_AG:1 M00438_ARF:1 M00820_HAHB-4:1 M00948_PCF2:1 M01063_AG:1 M01126_BPC1:1
Glyma07g01950	M00151_AG:2 M00392_AGL3:2 M00820_HAHB-4:2 M00949_AGL15:2 M01061_AGL2:2 M01062_AGL2:2 M01063_AG:2 M01133_AG:2 M00479_Alfin1:1 M01021_ID1:1 M01126_BPC1:1
Glyma08g13110	M00479_Alfin1:6 M01126_BPC1:4 M01021_ID1:2 M00392_AGL3:1 M00438_ARF:1 M00820_HAHB-4:1 M00948_PCF2:1 M01061_AGL2:1 M01062_AGL2:1
Glyma08g21610	M00438_ARF:4 M00151_AG:2 M00479_Alfin1:2 M00948_PCF2:2 M00950_AG:2 M01063_AG:2 M01126_BPC1:2 M01021_ID1:1 M01061_AGL2:1 M01062_AGL2:1 M01133_AG:1
Glyma08g21620	M00820_HAHB-4:4 M00950_AG:4 M00151_AG:3 M01062_AGL2:3 M01063_AG:3 M01133_AG:3 M00392_AGL3:2 M00949_AGL15:2 M01061_AGL2:2
Glyma09g02750	M00479_Alfin1:5 M00151_AG:2 M00392_AGL3:2 M00438_ARF:2 M00949_AGL15:2 M00950_AG:2 M01061_AGL2:2 M01062_AGL2:2 M01063_AG:2 M01126_BPC1:2 M01021_ID1:1 M01133_AG:1
Glyma11g20520	M00479_Alfin1:7 M01021_ID1:4 M01126_BPC1:4 M00438_ARF:2 M00948_PCF2:2 M00820_HAHB-4:1
Glyma12g08080	M00438_ARF:4 M00479_Alfin1:4 M01021_ID1:4 M00948_PCF2:2 M01126_BPC1:1
Glyma15g13640	M00479_Alfin1:7 M00392_AGL3:3 M00438_ARF:3 M00151_AG:2 M00949_AGL15:2 M00950_AG:2 M01021_ID1:2 M01061_AGL2:2 M01062_AGL2:2 M01063_AG:2 M01126_BPC1:2 M01133_AG:2
HD-Zip IV
Glyma01g01850	M01126_BPC1:3 M00355_PBF:2 M00438_ARF:2 M01130_PBF:2 M01136_Dof:2 M00089_Athb-1:1 M00702_SPF1:1 M01128_SED:1
Glyma01g45070	M00654_OSBZ8:3 M00355_PBF:1 M00702_SPF1:1 M01126_BPC1:1 M01128_SED:1
Glyma03g01860	M00438_ARF:4 M01136_Dof:4 M01021_ID1:3 M00702_SPF1:2 M01128_SED:2 M00355_PBF:1 M01126_BPC1:1 M01130_PBF:1
Glyma05g33520	M00089_Athb-1:3 M00355_PBF:2 M01128_SED:1 M01136_Dof:1
Glyma06g46000	M01126_BPC1:7 M00438_ARF:5 M01136_Dof:5 M00355_PBF:4 M01021_ID1:3 M01130_PBF:1
Glyma07g02220	M00438_ARF:2 M00702_SPF1:2 M01126_BPC1:2 M01128_SED:2 M01136_Dof:2 M00089_Athb-1:1 M00355_PBF:1 M01130_PBF:1
Glyma07g08340	M01130_PBF:6 M01136_Dof:4 M00089_Athb-1:3 M00355_PBF:3 M01021_ID1:3 M00438_ARF:1 M00702_SPF1:1 M01126_BPC1:1
Glyma08g06190	M01136_Dof:5 M00089_Athb-1:3 M01126_BPC1:3 M00355_PBF:2 M00702_SPF1:2 M01021_ID1:2 M00438_ARF:1 M00654_OSBZ8:1 M01128_SED:1
Glyma08g09440	M00089_Athb-1:2 M00355_PBF:2 M01021_ID1:2 M00438_ARF:1 M01128_SED:1
Glyma08g21890	M01128_SED:5 M01130_PBF:2 M01136_Dof:2 M00089_Athb-1:1 M00355_PBF:1 M00438_ARF:1 M00654_OSBZ8:1 M01021_ID1:1 M01126_BPC1:1
Glyma09g02990	M00438_ARF:2 M00702_SPF1:1 M01126_BPC1:1 M01128_SED:1
Glyma09g03000	M01021_ID1:3 M00438_ARF:2 M01130_PBF:2 M01136_Dof:2 M00355_PBF:1
Glyma09g26600	M01128_SED:4 M01130_PBF:3 M01136_Dof:3 M01021_ID1:2 M01126_BPC1:2 M00355_PBF:1 M00702_SPF1:1
Glyma09g29810	M01136_Dof:5 M00438_ARF:3 M01126_BPC1:3 M00355_PBF:2 M00654_OSBZ8:1 M01021_ID1:1 M01128_SED:1 M01130_PBF:1
Glyma09g34070	M01126_BPC1:5 M01136_Dof:3 M00355_PBF:2 M01130_PBF:2 M00089_Athb-1:1 M00438_ARF:1 M00654_OSBZ8:1 M00702_SPF1:1 M01021_ID1:1 M01128_SED:1
Glyma09g40130	M01136_Dof:4 M00654_OSBZ8:3 M01130_PBF:3 M01128_SED:2 M00089_Athb-1:1 M00438_ARF:1 M01021_ID1:1 M01126_BPC1:1
Glyma10g38280	M00654_OSBZ8:4 M01126_BPC1:4 M01136_Dof:4 M01021_ID1:3 M01130_PBF:3 M00438_ARF:2 M00089_Athb-1:1 M00355_PBF:1 M00702_SPF1:1
Glyma10g39720	M01136_Dof:6 M00438_ARF:2 M01021_ID1:2 M01128_SED:2 M00355_PBF:1 M00702_SPF1:1 M01126_BPC1:1
Glyma11g00570	M01126_BPC1:2 M00355_PBF:1 M00438_ARF:1 M00654_OSBZ8:1 M00702_SPF1:1 M01136_Dof:1
Glyma12g10710	M00355_PBF:3 M00438_ARF:3 M00654_OSBZ8:2 M01021_ID1:2 M01136_Dof:2 M00702_SPF1:1 M01126_BPC1:1 M01128_SED:1 M01130_PBF:1
Glyma12g32050	M01136_Dof:3 M00438_ARF:2 M00355_PBF:1 M00702_SPF1:1 M01021_ID1:1 M01126_BPC1:1 M01128_SED:1 M01130_PBF:1
Glyma13g38430	M01136_Dof:5 M01021_ID1:3 M00355_PBF:1 M00438_ARF:1 M00654_OSBZ8:1 M00702_SPF1:1 M01126_BPC1:1 M01128_SED:1
Glyma13g43350	M00438_ARF:4 M01021_ID1:3 M01126_BPC1:2 M01128_SED:2 M01130_PBF:2 M00089_Athb-1:1 M00654_OSBZ8:1 M00702_SPF1:1
Glyma15g01960	M01136_Dof:5 M00355_PBF:1 M00438_ARF:1 M00702_SPF1:1
Glyma15g13950	M01126_BPC1:3 M00355_PBF:2 M00438_ARF:2 M01128_SED:2 M00702_SPF1:1 M01021_ID1:1 M01130_PBF:1 M01136_Dof:1
Glyma16g32130	M01130_PBF:4 M01128_SED:2 M00355_PBF:1 M00654_OSBZ8:1 M01021_ID1:1 M01126_BPC1:1 M01136_Dof:1
Glyma16g34350	M01126_BPC1:4 M01136_Dof:3 M00438_ARF:1 M00702_SPF1:1 M01130_PBF:1
Glyma18g45970	M00355_PBF:6 M01130_PBF:6 M01136_Dof:4 M01128_SED:3 M00654_OSBZ8:2 M01021_ID1:2 M00438_ARF:1
Glyma20g28010	M01126_BPC1:3 M00355_PBF:2 M00654_OSBZ8:2 M01128_SED:2 M01021_ID1:1 M01130_PBF:1
Glyma20g29580	M01126_BPC1:6 M01136_Dof:5 M00355_PBF:4 M01128_SED:3 M01130_PBF:3 M01021_ID1:2 M00438_ARF:1 M00654_OSBZ8:1 M00702_SPF1:1
Genes differentially expressed under dehydration stress
Glyma0022s00480	M00376_TGA1a:4 M00507_TRAB1:3 M00936_HBP-1a:3 M00345_GAMYB:2 M00367_HBP-1a:2 M00369_TAF-1:2 M00372_Opaque-2:2 M00375_TGA1b:2 M00441_GBF:2 M00660_RITA-1:2 M00697_HBP-1b:2 M00943_TAF-1:2 M00945_CPRF-2:2 M01054_bHLH66:2 M01057_ERF2:2 M00089_Athb-1:1 M00182_GBP:1 M00226_P:1 M00370_CPRF-3:1 M00371_CPRF-2:1 M00635_GT-1:1 M00653_OCSBF-1:1 M00654_OSBZ8:1 M00700_ROM:1 M00735_ZAP1:1 M00819_Knox3:1 M00942_C…
Glyma0041s00290	M00936_HBP-1a:9 M00507_TRAB1:6 M00653_OCSBF-1:6 M00654_OSBZ8:6 M00700_ROM:6 M00366_EmBP-1:5 M00369_TAF-1:5 M00375_TGA1b:5 M00400_ABF1:5 M00441_GBF:5 M00660_RITA-1:5 M00697_HBP-1b:5 M00788_EmBP-1b:5 M00943_TAF-1:5 M00182_GBP:4 M00367_HBP-1a:4 M00368_CPRF-1:4 M00372_Opaque-2:4 M00376_TGA1a:4 M00401_ABF1:4 M00435_PIF3:4 M00442_ABF:4 M00946_TGA1b:4 M01054_bHLH66:4 M01065_ABZ1:4 M00798_MYBAS1:3 M00952…
Glyma0048s00300	M00345_GAMYB:3 M00700_ROM:3 M01021_ID1:3 M00182_GBP:2 M00355_PBF:2 M00369_TAF-1:2 M00441_GBF:2 M00507_TRAB1:2 M00943_TAF-1:2 M00366_EmBP-1:1 M00367_HBP-1a:1 M00370_CPRF-3:1 M00503_ATHB-5:1 M00681_WRKY:1 M00788_EmBP-1b:1 M00946_TGA1b:1 M00952_PCF5:1 M00958_ABI4:1 M01065_ABZ1:1
Glyma0079s00210	M00089_Athb-1:3 M01021_ID1:3 M00355_PBF:2 M00374_Opaque-2:2 M00443_Opaque-2:2 M00503_ATHB-5:2 M00226_P:1 M00635_GT-1:1 M00653_OCSBF-1:1 M00681_WRKY:1 M00700_ROM:1 M00819_Knox3:1 M00943_TAF-1:1 M00948_PCF2:1 M00952_PCF5:1 M00958_ABI4:1
Glyma01g00410	M00355_PBF:4 M00697_HBP-1b:3 M00936_HBP-1a:3 M01021_ID1:3 M01065_ABZ1:3 M00345_GAMYB:2 M00635_GT-1:2 M00653_OCSBF-1:2 M00700_ROM:2 M00952_PCF5:2 M00089_Athb-1:1 M00182_GBP:1 M00226_P:1 M00367_HBP-1a:1 M00369_TAF-1:1 M00375_TGA1b:1 M00507_TRAB1:1 M00654_OSBZ8:1 M00681_WRKY:1 M00798_MYBAS1:1 M00819_Knox3:1 M00943_TAF-1:1 M00946_TGA1b:1 M00948_PCF2:1 M01054_bHLH66:1
Glyma01g00530	M00226_P:3 M00503_ATHB-5:3 M00355_PBF:2 M00697_HBP-1b:2 M00700_ROM:2 M00788_EmBP-1b:2 M00798_MYBAS1:2 M00948_PCF2:2 M00958_ABI4:2 M01054_bHLH66:2 M01057_ERF2:2 M00089_Athb-1:1 M00182_GBP:1 M00359_bZIP911:1 M00368_CPRF-1:1 M00374_Opaque-2:1 M00434_PIF3:1 M00635_GT-1:1 M00653_OCSBF-1:1 M00681_WRKY:1 M00735_ZAP1:1 M00819_Knox3:1 M00936_HBP-1a:1 M00942_CPRF-1:1 M00970_AtMYB-84:1 M01021_ID1:1 M01055_N…
Glyma01g00590	M00369_TAF-1:2 M00375_TGA1b:2 M00376_TGA1a:2 M00660_RITA-1:2 M00697_HBP-1b:2 M00700_ROM:2 M00936_HBP-1a:2 M01021_ID1:2 M00182_GBP:1 M00226_P:1 M00355_PBF:1 M00366_EmBP-1:1 M00367_HBP-1a:1 M00370_CPRF-3:1 M00371_CPRF-2:1 M00372_Opaque-2:1 M00434_PIF3:1 M00653_OCSBF-1:1 M00654_OSBZ8:1 M00681_WRKY:1 M00735_ZAP1:1 M00788_EmBP-1b:1 M00943_TAF-1:1 M00945_CPRF-2:1 M00958_ABI4:1 M00970_AtMYB-84:1 M01054_…
Glyma01g00730	M00654_OSBZ8:3 M00943_TAF-1:3 M00182_GBP:2 M00355_PBF:2 M00368_CPRF-1:2 M00434_PIF3:2 M00503_ATHB-5:2 M00507_TRAB1:2 M00819_Knox3:2 M01054_bHLH66:2 M01057_ERF2:2 M00226_P:1 M00345_GAMYB:1 M00359_bZIP911:1 M00366_EmBP-1:1 M00367_HBP-1a:1 M00369_TAF-1:1 M00374_Opaque-2:1 M00435_PIF3:1 M00441_GBF:1 M00442_ABF:1 M00681_WRKY:1 M00697_HBP-1b:1 M00700_ROM:1 M00735_ZAP1:1 M00788_EmBP-1b:1 M00936_HBP-1a:1…
Glyma01g00790	M00367_HBP-1a:6 M00368_CPRF-1:4 M00366_EmBP-1:3 M00372_Opaque-2:3 M00653_OCSBF-1:3 M00660_RITA-1:3 M00700_ROM:3 M00819_Knox3:3 M00936_HBP-1a:3 M00943_TAF-1:3 M00182_GBP:2 M00369_TAF-1:2 M00370_CPRF-3:2 M00375_TGA1b:2 M00376_TGA1a:2 M00443_Opaque-2:2 M00788_EmBP-1b:2 M00942_CPRF-1:2 M00944_CPRF-3:2 M00946_TGA1b:2 M01065_ABZ1:2 M00356_bZIP910:1 M00358_bZIP911:1 M00359_bZIP911:1 M00371_CPRF-2:1 M003…
Glyma01g00930	M00507_TRAB1:3 M00010_Opaque-2:2 M00226_P:2 M00654_OSBZ8:2 M00819_Knox3:2 M00952_PCF5:2 M01065_ABZ1:2 M00355_PBF:1 M00366_EmBP-1:1 M00370_CPRF-3:1 M00374_Opaque-2:1 M00434_PIF3:1 M00441_GBF:1 M00442_ABF:1 M00443_Opaque-2:1 M00653_OCSBF-1:1 M00700_ROM:1 M00735_ZAP1:1 M00788_EmBP-1b:1 M00798_MYBAS1:1 M00936_HBP-1a:1 M00942_CPRF-1:1 M00948_PCF2:1 M01021_ID1:1
Glyma01g00950	M00948_PCF2:3 M00355_PBF:2 M00503_ATHB-5:2 M00681_WRKY:2 M00952_PCF5:2 M00958_ABI4:2 M01065_ABZ1:2 M00356_bZIP910:1 M00358_bZIP911:1 M00374_Opaque-2:1 M00697_HBP-1b:1 M00700_ROM:1 M00735_ZAP1:1 M00798_MYBAS1:1 M00819_Knox3:1 M01021_ID1:1
Glyma01g01000	M00503_ATHB-5:2 M00226_P:1 M00374_Opaque-2:1 M00441_GBF:1 M00697_HBP-1b:1 M01021_ID1:1
Glyma01g01010	M00345_GAMYB:3 M00355_PBF:2 M00443_Opaque-2:2 M00507_TRAB1:2 M00635_GT-1:2 M00681_WRKY:2 M00948_PCF2:2 M00089_Athb-1:1 M00182_GBP:1 M00359_bZIP911:1 M00434_PIF3:1 M00441_GBF:1 M00503_ATHB-5:1 M00697_HBP-1b:1 M00788_EmBP-1b:1 M00798_MYBAS1:1 M00819_Knox3:1 M00943_TAF-1:1 M01054_bHLH66:1 M01065_ABZ1:1
Glyma01g01160	M00819_Knox3:3 M00345_GAMYB:2 M00368_CPRF-1:2 M00374_Opaque-2:2 M00375_TGA1b:2 M00376_TGA1a:2 M00441_GBF:2 M00503_ATHB-5:2 M00507_TRAB1:2 M00697_HBP-1b:2 M00700_ROM:2 M00226_P:1 M00355_PBF:1 M00366_EmBP-1:1 M00367_HBP-1a:1 M00369_TAF-1:1 M00371_CPRF-2:1 M00372_Opaque-2:1 M00434_PIF3:1 M00653_OCSBF-1:1 M00660_RITA-1:1 M00681_WRKY:1 M00735_ZAP1:1 M00936_HBP-1a:1 M00942_CPRF-1:1 M00943_TAF-1:1 M0094…
Glyma01g01340	M00653_OCSBF-1:9 M00660_RITA-1:7 M00372_Opaque-2:6 M00788_EmBP-1b:6 M00369_TAF-1:4 M00376_TGA1a:4 M00943_TAF-1:4 M01065_ABZ1:4 M00089_Athb-1:3 M00366_EmBP-1:3 M00367_HBP-1a:3 M00368_CPRF-1:3 M00944_CPRF-3:3 M00945_CPRF-2:3 M00182_GBP:2 M00370_CPRF-3:2 M00371_CPRF-2:2 M00443_Opaque-2:2 M00507_TRAB1:2 M00654_OSBZ8:2 M00942_CPRF-1:2 M00946_TGA1b:2 M01054_bHLH66:2 M00226_P:1 M00345_GAMYB:1 M00355_PBF…
Glyma01g01400	M00441_GBF:5 M00182_GBP:4 M00367_HBP-1a:4 M00369_TAF-1:4 M00372_Opaque-2:3 M00375_TGA1b:3 M00943_TAF-1:3 M00226_P:2 M00370_CPRF-3:2 M00371_CPRF-2:2 M00374_Opaque-2:2 M00376_TGA1a:2 M00443_Opaque-2:2 M00635_GT-1:2 M00660_RITA-1:2 M00681_WRKY:2 M00700_ROM:2 M00798_MYBAS1:2 M00819_Knox3:2 M00936_HBP-1a:2 M00944_CPRF-3:2 M00945_CPRF-2:2 M00946_TGA1b:2 M00345_GAMYB:1 M00366_EmBP-1:1 M00507_TRAB1:1 M00…
Glyma01g01480	M00345_GAMYB:4 M00948_PCF2:4 M00368_CPRF-1:2 M00952_PCF5:2 M00089_Athb-1:1 M00366_EmBP-1:1 M00374_Opaque-2:1 M00435_PIF3:1 M00635_GT-1:1 M00819_Knox3:1 M00942_CPRF-1:1
Glyma01g01550	M01021_ID1:3 M00681_WRKY:2 M00735_ZAP1:2 M01057_ERF2:2 M00089_Athb-1:1 M00182_GBP:1 M00226_P:1 M00345_GAMYB:1 M00355_PBF:1 M00366_EmBP-1:1 M00434_PIF3:1 M00503_ATHB-5:1 M00700_ROM:1 M00819_Knox3:1
Glyma01g01690	M00943_TAF-1:3 M00366_EmBP-1:2 M00367_HBP-1a:2 M00368_CPRF-1:2 M00369_TAF-1:2 M00375_TGA1b:2 M00376_TGA1a:2 M00798_MYBAS1:2 M00010_Opaque-2:1 M00355_PBF:1 M00370_CPRF-3:1 M00371_CPRF-2:1 M00372_Opaque-2:1 M00434_PIF3:1 M00443_Opaque-2:1 M00507_TRAB1:1 M00653_OCSBF-1:1 M00788_EmBP-1b:1 M00936_HBP-1a:1 M00942_CPRF-1:1 M00944_CPRF-3:1 M00945_CPRF-2:1 M00946_TGA1b:1 M00948_PCF2:1 M00952_PCF5:1 M00958…
Glyma01g01700	M00376_TGA1a:5 M00443_Opaque-2:5 M00660_RITA-1:4 M00943_TAF-1:4 M01057_ERF2:4 M00182_GBP:3 M00370_CPRF-3:3 M00374_Opaque-2:3 M00653_OCSBF-1:3 M00819_Knox3:3 M00944_CPRF-3:3 M00945_CPRF-2:3 M00371_CPRF-2:2 M00372_Opaque-2:2 M00375_TGA1b:2 M00635_GT-1:2 M00654_OSBZ8:2 M00681_WRKY:2 M00946_TGA1b:2 M01054_bHLH66:2 M00010_Opaque-2:1 M00226_P:1 M00345_GAMYB:1 M00355_PBF:1 M00356_bZIP910:1 M00358_bZIP91…
Glyma01g02210	M00441_GBF:3 M00442_ABF:3 M00503_ATHB-5:3 M00948_PCF2:3 M00089_Athb-1:2 M00182_GBP:2 M00366_EmBP-1:2 M00367_HBP-1a:2 M00368_CPRF-1:2 M00369_TAF-1:2 M00372_Opaque-2:2 M00375_TGA1b:2 M00376_TGA1a:2 M00399_ABF1:2 M00434_PIF3:2 M00507_TRAB1:2 M00654_OSBZ8:2 M00660_RITA-1:2 M00943_TAF-1:2 M00952_PCF5:2 M01065_ABZ1:2 M00226_P:1 M00359_bZIP911:1 M00370_CPRF-3:1 M00371_CPRF-2:1 M00400_ABF1:1 M00401_ABF1:…
Glyma01g02230	M00503_ATHB-5:3 M00345_GAMYB:2 M00089_Athb-1:1 M00226_P:1 M00355_PBF:1 M00700_ROM:1 M00819_Knox3:1 M00948_PCF2:1 M01057_ERF2:1
Glyma01g02400	M00226_P:3 M00653_OCSBF-1:3 M00355_PBF:2 M00635_GT-1:2 M00654_OSBZ8:2 M00700_ROM:2 M01021_ID1:2 M00345_GAMYB:1 M00359_bZIP911:1 M00374_Opaque-2:1 M00681_WRKY:1
Glyma01g02760	M00226_P:2 M00368_CPRF-1:2 M00376_TGA1a:2 M00653_OCSBF-1:2 M00660_RITA-1:2 M00942_CPRF-1:2 M00943_TAF-1:2 M01054_bHLH66:2 M01065_ABZ1:2 M00182_GBP:1 M00366_EmBP-1:1 M00369_TAF-1:1 M00371_CPRF-2:1 M00375_TGA1b:1 M00503_ATHB-5:1 M00507_TRAB1:1 M00635_GT-1:1 M00654_OSBZ8:1 M00681_WRKY:1 M00788_EmBP-1b:1 M00819_Knox3:1 M00945_CPRF-2:1 M00948_PCF2:1 M01057_ERF2:1
Glyma01g03010	M00368_CPRF-1:4 M00507_TRAB1:3 M00366_EmBP-1:2 M00369_TAF-1:2 M00372_Opaque-2:2 M00653_OCSBF-1:2 M00660_RITA-1:2 M00942_CPRF-1:2 M00943_TAF-1:2 M00948_PCF2:2 M00355_PBF:1 M00367_HBP-1a:1 M00370_CPRF-3:1 M00371_CPRF-2:1 M00374_Opaque-2:1 M00503_ATHB-5:1 M00635_GT-1:1 M00654_OSBZ8:1 M00788_EmBP-1b:1 M00819_Knox3:1 M00944_CPRF-3:1 M00945_CPRF-2:1 M01054_bHLH66:1
Glyma01g03090	M00355_PBF:3 M00366_EmBP-1:1 M00374_Opaque-2:1 M00654_OSBZ8:1 M00697_HBP-1b:1 M00798_MYBAS1:1 M00819_Knox3:1 M00936_HBP-1a:1
Glyma01g03400	M00788_EmBP-1b:3 M00355_PBF:2 M00366_EmBP-1:2 M00367_HBP-1a:2 M00368_CPRF-1:2 M00369_TAF-1:2 M00372_Opaque-2:2 M00375_TGA1b:2 M00376_TGA1a:2 M00443_Opaque-2:2 M00635_GT-1:2 M00660_RITA-1:2 M00700_ROM:2 M00943_TAF-1:2 M01054_bHLH66:2 M00010_Opaque-2:1 M00358_bZIP911:1 M00370_CPRF-3:1 M00371_CPRF-2:1 M00374_Opaque-2:1 M00400_ABF1:1 M00434_PIF3:1 M00503_ATHB-5:1 M00653_OCSBF-1:1 M00654_OSBZ8:1 M0069…
Glyma01g03760	M01054_bHLH66:4 M00182_GBP:2 M00010_Opaque-2:1 M00355_PBF:1 M00368_CPRF-1:1 M00369_TAF-1:1 M00371_CPRF-2:1 M00435_PIF3:1 M00441_GBF:1 M00443_Opaque-2:1 M00507_TRAB1:1 M00635_GT-1:1 M00653_OCSBF-1:1 M00660_RITA-1:1 M00681_WRKY:1 M00798_MYBAS1:1 M00942_CPRF-1:1 M00943_TAF-1:1 M00945_CPRF-2:1 M00948_PCF2:1 M01065_ABZ1:1
Glyma01g03830	M00369_TAF-1:4 M00372_Opaque-2:4 M00376_TGA1a:4 M00943_TAF-1:4 M00367_HBP-1a:3 M00819_Knox3:3 M00182_GBP:2 M00226_P:2 M00345_GAMYB:2 M00366_EmBP-1:2 M00368_CPRF-1:2 M00370_CPRF-3:2 M00371_CPRF-2:2 M00375_TGA1b:2 M00434_PIF3:2 M00443_Opaque-2:2 M00507_TRAB1:2 M00653_OCSBF-1:2 M00660_RITA-1:2 M00788_EmBP-1b:2 M00798_MYBAS1:2 M00944_CPRF-3:2 M00945_CPRF-2:2 M01021_ID1:2 M01054_bHLH66:2 M01065_ABZ1:2…
Glyma01g03850	M00355_PBF:4 M01021_ID1:4 M00226_P:3 M00374_Opaque-2:3 M00681_WRKY:2 M00819_Knox3:2 M00345_GAMYB:1 M00443_Opaque-2:1 M00654_OSBZ8:1 M00700_ROM:1 M00943_TAF-1:1 M00948_PCF2:1 M00952_PCF5:1 M01065_ABZ1:1
Glyma01g03870	M00374_Opaque-2:3 M00503_ATHB-5:3 M00089_Athb-1:2 M00010_Opaque-2:1 M00355_PBF:1 M00635_GT-1:1 M00700_ROM:1 M01021_ID1:1
Glyma01g04000	M00226_P:3 M00355_PBF:3 M00798_MYBAS1:2 M00345_GAMYB:1 M00370_CPRF-3:1 M00374_Opaque-2:1 M00375_TGA1b:1 M00443_Opaque-2:1 M00681_WRKY:1 M00697_HBP-1b:1 M00936_HBP-1a:1 M00944_CPRF-3:1 M00946_TGA1b:1 M00970_AtMYB-84:1 M01065_ABZ1:1
Glyma01g04050	M00374_Opaque-2:3 M00443_Opaque-2:3 M00700_ROM:3 M00798_MYBAS1:3 M01021_ID1:3 M00507_TRAB1:2 M00355_PBF:1 M00358_bZIP911:1 M00359_bZIP911:1 M00368_CPRF-1:1 M00697_HBP-1b:1 M00788_EmBP-1b:1 M00936_HBP-1a:1 M00948_PCF2:1
Glyma01g04240	M00660_RITA-1:7 M00372_Opaque-2:6 M00653_OCSBF-1:5 M00182_GBP:4 M00367_HBP-1a:4 M00369_TAF-1:4 M00376_TGA1a:4 M00943_TAF-1:4 M00370_CPRF-3:3 M00371_CPRF-2:3 M00443_Opaque-2:3 M00507_TRAB1:3 M00788_EmBP-1b:3 M00944_CPRF-3:3 M00945_CPRF-2:3 M01065_ABZ1:3 M00368_CPRF-1:2 M00375_TGA1b:2 M00441_GBF:2 M00503_ATHB-5:2 M00635_GT-1:2 M01054_bHLH66:2 M00010_Opaque-2:1 M00089_Athb-1:1 M00345_GAMYB:1 M00355_…
Glyma01g04250	M00345_GAMYB:3 M00355_PBF:3 M00700_ROM:2 M00798_MYBAS1:2 M01021_ID1:2 M01057_ERF2:2 M00089_Athb-1:1 M00226_P:1 M00374_Opaque-2:1 M00654_OSBZ8:1 M00952_PCF5:1
Glyma01g04290	M00374_Opaque-2:3 M00653_OCSBF-1:3 M00182_GBP:2 M00345_GAMYB:2 M00367_HBP-1a:2 M00368_CPRF-1:2 M00369_TAF-1:2 M00372_Opaque-2:2 M00375_TGA1b:2 M00376_TGA1a:2 M00441_GBF:2 M00507_TRAB1:2 M00660_RITA-1:2 M00700_ROM:2 M00788_EmBP-1b:2 M00798_MYBAS1:2 M00936_HBP-1a:2 M00943_TAF-1:2 M00010_Opaque-2:1 M00089_Athb-1:1 M00356_bZIP910:1 M00359_bZIP911:1 M00366_EmBP-1:1 M00370_CPRF-3:1 M00371_CPRF-2:1 M004…
Glyma01g04310	M00735_ZAP1:2 M01021_ID1:2 M00089_Athb-1:1 M00355_PBF:1 M00366_EmBP-1:1 M00368_CPRF-1:1 M00434_PIF3:1 M00435_PIF3:1 M00503_ATHB-5:1 M00700_ROM:1 M00942_CPRF-1:1 M00943_TAF-1:1
Glyma01g04340	M00654_OSBZ8:6 M00943_TAF-1:6 M00182_GBP:5 M00369_TAF-1:5 M00441_GBF:5 M00700_ROM:5 M00819_Knox3:5 M01065_ABZ1:5 M00366_EmBP-1:4 M00367_HBP-1a:4 M00368_CPRF-1:4 M00375_TGA1b:4 M00434_PIF3:4 M00507_TRAB1:4 M00370_CPRF-3:3 M00376_TGA1a:3 M00442_ABF:3 M00936_HBP-1a:3 M00946_TGA1b:3 M01021_ID1:3 M01057_ERF2:3 M00226_P:2 M00345_GAMYB:2 M00371_CPRF-2:2 M00372_Opaque-2:2 M00435_PIF3:2 M00735_ZAP1:2 M007…
Glyma01g04350	M00368_CPRF-1:4 M00943_TAF-1:4 M00369_TAF-1:3 M00507_TRAB1:3 M00942_CPRF-1:3 M00366_EmBP-1:2 M00367_HBP-1a:2 M00371_CPRF-2:2 M00375_TGA1b:2 M00376_TGA1a:2 M00441_GBF:2 M00653_OCSBF-1:2 M01054_bHLH66:2 M00182_GBP:1 M00226_P:1 M00345_GAMYB:1 M00355_PBF:1 M00370_CPRF-3:1 M00399_ABF1:1 M00503_ATHB-5:1 M00654_OSBZ8:1 M00660_RITA-1:1 M00681_WRKY:1 M00697_HBP-1b:1 M00700_ROM:1 M00788_EmBP-1b:1 M00944_CP…
Glyma01g04360	M01054_bHLH66:5 M00182_GBP:3 M00507_TRAB1:3 M00819_Knox3:3 M00943_TAF-1:3 M00376_TGA1a:2 M00681_WRKY:2 M00936_HBP-1a:2 M00958_ABI4:2 M01021_ID1:2 M00010_Opaque-2:1 M00226_P:1 M00355_PBF:1 M00366_EmBP-1:1 M00369_TAF-1:1 M00370_CPRF-3:1 M00400_ABF1:1 M00441_GBF:1 M00443_Opaque-2:1 M00654_OSBZ8:1 M00660_RITA-1:1 M00697_HBP-1b:1 M00735_ZAP1:1 M00798_MYBAS1:1 M00942_CPRF-1:1 M00944_CPRF-3:1 M00952_PCF…
Glyma01g04380	M00507_TRAB1:5 M00654_OSBZ8:5 M00943_TAF-1:5 M00368_CPRF-1:4 M00376_TGA1a:4 M00819_Knox3:4 M00367_HBP-1a:3 M00441_GBF:3 M00697_HBP-1b:3 M00700_ROM:3 M00936_HBP-1a:3 M01054_bHLH66:3 M01065_ABZ1:3 M00366_EmBP-1:2 M00369_TAF-1:2 M00372_Opaque-2:2 M00375_TGA1b:2 M00435_PIF3:2 M00503_ATHB-5:2 M00798_MYBAS1:2 M00942_CPRF-1:2 M00948_PCF2:2 M00958_ABI4:2 M01057_ERF2:2 M00010_Opaque-2:1 M00182_GBP:1 M0022…
Glyma01g04450	M00507_TRAB1:5 M00367_HBP-1a:4 M00375_TGA1b:4 M00936_HBP-1a:4 M00943_TAF-1:4 M00948_PCF2:4 M00952_PCF5:4 M00369_TAF-1:3 M00443_Opaque-2:3 M00503_ATHB-5:3 M00654_OSBZ8:3 M00697_HBP-1b:3 M00700_ROM:3 M00182_GBP:2 M00366_EmBP-1:2 M00370_CPRF-3:2 M00371_CPRF-2:2 M00944_CPRF-3:2 M00946_TGA1b:2 M00958_ABI4:2 M01021_ID1:2 M01057_ERF2:2 M01065_ABZ1:2 M00089_Athb-1:1 M00355_PBF:1 M00359_bZIP911:1 M00376_T…
Glyma01g04530	M00653_OCSBF-1:6 M00372_Opaque-2:5 M00660_RITA-1:5 M00376_TGA1a:4 M00226_P:3 M00367_HBP-1a:3 M00369_TAF-1:3 M00370_CPRF-3:3 M00441_GBF:3 M00788_EmBP-1b:3 M00944_CPRF-3:3 M00958_ABI4:3 M00182_GBP:2 M00366_EmBP-1:2 M00368_CPRF-1:2 M00371_CPRF-2:2 M00375_TGA1b:2 M00442_ABF:2 M00507_TRAB1:2 M00654_OSBZ8:2 M00700_ROM:2 M00798_MYBAS1:2 M00819_Knox3:2 M00942_CPRF-1:2 M00943_TAF-1:2 M00945_CPRF-2:2 M0105…
Glyma01g04590	M00375_TGA1b:4 M00697_HBP-1b:2 M00946_TGA1b:2 M00948_PCF2:2 M01021_ID1:2 M00089_Athb-1:1 M00345_GAMYB:1 M00355_PBF:1 M00370_CPRF-3:1 M00503_ATHB-5:1 M00507_TRAB1:1 M00681_WRKY:1 M00798_MYBAS1:1 M00819_Knox3:1 M00936_HBP-1a:1 M00944_CPRF-3:1 M01065_ABZ1:1
Glyma01g04640	M00441_GBF:3 M00366_EmBP-1:2 M00367_HBP-1a:2 M00368_CPRF-1:2 M00369_TAF-1:2 M00819_Knox3:2 M00226_P:1 M00345_GAMYB:1 M00355_PBF:1 M00359_bZIP911:1 M00503_ATHB-5:1 M00681_WRKY:1 M00798_MYBAS1:1 M00942_CPRF-1:1 M00943_TAF-1:1 M00952_PCF5:1 M01021_ID1:1 M01054_bHLH66:1
Glyma01g04700	M00182_GBP:3 M00375_TGA1b:3 M00798_MYBAS1:3 M00970_AtMYB-84:3 M00226_P:2 M00345_GAMYB:2 M00366_EmBP-1:2 M00367_HBP-1a:2 M00368_CPRF-1:2 M00369_TAF-1:2 M00435_PIF3:2 M00441_GBF:2 M00943_TAF-1:2 M00958_ABI4:2 M01065_ABZ1:2 M00089_Athb-1:1 M00355_PBF:1 M00358_bZIP911:1 M00370_CPRF-3:1 M00371_CPRF-2:1 M00374_Opaque-2:1 M00400_ABF1:1 M00401_ABF1:1 M00434_PIF3:1 M00442_ABF:1 M00443_Opaque-2:1 M00503_AT…
Glyma01g04730	M00798_MYBAS1:3 M00366_EmBP-1:2 M00368_CPRF-1:2 M00369_TAF-1:2 M00372_Opaque-2:2 M00443_Opaque-2:2 M00654_OSBZ8:2 M00660_RITA-1:2 M00681_WRKY:2 M00788_EmBP-1b:2 M00943_TAF-1:2 M00226_P:1 M00345_GAMYB:1 M00355_PBF:1 M00367_HBP-1a:1 M00370_CPRF-3:1 M00371_CPRF-2:1 M00434_PIF3:1 M00503_ATHB-5:1 M00735_ZAP1:1 M00819_Knox3:1 M00942_CPRF-1:1 M00944_CPRF-3:1 M00945_CPRF-2:1
Glyma01g04810	M00355_PBF:2 M00819_Knox3:2 M01054_bHLH66:2 M00089_Athb-1:1 M00359_bZIP911:1 M00635_GT-1:1 M00653_OCSBF-1:1 M00654_OSBZ8:1 M00660_RITA-1:1 M00681_WRKY:1 M00798_MYBAS1:1 M01057_ERF2:1
Glyma01g05220	M01054_bHLH66:7 M00182_GBP:6 M00367_HBP-1a:6 M00369_TAF-1:6 M00375_TGA1b:6 M00507_TRAB1:6 M00372_Opaque-2:4 M00376_TGA1a:4 M00441_GBF:4 M00653_OCSBF-1:4 M00660_RITA-1:4 M00943_TAF-1:4 M00366_EmBP-1:3 M00370_CPRF-3:3 M00697_HBP-1b:3 M00700_ROM:3 M00819_Knox3:3 M00936_HBP-1a:3 M00944_CPRF-3:3 M00946_TGA1b:3 M01065_ABZ1:3 M00356_bZIP910:2 M00368_CPRF-1:2 M00371_CPRF-2:2 M00435_PIF3:2 M00442_ABF:2 M0…
Glyma01g05450	M00653_OCSBF-1:4 M00660_RITA-1:4 M00376_TGA1a:3 M00443_Opaque-2:3 M00010_Opaque-2:2 M00089_Athb-1:2 M00355_PBF:2 M01021_ID1:2 M01054_bHLH66:2 M01065_ABZ1:2 M00182_GBP:1 M00367_HBP-1a:1 M00369_TAF-1:1 M00372_Opaque-2:1 M00435_PIF3:1 M00503_ATHB-5:1 M00507_TRAB1:1 M00635_GT-1:1 M00697_HBP-1b:1 M00788_EmBP-1b:1 M00943_TAF-1:1 M00952_PCF5:1 M00958_ABI4:1
Glyma01g05500	M00368_CPRF-1:4 M00443_Opaque-2:4 M00798_MYBAS1:4 M00226_P:3 M00355_PBF:3 M00654_OSBZ8:3 M00788_EmBP-1b:3 M00952_PCF5:3 M00182_GBP:2 M00345_GAMYB:2 M00366_EmBP-1:2 M00367_HBP-1a:2 M00369_TAF-1:2 M00372_Opaque-2:2 M00400_ABF1:2 M00434_PIF3:2 M00435_PIF3:2 M00441_GBF:2 M00442_ABF:2 M00507_TRAB1:2 M00660_RITA-1:2 M00942_CPRF-1:2 M00943_TAF-1:2 M01054_bHLH66:2 M01065_ABZ1:2 M00010_Opaque-2:1 M00370_C…
Glyma01g05540	M01057_ERF2:10 M00654_OSBZ8:8 M00507_TRAB1:7 M00700_ROM:5 M00948_PCF2:5 M00345_GAMYB:4 M00375_TGA1b:4 M00697_HBP-1b:3 M00819_Knox3:3 M00943_TAF-1:3 M00958_ABI4:3 M00182_GBP:2 M00660_RITA-1:2 M00681_WRKY:2 M00936_HBP-1a:2 M00946_TGA1b:2 M00952_PCF5:2 M01021_ID1:2 M01054_bHLH66:2 M01055_NAC69-1:2 M01065_ABZ1:2 M00089_Athb-1:1 M00355_PBF:1 M00356_bZIP910:1 M00358_bZIP911:1 M00372_Opaque-2:1 M00399_A…
Glyma01g05550	M00369_TAF-1:4 M00375_TGA1b:4 M00507_TRAB1:4 M00943_TAF-1:4 M01021_ID1:4 M00182_GBP:3 M00654_OSBZ8:3 M00788_EmBP-1b:3 M00798_MYBAS1:3 M01054_bHLH66:3 M01065_ABZ1:3 M00345_GAMYB:2 M00366_EmBP-1:2 M00367_HBP-1a:2 M00368_CPRF-1:2 M00370_CPRF-3:2 M00371_CPRF-2:2 M00372_Opaque-2:2 M00376_TGA1a:2 M00441_GBF:2 M00442_ABF:2 M00653_OCSBF-1:2 M00660_RITA-1:2 M00697_HBP-1b:2 M00700_ROM:2 M00944_CPRF-3:2 M00…
Glyma01g05560	M01021_ID1:3 M00635_GT-1:2 M00788_EmBP-1b:2 M00089_Athb-1:1 M00226_P:1 M00345_GAMYB:1 M00355_PBF:1 M00356_bZIP910:1 M00359_bZIP911:1 M00374_Opaque-2:1 M00435_PIF3:1 M00503_ATHB-5:1 M00507_TRAB1:1 M00654_OSBZ8:1 M00681_WRKY:1 M00700_ROM:1 M00798_MYBAS1:1 M00936_HBP-1a:1 M01054_bHLH66:1 M01055_NAC69-1:1 M01065_ABZ1:1
Glyma01g05880	M00798_MYBAS1:5 M00374_Opaque-2:4 M00943_TAF-1:4 M00700_ROM:3 M00936_HBP-1a:3 M01021_ID1:3 M00182_GBP:2 M00375_TGA1b:2 M00507_TRAB1:2 M00819_Knox3:2 M00946_TGA1b:2 M00958_ABI4:2 M00345_GAMYB:1 M00355_PBF:1 M00356_bZIP910:1 M00358_bZIP911:1 M00399_ABF1:1 M00401_ABF1:1 M00435_PIF3:1 M00441_GBF:1 M00442_ABF:1 M00443_Opaque-2:1 M00635_GT-1:1 M00654_OSBZ8:1 M00697_HBP-1b:1 M00735_ZAP1:1 M01054_bHLH66:1
Glyma01g06030	M00368_CPRF-1:6 M00948_PCF2:5 M00952_PCF5:5 M00441_GBF:4 M00942_CPRF-1:3 M00366_EmBP-1:2 M00372_Opaque-2:2 M00400_ABF1:2 M00434_PIF3:2 M00507_TRAB1:2 M00653_OCSBF-1:2 M00654_OSBZ8:2 M01021_ID1:2 M01065_ABZ1:2 M00355_PBF:1 M00367_HBP-1a:1 M00435_PIF3:1 M00442_ABF:1 M00443_Opaque-2:1 M00660_RITA-1:1 M00681_WRKY:1 M00700_ROM:1 M00788_EmBP-1b:1 M00798_MYBAS1:1 M00819_Knox3:1 M01054_bHLH66:1
Glyma01g06110	M00441_GBF:5 M00182_GBP:4 M00226_P:4 M00368_CPRF-1:4 M00369_TAF-1:4 M00943_TAF-1:4 M00367_HBP-1a:3 M00374_Opaque-2:3 M00654_OSBZ8:3 M00366_EmBP-1:2 M00370_CPRF-3:2 M00371_CPRF-2:2 M00372_Opaque-2:2 M00375_TGA1b:2 M00401_ABF1:2 M00443_Opaque-2:2 M00681_WRKY:2 M00700_ROM:2 M00735_ZAP1:2 M00798_MYBAS1:2 M00942_CPRF-1:2 M00944_CPRF-3:2 M00945_CPRF-2:2 M01054_bHLH66:2 M00345_GAMYB:1 M00356_bZIP910:1 M…
Glyma01g06120	M00226_P:3 M00700_ROM:3 M00368_CPRF-1:2 M00503_ATHB-5:2 M00798_MYBAS1:2 M00355_PBF:1 M00366_EmBP-1:1 M00374_Opaque-2:1 M00434_PIF3:1 M00443_Opaque-2:1 M00681_WRKY:1 M00697_HBP-1b:1 M00936_HBP-1a:1 M00942_CPRF-1:1 M00958_ABI4:1
Glyma01g06150	M00788_EmBP-1b:3 M00948_PCF2:3 M01021_ID1:3 M00660_RITA-1:2 M00697_HBP-1b:2 M00819_Knox3:2 M01054_bHLH66:2 M00010_Opaque-2:1 M00355_PBF:1 M00372_Opaque-2:1 M00374_Opaque-2:1 M00401_ABF1:1 M00443_Opaque-2:1 M00503_ATHB-5:1 M00635_GT-1:1 M00653_OCSBF-1:1 M00654_OSBZ8:1 M00700_ROM:1 M00798_MYBAS1:1 M00936_HBP-1a:1 M00952_PCF5:1
Glyma01g06600	M00798_MYBAS1:3 M00226_P:2 M00368_CPRF-1:2 M00697_HBP-1b:2 M00936_HBP-1a:2 M00345_GAMYB:1 M00355_PBF:1 M00507_TRAB1:1 M00635_GT-1:1 M00654_OSBZ8:1 M00681_WRKY:1 M00700_ROM:1 M00788_EmBP-1b:1 M00819_Knox3:1 M00942_CPRF-1:1 M00948_PCF2:1 M00970_AtMYB-84:1
Glyma01g07580	M00345_GAMYB:3 M00374_Opaque-2:2 M00376_TGA1a:2 M00653_OCSBF-1:2 M00798_MYBAS1:2 M00943_TAF-1:2 M01021_ID1:2 M00226_P:1 M00355_PBF:1 M00367_HBP-1a:1 M00369_TAF-1:1 M00370_CPRF-3:1 M00371_CPRF-2:1 M00372_Opaque-2:1 M00660_RITA-1:1 M00700_ROM:1 M00819_Knox3:1 M00944_CPRF-3:1 M00946_TGA1b:1 M01054_bHLH66:1
Glyma01g07910	M00369_TAF-1:2 M00367_HBP-1a:1 M00368_CPRF-1:1 M00435_PIF3:1 M00442_ABF:1 M00503_ATHB-5:1 M00635_GT-1:1 M00943_TAF-1:1 M00958_ABI4:1 M01021_ID1:1
Glyma01g08080	M00443_Opaque-2:3 M00503_ATHB-5:3 M00226_P:2 M00355_PBF:2 M00948_PCF2:2 M01054_bHLH66:2 M00089_Athb-1:1 M00374_Opaque-2:1 M00635_GT-1:1 M00681_WRKY:1 M00700_ROM:1 M00788_EmBP-1b:1 M00798_MYBAS1:1 M01021_ID1:1
Glyma01g08250	M00368_CPRF-1:2 M00653_OCSBF-1:2 M00798_MYBAS1:2 M00819_Knox3:2 M00010_Opaque-2:1 M00226_P:1 M00345_GAMYB:1 M00372_Opaque-2:1 M00374_Opaque-2:1 M00375_TGA1b:1 M00443_Opaque-2:1 M00660_RITA-1:1 M00681_WRKY:1 M00697_HBP-1b:1 M00700_ROM:1 M00936_HBP-1a:1 M00942_CPRF-1:1 M01065_ABZ1:1
Glyma01g08260	M00503_ATHB-5:4 M00376_TGA1a:3 M00681_WRKY:3 M00700_ROM:3 M00367_HBP-1a:2 M00369_TAF-1:2 M00372_Opaque-2:2 M00374_Opaque-2:2 M00375_TGA1b:2 M00660_RITA-1:2 M00697_HBP-1b:2 M00943_TAF-1:2 M00089_Athb-1:1 M00182_GBP:1 M00226_P:1 M00345_GAMYB:1 M00355_PBF:1 M00359_bZIP911:1 M00368_CPRF-1:1 M00370_CPRF-3:1 M00371_CPRF-2:1 M00443_Opaque-2:1 M00507_TRAB1:1 M00653_OCSBF-1:1 M00654_OSBZ8:1 M00788_EmBP-1b…
Glyma01g08540	M01021_ID1:3 M00089_Athb-1:2 M00182_GBP:2 M00226_P:2 M00375_TGA1b:2 M00376_TGA1a:2 M00697_HBP-1b:2 M00700_ROM:2 M00819_Knox3:2 M01065_ABZ1:2 M00355_PBF:1 M00359_bZIP911:1 M00374_Opaque-2:1 M00503_ATHB-5:1 M00681_WRKY:1 M00936_HBP-1a:1 M00948_PCF2:1 M00958_ABI4:1 M01057_ERF2:1
Glyma01g09520	M00345_GAMYB:3 M00700_ROM:3 M00798_MYBAS1:3 M00507_TRAB1:2 M00970_AtMYB-84:2 M00226_P:1 M00374_Opaque-2:1 M00503_ATHB-5:1 M00635_GT-1:1 M00654_OSBZ8:1 M00681_WRKY:1 M00819_Knox3:1 M00958_ABI4:1 M01021_ID1:1 M01057_ERF2:1
Glyma01g10070	M00182_GBP:2 M00503_ATHB-5:2 M00798_MYBAS1:2 M00936_HBP-1a:2 M00089_Athb-1:1 M00226_P:1 M00345_GAMYB:1 M00507_TRAB1:1 M00653_OCSBF-1:1 M00681_WRKY:1 M00735_ZAP1:1 M00970_AtMYB-84:1 M01057_ERF2:1 M01065_ABZ1:1
Glyma01g11390	M00700_ROM:3 M00660_RITA-1:2 M00943_TAF-1:2 M01054_bHLH66:2 M00226_P:1 M00345_GAMYB:1 M00372_Opaque-2:1 M00375_TGA1b:1 M00434_PIF3:1 M00443_Opaque-2:1 M00507_TRAB1:1 M00653_OCSBF-1:1 M00654_OSBZ8:1 M00735_ZAP1:1 M00798_MYBAS1:1 M00936_HBP-1a:1 M00942_CPRF-1:1 M01021_ID1:1 M01055_NAC69-1:1 M01065_ABZ1:1
Glyma01g16140	M00368_CPRF-1:2 M00441_GBF:2 M00226_P:1 M00374_Opaque-2:1 M00443_Opaque-2:1 M00942_CPRF-1:1 M00943_TAF-1:1 M01021_ID1:1
Glyma01g16360	M00441_GBF:5 M00368_CPRF-1:4 M00507_TRAB1:4 M00943_TAF-1:4 M01065_ABZ1:4 M00182_GBP:3 M00356_bZIP910:3 M00358_bZIP911:3 M00374_Opaque-2:3 M00434_PIF3:3 M00435_PIF3:3 M00654_OSBZ8:3 M00798_MYBAS1:3 M00936_HBP-1a:3 M01054_bHLH66:3 M00345_GAMYB:2 M00359_bZIP911:2 M00366_EmBP-1:2 M00367_HBP-1a:2 M00369_TAF-1:2 M00372_Opaque-2:2 M00375_TGA1b:2 M00376_TGA1a:2 M00400_ABF1:2 M00401_ABF1:2 M00442_ABF:2 M0…
Glyma01g17850	M00367_HBP-1a:2 M00369_TAF-1:2 M00372_Opaque-2:2 M00376_TGA1a:2 M00660_RITA-1:2 M00819_Knox3:2 M00943_TAF-1:2 M00182_GBP:1 M00226_P:1 M00370_CPRF-3:1 M00371_CPRF-2:1 M00375_TGA1b:1 M00441_GBF:1 M00653_OCSBF-1:1 M00654_OSBZ8:1 M00681_WRKY:1 M00697_HBP-1b:1 M00788_EmBP-1b:1 M00944_CPRF-3:1 M00945_CPRF-2:1 M00946_TGA1b:1 M00948_PCF2:1
Glyma01g19420	M00681_WRKY:5 M00936_HBP-1a:5 M00375_TGA1b:4 M00798_MYBAS1:4 M00182_GBP:3 M00367_HBP-1a:3 M00369_TAF-1:3 M00507_TRAB1:3 M00700_ROM:3 M00952_PCF5:3 M01021_ID1:3 M01057_ERF2:3 M01065_ABZ1:3 M00366_EmBP-1:2 M00368_CPRF-1:2 M00372_Opaque-2:2 M00376_TGA1a:2 M00400_ABF1:2 M00441_GBF:2 M00442_ABF:2 M00654_OSBZ8:2 M00943_TAF-1:2 M00948_PCF2:2 M00089_Athb-1:1 M00226_P:1 M00345_GAMYB:1 M00355_PBF:1 M00358_…
Glyma01g19820	M00374_Opaque-2:5 M01054_bHLH66:4 M00368_CPRF-1:3 M00443_Opaque-2:3 M00653_OCSBF-1:3 M00226_P:2 M00435_PIF3:2 M00788_EmBP-1b:2 M00948_PCF2:2 M00010_Opaque-2:1 M00358_bZIP911:1 M00366_EmBP-1:1 M00441_GBF:1 M00507_TRAB1:1 M00660_RITA-1:1 M00697_HBP-1b:1 M00700_ROM:1 M00735_ZAP1:1 M00819_Knox3:1 M00936_HBP-1a:1 M00942_CPRF-1:1 M01021_ID1:1 M01065_ABZ1:1
Glyma01g20700	M00226_P:2 M00355_PBF:2 M00503_ATHB-5:2 M00700_ROM:2 M00798_MYBAS1:2 M01021_ID1:2 M00010_Opaque-2:1 M00089_Athb-1:1 M00345_GAMYB:1 M00359_bZIP911:1 M00366_EmBP-1:1 M00507_TRAB1:1 M00681_WRKY:1 M00697_HBP-1b:1 M00819_Knox3:1 M00943_TAF-1:1 M00948_PCF2:1 M01065_ABZ1:1
Glyma01g20740	M00345_GAMYB:3 M00355_PBF:2 M00798_MYBAS1:2 M00948_PCF2:2 M00952_PCF5:2 M00089_Athb-1:1 M00226_P:1 M00374_Opaque-2:1 M00401_ABF1:1 M00654_OSBZ8:1 M00700_ROM:1 M01054_bHLH66:1
Glyma01g20980	M00372_Opaque-2:3 M00653_OCSBF-1:3 M00660_RITA-1:3 M00355_PBF:2 M00375_TGA1b:2 M00376_TGA1a:2 M00654_OSBZ8:2 M00700_ROM:2 M00819_Knox3:2 M00010_Opaque-2:1 M00182_GBP:1 M00226_P:1 M00370_CPRF-3:1 M00371_CPRF-2:1 M00441_GBF:1 M00443_Opaque-2:1 M00681_WRKY:1 M00697_HBP-1b:1 M00798_MYBAS1:1 M00944_CPRF-3:1 M00945_CPRF-2:1
Glyma01g21510	M00355_PBF:2 M00952_PCF5:2 M00345_GAMYB:1 M00443_Opaque-2:1 M00503_ATHB-5:1 M00697_HBP-1b:1 M00700_ROM:1 M00735_ZAP1:1 M00798_MYBAS1:1 M00819_Knox3:1 M00936_HBP-1a:1
Glyma01g21900	M00182_GBP:3 M00441_GBF:2 M01021_ID1:2 M01055_NAC69-1:2 M01057_ERF2:2 M00345_GAMYB:1 M00355_PBF:1 M00359_bZIP911:1 M00368_CPRF-1:1 M00370_CPRF-3:1 M00374_Opaque-2:1 M00443_Opaque-2:1 M00507_TRAB1:1 M00635_GT-1:1 M00653_OCSBF-1:1 M00660_RITA-1:1 M00697_HBP-1b:1 M00735_ZAP1:1 M00819_Knox3:1 M00942_CPRF-1:1 M00944_CPRF-3:1 M00946_TGA1b:1
Glyma01g22260	M00368_CPRF-1:4 M00948_PCF2:4 M00367_HBP-1a:2 M00369_TAF-1:2 M00372_Opaque-2:2 M00374_Opaque-2:2 M00375_TGA1b:2 M00700_ROM:2 M00942_CPRF-1:2 M00943_TAF-1:2 M00958_ABI4:2 M01021_ID1:2 M00010_Opaque-2:1 M00182_GBP:1 M00226_P:1 M00345_GAMYB:1 M00366_EmBP-1:1 M00370_CPRF-3:1 M00371_CPRF-2:1 M00434_PIF3:1 M00435_PIF3:1 M00442_ABF:1 M00503_ATHB-5:1 M00507_TRAB1:1 M00635_GT-1:1 M00681_WRKY:1 M00945_CPRF…
Glyma01g22510	M00376_TGA1a:3 M00507_TRAB1:3 M00943_TAF-1:3 M00345_GAMYB:2 M00355_PBF:2 M00367_HBP-1a:2 M00369_TAF-1:2 M00372_Opaque-2:2 M00503_ATHB-5:2 M00653_OCSBF-1:2 M00660_RITA-1:2 M00735_ZAP1:2 M01021_ID1:2 M01057_ERF2:2 M00182_GBP:1 M00366_EmBP-1:1 M00370_CPRF-3:1 M00371_CPRF-2:1 M00374_Opaque-2:1 M00434_PIF3:1 M00441_GBF:1 M00443_Opaque-2:1 M00635_GT-1:1 M00654_OSBZ8:1 M00788_EmBP-1b:1 M00798_MYBAS1:1 M…
Glyma01g22850	M00503_ATHB-5:2 M00226_P:1 M00355_PBF:1 M00366_EmBP-1:1 M00370_CPRF-3:1 M00374_Opaque-2:1 M00434_PIF3:1 M00435_PIF3:1 M00681_WRKY:1 M00697_HBP-1b:1 M00788_EmBP-1b:1 M00798_MYBAS1:1 M00936_HBP-1a:1 M00943_TAF-1:1 M00944_CPRF-3:1 M00948_PCF2:1 M01054_bHLH66:1
Glyma01g23040	M00660_RITA-1:3 M00369_TAF-1:2 M00372_Opaque-2:2 M00376_TGA1a:2 M00653_OCSBF-1:2 M00788_EmBP-1b:2 M00945_CPRF-2:2 M00952_PCF5:2 M00089_Athb-1:1 M00182_GBP:1 M00226_P:1 M00370_CPRF-3:1 M00371_CPRF-2:1 M00374_Opaque-2:1 M00443_Opaque-2:1 M00654_OSBZ8:1 M00798_MYBAS1:1 M00819_Knox3:1 M00943_TAF-1:1 M00944_CPRF-3:1 M00946_TGA1b:1 M00948_PCF2:1 M01021_ID1:1 M01065_ABZ1:1
Glyma01g23050	M00819_Knox3:2 M01054_bHLH66:2 M00226_P:1 M00355_PBF:1 M00359_bZIP911:1 M00503_ATHB-5:1 M00653_OCSBF-1:1 M00798_MYBAS1:1 M00970_AtMYB-84:1
Glyma01g23870	M00226_P:2 M01057_ERF2:2 M00345_GAMYB:1 M00355_PBF:1 M00681_WRKY:1 M00700_ROM:1 M00798_MYBAS1:1 M00819_Knox3:1 M00958_ABI4:1
Glyma01g25890	M01021_ID1:4 M00735_ZAP1:3 M00089_Athb-1:2 M00503_ATHB-5:2 M00660_RITA-1:2 M00700_ROM:2 M00355_PBF:1 M00434_PIF3:1 M00635_GT-1:1 M00653_OCSBF-1:1 M00942_CPRF-1:1 M00948_PCF2:1 M01054_bHLH66:1
Glyma01g26750	M00226_P:4 M00345_GAMYB:2 M00355_PBF:2 M00798_MYBAS1:2 M00819_Knox3:2 M00010_Opaque-2:1 M00182_GBP:1 M00366_EmBP-1:1 M00369_TAF-1:1 M00376_TGA1a:1 M00443_Opaque-2:1 M00503_ATHB-5:1 M00653_OCSBF-1:1 M00700_ROM:1 M00788_EmBP-1b:1 M00943_TAF-1:1 M01021_ID1:1 M01065_ABZ1:1
Glyma01g26970	M00943_TAF-1:4 M00374_Opaque-2:3 M00182_GBP:2 M00366_EmBP-1:2 M00367_HBP-1a:2 M00368_CPRF-1:2 M00369_TAF-1:2 M00375_TGA1b:2 M00441_GBF:2 M00654_OSBZ8:2 M00226_P:1 M00345_GAMYB:1 M00355_PBF:1 M00370_CPRF-3:1 M00400_ABF1:1 M00401_ABF1:1 M00435_PIF3:1 M00503_ATHB-5:1 M00507_TRAB1:1 M00635_GT-1:1 M00681_WRKY:1 M00697_HBP-1b:1 M00700_ROM:1 M00798_MYBAS1:1 M00819_Knox3:1 M00942_CPRF-1:1 M00946_TGA1b:1 …
Glyma01g27490	M00182_GBP:2 M00367_HBP-1a:2 M00369_TAF-1:2 M00375_TGA1b:2 M00700_ROM:2 M00226_P:1 M00345_GAMYB:1 M00356_bZIP910:1 M00358_bZIP911:1 M00366_EmBP-1:1 M00370_CPRF-3:1 M00374_Opaque-2:1 M00503_ATHB-5:1 M00653_OCSBF-1:1 M00697_HBP-1b:1 M00936_HBP-1a:1 M00943_TAF-1:1 M00946_TGA1b:1 M00952_PCF5:1 M01021_ID1:1
Glyma01g27710	M00443_Opaque-2:4 M00089_Athb-1:2 M00226_P:2 M00367_HBP-1a:2 M00369_TAF-1:2 M00372_Opaque-2:2 M00375_TGA1b:2 M00376_TGA1a:2 M00503_ATHB-5:2 M00653_OCSBF-1:2 M00660_RITA-1:2 M00681_WRKY:2 M00700_ROM:2 M00819_Knox3:2 M00943_TAF-1:2 M01021_ID1:2 M00010_Opaque-2:1 M00182_GBP:1 M00345_GAMYB:1 M00355_PBF:1 M00366_EmBP-1:1 M00370_CPRF-3:1 M00371_CPRF-2:1 M00374_Opaque-2:1 M00435_PIF3:1 M00654_OSBZ8:1 M0…
Glyma01g27720	M00089_Athb-1:2 M00355_PBF:2 M00503_ATHB-5:2 M00819_Knox3:2 M00948_PCF2:2 M00226_P:1 M00635_GT-1:1 M00653_OCSBF-1:1 M00697_HBP-1b:1 M00700_ROM:1 M00735_ZAP1:1 M01021_ID1:1
Glyma01g27810	M00182_GBP:4 M00367_HBP-1a:4 M00368_CPRF-1:4 M00369_TAF-1:4 M00376_TGA1a:4 M00943_TAF-1:4 M00366_EmBP-1:3 M00372_Opaque-2:3 M00434_PIF3:3 M00441_GBF:3 M00653_OCSBF-1:3 M00660_RITA-1:3 M01065_ABZ1:3 M00355_PBF:2 M00359_bZIP911:2 M00370_CPRF-3:2 M00371_CPRF-2:2 M00375_TGA1b:2 M00507_TRAB1:2 M00635_GT-1:2 M00700_ROM:2 M00788_EmBP-1b:2 M00936_HBP-1a:2 M00942_CPRF-1:2 M00944_CPRF-3:2 M00945_CPRF-2:2 M…
Glyma01g28440	M00374_Opaque-2:3 M00697_HBP-1b:3 M00182_GBP:2 M00345_GAMYB:2 M00372_Opaque-2:2 M00376_TGA1a:2 M00443_Opaque-2:2 M00660_RITA-1:2 M00700_ROM:2 M00936_HBP-1a:2 M00948_PCF2:2 M01065_ABZ1:2 M00226_P:1 M00355_PBF:1 M00359_bZIP911:1 M00370_CPRF-3:1 M00371_CPRF-2:1 M00375_TGA1b:1 M00503_ATHB-5:1 M00507_TRAB1:1 M00653_OCSBF-1:1 M00681_WRKY:1 M00735_ZAP1:1 M00944_CPRF-3:1 M00945_CPRF-2:1 M01021_ID1:1
Glyma01g28520	M00441_GBF:4 M00660_RITA-1:4 M00368_CPRF-1:3 M00372_Opaque-2:3 M00653_OCSBF-1:3 M00700_ROM:3 M00788_EmBP-1b:3 M00819_Knox3:3 M00943_TAF-1:3 M01054_bHLH66:3 M00366_EmBP-1:2 M00367_HBP-1a:2 M00369_TAF-1:2 M00375_TGA1b:2 M00654_OSBZ8:2 M00936_HBP-1a:2 M00942_CPRF-1:2 M00089_Athb-1:1 M00182_GBP:1 M00355_PBF:1 M00356_bZIP910:1 M00359_bZIP911:1 M00370_CPRF-3:1 M00371_CPRF-2:1 M00434_PIF3:1 M00443_Opaqu…
Glyma01g29190	M01021_ID1:2 M00355_PBF:1 M00400_ABF1:1 M00635_GT-1:1 M00681_WRKY:1 M00697_HBP-1b:1 M00735_ZAP1:1 M00958_ABI4:1
Glyma01g29470	M00443_Opaque-2:4 M01054_bHLH66:4 M00355_PBF:2 M00369_TAF-1:2 M00372_Opaque-2:2 M00374_Opaque-2:2 M00376_TGA1a:2 M00507_TRAB1:2 M00653_OCSBF-1:2 M00654_OSBZ8:2 M00660_RITA-1:2 M00681_WRKY:2 M00697_HBP-1b:2 M00700_ROM:2 M00788_EmBP-1b:2 M00819_Knox3:2 M00936_HBP-1a:2 M00943_TAF-1:2 M00946_TGA1b:2 M01065_ABZ1:2 M00010_Opaque-2:1 M00089_Athb-1:1 M00182_GBP:1 M00345_GAMYB:1 M00366_EmBP-1:1 M00367_HBP…
Glyma01g30670	M00375_TGA1b:9 M00507_TRAB1:9 M00182_GBP:8 M00376_TGA1a:8 M00936_HBP-1a:8 M00653_OCSBF-1:7 M00654_OSBZ8:7 M00660_RITA-1:7 M00367_HBP-1a:6 M00369_TAF-1:6 M00372_Opaque-2:6 M00943_TAF-1:6 M01065_ABZ1:6 M00368_CPRF-1:5 M00819_Knox3:5 M00944_CPRF-3:5 M00370_CPRF-3:4 M00399_ABF1:4 M00700_ROM:4 M00366_EmBP-1:3 M00371_CPRF-2:3 M00434_PIF3:3 M00442_ABF:3 M00443_Opaque-2:3 M00697_HBP-1b:3 M00788_EmBP-1b:3…
Glyma01g31320	M00375_TGA1b:4 M00367_HBP-1a:3 M00355_PBF:2 M00369_TAF-1:2 M00370_CPRF-3:2 M00372_Opaque-2:2 M00376_TGA1a:2 M00443_Opaque-2:2 M00660_RITA-1:2 M00700_ROM:2 M00936_HBP-1a:2 M00943_TAF-1:2 M00944_CPRF-3:2 M01021_ID1:2 M00182_GBP:1 M00226_P:1 M00371_CPRF-2:1 M00374_Opaque-2:1 M00653_OCSBF-1:1 M00654_OSBZ8:1 M00697_HBP-1b:1 M00788_EmBP-1b:1 M00945_CPRF-2:1 M00946_TGA1b:1 M01057_ERF2:1 M01065_ABZ1:1
Glyma01g31750	M00681_WRKY:4 M00375_TGA1b:3 M00376_TGA1a:3 M00697_HBP-1b:3 M00700_ROM:3 M00798_MYBAS1:3 M00943_TAF-1:3 M00226_P:2 M00345_GAMYB:2 M00355_PBF:2 M00366_EmBP-1:2 M00367_HBP-1a:2 M00369_TAF-1:2 M00370_CPRF-3:2 M00371_CPRF-2:2 M00372_Opaque-2:2 M00503_ATHB-5:2 M00507_TRAB1:2 M00735_ZAP1:2 M00944_CPRF-3:2 M00945_CPRF-2:2 M01054_bHLH66:2 M00182_GBP:1 M00441_GBF:1 M00443_Opaque-2:1 M00654_OSBZ8:1 M00660_…
Glyma01g32130	M01021_ID1:2 M00010_Opaque-2:1 M00226_P:1 M00355_PBF:1 M00443_Opaque-2:1 M00507_TRAB1:1 M00653_OCSBF-1:1 M00660_RITA-1:1 M00681_WRKY:1 M00970_AtMYB-84:1 M01054_bHLH66:1
Glyma01g32360	M00943_TAF-1:5 M00366_EmBP-1:4 M00367_HBP-1a:4 M00368_CPRF-1:4 M00369_TAF-1:4 M00372_Opaque-2:4 M00376_TGA1a:4 M00653_OCSBF-1:4 M00660_RITA-1:4 M01054_bHLH66:4 M00182_GBP:3 M00441_GBF:3 M00788_EmBP-1b:3 M01065_ABZ1:3 M00355_PBF:2 M00370_CPRF-3:2 M00371_CPRF-2:2 M00375_TGA1b:2 M00435_PIF3:2 M00635_GT-1:2 M00654_OSBZ8:2 M00681_WRKY:2 M00942_CPRF-1:2 M00944_CPRF-3:2 M00945_CPRF-2:2 M00946_TGA1b:2 M0…
Glyma01g32400	M00226_P:2 M00345_GAMYB:2 M00376_TGA1a:2 M00503_ATHB-5:2 M00798_MYBAS1:2 M00355_PBF:1 M00374_Opaque-2:1 M00653_OCSBF-1:1 M00654_OSBZ8:1 M00700_ROM:1
Glyma01g32450	M00503_ATHB-5:3 M00089_Athb-1:1 M00345_GAMYB:1 M00374_Opaque-2:1 M00443_Opaque-2:1 M00697_HBP-1b:1 M00700_ROM:1 M00788_EmBP-1b:1 M00819_Knox3:1 M00948_PCF2:1 M01021_ID1:1
Glyma01g32460	M00345_GAMYB:2 M00374_Opaque-2:2 M01021_ID1:2 M00010_Opaque-2:1 M00355_PBF:1 M00443_Opaque-2:1 M00681_WRKY:1 M00735_ZAP1:1
Glyma01g33150	M00441_GBF:5 M00507_TRAB1:5 M00182_GBP:4 M00503_ATHB-5:4 M00681_WRKY:4 M00226_P:3 M00653_OCSBF-1:3 M00948_PCF2:3 M01021_ID1:3 M01057_ERF2:3 M00359_bZIP911:2 M00374_Opaque-2:2 M00376_TGA1a:2 M00635_GT-1:2 M00700_ROM:2 M00735_ZAP1:2 M00798_MYBAS1:2 M00819_Knox3:2 M00936_HBP-1a:2 M00943_TAF-1:2 M00952_PCF5:2 M01054_bHLH66:2 M00345_GAMYB:1 M00355_PBF:1 M00434_PIF3:1 M00435_PIF3:1 M00654_OSBZ8:1 M0094…
Glyma01g33170	M00345_GAMYB:5 M00700_ROM:3 M00936_HBP-1a:3 M00226_P:2 M00375_TGA1b:2 M00697_HBP-1b:2 M00798_MYBAS1:2 M00355_PBF:1 M00356_bZIP910:1 M00358_bZIP911:1 M00374_Opaque-2:1 M00401_ABF1:1 M00654_OSBZ8:1 M00681_WRKY:1 M00735_ZAP1:1 M00948_PCF2:1 M00952_PCF5:1 M00970_AtMYB-84:1 M01021_ID1:1 M01065_ABZ1:1
Glyma01g34380	M01021_ID1:3 M00970_AtMYB-84:2 M00089_Athb-1:1 M00355_PBF:1 M00507_TRAB1:1 M00635_GT-1:1 M00654_OSBZ8:1 M00700_ROM:1 M00735_ZAP1:1 M00798_MYBAS1:1 M00819_Knox3:1 M00948_PCF2:1 M00958_ABI4:1
Glyma01g34580	M00948_PCF2:4 M00355_PBF:3 M01054_bHLH66:3 M00367_HBP-1a:2 M00952_PCF5:2 M00958_ABI4:2 M01021_ID1:2 M00366_EmBP-1:1 M00370_CPRF-3:1 M00443_Opaque-2:1 M00503_ATHB-5:1 M00681_WRKY:1 M00700_ROM:1 M00943_TAF-1:1 M00946_TGA1b:1 M00970_AtMYB-84:1
Glyma01g34770	M00182_GBP:2 M00372_Opaque-2:2 M00635_GT-1:2 M00653_OCSBF-1:2 M00654_OSBZ8:2 M00660_RITA-1:2 M00948_PCF2:2 M01021_ID1:2 M01054_bHLH66:2 M00226_P:1 M00355_PBF:1 M00359_bZIP911:1 M00374_Opaque-2:1 M00400_ABF1:1 M00443_Opaque-2:1 M00503_ATHB-5:1 M00507_TRAB1:1 M00681_WRKY:1 M00700_ROM:1 M00735_ZAP1:1 M00798_MYBAS1:1 M00819_Knox3:1 M00936_HBP-1a:1 M00952_PCF5:1 M00958_ABI4:1 M01065_ABZ1:1
Glyma01g34900	M00948_PCF2:3 M00089_Athb-1:2 M00355_PBF:2 M00345_GAMYB:1 M00359_bZIP911:1 M00374_Opaque-2:1 M00635_GT-1:1 M00700_ROM:1 M00798_MYBAS1:1 M00819_Knox3:1 M00952_PCF5:1 M01021_ID1:1
Glyma01g35160	M00503_ATHB-5:4 M00345_GAMYB:3 M00507_TRAB1:3 M00943_TAF-1:3 M00089_Athb-1:2 M00371_CPRF-2:2 M00441_GBF:2 M00788_EmBP-1b:2 M00798_MYBAS1:2 M00945_CPRF-2:2 M01065_ABZ1:2 M00182_GBP:1 M00226_P:1 M00370_CPRF-3:1 M00372_Opaque-2:1 M00375_TGA1b:1 M00654_OSBZ8:1 M00660_RITA-1:1 M00681_WRKY:1 M00944_CPRF-3:1 M00946_TGA1b:1 M00952_PCF5:1 M00970_AtMYB-84:1 M01021_ID1:1 M01054_bHLH66:1 M01057_ERF2:1
Glyma01g35570	M00376_TGA1a:8 M00367_HBP-1a:7 M00369_TAF-1:7 M00653_OCSBF-1:7 M00507_TRAB1:6 M00660_RITA-1:6 M00182_GBP:5 M00936_HBP-1a:5 M01054_bHLH66:5 M00372_Opaque-2:4 M00375_TGA1b:4 M00654_OSBZ8:4 M00943_TAF-1:4 M00370_CPRF-3:3 M00371_CPRF-2:3 M00700_ROM:3 M00944_CPRF-3:3 M00945_CPRF-2:3 M00946_TGA1b:3 M00948_PCF2:3 M01057_ERF2:3 M00355_PBF:2 M00366_EmBP-1:2 M00368_CPRF-1:2 M00434_PIF3:2 M00435_PIF3:2 M004…
Glyma01g35630	M00355_PBF:4 M00374_Opaque-2:3 M00441_GBF:3 M00948_PCF2:2 M00359_bZIP911:1 M00367_HBP-1a:1 M00442_ABF:1 M00443_Opaque-2:1 M00507_TRAB1:1 M00635_GT-1:1 M00653_OCSBF-1:1 M00700_ROM:1 M00735_ZAP1:1 M00788_EmBP-1b:1 M00798_MYBAS1:1 M00819_Knox3:1 M00952_PCF5:1 M01021_ID1:1 M01065_ABZ1:1
Glyma01g35660	M00182_GBP:2 M00355_PBF:2 M00366_EmBP-1:2 M00368_CPRF-1:2 M00369_TAF-1:2 M00376_TGA1a:2 M00434_PIF3:2 M00441_GBF:2 M00653_OCSBF-1:2 M00735_ZAP1:2 M00788_EmBP-1b:2 M00798_MYBAS1:2 M00943_TAF-1:2 M01054_bHLH66:2 M00367_HBP-1a:1 M00370_CPRF-3:1 M00371_CPRF-2:1 M00435_PIF3:1 M00442_ABF:1 M00507_TRAB1:1 M00635_GT-1:1 M00654_OSBZ8:1 M00660_RITA-1:1 M00697_HBP-1b:1 M00700_ROM:1 M00819_Knox3:1 M00936_HBP…
Glyma01g36000	M00226_P:4 M00345_GAMYB:3 M00635_GT-1:3 M00355_PBF:1 M00374_Opaque-2:1 M00441_GBF:1 M00503_ATHB-5:1 M00653_OCSBF-1:1 M00700_ROM:1 M00798_MYBAS1:1 M01021_ID1:1
Glyma01g36030	M00507_TRAB1:9 M00700_ROM:5 M00936_HBP-1a:5 M00943_TAF-1:5 M00182_GBP:4 M00366_EmBP-1:4 M00653_OCSBF-1:4 M00367_HBP-1a:3 M00369_TAF-1:3 M00374_Opaque-2:3 M00375_TGA1b:3 M00654_OSBZ8:3 M00660_RITA-1:3 M00697_HBP-1b:3 M00798_MYBAS1:3 M00946_TGA1b:3 M00948_PCF2:3 M00089_Athb-1:2 M00355_PBF:2 M00356_bZIP910:2 M00368_CPRF-1:2 M00376_TGA1a:2 M00434_PIF3:2 M00819_Knox3:2 M00942_CPRF-1:2 M00358_bZIP911:1…
Glyma01g36110	M00507_TRAB1:4 M00345_GAMYB:3 M00375_TGA1b:3 M00503_ATHB-5:3 M00653_OCSBF-1:3 M00089_Athb-1:2 M00182_GBP:2 M00226_P:2 M00366_EmBP-1:2 M00369_TAF-1:2 M00376_TGA1a:2 M00434_PIF3:2 M00697_HBP-1b:2 M00788_EmBP-1b:2 M00819_Knox3:2 M00936_HBP-1a:2 M00943_TAF-1:2 M01021_ID1:2 M01054_bHLH66:2 M01065_ABZ1:2 M00355_PBF:1 M00359_bZIP911:1 M00367_HBP-1a:1 M00370_CPRF-3:1 M00371_CPRF-2:1 M00435_PIF3:1 M00654_…
Glyma01g36630	M00952_PCF5:8 M00948_PCF2:6 M00367_HBP-1a:4 M00369_TAF-1:4 M00372_Opaque-2:4 M00507_TRAB1:4 M00943_TAF-1:4 M00434_PIF3:3 M00660_RITA-1:3 M00182_GBP:2 M00226_P:2 M00366_EmBP-1:2 M00368_CPRF-1:2 M00370_CPRF-3:2 M00371_CPRF-2:2 M00374_Opaque-2:2 M00375_TGA1b:2 M00376_TGA1a:2 M00435_PIF3:2 M00441_GBF:2 M00443_Opaque-2:2 M00653_OCSBF-1:2 M00700_ROM:2 M00788_EmBP-1b:2 M00819_Knox3:2 M00944_CPRF-3:2 M00…
Glyma01g36640	M00819_Knox3:2 M00345_GAMYB:1 M00359_bZIP911:1 M00635_GT-1:1 M00700_ROM:1 M00798_MYBAS1:1 M00936_HBP-1a:1 M00958_ABI4:1 M01021_ID1:1
Glyma01g36760	M00226_P:4 M00507_TRAB1:4 M00819_Knox3:4 M00345_GAMYB:3 M00182_GBP:2 M00367_HBP-1a:2 M00368_CPRF-1:2 M00369_TAF-1:2 M00375_TGA1b:2 M00441_GBF:2 M00635_GT-1:2 M00681_WRKY:2 M00697_HBP-1b:2 M00700_ROM:2 M00798_MYBAS1:2 M00936_HBP-1a:2 M00943_TAF-1:2 M00948_PCF2:2 M00366_EmBP-1:1 M00370_CPRF-3:1 M00371_CPRF-2:1 M00372_Opaque-2:1 M00376_TGA1a:1 M00434_PIF3:1 M00653_OCSBF-1:1 M00660_RITA-1:1 M00735_ZA…
Glyma01g36780	M00374_Opaque-2:4 M00441_GBF:4 M00503_ATHB-5:4 M00366_EmBP-1:3 M00372_Opaque-2:3 M00182_GBP:2 M00345_GAMYB:2 M00355_PBF:2 M00367_HBP-1a:2 M00368_CPRF-1:2 M00369_TAF-1:2 M00375_TGA1b:2 M00435_PIF3:2 M00443_Opaque-2:2 M00507_TRAB1:2 M00700_ROM:2 M00943_TAF-1:2 M00089_Athb-1:1 M00226_P:1 M00356_bZIP910:1 M00358_bZIP911:1 M00370_CPRF-3:1 M00371_CPRF-2:1 M00400_ABF1:1 M00434_PIF3:1 M00442_ABF:1 M00735…
Glyma01g36950	M00355_PBF:3 M00507_TRAB1:3 M00681_WRKY:2 M00819_Knox3:2 M01021_ID1:2 M00182_GBP:1 M00399_ABF1:1 M00401_ABF1:1 M00434_PIF3:1 M00442_ABF:1 M00735_ZAP1:1 M00958_ABI4:1 M00970_AtMYB-84:1 M01065_ABZ1:1
Glyma01g37010	M00355_PBF:3 M01021_ID1:3 M00441_GBF:2 M00798_MYBAS1:2 M00345_GAMYB:1 M00503_ATHB-5:1 M00635_GT-1:1 M00681_WRKY:1 M00735_ZAP1:1 M00788_EmBP-1b:1 M00819_Knox3:1 M00952_PCF5:1 M01057_ERF2:1
Glyma01g37020	M00653_OCSBF-1:3 M00660_RITA-1:3 M01065_ABZ1:3 M00366_EmBP-1:2 M00367_HBP-1a:2 M00368_CPRF-1:2 M00369_TAF-1:2 M00372_Opaque-2:2 M00376_TGA1a:2 M00434_PIF3:2 M00681_WRKY:2 M00697_HBP-1b:2 M00735_ZAP1:2 M00942_CPRF-1:2 M00943_TAF-1:2 M01054_bHLH66:2 M00089_Athb-1:1 M00182_GBP:1 M00226_P:1 M00355_PBF:1 M00359_bZIP911:1 M00370_CPRF-3:1 M00371_CPRF-2:1 M00375_TGA1b:1 M00435_PIF3:1 M00441_GBF:1 M00503_…
Glyma01g37080	M00376_TGA1a:6 M00653_OCSBF-1:5 M01054_bHLH66:5 M00443_Opaque-2:4 M00660_RITA-1:3 M00788_EmBP-1b:3 M00936_HBP-1a:3 M00943_TAF-1:3 M01065_ABZ1:3 M00226_P:2 M00367_HBP-1a:2 M00368_CPRF-1:2 M00369_TAF-1:2 M00372_Opaque-2:2 M00503_ATHB-5:2 M00507_TRAB1:2 M00681_WRKY:2 M00700_ROM:2 M00945_CPRF-2:2 M00345_GAMYB:1 M00355_PBF:1 M00359_bZIP911:1 M00366_EmBP-1:1 M00370_CPRF-3:1 M00371_CPRF-2:1 M00374_Opaqu…
Glyma01g37090	M00503_ATHB-5:3 M00368_CPRF-1:2 M00374_Opaque-2:2 M00441_GBF:2 M00819_Knox3:2 M00942_CPRF-1:2 M00948_PCF2:2 M01054_bHLH66:2 M00182_GBP:1 M00226_P:1 M00366_EmBP-1:1 M00370_CPRF-3:1 M00434_PIF3:1 M00435_PIF3:1 M00443_Opaque-2:1 M00635_GT-1:1 M00681_WRKY:1 M00697_HBP-1b:1 M00936_HBP-1a:1 M00943_TAF-1:1 M00944_CPRF-3:1 M01021_ID1:1
Glyma01g37300	M00345_GAMYB:2 M00681_WRKY:2 M00089_Athb-1:1 M00226_P:1 M00735_ZAP1:1 M00948_PCF2:1
Glyma01g37360	M00507_TRAB1:2 M00653_OCSBF-1:2 M00226_P:1 M00355_PBF:1 M00374_Opaque-2:1 M00503_ATHB-5:1 M00654_OSBZ8:1 M00681_WRKY:1 M00735_ZAP1:1 M00952_PCF5:1 M01021_ID1:1 M01065_ABZ1:1
Glyma01g37370	M00948_PCF2:7 M00507_TRAB1:6 M00226_P:5 M00345_GAMYB:5 M00700_ROM:5 M00798_MYBAS1:4 M00375_TGA1b:3 M00958_ABI4:3 M00376_TGA1a:2 M00654_OSBZ8:2 M00697_HBP-1b:2 M00936_HBP-1a:2 M00952_PCF5:2 M00970_AtMYB-84:2 M01065_ABZ1:2 M00370_CPRF-3:1 M00374_Opaque-2:1 M00401_ABF1:1 M00435_PIF3:1 M00635_GT-1:1 M00735_ZAP1:1 M00819_Knox3:1 M00943_TAF-1:1 M00944_CPRF-3:1 M01021_ID1:1 M01054_bHLH66:1
Glyma01g37430	M00372_Opaque-2:4 M00443_Opaque-2:4 M00345_GAMYB:3 M00226_P:2 M00367_HBP-1a:2 M00368_CPRF-1:2 M00369_TAF-1:2 M00370_CPRF-3:2 M00375_TGA1b:2 M00376_TGA1a:2 M00654_OSBZ8:2 M00660_RITA-1:2 M00798_MYBAS1:2 M00943_TAF-1:2 M00944_CPRF-3:2 M00952_PCF5:2 M00958_ABI4:2 M01057_ERF2:2 M00010_Opaque-2:1 M00089_Athb-1:1 M00182_GBP:1 M00366_EmBP-1:1 M00371_CPRF-2:1 M00374_Opaque-2:1 M00700_ROM:1 M00735_ZAP1:1 …
Glyma01g37810	M00635_GT-1:3 M00369_TAF-1:2 M00372_Opaque-2:2 M00376_TGA1a:2 M00435_PIF3:2 M00507_TRAB1:2 M00943_TAF-1:2 M01065_ABZ1:2 M00182_GBP:1 M00226_P:1 M00345_GAMYB:1 M00366_EmBP-1:1 M00367_HBP-1a:1 M00368_CPRF-1:1 M00370_CPRF-3:1 M00371_CPRF-2:1 M00374_Opaque-2:1 M00375_TGA1b:1 M00443_Opaque-2:1 M00653_OCSBF-1:1 M00700_ROM:1 M00788_EmBP-1b:1 M00945_CPRF-2:1 M00948_PCF2:1
Glyma01g37820	M00503_ATHB-5:2 M00681_WRKY:2 M01054_bHLH66:2 M00345_GAMYB:1 M00443_Opaque-2:1 M00788_EmBP-1b:1 M00819_Knox3:1 M00952_PCF5:1 M01021_ID1:1 M01065_ABZ1:1
Glyma01g37930	M00441_GBF:5 M00368_CPRF-1:4 M00182_GBP:3 M00366_EmBP-1:3 M00367_HBP-1a:3 M00369_TAF-1:3 M00435_PIF3:3 M00442_ABF:3 M00943_TAF-1:3 M00372_Opaque-2:2 M00507_TRAB1:2 M00635_GT-1:2 M00681_WRKY:2 M00735_ZAP1:2 M00942_CPRF-1:2 M01021_ID1:2 M01054_bHLH66:2 M01065_ABZ1:2 M00226_P:1 M00345_GAMYB:1 M00355_PBF:1 M00371_CPRF-2:1 M00375_TGA1b:1 M00434_PIF3:1 M00443_Opaque-2:1 M00654_OSBZ8:1 M00660_RITA-1:1 M…
Glyma01g38130	M01021_ID1:4 M01054_bHLH66:4 M00010_Opaque-2:2 M00507_TRAB1:2 M00700_ROM:2 M00089_Athb-1:1 M00182_GBP:1 M00226_P:1 M00359_bZIP911:1 M00434_PIF3:1 M00635_GT-1:1 M00653_OCSBF-1:1 M00681_WRKY:1 M00819_Knox3:1
Glyma01g38180	M00355_PBF:6 M00681_WRKY:2 M00226_P:1 M00345_GAMYB:1 M00374_Opaque-2:1 M00936_HBP-1a:1 M00943_TAF-1:1 M01021_ID1:1 M01054_bHLH66:1
Glyma01g38190	M01021_ID1:3 M00226_P:2 M00660_RITA-1:2 M00952_PCF5:2 M01065_ABZ1:2 M00355_PBF:1 M00372_Opaque-2:1 M00374_Opaque-2:1 M00443_Opaque-2:1 M00503_ATHB-5:1 M00635_GT-1:1 M00653_OCSBF-1:1 M00700_ROM:1 M00788_EmBP-1b:1 M00798_MYBAS1:1 M00958_ABI4:1
Glyma01g38500	M00368_CPRF-1:9 M00788_EmBP-1b:8 M00943_TAF-1:8 M00182_GBP:7 M00366_EmBP-1:6 M00372_Opaque-2:6 M00441_GBF:6 M00369_TAF-1:5 M00442_ABF:5 M00507_TRAB1:5 M00653_OCSBF-1:5 M00660_RITA-1:5 M00375_TGA1b:4 M00376_TGA1a:4 M00401_ABF1:4 M00942_CPRF-1:4 M01021_ID1:4 M01065_ABZ1:4 M00367_HBP-1a:3 M00370_CPRF-3:3 M00371_CPRF-2:3 M00399_ABF1:3 M00434_PIF3:3 M00944_CPRF-3:3 M00945_CPRF-2:3 M01054_bHLH66:3 M003…
Glyma01g38720	M00369_TAF-1:8 M00372_Opaque-2:8 M00660_RITA-1:8 M00376_TGA1a:7 M00943_TAF-1:7 M00653_OCSBF-1:6 M00788_EmBP-1b:6 M00367_HBP-1a:5 M00182_GBP:4 M00370_CPRF-3:4 M00371_CPRF-2:4 M00375_TGA1b:4 M00443_Opaque-2:4 M00944_CPRF-3:4 M00945_CPRF-2:4 M00355_PBF:3 M00441_GBF:3 M01021_ID1:3 M00366_EmBP-1:2 M00368_CPRF-1:2 M00635_GT-1:2 M00700_ROM:2 M00936_HBP-1a:2 M01065_ABZ1:2 M00374_Opaque-2:1 M00435_PIF3:1 …
Glyma01g38740	M00226_P:3 M00368_CPRF-1:3 M00700_ROM:3 M00355_PBF:2 M00503_ATHB-5:2 M00942_CPRF-1:2 M00089_Athb-1:1 M00366_EmBP-1:1 M00372_Opaque-2:1 M00443_Opaque-2:1 M00653_OCSBF-1:1 M00660_RITA-1:1 M00735_ZAP1:1 M00788_EmBP-1b:1 M00798_MYBAS1:1 M00943_TAF-1:1 M01021_ID1:1 M01054_bHLH66:1 M01057_ERF2:1
Glyma01g38750	M00368_CPRF-1:8 M00367_HBP-1a:7 M00182_GBP:6 M00366_EmBP-1:6 M00369_TAF-1:6 M00375_TGA1b:6 M00376_TGA1a:6 M00441_GBF:6 M00507_TRAB1:6 M00819_Knox3:6 M00943_TAF-1:6 M01065_ABZ1:6 M00942_CPRF-1:5 M00372_Opaque-2:4 M00442_ABF:4 M00654_OSBZ8:4 M00370_CPRF-3:3 M00371_CPRF-2:3 M00399_ABF1:3 M00400_ABF1:3 M00435_PIF3:3 M00944_CPRF-3:3 M00946_TGA1b:3 M00434_PIF3:2 M00653_OCSBF-1:2 M00681_WRKY:2 M00697_HB…
Glyma01g38870	M00010_Opaque-2:1 M00355_PBF:1 M00366_EmBP-1:1 M00375_TGA1b:1 M00503_ATHB-5:1 M00654_OSBZ8:1 M00681_WRKY:1 M00700_ROM:1 M00735_ZAP1:1 M00788_EmBP-1b:1 M01021_ID1:1
Glyma01g38940	M00507_TRAB1:6 M00182_GBP:4 M00367_HBP-1a:4 M00368_CPRF-1:4 M00369_TAF-1:4 M00375_TGA1b:4 M00441_GBF:4 M00943_TAF-1:4 M00366_EmBP-1:3 M00442_ABF:3 M00653_OCSBF-1:3 M00654_OSBZ8:3 M00660_RITA-1:3 M00788_EmBP-1b:3 M01065_ABZ1:3 M00370_CPRF-3:2 M00371_CPRF-2:2 M00372_Opaque-2:2 M00376_TGA1a:2 M00399_ABF1:2 M00700_ROM:2 M00942_CPRF-1:2 M00944_CPRF-3:2 M00945_CPRF-2:2 M00946_TGA1b:2 M00948_PCF2:2 M010…
Glyma01g39000	M00226_P:4 M00355_PBF:3 M00345_GAMYB:2 M00368_CPRF-1:2 M00441_GBF:2 M00798_MYBAS1:2 M00943_TAF-1:2 M00010_Opaque-2:1 M00366_EmBP-1:1 M00371_CPRF-2:1 M00372_Opaque-2:1 M00507_TRAB1:1 M00660_RITA-1:1 M00788_EmBP-1b:1 M00819_Knox3:1 M00942_CPRF-1:1 M00945_CPRF-2:1 M00948_PCF2:1 M00970_AtMYB-84:1 M01021_ID1:1 M01054_bHLH66:1
Glyma01g39090	M00345_GAMYB:3 M00226_P:2 M00355_PBF:2 M00697_HBP-1b:2 M00700_ROM:2 M01054_bHLH66:2 M00089_Athb-1:1 M00182_GBP:1 M00367_HBP-1a:1 M00368_CPRF-1:1 M00369_TAF-1:1 M00401_ABF1:1 M00434_PIF3:1 M00443_Opaque-2:1 M00503_ATHB-5:1 M00507_TRAB1:1 M00654_OSBZ8:1 M00681_WRKY:1 M00788_EmBP-1b:1 M00798_MYBAS1:1 M00819_Knox3:1 M00936_HBP-1a:1 M00942_CPRF-1:1 M00946_TGA1b:1 M00948_PCF2:1 M00952_PCF5:1 M01021_ID1…
Glyma01g39160	M00372_Opaque-2:3 M00660_RITA-1:3 M00948_PCF2:3 M00952_PCF5:3 M00355_PBF:2 M00375_TGA1b:2 M00443_Opaque-2:2 M00819_Knox3:2 M01054_bHLH66:2 M00010_Opaque-2:1 M00182_GBP:1 M00367_HBP-1a:1 M00369_TAF-1:1 M00370_CPRF-3:1 M00371_CPRF-2:1 M00374_Opaque-2:1 M00441_GBF:1 M00503_ATHB-5:1 M00653_OCSBF-1:1 M00681_WRKY:1 M00798_MYBAS1:1 M00943_TAF-1:1 M00944_CPRF-3:1 M00945_CPRF-2:1
Glyma01g39220	M00697_HBP-1b:3 M00700_ROM:3 M00936_HBP-1a:3 M00359_bZIP911:2 M00681_WRKY:2 M01021_ID1:2 M01057_ERF2:2 M00375_TGA1b:1 M00401_ABF1:1 M00503_ATHB-5:1 M00507_TRAB1:1 M00654_OSBZ8:1 M00819_Knox3:1 M00952_PCF5:1
Glyma01g39240	M00700_ROM:3 M00798_MYBAS1:3 M00345_GAMYB:1 M00374_Opaque-2:1 M00507_TRAB1:1 M00635_GT-1:1 M00681_WRKY:1 M00948_PCF2:1 M01057_ERF2:1 M01065_ABZ1:1
Glyma01g39260	M00355_PBF:5 M00653_OCSBF-1:5 M00366_EmBP-1:4 M00367_HBP-1a:4 M00369_TAF-1:4 M00375_TGA1b:4 M00376_TGA1a:4 M00660_RITA-1:4 M00372_Opaque-2:3 M00507_TRAB1:3 M00943_TAF-1:3 M01021_ID1:3 M01065_ABZ1:3 M00368_CPRF-1:2 M00370_CPRF-3:2 M00371_CPRF-2:2 M00945_CPRF-2:2 M00946_TGA1b:2 M00182_GBP:1 M00226_P:1 M00345_GAMYB:1 M00443_Opaque-2:1 M00635_GT-1:1 M00697_HBP-1b:1 M00700_ROM:1 M00735_ZAP1:1 M00788_E…
Glyma01g39350	M00355_PBF:2 M00681_WRKY:2 M00735_ZAP1:2 M00819_Knox3:2 M00010_Opaque-2:1 M00226_P:1 M00400_ABF1:1 M00503_ATHB-5:1 M00507_TRAB1:1 M00653_OCSBF-1:1 M00798_MYBAS1:1
Glyma01g39530	M00700_ROM:4 M00374_Opaque-2:3 M00654_OSBZ8:3 M00788_EmBP-1b:3 M00943_TAF-1:3 M01054_bHLH66:3 M00366_EmBP-1:2 M00368_CPRF-1:2 M00369_TAF-1:2 M00372_Opaque-2:2 M00376_TGA1a:2 M00443_Opaque-2:2 M00507_TRAB1:2 M00735_ZAP1:2 M00819_Knox3:2 M00936_HBP-1a:2 M00226_P:1 M00345_GAMYB:1 M00367_HBP-1a:1 M00370_CPRF-3:1 M00371_CPRF-2:1 M00399_ABF1:1 M00434_PIF3:1 M00653_OCSBF-1:1 M00660_RITA-1:1 M00681_WRKY:…
Glyma01g39740	M00507_TRAB1:5 M00369_TAF-1:4 M00700_ROM:4 M00375_TGA1b:3 M00948_PCF2:3 M00182_GBP:2 M00226_P:2 M00366_EmBP-1:2 M00367_HBP-1a:2 M00368_CPRF-1:2 M00370_CPRF-3:2 M00371_CPRF-2:2 M00372_Opaque-2:2 M00376_TGA1a:2 M00441_GBF:2 M00443_Opaque-2:2 M00653_OCSBF-1:2 M00660_RITA-1:2 M00697_HBP-1b:2 M00788_EmBP-1b:2 M00798_MYBAS1:2 M00943_TAF-1:2 M00944_CPRF-3:2 M00946_TGA1b:2 M00089_Athb-1:1 M00345_GAMYB:1 …
Glyma01g39890	M01065_ABZ1:5 M00368_CPRF-1:4 M00372_Opaque-2:4 M00441_GBF:3 M00507_TRAB1:3 M00653_OCSBF-1:3 M00660_RITA-1:3 M00788_EmBP-1b:3 M00182_GBP:2 M00355_PBF:2 M00366_EmBP-1:2 M00367_HBP-1a:2 M00369_TAF-1:2 M00375_TGA1b:2 M00376_TGA1a:2 M00400_ABF1:2 M00434_PIF3:2 M00435_PIF3:2 M00442_ABF:2 M00443_Opaque-2:2 M00697_HBP-1b:2 M00942_CPRF-1:2 M00943_TAF-1:2 M00948_PCF2:2 M00952_PCF5:2 M01054_bHLH66:2 M00226…
Glyma01g39950	M00375_TGA1b:3 M00503_ATHB-5:3 M00226_P:2 M00366_EmBP-1:2 M00367_HBP-1a:2 M00368_CPRF-1:2 M00369_TAF-1:2 M00372_Opaque-2:2 M00376_TGA1a:2 M00441_GBF:2 M00660_RITA-1:2 M00700_ROM:2 M00735_ZAP1:2 M00936_HBP-1a:2 M00943_TAF-1:2 M00946_TGA1b:2 M00089_Athb-1:1 M00182_GBP:1 M00345_GAMYB:1 M00370_CPRF-3:1 M00371_CPRF-2:1 M00435_PIF3:1 M00443_Opaque-2:1 M00507_TRAB1:1 M00653_OCSBF-1:1 M00788_EmBP-1b:1 M0…
Glyma01g40010	M00507_TRAB1:3 M00654_OSBZ8:2 M00010_Opaque-2:1 M00226_P:1 M00399_ABF1:1 M00400_ABF1:1 M00401_ABF1:1 M00442_ABF:1 M00653_OCSBF-1:1 M00660_RITA-1:1 M00681_WRKY:1 M00700_ROM:1 M00788_EmBP-1b:1 M01021_ID1:1 M01065_ABZ1:1
Glyma01g40130	M00355_PBF:3 M00948_PCF2:3 M00182_GBP:2 M00368_CPRF-1:2 M00369_TAF-1:2 M00507_TRAB1:2 M00735_ZAP1:2 M00788_EmBP-1b:2 M00798_MYBAS1:2 M00952_PCF5:2 M00089_Athb-1:1 M00226_P:1 M00345_GAMYB:1 M00366_EmBP-1:1 M00367_HBP-1a:1 M00503_ATHB-5:1 M00681_WRKY:1 M00942_CPRF-1:1 M00943_TAF-1:1 M00946_TGA1b:1 M00958_ABI4:1 M01021_ID1:1 M01054_bHLH66:1
Glyma01g40470	M00948_PCF2:3 M00355_PBF:2 M01021_ID1:2 M00089_Athb-1:1 M00182_GBP:1 M00374_Opaque-2:1 M00401_ABF1:1 M00435_PIF3:1 M00503_ATHB-5:1 M00507_TRAB1:1 M00700_ROM:1 M00735_ZAP1:1
Glyma01g40620	M00367_HBP-1a:4 M01054_bHLH66:4 M00355_PBF:3 M00366_EmBP-1:3 M00788_EmBP-1b:3 M00943_TAF-1:3 M00368_CPRF-1:2 M00369_TAF-1:2 M00370_CPRF-3:2 M00372_Opaque-2:2 M00375_TGA1b:2 M00503_ATHB-5:2 M00635_GT-1:2 M00653_OCSBF-1:2 M00700_ROM:2 M00798_MYBAS1:2 M00089_Athb-1:1 M00182_GBP:1 M00226_P:1 M00345_GAMYB:1 M00371_CPRF-2:1 M00374_Opaque-2:1 M00399_ABF1:1 M00400_ABF1:1 M00434_PIF3:1 M00435_PIF3:1 M0044…
Glyma01g40650	M00368_CPRF-1:7 M00366_EmBP-1:6 M00369_TAF-1:5 M00372_Opaque-2:5 M00943_TAF-1:5 M00367_HBP-1a:4 M00653_OCSBF-1:3 M00660_RITA-1:3 M00942_CPRF-1:3 M00370_CPRF-3:2 M00371_CPRF-2:2 M00441_GBF:2 M00945_CPRF-2:2 M00970_AtMYB-84:2 M01021_ID1:2 M00010_Opaque-2:1 M00089_Athb-1:1 M00345_GAMYB:1 M00374_Opaque-2:1 M00400_ABF1:1 M00443_Opaque-2:1 M00503_ATHB-5:1 M00507_TRAB1:1 M00681_WRKY:1 M00700_ROM:1 M0078…
Glyma01g40810	M00355_PBF:4 M00345_GAMYB:2 M00819_Knox3:2 M00948_PCF2:2 M00952_PCF5:2 M00958_ABI4:2 M00089_Athb-1:1 M00374_Opaque-2:1 M00635_GT-1:1 M01021_ID1:1
Glyma01g40850	M00355_PBF:2 M00443_Opaque-2:2 M00819_Knox3:2 M00089_Athb-1:1 M00226_P:1 M00359_bZIP911:1 M00798_MYBAS1:1 M01021_ID1:1 M01065_ABZ1:1
Glyma01g41070	M00226_P:4 M00182_GBP:3 M00368_CPRF-1:3 M00369_TAF-1:3 M00372_Opaque-2:3 M00798_MYBAS1:3 M00943_TAF-1:3 M01054_bHLH66:3 M00089_Athb-1:2 M00345_GAMYB:2 M00367_HBP-1a:2 M00371_CPRF-2:2 M00375_TGA1b:2 M00376_TGA1a:2 M00654_OSBZ8:2 M00697_HBP-1b:2 M00700_ROM:2 M00819_Knox3:2 M00936_HBP-1a:2 M00944_CPRF-3:2 M00945_CPRF-2:2 M01057_ERF2:2 M00366_EmBP-1:1 M00370_CPRF-3:1 M00441_GBF:1 M00443_Opaque-2:1 M0…
Glyma01g41190	M00660_RITA-1:11 M00653_OCSBF-1:10 M00376_TGA1a:8 M00943_TAF-1:7 M00182_GBP:6 M00366_EmBP-1:5 M00367_HBP-1a:5 M00369_TAF-1:5 M00375_TGA1b:5 M00945_CPRF-2:5 M00368_CPRF-1:4 M00371_CPRF-2:4 M00441_GBF:4 M00507_TRAB1:4 M00788_EmBP-1b:4 M00944_CPRF-3:4 M00946_TGA1b:4 M01054_bHLH66:4 M01065_ABZ1:4 M00355_PBF:3 M00370_CPRF-3:3 M00372_Opaque-2:3 M00434_PIF3:3 M00942_CPRF-1:3 M00443_Opaque-2:2 M00654_OSB…
Glyma01g41200	M00507_TRAB1:5 M00943_TAF-1:5 M00368_CPRF-1:4 M00435_PIF3:4 M00182_GBP:3 M00345_GAMYB:3 M00366_EmBP-1:3 M00372_Opaque-2:3 M00660_RITA-1:3 M01021_ID1:3 M01054_bHLH66:3 M00226_P:2 M00367_HBP-1a:2 M00369_TAF-1:2 M00375_TGA1b:2 M00376_TGA1a:2 M00441_GBF:2 M00788_EmBP-1b:2 M00936_HBP-1a:2 M00942_CPRF-1:2 M00355_PBF:1 M00370_CPRF-3:1 M00371_CPRF-2:1 M00442_ABF:1 M00653_OCSBF-1:1 M00654_OSBZ8:1 M00735_Z…
Glyma01g41260	M00226_P:2 M00368_CPRF-1:2 M00681_WRKY:2 M00366_EmBP-1:1 M00367_HBP-1a:1 M00442_ABF:1 M00507_TRAB1:1 M00635_GT-1:1 M00788_EmBP-1b:1 M00942_CPRF-1:1 M00948_PCF2:1 M00952_PCF5:1
Glyma01g41280	M00369_TAF-1:2 M00372_Opaque-2:2 M00653_OCSBF-1:2 M00660_RITA-1:2 M00700_ROM:2 M00788_EmBP-1b:2 M00010_Opaque-2:1 M00089_Athb-1:1 M00226_P:1 M00355_PBF:1 M00366_EmBP-1:1 M00368_CPRF-1:1 M00370_CPRF-3:1 M00371_CPRF-2:1 M00376_TGA1a:1 M00401_ABF1:1 M00503_ATHB-5:1 M00697_HBP-1b:1 M00735_ZAP1:1 M00943_TAF-1:1 M00944_CPRF-3:1 M00945_CPRF-2:1 M01054_bHLH66:1
Glyma01g41290	M00376_TGA1a:4 M00653_OCSBF-1:4 M01054_bHLH66:4 M00798_MYBAS1:3 M00819_Knox3:3 M00943_TAF-1:3 M00366_EmBP-1:2 M00367_HBP-1a:2 M00368_CPRF-1:2 M00369_TAF-1:2 M00372_Opaque-2:2 M00700_ROM:2 M00788_EmBP-1b:2 M00952_PCF5:2 M00182_GBP:1 M00345_GAMYB:1 M00355_PBF:1 M00370_CPRF-3:1 M00371_CPRF-2:1 M00375_TGA1b:1 M00435_PIF3:1 M00441_GBF:1 M00443_Opaque-2:1 M00507_TRAB1:1 M00635_GT-1:1 M00660_RITA-1:1 M0…
Glyma01g41300	M00948_PCF2:6 M00345_GAMYB:2 M00375_TGA1b:2 M00697_HBP-1b:2 M00700_ROM:2 M00819_Knox3:2 M00952_PCF5:2 M01021_ID1:2 M01057_ERF2:2 M00226_P:1 M00355_PBF:1 M00358_bZIP911:1 M00359_bZIP911:1 M00367_HBP-1a:1 M00370_CPRF-3:1 M00443_Opaque-2:1 M00503_ATHB-5:1 M00635_GT-1:1 M00653_OCSBF-1:1 M00681_WRKY:1 M00735_ZAP1:1 M00798_MYBAS1:1 M00936_HBP-1a:1 M00944_CPRF-3:1 M00946_TGA1b:1
Glyma01g41430	M00374_Opaque-2:3 M00819_Knox3:3 M00226_P:2 M00345_GAMYB:2 M00369_TAF-1:2 M00375_TGA1b:2 M00697_HBP-1b:2 M00010_Opaque-2:1 M00182_GBP:1 M00356_bZIP910:1 M00366_EmBP-1:1 M00367_HBP-1a:1 M00370_CPRF-3:1 M00371_CPRF-2:1 M00372_Opaque-2:1 M00442_ABF:1 M00443_Opaque-2:1 M00503_ATHB-5:1 M00507_TRAB1:1 M00653_OCSBF-1:1 M00654_OSBZ8:1 M00660_RITA-1:1 M00700_ROM:1 M00788_EmBP-1b:1 M00936_HBP-1a:1 M00943_T…
Glyma01g41450	M00507_TRAB1:5 M00182_GBP:4 M00654_OSBZ8:4 M00372_Opaque-2:3 M00443_Opaque-2:3 M00798_MYBAS1:3 M00819_Knox3:3 M00952_PCF5:3 M01065_ABZ1:3 M00089_Athb-1:2 M00355_PBF:2 M00366_EmBP-1:2 M00367_HBP-1a:2 M00368_CPRF-1:2 M00369_TAF-1:2 M00371_CPRF-2:2 M00375_TGA1b:2 M00376_TGA1a:2 M00400_ABF1:2 M00435_PIF3:2 M00441_GBF:2 M00442_ABF:2 M00735_ZAP1:2 M00788_EmBP-1b:2 M00942_CPRF-1:2 M00943_TAF-1:2 M00945_…
Glyma01g41520	M00653_OCSBF-1:5 M00660_RITA-1:5 M00376_TGA1a:4 M00355_PBF:3 M00681_WRKY:3 M01054_bHLH66:3 M00182_GBP:2 M00375_TGA1b:2 M00443_Opaque-2:2 M00943_TAF-1:2 M00945_CPRF-2:2 M00946_TGA1b:2 M01021_ID1:2 M00345_GAMYB:1 M00366_EmBP-1:1 M00369_TAF-1:1 M00654_OSBZ8:1 M00700_ROM:1 M00788_EmBP-1b:1 M00798_MYBAS1:1 M00819_Knox3:1 M00936_HBP-1a:1 M00944_CPRF-3:1
Glyma01g41530	M00372_Opaque-2:4 M00089_Athb-1:3 M00374_Opaque-2:3 M00443_Opaque-2:3 M00660_RITA-1:3 M00700_ROM:3 M00819_Knox3:3 M00182_GBP:2 M00367_HBP-1a:2 M00369_TAF-1:2 M00441_GBF:2 M00503_ATHB-5:2 M00681_WRKY:2 M00948_PCF2:2 M00226_P:1 M00345_GAMYB:1 M00355_PBF:1 M00356_bZIP910:1 M00358_bZIP911:1 M00359_bZIP911:1 M00366_EmBP-1:1 M00370_CPRF-3:1 M00371_CPRF-2:1 M00376_TGA1a:1 M00442_ABF:1 M00653_OCSBF-1:1 M…
Glyma01g41840	M00943_TAF-1:7 M00369_TAF-1:6 M00443_Opaque-2:5 M00653_OCSBF-1:5 M00182_GBP:4 M00368_CPRF-1:4 M00372_Opaque-2:4 M00376_TGA1a:4 M00441_GBF:4 M00660_RITA-1:4 M00366_EmBP-1:3 M00370_CPRF-3:3 M00371_CPRF-2:3 M00635_GT-1:3 M00788_EmBP-1b:3 M00945_CPRF-2:3 M00948_PCF2:3 M01054_bHLH66:3 M01065_ABZ1:3 M00367_HBP-1a:2 M00374_Opaque-2:2 M00434_PIF3:2 M00435_PIF3:2 M00442_ABF:2 M00507_TRAB1:2 M00654_OSBZ8:2…
Glyma01g41930	M00507_TRAB1:3 M00952_PCF5:3 M00374_Opaque-2:2 M00441_GBF:2 M00654_OSBZ8:2 M00798_MYBAS1:2 M00948_PCF2:2 M00958_ABI4:2 M00089_Athb-1:1 M00226_P:1 M00345_GAMYB:1 M00355_PBF:1 M00356_bZIP910:1 M00358_bZIP911:1 M00359_bZIP911:1 M00401_ABF1:1 M00434_PIF3:1 M00442_ABF:1 M00443_Opaque-2:1 M00653_OCSBF-1:1 M00660_RITA-1:1 M00681_WRKY:1 M00700_ROM:1 M00936_HBP-1a:1 M01021_ID1:1 M01057_ERF2:1 M01065_ABZ1:1
Glyma01g41970	M00345_GAMYB:1 M00355_PBF:1 M00401_ABF1:1 M00700_ROM:1 M00798_MYBAS1:1 M00952_PCF5:1 M01021_ID1:1 M01054_bHLH66:1
Glyma01g41990	M00226_P:3 M00948_PCF2:3 M00952_PCF5:3 M00182_GBP:2 M00369_TAF-1:2 M00374_Opaque-2:2 M00441_GBF:2 M00681_WRKY:2 M00798_MYBAS1:2 M01057_ERF2:2 M00089_Athb-1:1 M00355_PBF:1 M00356_bZIP910:1 M00358_bZIP911:1 M00367_HBP-1a:1 M00443_Opaque-2:1 M00507_TRAB1:1 M00654_OSBZ8:1 M00735_ZAP1:1 M00788_EmBP-1b:1 M00819_Knox3:1 M00946_TGA1b:1 M01021_ID1:1 M01055_NAC69-1:1 M01065_ABZ1:1
Glyma01g42050	M00507_TRAB1:6 M01065_ABZ1:6 M00182_GBP:5 M00654_OSBZ8:5 M00697_HBP-1b:5 M01054_bHLH66:5 M00441_GBF:4 M00660_RITA-1:4 M00700_ROM:4 M00936_HBP-1a:4 M00366_EmBP-1:3 M00367_HBP-1a:3 M00368_CPRF-1:3 M00372_Opaque-2:3 M00376_TGA1a:3 M00434_PIF3:3 M00798_MYBAS1:3 M00943_TAF-1:3 M01057_ERF2:3 M00010_Opaque-2:2 M00345_GAMYB:2 M00356_bZIP910:2 M00369_TAF-1:2 M00371_CPRF-2:2 M00375_TGA1b:2 M00443_Opaque-2:…
Glyma01g42150	M00367_HBP-1a:4 M00369_TAF-1:4 M00376_TGA1a:4 M00653_OCSBF-1:4 M00788_EmBP-1b:4 M00372_Opaque-2:3 M00660_RITA-1:3 M00819_Knox3:3 M00943_TAF-1:3 M00952_PCF5:3 M00182_GBP:2 M00366_EmBP-1:2 M00368_CPRF-1:2 M00370_CPRF-3:2 M00375_TGA1b:2 M00441_GBF:2 M00654_OSBZ8:2 M00735_ZAP1:2 M00945_CPRF-2:2 M00946_TGA1b:2 M00948_PCF2:2 M01054_bHLH66:2 M01057_ERF2:2 M00089_Athb-1:1 M00371_CPRF-2:1 M00374_Opaque-2:…
Glyma01g42230	M00355_PBF:4 M00374_Opaque-2:2 M00375_TGA1b:2 M00376_TGA1a:2 M00798_MYBAS1:2 M00943_TAF-1:2 M00948_PCF2:2 M01057_ERF2:2 M00182_GBP:1 M00226_P:1 M00345_GAMYB:1 M00370_CPRF-3:1 M00371_CPRF-2:1 M00401_ABF1:1 M00654_OSBZ8:1 M00697_HBP-1b:1 M00700_ROM:1 M00788_EmBP-1b:1 M00936_HBP-1a:1 M00944_CPRF-3:1 M00945_CPRF-2:1 M00952_PCF5:1 M00958_ABI4:1 M01021_ID1:1 M01065_ABZ1:1
Glyma01g42370	M01054_bHLH66:5 M00507_TRAB1:4 M00653_OCSBF-1:3 M00788_EmBP-1b:3 M00182_GBP:2 M00368_CPRF-1:2 M00369_TAF-1:2 M00375_TGA1b:2 M00660_RITA-1:2 M00945_CPRF-2:2 M00970_AtMYB-84:2 M01065_ABZ1:2 M00089_Athb-1:1 M00366_EmBP-1:1 M00367_HBP-1a:1 M00370_CPRF-3:1 M00371_CPRF-2:1 M00372_Opaque-2:1 M00434_PIF3:1 M00441_GBF:1 M00654_OSBZ8:1 M00681_WRKY:1 M00700_ROM:1 M00936_HBP-1a:1 M00942_CPRF-1:1 M00943_TAF-1…
Glyma01g42450	M00948_PCF2:5 M00952_PCF5:4 M00345_GAMYB:3 M00700_ROM:3 M00788_EmBP-1b:3 M00943_TAF-1:3 M00226_P:2 M00441_GBF:2 M00503_ATHB-5:2 M00635_GT-1:2 M00654_OSBZ8:2 M00798_MYBAS1:2 M00936_HBP-1a:2 M00946_TGA1b:2 M01021_ID1:2 M01055_NAC69-1:2 M00089_Athb-1:1 M00182_GBP:1 M00356_bZIP910:1 M00358_bZIP911:1 M00359_bZIP911:1 M00369_TAF-1:1 M00370_CPRF-3:1 M00374_Opaque-2:1 M00375_TGA1b:1 M00376_TGA1a:1 M00443…
Glyma01g42500	M00943_TAF-1:6 M00948_PCF2:6 M00182_GBP:5 M00369_TAF-1:5 M00367_HBP-1a:4 M00368_CPRF-1:4 M00653_OCSBF-1:4 M00700_ROM:4 M01065_ABZ1:4 M00366_EmBP-1:3 M00401_ABF1:3 M00441_GBF:3 M00654_OSBZ8:3 M00660_RITA-1:3 M00681_WRKY:3 M00788_EmBP-1b:3 M00944_CPRF-3:3 M00952_PCF5:3 M01054_bHLH66:3 M00226_P:2 M00345_GAMYB:2 M00359_bZIP911:2 M00370_CPRF-3:2 M00371_CPRF-2:2 M00372_Opaque-2:2 M00374_Opaque-2:2 M003…
Glyma01g42560	M00374_Opaque-2:3 M00700_ROM:3 M00441_GBF:2 M00089_Athb-1:1 M00182_GBP:1 M00355_PBF:1 M00356_bZIP910:1 M00366_EmBP-1:1 M00503_ATHB-5:1 M00654_OSBZ8:1 M00660_RITA-1:1 M00681_WRKY:1 M00697_HBP-1b:1 M00948_PCF2:1 M01055_NAC69-1:1 M01065_ABZ1:1
Glyma01g42640	M00948_PCF2:4 M00952_PCF5:4 M01065_ABZ1:4 M00507_TRAB1:3 M00958_ABI4:3 M01054_bHLH66:3 M01057_ERF2:3 M00226_P:2 M00369_TAF-1:2 M00376_TGA1a:2 M00653_OCSBF-1:2 M00660_RITA-1:2 M00700_ROM:2 M00788_EmBP-1b:2 M00819_Knox3:2 M00943_TAF-1:2 M00970_AtMYB-84:2 M00182_GBP:1 M00345_GAMYB:1 M00355_PBF:1 M00366_EmBP-1:1 M00367_HBP-1a:1 M00368_CPRF-1:1 M00370_CPRF-3:1 M00371_CPRF-2:1 M00374_Opaque-2:1 M00435_…
Glyma01g42740	M00653_OCSBF-1:4 M00226_P:3 M00507_TRAB1:3 M00374_Opaque-2:2 M00503_ATHB-5:2 M00654_OSBZ8:2 M00788_EmBP-1b:2 M00798_MYBAS1:2 M00943_TAF-1:2 M01054_bHLH66:2 M00355_PBF:1 M00369_TAF-1:1 M00375_TGA1b:1 M00434_PIF3:1 M00660_RITA-1:1 M00697_HBP-1b:1 M00819_Knox3:1 M00942_CPRF-1:1 M00952_PCF5:1 M00970_AtMYB-84:1 M01021_ID1:1 M01055_NAC69-1:1
Glyma01g42800	M00226_P:3 M00374_Opaque-2:3 M00936_HBP-1a:3 M00375_TGA1b:2 M00443_Opaque-2:2 M00700_ROM:2 M00946_TGA1b:2 M00345_GAMYB:1 M00355_PBF:1 M00654_OSBZ8:1 M00681_WRKY:1 M00697_HBP-1b:1 M00798_MYBAS1:1 M00819_Knox3:1 M00948_PCF2:1 M01021_ID1:1
Glyma01g42840	M00369_TAF-1:6 M00372_Opaque-2:6 M00507_TRAB1:6 M00182_GBP:5 M00367_HBP-1a:5 M00368_CPRF-1:4 M00401_ABF1:4 M00943_TAF-1:4 M00366_EmBP-1:3 M00370_CPRF-3:3 M00441_GBF:3 M00660_RITA-1:3 M00944_CPRF-3:3 M00945_CPRF-2:3 M00089_Athb-1:2 M00355_PBF:2 M00371_CPRF-2:2 M00375_TGA1b:2 M00376_TGA1a:2 M00434_PIF3:2 M00435_PIF3:2 M00442_ABF:2 M00443_Opaque-2:2 M00653_OCSBF-1:2 M00654_OSBZ8:2 M00697_HBP-1b:2 M0…
Glyma01g42850	M00653_OCSBF-1:3 M00355_PBF:2 M00376_TGA1a:2 M00681_WRKY:2 M01054_bHLH66:2 M00345_GAMYB:1 M00359_bZIP911:1 M00369_TAF-1:1 M00375_TGA1b:1 M00443_Opaque-2:1 M00503_ATHB-5:1 M00654_OSBZ8:1 M00697_HBP-1b:1 M00798_MYBAS1:1 M00943_TAF-1:1 M00958_ABI4:1 M01021_ID1:1
Glyma01g42860	M00226_P:2 M00374_Opaque-2:2 M00443_Opaque-2:2 M01021_ID1:2 M00010_Opaque-2:1 M00355_PBF:1 M00653_OCSBF-1:1 M00654_OSBZ8:1 M00735_ZAP1:1 M00798_MYBAS1:1 M00958_ABI4:1
Glyma01g42950	M00503_ATHB-5:3 M00507_TRAB1:3 M01021_ID1:3 M01057_ERF2:3 M00089_Athb-1:2 M00355_PBF:2 M00368_CPRF-1:2 M00372_Opaque-2:2 M00375_TGA1b:2 M00660_RITA-1:2 M00681_WRKY:2 M00788_EmBP-1b:2 M00942_CPRF-1:2 M01054_bHLH66:2 M00010_Opaque-2:1 M00182_GBP:1 M00226_P:1 M00345_GAMYB:1 M00367_HBP-1a:1 M00434_PIF3:1 M00653_OCSBF-1:1 M00654_OSBZ8:1 M00700_ROM:1 M00819_Knox3:1 M00946_TGA1b:1 M00948_PCF2:1
Glyma01g43030	M00948_PCF2:4 M00226_P:3 M00345_GAMYB:3 M00355_PBF:2 M00367_HBP-1a:2 M00368_CPRF-1:2 M00374_Opaque-2:2 M00441_GBF:2 M00654_OSBZ8:2 M00819_Knox3:2 M00943_TAF-1:2 M00952_PCF5:2 M00182_GBP:1 M00366_EmBP-1:1 M00369_TAF-1:1 M00443_Opaque-2:1 M00503_ATHB-5:1 M00507_TRAB1:1 M00681_WRKY:1 M00697_HBP-1b:1 M00700_ROM:1 M00735_ZAP1:1 M00798_MYBAS1:1 M00942_CPRF-1:1 M01021_ID1:1
Glyma01g43040	M00503_ATHB-5:3 M00948_PCF2:3 M00952_PCF5:3 M00226_P:2 M00374_Opaque-2:2 M00700_ROM:2 M00970_AtMYB-84:2 M00089_Athb-1:1 M00356_bZIP910:1 M00358_bZIP911:1 M00359_bZIP911:1 M00366_EmBP-1:1 M00443_Opaque-2:1 M00735_ZAP1:1 M00798_MYBAS1:1 M01057_ERF2:1
Glyma01g43380	M01054_bHLH66:6 M00182_GBP:5 M00507_TRAB1:5 M00819_Knox3:5 M00443_Opaque-2:3 M00653_OCSBF-1:3 M00948_PCF2:3 M00345_GAMYB:2 M00369_TAF-1:2 M00374_Opaque-2:2 M00376_TGA1a:2 M00441_GBF:2 M00503_ATHB-5:2 M00697_HBP-1b:2 M00788_EmBP-1b:2 M00943_TAF-1:2 M00089_Athb-1:1 M00226_P:1 M00366_EmBP-1:1 M00367_HBP-1a:1 M00368_CPRF-1:1 M00370_CPRF-3:1 M00375_TGA1b:1 M00654_OSBZ8:1 M00660_RITA-1:1 M00700_ROM:1 M…
Glyma01g43420	M01021_ID1:4 M00374_Opaque-2:3 M00376_TGA1a:3 M00653_OCSBF-1:3 M00681_WRKY:3 M00700_ROM:3 M00010_Opaque-2:2 M00182_GBP:2 M00359_bZIP911:2 M00375_TGA1b:2 M00443_Opaque-2:2 M00660_RITA-1:2 M00735_ZAP1:2 M00798_MYBAS1:2 M00819_Knox3:2 M00936_HBP-1a:2 M00943_TAF-1:2 M01065_ABZ1:2 M00345_GAMYB:1 M00355_PBF:1 M00369_TAF-1:1 M00371_CPRF-2:1 M00372_Opaque-2:1 M00401_ABF1:1 M00503_ATHB-5:1 M00507_TRAB1:1 …
Glyma01g43500	M00441_GBF:4 M00700_ROM:4 M00367_HBP-1a:3 M00372_Opaque-2:3 M00653_OCSBF-1:3 M00660_RITA-1:3 M00798_MYBAS1:3 M00819_Knox3:3 M01054_bHLH66:3 M00089_Athb-1:2 M00182_GBP:2 M00369_TAF-1:2 M00376_TGA1a:2 M00503_ATHB-5:2 M00681_WRKY:2 M00948_PCF2:2 M01065_ABZ1:2 M00345_GAMYB:1 M00366_EmBP-1:1 M00370_CPRF-3:1 M00371_CPRF-2:1 M00374_Opaque-2:1 M00375_TGA1b:1 M00401_ABF1:1 M00443_Opaque-2:1 M00654_OSBZ8:1…
Glyma01g43540	M00182_GBP:4 M00375_TGA1b:4 M00376_TGA1a:4 M00369_TAF-1:3 M00372_Opaque-2:3 M00441_GBF:3 M00653_OCSBF-1:3 M00943_TAF-1:3 M00366_EmBP-1:2 M00367_HBP-1a:2 M00368_CPRF-1:2 M00371_CPRF-2:2 M00434_PIF3:2 M00435_PIF3:2 M00443_Opaque-2:2 M00507_TRAB1:2 M00660_RITA-1:2 M00700_ROM:2 M00788_EmBP-1b:2 M00945_CPRF-2:2 M01054_bHLH66:2 M01065_ABZ1:2 M00010_Opaque-2:1 M00226_P:1 M00345_GAMYB:1 M00355_PBF:1 M003…
Glyma01g44000	M01021_ID1:3 M00355_PBF:2 M00374_Opaque-2:2 M00345_GAMYB:1 M00356_bZIP910:1 M00635_GT-1:1 M00697_HBP-1b:1 M01054_bHLH66:1
Glyma01g44030	M00374_Opaque-2:3 M00697_HBP-1b:3 M00182_GBP:2 M00654_OSBZ8:2 M00700_ROM:2 M00936_HBP-1a:2 M00226_P:1 M00359_bZIP911:1 M00401_ABF1:1 M00503_ATHB-5:1 M00507_TRAB1:1 M00635_GT-1:1 M00735_ZAP1:1 M00798_MYBAS1:1 M00943_TAF-1:1 M00948_PCF2:1 M01057_ERF2:1
Glyma01g44130	M00182_GBP:5 M00375_TGA1b:4 M00660_RITA-1:4 M00372_Opaque-2:3 M00654_OSBZ8:3 M00936_HBP-1a:3 M00366_EmBP-1:2 M00367_HBP-1a:2 M00368_CPRF-1:2 M00369_TAF-1:2 M00370_CPRF-3:2 M00376_TGA1a:2 M00434_PIF3:2 M00435_PIF3:2 M00441_GBF:2 M00442_ABF:2 M00507_TRAB1:2 M00653_OCSBF-1:2 M00697_HBP-1b:2 M00700_ROM:2 M00819_Knox3:2 M00943_TAF-1:2 M00944_CPRF-3:2 M00946_TGA1b:2 M00948_PCF2:2 M01065_ABZ1:2 M00226_P…
Glyma01g44210	M00355_PBF:3 M00226_P:2 M00345_GAMYB:2 M00503_ATHB-5:2 M00936_HBP-1a:2 M01021_ID1:2 M00089_Athb-1:1 M00635_GT-1:1 M00653_OCSBF-1:1 M00697_HBP-1b:1 M00700_ROM:1 M00788_EmBP-1b:1 M00798_MYBAS1:1 M00819_Knox3:1 M01065_ABZ1:1
Glyma01g44220	M00345_GAMYB:3 M00226_P:2 M00374_Opaque-2:2 M00700_ROM:2 M00355_PBF:1 M00443_Opaque-2:1 M00654_OSBZ8:1 M00660_RITA-1:1 M00681_WRKY:1 M00697_HBP-1b:1 M00798_MYBAS1:1 M00948_PCF2:1 M01021_ID1:1
Glyma01g44230	M00374_Opaque-2:3 M00226_P:2 M00345_GAMYB:2 M00443_Opaque-2:2 M00819_Knox3:2 M00948_PCF2:2 M01021_ID1:2 M00355_PBF:1 M00368_CPRF-1:1 M00372_Opaque-2:1 M00441_GBF:1 M00503_ATHB-5:1 M00653_OCSBF-1:1 M00654_OSBZ8:1 M00660_RITA-1:1 M00681_WRKY:1 M00700_ROM:1 M00735_ZAP1:1 M00788_EmBP-1b:1 M00798_MYBAS1:1 M00936_HBP-1a:1 M01057_ERF2:1
Glyma01g44430	M00355_PBF:2 M00654_OSBZ8:2 M00948_PCF2:2 M00089_Athb-1:1 M00226_P:1 M00345_GAMYB:1 M00366_EmBP-1:1 M00368_CPRF-1:1 M00374_Opaque-2:1 M00635_GT-1:1 M00653_OCSBF-1:1 M00700_ROM:1 M00798_MYBAS1:1 M01021_ID1:1
Glyma01g44490	M00700_ROM:6 M00654_OSBZ8:4 M00970_AtMYB-84:4 M01065_ABZ1:4 M00507_TRAB1:3 M00936_HBP-1a:3 M00958_ABI4:3 M01021_ID1:3 M00226_P:2 M00374_Opaque-2:2 M00697_HBP-1b:2 M00943_TAF-1:2 M01054_bHLH66:2 M01057_ERF2:2 M00355_PBF:1 M00399_ABF1:1 M00400_ABF1:1 M00434_PIF3:1 M00435_PIF3:1 M00819_Knox3:1
Glyma01g44540	M00345_GAMYB:2 M00374_Opaque-2:2 M00798_MYBAS1:2 M00948_PCF2:2 M00355_PBF:1 M00681_WRKY:1
Glyma01g44600	M00700_ROM:5 M00507_TRAB1:4 M00653_OCSBF-1:4 M00943_TAF-1:4 M00182_GBP:3 M00372_Opaque-2:3 M00441_GBF:3 M00654_OSBZ8:3 M00798_MYBAS1:3 M00819_Knox3:3 M00958_ABI4:3 M01054_bHLH66:3 M01057_ERF2:3 M01065_ABZ1:3 M00226_P:2 M00367_HBP-1a:2 M00369_TAF-1:2 M00375_TGA1b:2 M00376_TGA1a:2 M00660_RITA-1:2 M00697_HBP-1b:2 M00788_EmBP-1b:2 M00970_AtMYB-84:2 M00345_GAMYB:1 M00356_bZIP910:1 M00358_bZIP911:1 M00…
Glyma01g44910	M00182_GBP:2 M00345_GAMYB:2 M00355_PBF:2 M00367_HBP-1a:2 M00368_CPRF-1:2 M00369_TAF-1:2 M00374_Opaque-2:2 M00375_TGA1b:2 M00376_TGA1a:2 M00434_PIF3:2 M00441_GBF:2 M00442_ABF:2 M00503_ATHB-5:2 M00798_MYBAS1:2 M00943_TAF-1:2 M00226_P:1 M00356_bZIP910:1 M00358_bZIP911:1 M00366_EmBP-1:1 M00370_CPRF-3:1 M00371_CPRF-2:1 M00372_Opaque-2:1 M00401_ABF1:1 M00435_PIF3:1 M00635_GT-1:1 M00653_OCSBF-1:1 M00697…
Glyma01g44930	M00952_PCF5:6 M00374_Opaque-2:4 M01021_ID1:3 M00375_TGA1b:2 M00443_Opaque-2:2 M00503_ATHB-5:2 M00654_OSBZ8:2 M00700_ROM:2 M00798_MYBAS1:2 M00819_Knox3:2 M00948_PCF2:2 M01057_ERF2:2 M00182_GBP:1 M00369_TAF-1:1 M00372_Opaque-2:1 M00401_ABF1:1 M00441_GBF:1 M00507_TRAB1:1 M00681_WRKY:1 M00735_ZAP1:1 M00936_HBP-1a:1 M00943_TAF-1:1 M00946_TGA1b:1
Glyma01g45020	M00226_P:4 M00376_TGA1a:4 M00943_TAF-1:4 M01054_bHLH66:4 M00182_GBP:3 M00355_PBF:3 M00366_EmBP-1:3 M00369_TAF-1:3 M00434_PIF3:3 M00507_TRAB1:3 M00654_OSBZ8:3 M00945_CPRF-2:3 M01065_ABZ1:3 M00345_GAMYB:2 M00367_HBP-1a:2 M00368_CPRF-1:2 M00375_TGA1b:2 M00400_ABF1:2 M00435_PIF3:2 M00441_GBF:2 M00442_ABF:2 M00443_Opaque-2:2 M00503_ATHB-5:2 M00653_OCSBF-1:2 M00660_RITA-1:2 M00681_WRKY:2 M00788_EmBP-1b…
Glyma01g45080	M00798_MYBAS1:4 M00943_TAF-1:4 M00367_HBP-1a:3 M00369_TAF-1:3 M00182_GBP:2 M00226_P:2 M00366_EmBP-1:2 M00368_CPRF-1:2 M00370_CPRF-3:2 M00372_Opaque-2:2 M00375_TGA1b:2 M00653_OCSBF-1:2 M00788_EmBP-1b:2 M00944_CPRF-3:2 M01054_bHLH66:2 M00010_Opaque-2:1 M00355_PBF:1 M00371_CPRF-2:1 M00376_TGA1a:1 M00434_PIF3:1 M00435_PIF3:1 M00507_TRAB1:1 M00660_RITA-1:1 M00681_WRKY:1 M00697_HBP-1b:1 M00936_HBP-1a:1…
Glyma01g45130	M00376_TGA1a:4 M00371_CPRF-2:2 M00635_GT-1:2 M00653_OCSBF-1:2 M00660_RITA-1:2 M00945_CPRF-2:2 M00226_P:1 M00372_Opaque-2:1 M00375_TGA1b:1 M00700_ROM:1 M00788_EmBP-1b:1 M00936_HBP-1a:1 M00942_CPRF-1:1 M00943_TAF-1:1 M01057_ERF2:1 M01065_ABZ1:1
Glyma01g45170	M01057_ERF2:4 M00226_P:3 M00681_WRKY:3 M01021_ID1:3 M00345_GAMYB:2 M00798_MYBAS1:2 M00374_Opaque-2:1 M00788_EmBP-1b:1 M00958_ABI4:1 M01065_ABZ1:1
Glyma01g45240	M00182_GBP:4 M00368_CPRF-1:4 M00943_TAF-1:4 M00507_TRAB1:3 M00654_OSBZ8:3 M00366_EmBP-1:2 M00369_TAF-1:2 M00372_Opaque-2:2 M00375_TGA1b:2 M00441_GBF:2 M00798_MYBAS1:2 M00942_CPRF-1:2 M00945_CPRF-2:2 M00946_TGA1b:2 M00226_P:1 M00345_GAMYB:1 M00355_PBF:1 M00367_HBP-1a:1 M00370_CPRF-3:1 M00371_CPRF-2:1 M00399_ABF1:1 M00401_ABF1:1 M00434_PIF3:1 M00435_PIF3:1 M00442_ABF:1 M00700_ROM:1 M00936_HBP-1a:1 …
Glyma01g45520	M00635_GT-1:2 M00226_P:1 M00355_PBF:1 M00374_Opaque-2:1 M00735_ZAP1:1 M00788_EmBP-1b:1 M01054_bHLH66:1
Glyma0245s00210	M00507_TRAB1:5 M00936_HBP-1a:4 M01054_bHLH66:4 M00654_OSBZ8:3 M00697_HBP-1b:3 M00943_TAF-1:3 M00958_ABI4:3 M00182_GBP:2 M00375_TGA1b:2 M00442_ABF:2 M00700_ROM:2 M00798_MYBAS1:2 M00948_PCF2:2 M01065_ABZ1:2 M00010_Opaque-2:1 M00345_GAMYB:1 M00355_PBF:1 M00356_bZIP910:1 M00358_bZIP911:1 M00366_EmBP-1:1 M00368_CPRF-1:1 M00369_TAF-1:1 M00370_CPRF-3:1 M00371_CPRF-2:1 M00374_Opaque-2:1 M00376_TGA1a:1 M0…
Glyma02g00290	M00355_PBF:3 M00735_ZAP1:3 M00182_GBP:2 M00507_TRAB1:2 M00700_ROM:2 M00798_MYBAS1:2 M00952_PCF5:2 M01021_ID1:2 M01054_bHLH66:2 M00226_P:1 M00345_GAMYB:1 M00366_EmBP-1:1 M00369_TAF-1:1 M00374_Opaque-2:1 M00399_ABF1:1 M00401_ABF1:1 M00441_GBF:1 M00443_Opaque-2:1 M00503_ATHB-5:1 M00654_OSBZ8:1 M00681_WRKY:1 M00819_Knox3:1 M00943_TAF-1:1 M00948_PCF2:1 M00958_ABI4:1 M01057_ERF2:1 M01065_ABZ1:1
Glyma02g00340	M00374_Opaque-2:4 M00654_OSBZ8:4 M00443_Opaque-2:3 M01057_ERF2:3 M00182_GBP:2 M00375_TGA1b:2 M00376_TGA1a:2 M00441_GBF:2 M00653_OCSBF-1:2 M00660_RITA-1:2 M00681_WRKY:2 M00697_HBP-1b:2 M00798_MYBAS1:2 M00936_HBP-1a:2 M00943_TAF-1:2 M00946_TGA1b:2 M01055_NAC69-1:2 M01065_ABZ1:2 M00345_GAMYB:1 M00367_HBP-1a:1 M00369_TAF-1:1 M00370_CPRF-3:1 M00371_CPRF-2:1 M00372_Opaque-2:1 M00399_ABF1:1 M00400_ABF1:…
Glyma02g00640	M00368_CPRF-1:2 M00375_TGA1b:2 M00376_TGA1a:2 M00503_ATHB-5:2 M00507_TRAB1:2 M00798_MYBAS1:2 M00936_HBP-1a:2 M00943_TAF-1:2 M00948_PCF2:2 M00182_GBP:1 M00226_P:1 M00345_GAMYB:1 M00355_PBF:1 M00359_bZIP911:1 M00370_CPRF-3:1 M00371_CPRF-2:1 M00374_Opaque-2:1 M00435_PIF3:1 M00654_OSBZ8:1 M00681_WRKY:1 M00697_HBP-1b:1 M00700_ROM:1 M00942_CPRF-1:1 M00944_CPRF-3:1 M00945_CPRF-2:1 M00946_TGA1b:1 M01021_…
Glyma02g00840	M00226_P:3 M00374_Opaque-2:2 M00182_GBP:1 M00345_GAMYB:1 M00359_bZIP911:1 M00443_Opaque-2:1 M00635_GT-1:1 M00653_OCSBF-1:1 M00735_ZAP1:1 M00798_MYBAS1:1 M00948_PCF2:1
Glyma02g01110	M00345_GAMYB:4 M00367_HBP-1a:4 M00369_TAF-1:4 M00375_TGA1b:4 M00376_TGA1a:4 M00943_TAF-1:4 M00371_CPRF-2:3 M00182_GBP:2 M00226_P:2 M00355_PBF:2 M00366_EmBP-1:2 M00368_CPRF-1:2 M00370_CPRF-3:2 M00441_GBF:2 M00654_OSBZ8:2 M00819_Knox3:2 M00944_CPRF-3:2 M00945_CPRF-2:2 M00946_TGA1b:2 M00434_PIF3:1 M00442_ABF:1 M00443_Opaque-2:1 M00507_TRAB1:1 M00697_HBP-1b:1 M00700_ROM:1 M00788_EmBP-1b:1 M00936_HBP-…
Glyma02g01120	M00435_PIF3:3 M00788_EmBP-1b:2 M00443_Opaque-2:1 M00635_GT-1:1 M00653_OCSBF-1:1 M00697_HBP-1b:1 M00943_TAF-1:1 M00970_AtMYB-84:1 M01021_ID1:1
Glyma02g01240	M00376_TGA1a:8 M00697_HBP-1b:6 M00943_TAF-1:6 M00182_GBP:5 M00372_Opaque-2:5 M00653_OCSBF-1:5 M00660_RITA-1:5 M00367_HBP-1a:4 M00369_TAF-1:4 M00700_ROM:4 M00936_HBP-1a:4 M00945_CPRF-2:4 M00371_CPRF-2:3 M00375_TGA1b:3 M00654_OSBZ8:3 M00819_Knox3:3 M01065_ABZ1:3 M00345_GAMYB:2 M00366_EmBP-1:2 M00370_CPRF-3:2 M00441_GBF:2 M00443_Opaque-2:2 M00635_GT-1:2 M00788_EmBP-1b:2 M00944_CPRF-3:2 M00946_TGA1b:…
Glyma02g01540	M00374_Opaque-2:3 M00635_GT-1:3 M00936_HBP-1a:3 M00226_P:2 M00375_TGA1b:2 M00441_GBF:2 M00654_OSBZ8:2 M00697_HBP-1b:2 M00700_ROM:2 M00819_Knox3:2 M01054_bHLH66:2 M00089_Athb-1:1 M00182_GBP:1 M00355_PBF:1 M00356_bZIP910:1 M00358_bZIP911:1 M00359_bZIP911:1 M00366_EmBP-1:1 M00367_HBP-1a:1 M00442_ABF:1 M00507_TRAB1:1 M00653_OCSBF-1:1 M00681_WRKY:1 M00798_MYBAS1:1 M00943_TAF-1:1 M00946_TGA1b:1 M00958_…
Glyma02g01600	M00375_TGA1b:6 M01057_ERF2:5 M00182_GBP:4 M00367_HBP-1a:4 M00369_TAF-1:4 M01021_ID1:4 M00355_PBF:3 M00653_OCSBF-1:3 M00943_TAF-1:3 M00946_TGA1b:3 M00370_CPRF-3:2 M00372_Opaque-2:2 M00376_TGA1a:2 M00660_RITA-1:2 M00697_HBP-1b:2 M00366_EmBP-1:1 M00371_CPRF-2:1 M00374_Opaque-2:1 M00401_ABF1:1 M00434_PIF3:1 M00441_GBF:1 M00442_ABF:1 M00443_Opaque-2:1 M00654_OSBZ8:1 M00700_ROM:1 M00819_Knox3:1 M00944_…
Glyma02g01960	M00507_TRAB1:3 M01021_ID1:3 M00182_GBP:2 M00355_PBF:2 M00374_Opaque-2:2 M00700_ROM:2 M00819_Knox3:2 M00936_HBP-1a:2 M01054_bHLH66:2 M00089_Athb-1:1 M00226_P:1 M00345_GAMYB:1 M00356_bZIP910:1 M00358_bZIP911:1 M00375_TGA1b:1 M00401_ABF1:1 M00434_PIF3:1 M00435_PIF3:1 M00503_ATHB-5:1 M00681_WRKY:1 M00697_HBP-1b:1 M00735_ZAP1:1 M00798_MYBAS1:1 M00943_TAF-1:1 M00946_TGA1b:1 M00948_PCF2:1 M01065_ABZ1:1
Glyma02g02020	M00375_TGA1b:4 M00376_TGA1a:4 M00653_OCSBF-1:4 M00372_Opaque-2:3 M00660_RITA-1:3 M00182_GBP:2 M00367_HBP-1a:2 M00369_TAF-1:2 M00371_CPRF-2:2 M00945_CPRF-2:2 M00089_Athb-1:1 M00370_CPRF-3:1 M00735_ZAP1:1 M00943_TAF-1:1 M00944_CPRF-3:1 M00946_TGA1b:1 M01065_ABZ1:1
Glyma02g02070	M00700_ROM:3 M00936_HBP-1a:3 M00507_TRAB1:2 M00654_OSBZ8:2 M00697_HBP-1b:2 M00819_Knox3:2 M01021_ID1:2 M00089_Athb-1:1 M00345_GAMYB:1 M00355_PBF:1 M00359_bZIP911:1 M00368_CPRF-1:1 M00376_TGA1a:1 M00400_ABF1:1 M00441_GBF:1 M00443_Opaque-2:1 M00503_ATHB-5:1 M00681_WRKY:1 M00788_EmBP-1b:1 M00798_MYBAS1:1
Glyma02g02300	M00507_TRAB1:5 M00653_OCSBF-1:4 M00376_TGA1a:3 M00660_RITA-1:3 M00788_EmBP-1b:3 M01065_ABZ1:3 M00182_GBP:2 M00366_EmBP-1:2 M00367_HBP-1a:2 M00368_CPRF-1:2 M00369_TAF-1:2 M00372_Opaque-2:2 M00375_TGA1b:2 M00434_PIF3:2 M00435_PIF3:2 M00441_GBF:2 M00442_ABF:2 M00443_Opaque-2:2 M00654_OSBZ8:2 M00700_ROM:2 M00936_HBP-1a:2 M00943_TAF-1:2 M00948_PCF2:2 M01054_bHLH66:2 M00010_Opaque-2:1 M00089_Athb-1:1 M…
Glyma02g02350	M00948_PCF2:3 M00345_GAMYB:2 M00355_PBF:2 M00507_TRAB1:2 M00700_ROM:2 M00798_MYBAS1:2 M00819_Knox3:2 M00936_HBP-1a:2 M00952_PCF5:2 M00635_GT-1:1 M00654_OSBZ8:1 M00681_WRKY:1 M00697_HBP-1b:1 M00735_ZAP1:1 M00942_CPRF-1:1 M00943_TAF-1:1 M01021_ID1:1 M01057_ERF2:1
Glyma02g02540	M00401_ABF1:3 M00681_WRKY:3 M00369_TAF-1:2 M00943_TAF-1:2 M00089_Athb-1:1 M00182_GBP:1 M00345_GAMYB:1 M00355_PBF:1 M00372_Opaque-2:1 M00374_Opaque-2:1 M00503_ATHB-5:1 M00507_TRAB1:1 M00635_GT-1:1 M00654_OSBZ8:1 M00660_RITA-1:1 M00697_HBP-1b:1 M00945_CPRF-2:1 M00946_TGA1b:1 M01021_ID1:1
Glyma02g02620	M00182_GBP:4 M00376_TGA1a:4 M00369_TAF-1:3 M00372_Opaque-2:3 M00375_TGA1b:3 M00653_OCSBF-1:3 M00660_RITA-1:3 M00700_ROM:3 M00936_HBP-1a:3 M00943_TAF-1:3 M00945_CPRF-2:3 M00226_P:2 M00355_PBF:2 M00371_CPRF-2:2 M00374_Opaque-2:2 M00654_OSBZ8:2 M00681_WRKY:2 M00788_EmBP-1b:2 M00819_Knox3:2 M01021_ID1:2 M01057_ERF2:2 M00345_GAMYB:1 M00367_HBP-1a:1 M00370_CPRF-3:1 M00443_Opaque-2:1 M00507_TRAB1:1 M006…
Glyma02g02780	M00507_TRAB1:2 M00635_GT-1:2 M00681_WRKY:2 M00700_ROM:2 M00948_PCF2:2 M00226_P:1 M00345_GAMYB:1 M00374_Opaque-2:1 M00503_ATHB-5:1 M00798_MYBAS1:1 M00952_PCF5:1 M00958_ABI4:1
Glyma02g02800	M00660_RITA-1:2 M00089_Athb-1:1 M00226_P:1 M00370_CPRF-3:1 M00372_Opaque-2:1 M00374_Opaque-2:1 M00443_Opaque-2:1 M00503_ATHB-5:1 M00653_OCSBF-1:1 M00788_EmBP-1b:1 M00944_CPRF-3:1 M00945_CPRF-2:1 M00948_PCF2:1 M00952_PCF5:1 M01021_ID1:1
Glyma02g02820	M00943_TAF-1:4 M00368_CPRF-1:3 M00376_TGA1a:3 M00507_TRAB1:3 M00697_HBP-1b:3 M00182_GBP:2 M00366_EmBP-1:2 M00367_HBP-1a:2 M00369_TAF-1:2 M00503_ATHB-5:2 M00654_OSBZ8:2 M00788_EmBP-1b:2 M00942_CPRF-1:2 M01054_bHLH66:2 M00010_Opaque-2:1 M00226_P:1 M00355_PBF:1 M00370_CPRF-3:1 M00371_CPRF-2:1 M00372_Opaque-2:1 M00374_Opaque-2:1 M00375_TGA1b:1 M00434_PIF3:1 M00435_PIF3:1 M00653_OCSBF-1:1 M00700_ROM:1…
Glyma02g02860	M00660_RITA-1:2 M00958_ABI4:2 M01021_ID1:2 M01065_ABZ1:2 M00226_P:1 M00345_GAMYB:1 M00369_TAF-1:1 M00374_Opaque-2:1 M00376_TGA1a:1 M00443_Opaque-2:1 M00635_GT-1:1 M00653_OCSBF-1:1 M00697_HBP-1b:1 M00735_ZAP1:1 M00798_MYBAS1:1 M00936_HBP-1a:1 M00946_TGA1b:1 M01057_ERF2:1
Glyma02g03100	M00375_TGA1b:6 M00936_HBP-1a:5 M00943_TAF-1:5 M00367_HBP-1a:4 M00507_TRAB1:4 M00369_TAF-1:3 M00370_CPRF-3:3 M00503_ATHB-5:3 M00819_Knox3:3 M00944_CPRF-3:3 M01065_ABZ1:3 M00182_GBP:2 M00359_bZIP911:2 M00366_EmBP-1:2 M00371_CPRF-2:2 M00376_TGA1a:2 M00654_OSBZ8:2 M00697_HBP-1b:2 M00700_ROM:2 M00788_EmBP-1b:2 M00945_CPRF-2:2 M01021_ID1:2 M00089_Athb-1:1 M00355_PBF:1 M00372_Opaque-2:1 M00434_PIF3:1 M0…
Glyma02g03190	M00654_OSBZ8:6 M00376_TGA1a:4 M00507_TRAB1:4 M00697_HBP-1b:4 M00948_PCF2:4 M00952_PCF5:4 M00182_GBP:3 M00375_TGA1b:3 M00401_ABF1:3 M00434_PIF3:3 M00442_ABF:3 M00443_Opaque-2:3 M00653_OCSBF-1:3 M00700_ROM:3 M01065_ABZ1:3 M00366_EmBP-1:2 M00368_CPRF-1:2 M00370_CPRF-3:2 M00371_CPRF-2:2 M00372_Opaque-2:2 M00503_ATHB-5:2 M00660_RITA-1:2 M00681_WRKY:2 M00798_MYBAS1:2 M00936_HBP-1a:2 M00943_TAF-1:2 M009…
Glyma02g03280	M00819_Knox3:5 M00375_TGA1b:4 M00441_GBF:2 M00654_OSBZ8:2 M00697_HBP-1b:2 M00735_ZAP1:2 M00936_HBP-1a:2 M00948_PCF2:2 M01054_bHLH66:2 M01057_ERF2:2 M00182_GBP:1 M00226_P:1 M00355_PBF:1 M00367_HBP-1a:1 M00370_CPRF-3:1 M00372_Opaque-2:1 M00376_TGA1a:1 M00399_ABF1:1 M00401_ABF1:1 M00443_Opaque-2:1 M00507_TRAB1:1 M00681_WRKY:1 M00700_ROM:1 M00788_EmBP-1b:1 M00798_MYBAS1:1 M00942_CPRF-1:1 M00944_CPRF-…
Glyma02g03290	M00788_EmBP-1b:2 M00952_PCF5:2 M01065_ABZ1:2 M00226_P:1 M00345_GAMYB:1 M00355_PBF:1 M00374_Opaque-2:1 M00441_GBF:1 M00443_Opaque-2:1 M00503_ATHB-5:1 M00507_TRAB1:1 M00681_WRKY:1 M00700_ROM:1 M00798_MYBAS1:1 M00948_PCF2:1 M01021_ID1:1 M01054_bHLH66:1 M01057_ERF2:1
Glyma02g03310	M00798_MYBAS1:3 M01021_ID1:3 M00345_GAMYB:2 M00681_WRKY:2 M00374_Opaque-2:1
Glyma02g03350	M00503_ATHB-5:3 M00700_ROM:2 M00952_PCF5:2 M01021_ID1:2 M00182_GBP:1 M00345_GAMYB:1 M00366_EmBP-1:1 M00369_TAF-1:1 M00434_PIF3:1 M00435_PIF3:1 M00507_TRAB1:1 M00653_OCSBF-1:1 M00654_OSBZ8:1 M00681_WRKY:1 M00697_HBP-1b:1 M00819_Knox3:1 M00936_HBP-1a:1 M00943_TAF-1:1 M00958_ABI4:1 M01057_ERF2:1 M01065_ABZ1:1
Glyma02g03380	M00366_EmBP-1:2 M00367_HBP-1a:2 M00368_CPRF-1:2 M00369_TAF-1:2 M00372_Opaque-2:2 M00441_GBF:2 M00700_ROM:2 M00943_TAF-1:2 M00089_Athb-1:1 M00370_CPRF-3:1 M00374_Opaque-2:1 M00434_PIF3:1 M00435_PIF3:1 M00507_TRAB1:1 M00681_WRKY:1 M00735_ZAP1:1 M00942_CPRF-1:1 M00948_PCF2:1 M01057_ERF2:1
Glyma02g03420	M00443_Opaque-2:2 M00503_ATHB-5:2 M01057_ERF2:2 M00010_Opaque-2:1 M00226_P:1 M00345_GAMYB:1 M00374_Opaque-2:1 M00400_ABF1:1 M00654_OSBZ8:1 M00681_WRKY:1 M00788_EmBP-1b:1
Glyma02g03810	M00368_CPRF-1:2 M00369_TAF-1:2 M00400_ABF1:2 M00435_PIF3:2 M00441_GBF:2 M00943_TAF-1:2 M01057_ERF2:2 M00089_Athb-1:1 M00182_GBP:1 M00366_EmBP-1:1 M00367_HBP-1a:1 M00374_Opaque-2:1 M00434_PIF3:1 M00442_ABF:1 M00503_ATHB-5:1 M00654_OSBZ8:1 M00936_HBP-1a:1 M00942_CPRF-1:1 M00958_ABI4:1 M01021_ID1:1
Glyma02g03890	M00368_CPRF-1:7 M00366_EmBP-1:6 M00367_HBP-1a:6 M00369_TAF-1:5 M00653_OCSBF-1:5 M00507_TRAB1:4 M00654_OSBZ8:4 M01054_bHLH66:4 M00182_GBP:3 M00345_GAMYB:3 M00434_PIF3:3 M00441_GBF:3 M00442_ABF:3 M00942_CPRF-1:3 M00943_TAF-1:3 M01021_ID1:3 M00355_PBF:2 M00370_CPRF-3:2 M00372_Opaque-2:2 M00375_TGA1b:2 M00376_TGA1a:2 M00399_ABF1:2 M00660_RITA-1:2 M00788_EmBP-1b:2 M00819_Knox3:2 M00936_HBP-1a:2 M00946…
Glyma02g04000	M00943_TAF-1:8 M00369_TAF-1:7 M00182_GBP:6 M00653_OCSBF-1:6 M00788_EmBP-1b:6 M00367_HBP-1a:5 M00368_CPRF-1:5 M00375_TGA1b:5 M00376_TGA1a:5 M00660_RITA-1:5 M00366_EmBP-1:4 M00372_Opaque-2:4 M00942_CPRF-1:4 M01054_bHLH66:4 M00371_CPRF-2:3 M00945_CPRF-2:3 M00946_TGA1b:3 M01065_ABZ1:3 M00370_CPRF-3:2 M00434_PIF3:2 M00507_TRAB1:2 M00654_OSBZ8:2 M00944_CPRF-3:2 M01021_ID1:2 M00374_Opaque-2:1 M00399_ABF…
Glyma02g04770	M00226_P:3 M00355_PBF:3 M00366_EmBP-1:2 M00367_HBP-1a:2 M00368_CPRF-1:2 M00369_TAF-1:2 M00372_Opaque-2:2 M00376_TGA1a:2 M00182_GBP:1 M00370_CPRF-3:1 M00371_CPRF-2:1 M00374_Opaque-2:1 M00441_GBF:1 M00635_GT-1:1 M00653_OCSBF-1:1 M00660_RITA-1:1 M00735_ZAP1:1 M00788_EmBP-1b:1 M00942_CPRF-1:1 M00943_TAF-1:1 M00944_CPRF-3:1 M00945_CPRF-2:1 M01021_ID1:1
Glyma02g04840	M00653_OCSBF-1:4 M00654_OSBZ8:4 M00372_Opaque-2:3 M00507_TRAB1:3 M00660_RITA-1:3 M00788_EmBP-1b:3 M00226_P:2 M00359_bZIP911:2 M00368_CPRF-1:2 M00375_TGA1b:2 M00441_GBF:2 M00635_GT-1:2 M00936_HBP-1a:2 M00944_CPRF-3:2 M00089_Athb-1:1 M00356_bZIP910:1 M00366_EmBP-1:1 M00370_CPRF-3:1 M00400_ABF1:1 M00435_PIF3:1 M00700_ROM:1 M00819_Knox3:1 M00942_CPRF-1:1 M00945_CPRF-2:1 M00946_TGA1b:1 M00948_PCF2:1 M…
Glyma02g04850	M00653_OCSBF-1:3 M00654_OSBZ8:3 M00089_Athb-1:2 M00182_GBP:2 M00507_TRAB1:2 M00660_RITA-1:2 M01021_ID1:2 M01054_bHLH66:2 M00356_bZIP910:1 M00359_bZIP911:1 M00368_CPRF-1:1 M00400_ABF1:1 M00441_GBF:1 M00503_ATHB-5:1 M00681_WRKY:1 M00819_Knox3:1 M00946_TGA1b:1 M00952_PCF5:1 M01065_ABZ1:1
Glyma02g05130	M00369_TAF-1:6 M00372_Opaque-2:6 M00376_TGA1a:6 M00943_TAF-1:6 M00182_GBP:5 M00375_TGA1b:5 M00441_GBF:5 M00660_RITA-1:5 M00700_ROM:5 M00367_HBP-1a:4 M00507_TRAB1:4 M00654_OSBZ8:4 M00366_EmBP-1:3 M00370_CPRF-3:3 M00371_CPRF-2:3 M00653_OCSBF-1:3 M00936_HBP-1a:3 M00944_CPRF-3:3 M00945_CPRF-2:3 M01021_ID1:3 M01065_ABZ1:3 M00226_P:2 M00355_PBF:2 M00368_CPRF-1:2 M00374_Opaque-2:2 M00443_Opaque-2:2 M006…
Glyma02g05200	M00226_P:4 M00635_GT-1:3 M00700_ROM:2 M00958_ABI4:2 M00970_AtMYB-84:2 M01021_ID1:2 M00355_PBF:1 M00507_TRAB1:1 M00654_OSBZ8:1 M00735_ZAP1:1 M00798_MYBAS1:1 M00948_PCF2:1
Glyma02g05220	M00375_TGA1b:2 M00653_OCSBF-1:2 M01054_bHLH66:2 M00010_Opaque-2:1 M00374_Opaque-2:1 M00654_OSBZ8:1 M00660_RITA-1:1 M00681_WRKY:1 M00697_HBP-1b:1 M00700_ROM:1 M00788_EmBP-1b:1 M00819_Knox3:1 M00936_HBP-1a:1 M00946_TGA1b:1 M01021_ID1:1
Glyma02g05320	M00367_HBP-1a:6 M00369_TAF-1:6 M00372_Opaque-2:6 M00376_TGA1a:6 M00700_ROM:6 M00943_TAF-1:6 M00182_GBP:5 M00371_CPRF-2:4 M00375_TGA1b:4 M00653_OCSBF-1:4 M00660_RITA-1:4 M00819_Knox3:4 M00936_HBP-1a:4 M00945_CPRF-2:4 M00359_bZIP911:3 M00370_CPRF-3:3 M00374_Opaque-2:3 M00441_GBF:3 M00443_Opaque-2:3 M00697_HBP-1b:3 M00944_CPRF-3:3 M00946_TGA1b:3 M01065_ABZ1:3 M00358_bZIP911:2 M00366_EmBP-1:2 M00434_…
Glyma02g05470	M00376_TGA1a:2 M00660_RITA-1:2 M00700_ROM:2 M00936_HBP-1a:2 M01065_ABZ1:2 M00226_P:1 M00355_PBF:1 M00371_CPRF-2:1 M00372_Opaque-2:1 M00374_Opaque-2:1 M00401_ABF1:1 M00434_PIF3:1 M00435_PIF3:1 M00443_Opaque-2:1 M00507_TRAB1:1 M00653_OCSBF-1:1 M00654_OSBZ8:1 M00697_HBP-1b:1 M00943_TAF-1:1 M00945_CPRF-2:1 M01021_ID1:1 M01054_bHLH66:1
Glyma02g05650	M00819_Knox3:3 M00345_GAMYB:2 M00355_PBF:2 M00700_ROM:2 M01021_ID1:2 M01057_ERF2:2 M00356_bZIP910:1 M00358_bZIP911:1 M00374_Opaque-2:1 M00443_Opaque-2:1 M00503_ATHB-5:1 M00943_TAF-1:1 M00952_PCF5:1 M01054_bHLH66:1 M01065_ABZ1:1
Glyma02g05790	M00375_TGA1b:3 M00367_HBP-1a:2 M00369_TAF-1:2 M00697_HBP-1b:2 M00700_ROM:2 M00936_HBP-1a:2 M00946_TGA1b:2 M01065_ABZ1:2 M00182_GBP:1 M00226_P:1 M00355_PBF:1 M00370_CPRF-3:1 M00371_CPRF-2:1 M00819_Knox3:1 M00944_CPRF-3:1 M00952_PCF5:1 M00970_AtMYB-84:1
Glyma02g06240	M00374_Opaque-2:3 M00507_TRAB1:3 M00936_HBP-1a:3 M01021_ID1:2 M00345_GAMYB:1 M00356_bZIP910:1 M00358_bZIP911:1 M00359_bZIP911:1 M00441_GBF:1 M00443_Opaque-2:1 M00653_OCSBF-1:1 M00788_EmBP-1b:1 M00819_Knox3:1 M01054_bHLH66:1 M01057_ERF2:1 M01065_ABZ1:1
Glyma02g06400	M00182_GBP:8 M00375_TGA1b:6 M00376_TGA1a:6 M00441_GBF:5 M00443_Opaque-2:5 M00700_ROM:5 M01065_ABZ1:5 M00366_EmBP-1:4 M00372_Opaque-2:4 M00943_TAF-1:4 M00367_HBP-1a:3 M00369_TAF-1:3 M00371_CPRF-2:3 M00507_TRAB1:3 M00660_RITA-1:3 M00945_CPRF-2:3 M00089_Athb-1:2 M00355_PBF:2 M00368_CPRF-1:2 M00370_CPRF-3:2 M00653_OCSBF-1:2 M00788_EmBP-1b:2 M00936_HBP-1a:2 M00944_CPRF-3:2 M00010_Opaque-2:1 M00226_P:1…
Glyma02g06460	M01021_ID1:4 M00507_TRAB1:3 M00943_TAF-1:3 M00948_PCF2:3 M00226_P:2 M00345_GAMYB:2 M00368_CPRF-1:2 M00372_Opaque-2:2 M00798_MYBAS1:2 M01054_bHLH66:2 M00010_Opaque-2:1 M00366_EmBP-1:1 M00370_CPRF-3:1 M00400_ABF1:1 M00441_GBF:1 M00660_RITA-1:1 M00788_EmBP-1b:1 M00942_CPRF-1:1 M00944_CPRF-3:1
Glyma02g06830	M00182_GBP:3 M00366_EmBP-1:2 M00367_HBP-1a:2 M00368_CPRF-1:2 M00369_TAF-1:2 M00372_Opaque-2:2 M00375_TGA1b:2 M00376_TGA1a:2 M00503_ATHB-5:2 M00943_TAF-1:2 M00370_CPRF-3:1 M00371_CPRF-2:1 M00374_Opaque-2:1 M00435_PIF3:1 M00441_GBF:1 M00507_TRAB1:1 M00653_OCSBF-1:1 M00654_OSBZ8:1 M00798_MYBAS1:1 M00942_CPRF-1:1 M00944_CPRF-3:1 M00945_CPRF-2:1 M00946_TGA1b:1 M01057_ERF2:1
Glyma02g07060	M00443_Opaque-2:5 M00345_GAMYB:4 M00372_Opaque-2:4 M00660_RITA-1:4 M00653_OCSBF-1:3 M00798_MYBAS1:3 M01054_bHLH66:3 M00367_HBP-1a:2 M00368_CPRF-1:2 M00369_TAF-1:2 M00370_CPRF-3:2 M00375_TGA1b:2 M00376_TGA1a:2 M00788_EmBP-1b:2 M00936_HBP-1a:2 M00943_TAF-1:2 M00944_CPRF-3:2 M00182_GBP:1 M00359_bZIP911:1 M00366_EmBP-1:1 M00371_CPRF-2:1 M00374_Opaque-2:1 M00507_TRAB1:1 M00700_ROM:1 M00942_CPRF-1:1 M0…
Glyma02g07100	M00374_Opaque-2:2 M00735_ZAP1:2 M00010_Opaque-2:1 M00089_Athb-1:1 M00226_P:1 M00345_GAMYB:1 M00355_PBF:1 M00368_CPRF-1:1 M00443_Opaque-2:1 M00635_GT-1:1 M00788_EmBP-1b:1 M00819_Knox3:1 M00942_CPRF-1:1
Glyma02g07130	M00819_Knox3:3 M00355_PBF:2 M00376_TGA1a:2 M00507_TRAB1:2 M00948_PCF2:2 M00226_P:1 M00345_GAMYB:1 M00635_GT-1:1 M00653_OCSBF-1:1 M00681_WRKY:1 M00700_ROM:1 M00798_MYBAS1:1 M00936_HBP-1a:1 M00952_PCF5:1 M01021_ID1:1
Glyma02g07140	M00375_TGA1b:7 M00376_TGA1a:6 M00653_OCSBF-1:4 M00660_RITA-1:4 M00943_TAF-1:4 M00372_Opaque-2:3 M00681_WRKY:3 M00936_HBP-1a:3 M00369_TAF-1:2 M00370_CPRF-3:2 M00371_CPRF-2:2 M00697_HBP-1b:2 M00788_EmBP-1b:2 M00819_Knox3:2 M00944_CPRF-3:2 M00945_CPRF-2:2 M00946_TGA1b:2 M00948_PCF2:2 M00089_Athb-1:1 M00182_GBP:1 M00226_P:1 M00345_GAMYB:1 M00359_bZIP911:1 M00367_HBP-1a:1 M00443_Opaque-2:1 M00635_GT-1…
Glyma02g07150	M00355_PBF:3 M00936_HBP-1a:3 M00376_TGA1a:1 M00503_ATHB-5:1 M00507_TRAB1:1 M00653_OCSBF-1:1 M00654_OSBZ8:1 M00697_HBP-1b:1 M00700_ROM:1 M00798_MYBAS1:1 M00819_Knox3:1 M00946_TGA1b:1 M01021_ID1:1
Glyma02g07450	M00226_P:2 M00345_GAMYB:2 M01021_ID1:2 M00355_PBF:1 M00374_Opaque-2:1 M00681_WRKY:1 M00697_HBP-1b:1 M00798_MYBAS1:1 M00819_Knox3:1
Glyma02g07520	M00798_MYBAS1:3 M00948_PCF2:3 M00952_PCF5:3 M00345_GAMYB:2 M00681_WRKY:2 M00700_ROM:2 M00735_ZAP1:2 M01021_ID1:2 M00226_P:1 M00355_PBF:1 M00374_Opaque-2:1 M00503_ATHB-5:1 M00507_TRAB1:1 M00936_HBP-1a:1 M01055_NAC69-1:1 M01065_ABZ1:1
Glyma02g07650	M00345_GAMYB:21 M00798_MYBAS1:2 M00010_Opaque-2:1 M00355_PBF:1 M00374_Opaque-2:1 M00819_Knox3:1
Glyma02g07700	M00798_MYBAS1:4 M00434_PIF3:3 M00507_TRAB1:3 M00654_OSBZ8:3 M00788_EmBP-1b:3 M01054_bHLH66:3 M00182_GBP:2 M00226_P:2 M00345_GAMYB:2 M00366_EmBP-1:2 M00367_HBP-1a:2 M00368_CPRF-1:2 M00369_TAF-1:2 M00372_Opaque-2:2 M00375_TGA1b:2 M00376_TGA1a:2 M00399_ABF1:2 M00435_PIF3:2 M00441_GBF:2 M00442_ABF:2 M00653_OCSBF-1:2 M00660_RITA-1:2 M00700_ROM:2 M00819_Knox3:2 M00943_TAF-1:2 M00958_ABI4:2 M01021_ID1:2…
Glyma02g07790	M00952_PCF5:3 M00948_PCF2:2 M01021_ID1:2 M01054_bHLH66:2 M00226_P:1 M00503_ATHB-5:1 M00681_WRKY:1 M00700_ROM:1
Glyma02g07960	M00697_HBP-1b:4 M00226_P:3 M00345_GAMYB:3 M00798_MYBAS1:3 M00819_Knox3:3 M01021_ID1:3 M00182_GBP:2 M00376_TGA1a:2 M00435_PIF3:2 M00507_TRAB1:2 M00681_WRKY:2 M00700_ROM:2 M00943_TAF-1:2 M00948_PCF2:2 M00958_ABI4:2 M01054_bHLH66:2 M01057_ERF2:2 M01065_ABZ1:2 M00355_PBF:1 M00366_EmBP-1:1 M00374_Opaque-2:1 M00434_PIF3:1 M00443_Opaque-2:1 M00654_OSBZ8:1 M00942_CPRF-1:1 M00952_PCF5:1
Glyma02g08070	M00226_P:4 M00345_GAMYB:3 M00503_ATHB-5:3 M00375_TGA1b:2 M00376_TGA1a:2 M00819_Knox3:2 M01021_ID1:2 M00355_PBF:1 M00660_RITA-1:1 M00697_HBP-1b:1 M00798_MYBAS1:1 M00936_HBP-1a:1
Glyma02g08110	M00958_ABI4:3 M00970_AtMYB-84:3 M00010_Opaque-2:2 M00226_P:2 M00355_PBF:2 M00503_ATHB-5:2 M00735_ZAP1:2 M00798_MYBAS1:2 M00819_Knox3:2 M00345_GAMYB:1 M00369_TAF-1:1 M00374_Opaque-2:1 M00375_TGA1b:1 M00654_OSBZ8:1 M00700_ROM:1 M00943_TAF-1:1 M00946_TGA1b:1 M01065_ABZ1:1
Glyma02g08570	M00359_bZIP911:2 M00366_EmBP-1:2 M00367_HBP-1a:2 M00368_CPRF-1:2 M00369_TAF-1:2 M00372_Opaque-2:2 M00441_GBF:2 M00653_OCSBF-1:2 M00660_RITA-1:2 M00798_MYBAS1:2 M00943_TAF-1:2 M01054_bHLH66:2 M00089_Athb-1:1 M00182_GBP:1 M00226_P:1 M00355_PBF:1 M00370_CPRF-3:1 M00371_CPRF-2:1 M00374_Opaque-2:1 M00399_ABF1:1 M00434_PIF3:1 M00442_ABF:1 M00443_Opaque-2:1 M00503_ATHB-5:1 M00654_OSBZ8:1 M00735_ZAP1:1 M…
Glyma02g08610	M00372_Opaque-2:8 M00653_OCSBF-1:7 M00376_TGA1a:6 M00660_RITA-1:6 M00819_Knox3:6 M00936_HBP-1a:6 M00367_HBP-1a:5 M00375_TGA1b:5 M00697_HBP-1b:5 M00943_TAF-1:5 M01065_ABZ1:5 M00182_GBP:4 M00366_EmBP-1:4 M00368_CPRF-1:4 M00369_TAF-1:4 M00435_PIF3:4 M00788_EmBP-1b:4 M01054_bHLH66:4 M00370_CPRF-3:3 M00371_CPRF-2:3 M00400_ABF1:3 M00434_PIF3:3 M00442_ABF:3 M00944_CPRF-3:3 M00945_CPRF-2:3 M00345_GAMYB:2…
Glyma02g08840	M00681_WRKY:3 M00503_ATHB-5:2 M00697_HBP-1b:2 M00700_ROM:2 M00819_Knox3:2 M01054_bHLH66:2 M00089_Athb-1:1 M00226_P:1 M00345_GAMYB:1 M00401_ABF1:1 M00654_OSBZ8:1 M00735_ZAP1:1 M00958_ABI4:1 M01021_ID1:1 M01057_ERF2:1
Glyma02g08940	M00372_Opaque-2:2 M00700_ROM:2 M00948_PCF2:2 M01021_ID1:2 M00089_Athb-1:1 M00226_P:1 M00345_GAMYB:1 M00376_TGA1a:1 M00443_Opaque-2:1 M00503_ATHB-5:1 M00507_TRAB1:1 M00653_OCSBF-1:1 M00660_RITA-1:1 M00697_HBP-1b:1 M00735_ZAP1:1 M00788_EmBP-1b:1 M00798_MYBAS1:1 M00819_Knox3:1 M00936_HBP-1a:1 M00952_PCF5:1 M00970_AtMYB-84:1 M01065_ABZ1:1
Glyma02g09000	M00503_ATHB-5:4 M00345_GAMYB:3 M00355_PBF:3 M00226_P:2 M00368_CPRF-1:2 M00376_TGA1a:2 M00010_Opaque-2:1 M00089_Athb-1:1 M00374_Opaque-2:1 M00507_TRAB1:1 M00635_GT-1:1 M00653_OCSBF-1:1 M00697_HBP-1b:1 M00735_ZAP1:1 M00788_EmBP-1b:1 M00798_MYBAS1:1 M00819_Knox3:1 M00943_TAF-1:1 M00952_PCF5:1
Glyma02g09110	M00503_ATHB-5:4 M00355_PBF:3 M00819_Knox3:3 M00948_PCF2:3 M00345_GAMYB:2 M00367_HBP-1a:2 M00369_TAF-1:2 M00372_Opaque-2:2 M00375_TGA1b:2 M00376_TGA1a:2 M00635_GT-1:2 M00660_RITA-1:2 M00936_HBP-1a:2 M00943_TAF-1:2 M01021_ID1:2 M00089_Athb-1:1 M00182_GBP:1 M00370_CPRF-3:1 M00371_CPRF-2:1 M00443_Opaque-2:1 M00653_OCSBF-1:1 M00654_OSBZ8:1 M00700_ROM:1 M00944_CPRF-3:1 M00945_CPRF-2:1 M00946_TGA1b:1 M0…
Glyma02g09200	M00503_ATHB-5:5 M00367_HBP-1a:2 M00368_CPRF-1:2 M00369_TAF-1:2 M00375_TGA1b:2 M00376_TGA1a:2 M00441_GBF:2 M00798_MYBAS1:2 M00943_TAF-1:2 M00089_Athb-1:1 M00182_GBP:1 M00366_EmBP-1:1 M00370_CPRF-3:1 M00371_CPRF-2:1 M00374_Opaque-2:1 M00507_TRAB1:1 M00654_OSBZ8:1 M00700_ROM:1 M00819_Knox3:1 M00936_HBP-1a:1 M00942_CPRF-1:1 M00944_CPRF-3:1 M00945_CPRF-2:1 M00946_TGA1b:1 M00948_PCF2:1 M00952_PCF5:1 M0…
Glyma02g09480	M00948_PCF2:3 M01021_ID1:3 M00345_GAMYB:2 M00681_WRKY:2 M00355_PBF:1 M00400_ABF1:1 M00443_Opaque-2:1 M00635_GT-1:1 M00700_ROM:1 M00735_ZAP1:1 M00819_Knox3:1 M00936_HBP-1a:1 M01054_bHLH66:1 M01065_ABZ1:1
Glyma02g09600	M00355_PBF:4 M00660_RITA-1:3 M00788_EmBP-1b:3 M00369_TAF-1:2 M00372_Opaque-2:2 M00376_TGA1a:2 M00503_ATHB-5:2 M00653_OCSBF-1:2 M00700_ROM:2 M00943_TAF-1:2 M01054_bHLH66:2 M00089_Athb-1:1 M00345_GAMYB:1 M00370_CPRF-3:1 M00371_CPRF-2:1 M00374_Opaque-2:1 M00375_TGA1b:1 M00507_TRAB1:1 M00635_GT-1:1 M00681_WRKY:1 M00697_HBP-1b:1 M00798_MYBAS1:1 M00819_Knox3:1 M00936_HBP-1a:1 M00944_CPRF-3:1 M00945_CPR…
Glyma02g09810	M00355_PBF:3 M00374_Opaque-2:3 M00366_EmBP-1:2 M00367_HBP-1a:2 M00368_CPRF-1:2 M00369_TAF-1:2 M00372_Opaque-2:2 M00375_TGA1b:2 M00435_PIF3:2 M00441_GBF:2 M00943_TAF-1:2 M00010_Opaque-2:1 M00182_GBP:1 M00370_CPRF-3:1 M00371_CPRF-2:1 M00442_ABF:1 M00654_OSBZ8:1 M00942_CPRF-1:1 M00944_CPRF-3:1 M00945_CPRF-2:1 M01021_ID1:1 M01054_bHLH66:1
Glyma02g09850	M00819_Knox3:5 M00369_TAF-1:4 M00372_Opaque-2:4 M00653_OCSBF-1:4 M00660_RITA-1:4 M00943_TAF-1:4 M01065_ABZ1:4 M00182_GBP:3 M00367_HBP-1a:3 M00376_TGA1a:3 M00654_OSBZ8:3 M00798_MYBAS1:3 M01054_bHLH66:3 M00355_PBF:2 M00359_bZIP911:2 M00366_EmBP-1:2 M00368_CPRF-1:2 M00370_CPRF-3:2 M00371_CPRF-2:2 M00375_TGA1b:2 M00443_Opaque-2:2 M00507_TRAB1:2 M00936_HBP-1a:2 M00944_CPRF-3:2 M00945_CPRF-2:2 M00345_G…
Glyma02g10490	M00368_CPRF-1:4 M00372_Opaque-2:4 M00653_OCSBF-1:4 M00182_GBP:2 M00366_EmBP-1:2 M00374_Opaque-2:2 M00375_TGA1b:2 M00376_TGA1a:2 M00441_GBF:2 M00443_Opaque-2:2 M00660_RITA-1:2 M00788_EmBP-1b:2 M00819_Knox3:2 M00942_CPRF-1:2 M00089_Athb-1:1 M00226_P:1 M00367_HBP-1a:1 M00369_TAF-1:1 M00370_CPRF-3:1 M00371_CPRF-2:1 M00507_TRAB1:1 M00936_HBP-1a:1 M00943_TAF-1:1 M00944_CPRF-3:1 M00945_CPRF-2:1 M00948_P…
Glyma02g10540	M00788_EmBP-1b:4 M01021_ID1:4 M00182_GBP:3 M00345_GAMYB:3 M00355_PBF:3 M00366_EmBP-1:3 M00369_TAF-1:3 M00370_CPRF-3:3 M00653_OCSBF-1:3 M00944_CPRF-3:3 M00359_bZIP911:2 M00367_HBP-1a:2 M00368_CPRF-1:2 M00371_CPRF-2:2 M00374_Opaque-2:2 M00376_TGA1a:2 M00441_GBF:2 M00507_TRAB1:2 M00654_OSBZ8:2 M00660_RITA-1:2 M00697_HBP-1b:2 M00700_ROM:2 M00936_HBP-1a:2 M00943_TAF-1:2 M00946_TGA1b:2 M01054_bHLH66:2 …
Glyma02g10920	M00507_TRAB1:4 M00700_ROM:4 M00798_MYBAS1:4 M00345_GAMYB:3 M00819_Knox3:3 M00367_HBP-1a:2 M00369_TAF-1:2 M00375_TGA1b:2 M00376_TGA1a:2 M00681_WRKY:2 M00936_HBP-1a:2 M00943_TAF-1:2 M00948_PCF2:2 M01021_ID1:2 M00182_GBP:1 M00226_P:1 M00355_PBF:1 M00370_CPRF-3:1 M00371_CPRF-2:1 M00441_GBF:1 M00635_GT-1:1 M00654_OSBZ8:1 M00697_HBP-1b:1 M00942_CPRF-1:1 M00944_CPRF-3:1 M00945_CPRF-2:1 M00946_TGA1b:1 M0…
Glyma02g11060	M00368_CPRF-1:4 M00372_Opaque-2:4 M00948_PCF2:4 M00374_Opaque-2:3 M00700_ROM:3 M00942_CPRF-1:3 M00943_TAF-1:3 M00226_P:2 M00367_HBP-1a:2 M00369_TAF-1:2 M00375_TGA1b:2 M00435_PIF3:2 M00958_ABI4:2 M01021_ID1:2 M00010_Opaque-2:1 M00182_GBP:1 M00355_PBF:1 M00366_EmBP-1:1 M00370_CPRF-3:1 M00371_CPRF-2:1 M00434_PIF3:1 M00441_GBF:1 M00442_ABF:1 M00503_ATHB-5:1 M00507_TRAB1:1 M00936_HBP-1a:1 M00944_CPRF-…
Glyma02g11110	M00345_GAMYB:4 M00368_CPRF-1:3 M01065_ABZ1:3 M00226_P:2 M00372_Opaque-2:2 M00434_PIF3:2 M00507_TRAB1:2 M00653_OCSBF-1:2 M00654_OSBZ8:2 M00660_RITA-1:2 M00798_MYBAS1:2 M00819_Knox3:2 M01055_NAC69-1:2 M00089_Athb-1:1 M00374_Opaque-2:1 M00399_ABF1:1 M00401_ABF1:1 M00435_PIF3:1 M00441_GBF:1 M00443_Opaque-2:1 M00503_ATHB-5:1 M00697_HBP-1b:1 M00788_EmBP-1b:1 M00936_HBP-1a:1 M00942_CPRF-1:1 M00945_CPRF-…
Glyma02g11150	M00355_PBF:3 M00368_CPRF-1:3 M00653_OCSBF-1:3 M00366_EmBP-1:2 M00372_Opaque-2:2 M00443_Opaque-2:2 M00958_ABI4:2 M00970_AtMYB-84:2 M01054_bHLH66:2 M00226_P:1 M00345_GAMYB:1 M00367_HBP-1a:1 M00369_TAF-1:1 M00374_Opaque-2:1 M00660_RITA-1:1 M00735_ZAP1:1 M00788_EmBP-1b:1 M00819_Knox3:1 M00942_CPRF-1:1
Glyma02g11640	M01054_bHLH66:5 M00366_EmBP-1:4 M00943_TAF-1:4 M00089_Athb-1:3 M00182_GBP:3 M00367_HBP-1a:3 M00369_TAF-1:3 M00375_TGA1b:3 M00654_OSBZ8:3 M00700_ROM:3 M01057_ERF2:3 M00226_P:2 M00359_bZIP911:2 M00368_CPRF-1:2 M00371_CPRF-2:2 M00374_Opaque-2:2 M00376_TGA1a:2 M00441_GBF:2 M00507_TRAB1:2 M00653_OCSBF-1:2 M00788_EmBP-1b:2 M00942_CPRF-1:2 M00945_CPRF-2:2 M00946_TGA1b:2 M01055_NAC69-1:2 M00355_PBF:1 M00…
Glyma02g11750	M00355_PBF:4 M00819_Knox3:4 M00345_GAMYB:2 M00375_TGA1b:2 M00376_TGA1a:2 M01021_ID1:2 M01054_bHLH66:2 M01055_NAC69-1:2 M00182_GBP:1 M00356_bZIP910:1 M00359_bZIP911:1 M00370_CPRF-3:1 M00371_CPRF-2:1 M00374_Opaque-2:1 M00503_ATHB-5:1 M00507_TRAB1:1 M00635_GT-1:1 M00681_WRKY:1 M00697_HBP-1b:1 M00700_ROM:1 M00735_ZAP1:1 M00798_MYBAS1:1 M00936_HBP-1a:1 M00943_TAF-1:1 M00944_CPRF-3:1 M00945_CPRF-2:1 M0…
Glyma02g12020	M00798_MYBAS1:3 M00182_GBP:2 M00226_P:2 M00374_Opaque-2:2 M00653_OCSBF-1:2 M00660_RITA-1:2 M01021_ID1:2 M00345_GAMYB:1 M00359_bZIP911:1 M00366_EmBP-1:1 M00372_Opaque-2:1 M00503_ATHB-5:1 M00635_GT-1:1 M00654_OSBZ8:1 M00681_WRKY:1 M00700_ROM:1 M00735_ZAP1:1 M00788_EmBP-1b:1 M00943_TAF-1:1 M00952_PCF5:1 M00970_AtMYB-84:1 M01054_bHLH66:1 M01065_ABZ1:1
Glyma02g12050	M00089_Athb-1:2 M00355_PBF:2 M00374_Opaque-2:1 M00443_Opaque-2:1 M00503_ATHB-5:1 M00653_OCSBF-1:1 M00681_WRKY:1 M00700_ROM:1 M00819_Knox3:1
Glyma02g12140	M00952_PCF5:5 M00948_PCF2:4 M00368_CPRF-1:3 M00366_EmBP-1:2 M00435_PIF3:2 M00441_GBF:2 M00507_TRAB1:2 M00653_OCSBF-1:2 M00681_WRKY:2 M00942_CPRF-1:2 M01021_ID1:2 M01065_ABZ1:2 M00401_ABF1:1 M00443_Opaque-2:1 M00503_ATHB-5:1 M00654_OSBZ8:1 M00660_RITA-1:1 M00700_ROM:1 M00735_ZAP1:1 M00788_EmBP-1b:1 M00943_TAF-1:1 M00958_ABI4:1 M01054_bHLH66:1
Glyma02g12200	M01054_bHLH66:4 M00368_CPRF-1:3 M00369_TAF-1:3 M00653_OCSBF-1:3 M00943_TAF-1:3 M00374_Opaque-2:2 M00443_Opaque-2:2 M00660_RITA-1:2 M00788_EmBP-1b:2 M00942_CPRF-1:2 M01021_ID1:2 M00010_Opaque-2:1 M00356_bZIP910:1 M00358_bZIP911:1 M00359_bZIP911:1 M00366_EmBP-1:1 M00367_HBP-1a:1 M00635_GT-1:1 M00681_WRKY:1 M00819_Knox3:1 M00958_ABI4:1
Glyma02g12210	M00345_GAMYB:4 M00653_OCSBF-1:3 M00681_WRKY:3 M00819_Knox3:3 M00374_Opaque-2:2 M00376_TGA1a:2 M00503_ATHB-5:2 M00654_OSBZ8:2 M00660_RITA-1:2 M00788_EmBP-1b:2 M00798_MYBAS1:2 M01054_bHLH66:2 M01057_ERF2:2 M01065_ABZ1:2 M00226_P:1 M00355_PBF:1 M00368_CPRF-1:1 M00507_TRAB1:1 M00697_HBP-1b:1 M00735_ZAP1:1 M00936_HBP-1a:1 M00946_TGA1b:1 M00948_PCF2:1 M00970_AtMYB-84:1 M01021_ID1:1
Glyma02g12220	M00948_PCF2:3 M00375_TGA1b:2 M01021_ID1:2 M01054_bHLH66:2 M00089_Athb-1:1 M00345_GAMYB:1 M00355_PBF:1 M00503_ATHB-5:1 M00507_TRAB1:1 M00635_GT-1:1 M00735_ZAP1:1 M00798_MYBAS1:1 M00952_PCF5:1
Glyma02g12970	M00226_P:3 M00503_ATHB-5:3 M00948_PCF2:3 M00089_Athb-1:2 M00374_Opaque-2:2 M00654_OSBZ8:2 M00819_Knox3:2 M00355_PBF:1 M00359_bZIP911:1 M00443_Opaque-2:1 M00635_GT-1:1 M00700_ROM:1 M00788_EmBP-1b:1 M00798_MYBAS1:1 M00952_PCF5:1 M01057_ERF2:1 M01065_ABZ1:1
Glyma02g13190	M00441_GBF:2 M00010_Opaque-2:1 M00226_P:1 M00345_GAMYB:1 M00374_Opaque-2:1 M00443_Opaque-2:1 M00653_OCSBF-1:1 M00681_WRKY:1 M00798_MYBAS1:1 M00948_PCF2:1 M01021_ID1:1 M01054_bHLH66:1
Glyma02g13210	M00798_MYBAS1:3 M00089_Athb-1:1 M00226_P:1 M00345_GAMYB:1 M00355_PBF:1 M00370_CPRF-3:1 M00374_Opaque-2:1 M00376_TGA1a:1 M00442_ABF:1 M00681_WRKY:1 M00700_ROM:1 M00936_HBP-1a:1 M00944_CPRF-3:1 M00948_PCF2:1 M00952_PCF5:1 M01021_ID1:1 M01057_ERF2:1
Glyma02g13810	M00798_MYBAS1:3 M00345_GAMYB:2 M00788_EmBP-1b:2 M00010_Opaque-2:1 M00089_Athb-1:1 M00226_P:1 M00374_Opaque-2:1 M00443_Opaque-2:1 M00503_ATHB-5:1 M00681_WRKY:1 M00819_Knox3:1 M00943_TAF-1:1 M01021_ID1:1
Glyma02g13910	M01054_bHLH66:5 M00182_GBP:3 M00368_CPRF-1:3 M00375_TGA1b:3 M00376_TGA1a:3 M00443_Opaque-2:3 M00507_TRAB1:3 M00653_OCSBF-1:3 M00654_OSBZ8:3 M00700_ROM:3 M00788_EmBP-1b:3 M00936_HBP-1a:3 M00943_TAF-1:3 M00948_PCF2:3 M01021_ID1:3 M01065_ABZ1:3 M00355_PBF:2 M00366_EmBP-1:2 M00367_HBP-1a:2 M00369_TAF-1:2 M00372_Opaque-2:2 M00374_Opaque-2:2 M00434_PIF3:2 M00435_PIF3:2 M00441_GBF:2 M00442_ABF:2 M00660_…
Glyma02g14260	M00441_GBF:4 M00700_ROM:4 M00798_MYBAS1:4 M00948_PCF2:3 M00788_EmBP-1b:2 M00945_CPRF-2:2 M00952_PCF5:2 M01065_ABZ1:2 M00089_Athb-1:1 M00345_GAMYB:1 M00355_PBF:1 M00366_EmBP-1:1 M00371_CPRF-2:1 M00372_Opaque-2:1 M00434_PIF3:1 M00435_PIF3:1 M00442_ABF:1 M00443_Opaque-2:1 M00507_TRAB1:1 M00653_OCSBF-1:1 M00681_WRKY:1 M00735_ZAP1:1 M00819_Knox3:1 M00943_TAF-1:1 M01054_bHLH66:1
Glyma02g14450	M00226_P:6 M00345_GAMYB:4 M00798_MYBAS1:3 M00182_GBP:2 M00368_CPRF-1:2 M00372_Opaque-2:2 M00374_Opaque-2:2 M00441_GBF:2 M00443_Opaque-2:2 M00635_GT-1:2 M01065_ABZ1:2 M00376_TGA1a:1 M00435_PIF3:1 M00442_ABF:1 M00503_ATHB-5:1 M00653_OCSBF-1:1 M00681_WRKY:1 M00942_CPRF-1:1 M01057_ERF2:1
Glyma02g14910	M00441_GBF:5 M00819_Knox3:5 M00943_TAF-1:5 M00368_CPRF-1:4 M00372_Opaque-2:4 M00376_TGA1a:4 M00942_CPRF-1:4 M00443_Opaque-2:3 M00654_OSBZ8:3 M00788_EmBP-1b:3 M01054_bHLH66:3 M01065_ABZ1:3 M00182_GBP:2 M00366_EmBP-1:2 M00367_HBP-1a:2 M00369_TAF-1:2 M00375_TGA1b:2 M00434_PIF3:2 M00442_ABF:2 M00653_OCSBF-1:2 M00660_RITA-1:2 M00936_HBP-1a:2 M00010_Opaque-2:1 M00345_GAMYB:1 M00359_bZIP911:1 M00370_CPR…
Glyma02g15030	M00374_Opaque-2:2 M00635_GT-1:2 M00226_P:1 M00355_PBF:1 M00507_TRAB1:1 M00681_WRKY:1 M00697_HBP-1b:1 M00700_ROM:1 M00735_ZAP1:1 M00936_HBP-1a:1 M00942_CPRF-1:1 M00943_TAF-1:1 M00948_PCF2:1 M01021_ID1:1 M01054_bHLH66:1
Glyma02g15290	M00660_RITA-1:4 M00372_Opaque-2:3 M00653_OCSBF-1:3 M00182_GBP:2 M00443_Opaque-2:2 M00819_Knox3:2 M00089_Athb-1:1 M00355_PBF:1 M00356_bZIP910:1 M00370_CPRF-3:1 M00374_Opaque-2:1 M00376_TGA1a:1 M00442_ABF:1 M00503_ATHB-5:1 M00507_TRAB1:1 M00681_WRKY:1 M00697_HBP-1b:1 M00700_ROM:1 M00936_HBP-1a:1 M00944_CPRF-3:1
Glyma02g15430	M01057_ERF2:5 M00345_GAMYB:2 M00355_PBF:2 M00367_HBP-1a:2 M00368_CPRF-1:2 M00369_TAF-1:2 M00375_TGA1b:2 M00434_PIF3:2 M00654_OSBZ8:2 M00943_TAF-1:2 M00366_EmBP-1:1 M00370_CPRF-3:1 M00371_CPRF-2:1 M00435_PIF3:1 M00507_TRAB1:1 M00735_ZAP1:1 M00798_MYBAS1:1 M00942_CPRF-1:1 M00945_CPRF-2:1 M00948_PCF2:1 M01021_ID1:1
Glyma02g15790	M00226_P:2 M00819_Knox3:2 M00345_GAMYB:1 M00503_ATHB-5:1 M00507_TRAB1:1 M00654_OSBZ8:1 M00700_ROM:1 M00798_MYBAS1:1 M00958_ABI4:1 M00970_AtMYB-84:1 M01021_ID1:1 M01055_NAC69-1:1 M01065_ABZ1:1
Glyma02g15970	M00819_Knox3:6 M00182_GBP:4 M00507_TRAB1:4 M01021_ID1:4 M00375_TGA1b:3 M00442_ABF:3 M01057_ERF2:3 M00366_EmBP-1:2 M00367_HBP-1a:2 M00368_CPRF-1:2 M00369_TAF-1:2 M00401_ABF1:2 M00441_GBF:2 M00700_ROM:2 M00943_TAF-1:2 M00946_TGA1b:2 M00358_bZIP911:1 M00359_bZIP911:1 M00370_CPRF-3:1 M00371_CPRF-2:1 M00399_ABF1:1 M00434_PIF3:1 M00435_PIF3:1 M00635_GT-1:1 M00654_OSBZ8:1 M00697_HBP-1b:1 M00788_EmBP-1b:…
Glyma02g16000	M00366_EmBP-1:4 M00368_CPRF-1:4 M00367_HBP-1a:3 M00942_CPRF-1:3 M00948_PCF2:3 M00952_PCF5:3 M00370_CPRF-3:2 M00375_TGA1b:2 M00507_TRAB1:2 M00700_ROM:2 M00788_EmBP-1b:2 M00010_Opaque-2:1 M00182_GBP:1 M00355_PBF:1 M00359_bZIP911:1 M00369_TAF-1:1 M00372_Opaque-2:1 M00434_PIF3:1 M00441_GBF:1 M00503_ATHB-5:1 M00635_GT-1:1 M00654_OSBZ8:1 M00735_ZAP1:1 M00943_TAF-1:1 M00946_TGA1b:1 M01021_ID1:1 M01057_E…
Glyma02g16090	M00948_PCF2:7 M00372_Opaque-2:6 M00660_RITA-1:6 M00653_OCSBF-1:5 M00943_TAF-1:5 M00367_HBP-1a:4 M00368_CPRF-1:4 M00369_TAF-1:4 M00375_TGA1b:4 M00376_TGA1a:4 M00952_PCF5:4 M00182_GBP:3 M00370_CPRF-3:3 M00371_CPRF-2:3 M00654_OSBZ8:3 M00819_Knox3:3 M00944_CPRF-3:3 M00945_CPRF-2:3 M01057_ERF2:3 M01065_ABZ1:3 M00089_Athb-1:2 M00366_EmBP-1:2 M00434_PIF3:2 M00435_PIF3:2 M00507_TRAB1:2 M00788_EmBP-1b:2 M…
Glyma02g16170	M01065_ABZ1:7 M00441_GBF:6 M00700_ROM:6 M00182_GBP:4 M00366_EmBP-1:4 M00367_HBP-1a:4 M00368_CPRF-1:4 M00369_TAF-1:4 M00372_Opaque-2:4 M00375_TGA1b:4 M00376_TGA1a:4 M00653_OCSBF-1:4 M00943_TAF-1:4 M00370_CPRF-3:3 M00434_PIF3:3 M00443_Opaque-2:3 M00660_RITA-1:3 M00936_HBP-1a:3 M00944_CPRF-3:3 M01057_ERF2:3 M00371_CPRF-2:2 M00435_PIF3:2 M00442_ABF:2 M00681_WRKY:2 M00697_HBP-1b:2 M00788_EmBP-1b:2 M00…
Glyma02g16390	M00089_Athb-1:3 M00226_P:3 M00345_GAMYB:3 M00507_TRAB1:3 M01021_ID1:3 M00503_ATHB-5:2 M00654_OSBZ8:2 M00819_Knox3:2 M00374_Opaque-2:1 M00798_MYBAS1:1 M00948_PCF2:1 M00958_ABI4:1
Glyma02g16400	M00226_P:2 M00345_GAMYB:2 M00374_Opaque-2:1 M00401_ABF1:1 M00653_OCSBF-1:1 M00700_ROM:1 M00788_EmBP-1b:1 M00798_MYBAS1:1
Glyma02g16690	M00372_Opaque-2:3 M00374_Opaque-2:3 M00653_OCSBF-1:3 M00660_RITA-1:3 M00345_GAMYB:2 M00366_EmBP-1:2 M00367_HBP-1a:2 M00368_CPRF-1:2 M00369_TAF-1:2 M00441_GBF:2 M00503_ATHB-5:2 M00788_EmBP-1b:2 M00819_Knox3:2 M00943_TAF-1:2 M01054_bHLH66:2 M01057_ERF2:2 M00010_Opaque-2:1 M00089_Athb-1:1 M00182_GBP:1 M00370_CPRF-3:1 M00371_CPRF-2:1 M00375_TGA1b:1 M00376_TGA1a:1 M00443_Opaque-2:1 M00635_GT-1:1 M0070…
Glyma02g16710	M00226_P:3 M00700_ROM:3 M00374_Opaque-2:2 M00653_OCSBF-1:2 M00798_MYBAS1:2 M00819_Knox3:2 M00936_HBP-1a:2 M00958_ABI4:2 M00970_AtMYB-84:2 M01054_bHLH66:2 M01057_ERF2:2 M00089_Athb-1:1 M00356_bZIP910:1 M00375_TGA1b:1 M00503_ATHB-5:1 M00507_TRAB1:1 M00654_OSBZ8:1 M00788_EmBP-1b:1 M00948_PCF2:1 M00952_PCF5:1 M01021_ID1:1
Glyma02g16800	M00226_P:2 M00507_TRAB1:2 M00345_GAMYB:1 M00374_Opaque-2:1 M00443_Opaque-2:1 M00700_ROM:1
Glyma02g16920	M00503_ATHB-5:3 M00226_P:2 M00345_GAMYB:2 M00654_OSBZ8:2 M00089_Athb-1:1 M00443_Opaque-2:1 M00635_GT-1:1 M00700_ROM:1 M00788_EmBP-1b:1 M00798_MYBAS1:1 M00819_Knox3:1 M00942_CPRF-1:1 M00948_PCF2:1 M00952_PCF5:1 M01065_ABZ1:1
Glyma02g17060	M00503_ATHB-5:3 M00654_OSBZ8:3 M00089_Athb-1:2 M00226_P:2 M00345_GAMYB:2 M00367_HBP-1a:2 M00376_TGA1a:2 M00735_ZAP1:2 M00943_TAF-1:2 M00946_TGA1b:2 M00958_ABI4:2 M01054_bHLH66:2 M00182_GBP:1 M00359_bZIP911:1 M00368_CPRF-1:1 M00369_TAF-1:1 M00370_CPRF-3:1 M00374_Opaque-2:1 M00443_Opaque-2:1 M00653_OCSBF-1:1 M00660_RITA-1:1 M00700_ROM:1 M00798_MYBAS1:1 M00819_Knox3:1 M00936_HBP-1a:1 M00942_CPRF-1:1…
Glyma02g17200	M00226_P:2 M00359_bZIP911:2 M00368_CPRF-1:2 M00798_MYBAS1:2 M00936_HBP-1a:2 M00345_GAMYB:1 M00355_PBF:1 M00356_bZIP910:1 M00374_Opaque-2:1 M00441_GBF:1 M00443_Opaque-2:1 M00503_ATHB-5:1 M00654_OSBZ8:1 M00700_ROM:1 M00942_CPRF-1:1 M00948_PCF2:1 M00952_PCF5:1 M01021_ID1:1
Glyma02g17310	M00368_CPRF-1:4 M00366_EmBP-1:3 M00798_MYBAS1:3 M00943_TAF-1:3 M00367_HBP-1a:2 M00369_TAF-1:2 M00372_Opaque-2:2 M00375_TGA1b:2 M00435_PIF3:2 M00441_GBF:2 M00653_OCSBF-1:2 M00942_CPRF-1:2 M00952_PCF5:2 M00010_Opaque-2:1 M00182_GBP:1 M00345_GAMYB:1 M00370_CPRF-3:1 M00371_CPRF-2:1 M00374_Opaque-2:1 M00442_ABF:1 M00443_Opaque-2:1 M00507_TRAB1:1 M00635_GT-1:1 M00654_OSBZ8:1 M00681_WRKY:1 M00697_HBP-1b…
Glyma02g17350	M00368_CPRF-1:6 M00372_Opaque-2:6 M00660_RITA-1:6 M00653_OCSBF-1:5 M00369_TAF-1:4 M00376_TGA1a:4 M00507_TRAB1:4 M00788_EmBP-1b:4 M00936_HBP-1a:4 M00943_TAF-1:4 M00367_HBP-1a:3 M00375_TGA1b:3 M00942_CPRF-1:3 M00948_PCF2:3 M00182_GBP:2 M00355_PBF:2 M00370_CPRF-3:2 M00371_CPRF-2:2 M00441_GBF:2 M00443_Opaque-2:2 M00654_OSBZ8:2 M00681_WRKY:2 M00697_HBP-1b:2 M00700_ROM:2 M00819_Knox3:2 M00944_CPRF-3:2 …
Glyma02g17360	M00503_ATHB-5:3 M00226_P:2 M00952_PCF5:2 M01021_ID1:2 M00355_PBF:1 M00401_ABF1:1 M00443_Opaque-2:1 M00635_GT-1:1 M00735_ZAP1:1 M00798_MYBAS1:1 M00819_Knox3:1 M00936_HBP-1a:1 M00948_PCF2:1
Glyma02g17460	M01057_ERF2:5 M00503_ATHB-5:3 M00653_OCSBF-1:3 M00345_GAMYB:2 M00700_ROM:2 M00958_ABI4:2 M00970_AtMYB-84:2 M01065_ABZ1:2 M00226_P:1 M00443_Opaque-2:1 M00507_TRAB1:1 M00654_OSBZ8:1 M00681_WRKY:1 M00697_HBP-1b:1 M00819_Knox3:1 M00943_TAF-1:1 M00948_PCF2:1 M00952_PCF5:1
Glyma02g17470	M00503_ATHB-5:3 M00681_WRKY:2 M00948_PCF2:2 M01057_ERF2:2 M00089_Athb-1:1 M00355_PBF:1 M00434_PIF3:1 M00654_OSBZ8:1 M00952_PCF5:1 M00958_ABI4:1 M00970_AtMYB-84:1 M01021_ID1:1
Glyma02g18090	M01021_ID1:4 M00368_CPRF-1:2 M00376_TGA1a:2 M00798_MYBAS1:2 M00942_CPRF-1:2 M00943_TAF-1:2 M01054_bHLH66:2 M00089_Athb-1:1 M00182_GBP:1 M00226_P:1 M00345_GAMYB:1 M00366_EmBP-1:1 M00367_HBP-1a:1 M00369_TAF-1:1 M00370_CPRF-3:1 M00435_PIF3:1 M00441_GBF:1 M00443_Opaque-2:1 M00507_TRAB1:1 M00653_OCSBF-1:1 M00681_WRKY:1 M00788_EmBP-1b:1 M00819_Knox3:1
Glyma02g18250	M00376_TGA1a:2 M00443_Opaque-2:2 M00653_OCSBF-1:2 M00660_RITA-1:2 M00798_MYBAS1:2 M00089_Athb-1:1 M00345_GAMYB:1 M00367_HBP-1a:1 M00369_TAF-1:1 M00370_CPRF-3:1 M00372_Opaque-2:1 M00503_ATHB-5:1 M00681_WRKY:1 M00944_CPRF-3:1 M00945_CPRF-2:1 M00958_ABI4:1 M01021_ID1:1 M01054_bHLH66:1
Glyma02g18260	M00503_ATHB-5:5 M00507_TRAB1:3 M00943_TAF-1:3 M01021_ID1:3 M01057_ERF2:3 M00182_GBP:2 M00345_GAMYB:2 M00376_TGA1a:2 M00700_ROM:2 M00798_MYBAS1:2 M00936_HBP-1a:2 M00948_PCF2:2 M00010_Opaque-2:1 M00226_P:1 M00368_CPRF-1:1 M00374_Opaque-2:1 M00399_ABF1:1 M00401_ABF1:1 M00654_OSBZ8:1 M00681_WRKY:1 M00735_ZAP1:1 M00788_EmBP-1b:1 M00819_Knox3:1 M00946_TGA1b:1 M00952_PCF5:1 M01065_ABZ1:1
Glyma02g23860	M01021_ID1:3 M00226_P:2 M00355_PBF:2 M00368_CPRF-1:2 M00507_TRAB1:2 M00654_OSBZ8:2 M00788_EmBP-1b:2 M01054_bHLH66:2 M00345_GAMYB:1 M00359_bZIP911:1 M00372_Opaque-2:1 M00374_Opaque-2:1 M00375_TGA1b:1 M00441_GBF:1 M00635_GT-1:1 M00653_OCSBF-1:1 M00660_RITA-1:1 M00681_WRKY:1 M00697_HBP-1b:1 M00700_ROM:1 M00819_Knox3:1 M00936_HBP-1a:1 M00942_CPRF-1:1 M00948_PCF2:1 M00952_PCF5:1 M01065_ABZ1:1
Glyma02g25930	M00375_TGA1b:7 M00943_TAF-1:6 M00370_CPRF-3:5 M00182_GBP:4 M00366_EmBP-1:4 M00367_HBP-1a:4 M00368_CPRF-1:4 M00369_TAF-1:4 M00503_ATHB-5:4 M00946_TGA1b:4 M00441_GBF:3 M00507_TRAB1:3 M00788_EmBP-1b:3 M00936_HBP-1a:3 M00944_CPRF-3:3 M01065_ABZ1:3 M00371_CPRF-2:2 M00372_Opaque-2:2 M00376_TGA1a:2 M00653_OCSBF-1:2 M00654_OSBZ8:2 M00660_RITA-1:2 M00700_ROM:2 M00798_MYBAS1:2 M00942_CPRF-1:2 M01054_bHLH66…
Glyma02g25950	M00948_PCF2:4 M00952_PCF5:4 M00507_TRAB1:3 M00700_ROM:3 M00182_GBP:2 M00359_bZIP911:2 M00434_PIF3:2 M00441_GBF:2 M00681_WRKY:2 M01057_ERF2:2 M00226_P:1 M00356_bZIP910:1 M00358_bZIP911:1 M00367_HBP-1a:1 M00369_TAF-1:1 M00374_Opaque-2:1 M00375_TGA1b:1 M00399_ABF1:1 M00400_ABF1:1 M00435_PIF3:1 M00442_ABF:1 M00503_ATHB-5:1 M00654_OSBZ8:1 M00697_HBP-1b:1 M00819_Knox3:1 M00936_HBP-1a:1 M00946_TGA1b:1 M…
Glyma02g26480	M00700_ROM:9 M00654_OSBZ8:8 M00182_GBP:7 M00507_TRAB1:7 M00948_PCF2:7 M00367_HBP-1a:6 M00369_TAF-1:6 M00943_TAF-1:6 M01065_ABZ1:6 M00375_TGA1b:5 M00441_GBF:5 M00366_EmBP-1:4 M00368_CPRF-1:4 M00370_CPRF-3:4 M00372_Opaque-2:4 M00376_TGA1a:4 M00401_ABF1:4 M00442_ABF:4 M00819_Knox3:4 M00944_CPRF-3:4 M00952_PCF5:4 M00958_ABI4:4 M01054_bHLH66:4 M00374_Opaque-2:3 M00653_OCSBF-1:3 M00788_EmBP-1b:3 M00936…
Glyma02g26610	M01057_ERF2:2 M00089_Athb-1:1 M00503_ATHB-5:1 M00654_OSBZ8:1 M00660_RITA-1:1 M00700_ROM:1 M00936_HBP-1a:1 M00958_ABI4:1 M01021_ID1:1
Glyma02g26820	M00936_HBP-1a:3 M00374_Opaque-2:2 M00375_TGA1b:2 M00376_TGA1a:2 M00946_TGA1b:2 M00948_PCF2:2 M00952_PCF5:2 M01057_ERF2:2 M00089_Athb-1:1 M00182_GBP:1 M00226_P:1 M00370_CPRF-3:1 M00371_CPRF-2:1 M00399_ABF1:1 M00401_ABF1:1 M00442_ABF:1 M00443_Opaque-2:1 M00503_ATHB-5:1 M00654_OSBZ8:1 M00681_WRKY:1 M00697_HBP-1b:1 M00700_ROM:1 M00735_ZAP1:1 M00798_MYBAS1:1 M00819_Knox3:1 M00943_TAF-1:1 M00944_CPRF-3…
Glyma02g28840	M00366_EmBP-1:4 M00367_HBP-1a:4 M00369_TAF-1:4 M00374_Opaque-2:3 M00441_GBF:3 M00507_TRAB1:3 M00788_EmBP-1b:3 M01021_ID1:3 M00182_GBP:2 M00345_GAMYB:2 M00368_CPRF-1:2 M00370_CPRF-3:2 M00371_CPRF-2:2 M00372_Opaque-2:2 M00375_TGA1b:2 M00376_TGA1a:2 M00443_Opaque-2:2 M00660_RITA-1:2 M00798_MYBAS1:2 M00942_CPRF-1:2 M00943_TAF-1:2 M00944_CPRF-3:2 M00958_ABI4:2 M00226_P:1 M00355_PBF:1 M00503_ATHB-5:1 M…
Glyma02g31140	M00376_TGA1a:7 M00375_TGA1b:6 M00936_HBP-1a:4 M00182_GBP:3 M00369_TAF-1:3 M00372_Opaque-2:3 M00653_OCSBF-1:3 M00697_HBP-1b:3 M00819_Knox3:3 M00948_PCF2:3 M00355_PBF:2 M00359_bZIP911:2 M00366_EmBP-1:2 M00367_HBP-1a:2 M00368_CPRF-1:2 M00371_CPRF-2:2 M00943_TAF-1:2 M00945_CPRF-2:2 M00226_P:1 M00345_GAMYB:1 M00370_CPRF-3:1 M00374_Opaque-2:1 M00400_ABF1:1 M00435_PIF3:1 M00441_GBF:1 M00507_TRAB1:1 M006…
Glyma02g31510	M00355_PBF:2 M00226_P:1 M00359_bZIP911:1 M00635_GT-1:1 M00653_OCSBF-1:1 M00654_OSBZ8:1 M00788_EmBP-1b:1 M00936_HBP-1a:1 M01065_ABZ1:1
Glyma02g31520	M00368_CPRF-1:4 M00819_Knox3:4 M00182_GBP:2 M00226_P:2 M00372_Opaque-2:2 M00374_Opaque-2:2 M00441_GBF:2 M00503_ATHB-5:2 M00942_CPRF-1:2 M00943_TAF-1:2 M00010_Opaque-2:1 M00089_Athb-1:1 M00345_GAMYB:1 M00355_PBF:1 M00366_EmBP-1:1 M00369_TAF-1:1 M00371_CPRF-2:1 M00434_PIF3:1 M00435_PIF3:1 M00442_ABF:1 M00507_TRAB1:1 M00653_OCSBF-1:1 M00697_HBP-1b:1 M00788_EmBP-1b:1 M00945_CPRF-2:1 M01065_ABZ1:1
Glyma02g33100	M00653_OCSBF-1:2 M00010_Opaque-2:1 M00345_GAMYB:1 M00503_ATHB-5:1 M00635_GT-1:1 M00654_OSBZ8:1 M00681_WRKY:1 M00788_EmBP-1b:1 M00819_Knox3:1 M01021_ID1:1
Glyma02g33570	M00374_Opaque-2:3 M00443_Opaque-2:3 M01054_bHLH66:2 M00635_GT-1:1 M00654_OSBZ8:1 M00681_WRKY:1 M00735_ZAP1:1 M00798_MYBAS1:1 M00942_CPRF-1:1 M01021_ID1:1
Glyma02g34830	M00226_P:4 M00345_GAMYB:4 M00819_Knox3:3 M00355_PBF:2 M00503_ATHB-5:2 M00700_ROM:2 M00374_Opaque-2:1 M00681_WRKY:1 M00697_HBP-1b:1 M00936_HBP-1a:1
Glyma02g35230	M00376_TGA1a:4 M00819_Knox3:4 M00372_Opaque-2:3 M00653_OCSBF-1:3 M00654_OSBZ8:3 M00943_TAF-1:3 M01054_bHLH66:3 M00182_GBP:2 M00367_HBP-1a:2 M00369_TAF-1:2 M00370_CPRF-3:2 M00374_Opaque-2:2 M00375_TGA1b:2 M00434_PIF3:2 M00443_Opaque-2:2 M00660_RITA-1:2 M00681_WRKY:2 M00697_HBP-1b:2 M00788_EmBP-1b:2 M00944_CPRF-3:2 M00946_TGA1b:2 M00010_Opaque-2:1 M00345_GAMYB:1 M00366_EmBP-1:1 M00371_CPRF-2:1 M004…
Glyma02g35350	M00372_Opaque-2:3 M00089_Athb-1:2 M00226_P:2 M00345_GAMYB:2 M00367_HBP-1a:2 M00368_CPRF-1:2 M00369_TAF-1:2 M00503_ATHB-5:2 M00654_OSBZ8:2 M00735_ZAP1:2 M00798_MYBAS1:2 M00943_TAF-1:2 M00970_AtMYB-84:2 M00010_Opaque-2:1 M00355_PBF:1 M00366_EmBP-1:1 M00370_CPRF-3:1 M00371_CPRF-2:1 M00374_Opaque-2:1 M00443_Opaque-2:1 M00653_OCSBF-1:1 M00660_RITA-1:1 M00681_WRKY:1 M00700_ROM:1 M00788_EmBP-1b:1 M00942…
Glyma02g35630	M00182_GBP:4 M00376_TGA1a:4 M00441_GBF:3 M00653_OCSBF-1:3 M00366_EmBP-1:2 M00367_HBP-1a:2 M00368_CPRF-1:2 M00369_TAF-1:2 M00372_Opaque-2:2 M00374_Opaque-2:2 M00375_TGA1b:2 M00507_TRAB1:2 M00660_RITA-1:2 M00681_WRKY:2 M00798_MYBAS1:2 M00819_Knox3:2 M00943_TAF-1:2 M00946_TGA1b:2 M01021_ID1:2 M01065_ABZ1:2 M00345_GAMYB:1 M00358_bZIP911:1 M00370_CPRF-3:1 M00371_CPRF-2:1 M00434_PIF3:1 M00443_Opaque-2:…
Glyma02g36170	M00798_MYBAS1:4 M00089_Athb-1:3 M00345_GAMYB:3 M00182_GBP:2 M00366_EmBP-1:2 M00367_HBP-1a:2 M00368_CPRF-1:2 M00369_TAF-1:2 M00375_TGA1b:2 M00376_TGA1a:2 M00434_PIF3:2 M00435_PIF3:2 M00441_GBF:2 M00503_ATHB-5:2 M00943_TAF-1:2 M01021_ID1:2 M01054_bHLH66:2 M00010_Opaque-2:1 M00226_P:1 M00355_PBF:1 M00359_bZIP911:1 M00370_CPRF-3:1 M00371_CPRF-2:1 M00374_Opaque-2:1 M00400_ABF1:1 M00442_ABF:1 M00507_TR…
Glyma02g36310	M00798_MYBAS1:5 M00345_GAMYB:4 M01057_ERF2:4 M00654_OSBZ8:3 M00697_HBP-1b:3 M00819_Knox3:3 M00368_CPRF-1:2 M00375_TGA1b:2 M00376_TGA1a:2 M00507_TRAB1:2 M00943_TAF-1:2 M00952_PCF5:2 M00958_ABI4:2 M00010_Opaque-2:1 M00182_GBP:1 M00226_P:1 M00367_HBP-1a:1 M00369_TAF-1:1 M00371_CPRF-2:1 M00399_ABF1:1 M00400_ABF1:1 M00401_ABF1:1 M00435_PIF3:1 M00441_GBF:1 M00443_Opaque-2:1 M00503_ATHB-5:1 M00635_GT-1:…
Glyma02g36400	M00355_PBF:4 M01021_ID1:3 M00345_GAMYB:2 M00374_Opaque-2:2 M00503_ATHB-5:2 M00681_WRKY:2 M00089_Athb-1:1 M00700_ROM:1 M00819_Knox3:1 M00952_PCF5:1
Glyma02g36410	M00507_TRAB1:8 M00368_CPRF-1:5 M00367_HBP-1a:4 M00948_PCF2:4 M01054_bHLH66:4 M00182_GBP:3 M00366_EmBP-1:3 M00369_TAF-1:3 M00503_ATHB-5:3 M00788_EmBP-1b:3 M00936_HBP-1a:3 M00942_CPRF-1:3 M00943_TAF-1:3 M00226_P:2 M00370_CPRF-3:2 M00371_CPRF-2:2 M00372_Opaque-2:2 M00375_TGA1b:2 M00376_TGA1a:2 M00434_PIF3:2 M00653_OCSBF-1:2 M00660_RITA-1:2 M00735_ZAP1:2 M00952_PCF5:2 M00089_Athb-1:1 M00345_GAMYB:1 M…
Glyma02g36460	M00654_OSBZ8:5 M00948_PCF2:5 M00952_PCF5:5 M00507_TRAB1:4 M00700_ROM:4 M01057_ERF2:4 M00401_ABF1:3 M00443_Opaque-2:3 M00819_Knox3:3 M00345_GAMYB:2 M00369_TAF-1:2 M00372_Opaque-2:2 M00943_TAF-1:2 M01065_ABZ1:2 M00182_GBP:1 M00226_P:1 M00355_PBF:1 M00367_HBP-1a:1 M00370_CPRF-3:1 M00371_CPRF-2:1 M00374_Opaque-2:1 M00400_ABF1:1 M00434_PIF3:1 M00435_PIF3:1 M00442_ABF:1 M00681_WRKY:1 M00697_HBP-1b:1 M0…
Glyma02g36700	M00660_RITA-1:4 M00182_GBP:3 M00366_EmBP-1:3 M00653_OCSBF-1:3 M00788_EmBP-1b:3 M01065_ABZ1:3 M00010_Opaque-2:2 M00367_HBP-1a:2 M00368_CPRF-1:2 M00369_TAF-1:2 M00372_Opaque-2:2 M00376_TGA1a:2 M00435_PIF3:2 M00441_GBF:2 M00442_ABF:2 M00443_Opaque-2:2 M00943_TAF-1:2 M00970_AtMYB-84:2 M01054_bHLH66:2 M00370_CPRF-3:1 M00371_CPRF-2:1 M00400_ABF1:1 M00401_ABF1:1 M00434_PIF3:1 M00507_TRAB1:1 M00654_OSBZ8…
Glyma02g36780	M00507_TRAB1:7 M00654_OSBZ8:5 M00182_GBP:4 M00368_CPRF-1:4 M01057_ERF2:4 M00367_HBP-1a:3 M00369_TAF-1:3 M00374_Opaque-2:3 M00375_TGA1b:3 M00943_TAF-1:3 M01065_ABZ1:3 M00366_EmBP-1:2 M00371_CPRF-2:2 M00441_GBF:2 M00443_Opaque-2:2 M00700_ROM:2 M00936_HBP-1a:2 M00942_CPRF-1:2 M00948_PCF2:2 M00345_GAMYB:1 M00359_bZIP911:1 M00370_CPRF-3:1 M00434_PIF3:1 M00435_PIF3:1 M00660_RITA-1:1 M00697_HBP-1b:1 M00…
Glyma02g36810	M00375_TGA1b:3 M00376_TGA1a:2 M00653_OCSBF-1:2 M00660_RITA-1:2 M00936_HBP-1a:2 M00355_PBF:1 M00371_CPRF-2:1 M00372_Opaque-2:1 M00443_Opaque-2:1 M00507_TRAB1:1 M00697_HBP-1b:1 M00700_ROM:1 M00943_TAF-1:1 M00945_CPRF-2:1 M01057_ERF2:1 M01065_ABZ1:1
Glyma02g37020	M00654_OSBZ8:4 M00788_EmBP-1b:3 M00952_PCF5:3 M00182_GBP:2 M00345_GAMYB:2 M00507_TRAB1:2 M00653_OCSBF-1:2 M00660_RITA-1:2 M00700_ROM:2 M00735_ZAP1:2 M00943_TAF-1:2 M01057_ERF2:2 M00355_PBF:1 M00366_EmBP-1:1 M00367_HBP-1a:1 M00368_CPRF-1:1 M00369_TAF-1:1 M00371_CPRF-2:1 M00372_Opaque-2:1 M00374_Opaque-2:1 M00375_TGA1b:1 M00434_PIF3:1 M00503_ATHB-5:1 M00819_Knox3:1 M00936_HBP-1a:1 M00942_CPRF-1:1 M…
Glyma02g37060	M00507_TRAB1:3 M01065_ABZ1:3 M00226_P:2 M00434_PIF3:2 M00653_OCSBF-1:2 M00660_RITA-1:2 M00788_EmBP-1b:2 M00819_Knox3:2 M00089_Athb-1:1 M00182_GBP:1 M00355_PBF:1 M00359_bZIP911:1 M00368_CPRF-1:1 M00369_TAF-1:1 M00374_Opaque-2:1 M00654_OSBZ8:1 M00700_ROM:1 M00943_TAF-1:1 M00946_TGA1b:1 M00958_ABI4:1 M01054_bHLH66:1
Glyma02g37160	M00345_GAMYB:2 M00376_TGA1a:2 M00503_ATHB-5:2 M00819_Knox3:2 M00226_P:1 M00355_PBF:1 M00372_Opaque-2:1 M00443_Opaque-2:1 M00653_OCSBF-1:1 M00660_RITA-1:1 M00681_WRKY:1 M01021_ID1:1 M01054_bHLH66:1 M01057_ERF2:1
Glyma02g37280	M00226_P:2 M00503_ATHB-5:2 M00660_RITA-1:2 M00735_ZAP1:2 M00089_Athb-1:1 M00635_GT-1:1 M00653_OCSBF-1:1 M00788_EmBP-1b:1 M00819_Knox3:1 M00946_TGA1b:1 M01065_ABZ1:1
Glyma02g37350	M00507_TRAB1:8 M00948_PCF2:6 M00368_CPRF-1:4 M00441_GBF:4 M00654_OSBZ8:4 M00182_GBP:3 M01054_bHLH66:3 M01065_ABZ1:3 M00366_EmBP-1:2 M00367_HBP-1a:2 M00369_TAF-1:2 M00372_Opaque-2:2 M00681_WRKY:2 M00700_ROM:2 M00936_HBP-1a:2 M00942_CPRF-1:2 M00943_TAF-1:2 M00946_TGA1b:2 M00952_PCF5:2 M01057_ERF2:2 M00226_P:1 M00370_CPRF-3:1 M00371_CPRF-2:1 M00376_TGA1a:1 M00434_PIF3:1 M00435_PIF3:1 M00442_ABF:1 M0…
Glyma02g37500	M00375_TGA1b:3 M00507_TRAB1:3 M01021_ID1:3 M00345_GAMYB:2 M00366_EmBP-1:2 M00401_ABF1:2 M00681_WRKY:2 M00936_HBP-1a:2 M00355_PBF:1 M00443_Opaque-2:1 M00503_ATHB-5:1 M00660_RITA-1:1 M00700_ROM:1 M00735_ZAP1:1 M00819_Knox3:1 M00946_TGA1b:1
Glyma02g37710	M00376_TGA1a:6 M00369_TAF-1:5 M00943_TAF-1:5 M00372_Opaque-2:4 M00660_RITA-1:4 M00788_EmBP-1b:4 M01054_bHLH66:4 M01065_ABZ1:4 M00375_TGA1b:3 M00443_Opaque-2:3 M00089_Athb-1:2 M00182_GBP:2 M00356_bZIP910:2 M00358_bZIP911:2 M00366_EmBP-1:2 M00367_HBP-1a:2 M00368_CPRF-1:2 M00370_CPRF-3:2 M00371_CPRF-2:2 M00441_GBF:2 M00503_ATHB-5:2 M00653_OCSBF-1:2 M00944_CPRF-3:2 M00945_CPRF-2:2 M00946_TGA1b:2 M002…
Glyma02g37820	M00376_TGA1a:6 M00507_TRAB1:6 M00654_OSBZ8:6 M00943_TAF-1:6 M00182_GBP:5 M00366_EmBP-1:5 M00368_CPRF-1:5 M00434_PIF3:5 M01065_ABZ1:5 M00367_HBP-1a:4 M00369_TAF-1:4 M00441_GBF:4 M00442_ABF:4 M00653_OCSBF-1:4 M00948_PCF2:4 M00345_GAMYB:3 M00371_CPRF-2:3 M00375_TGA1b:3 M00399_ABF1:3 M00435_PIF3:3 M00660_RITA-1:3 M00700_ROM:3 M00788_EmBP-1b:3 M00942_CPRF-1:3 M00355_PBF:2 M00370_CPRF-3:2 M00372_Opaque…
Glyma02g37890	M00376_TGA1a:2 M00507_TRAB1:2 M00697_HBP-1b:2 M00735_ZAP1:2 M00948_PCF2:2 M00182_GBP:1 M00226_P:1 M00355_PBF:1 M00369_TAF-1:1 M00374_Opaque-2:1 M00435_PIF3:1 M00442_ABF:1 M00503_ATHB-5:1 M00653_OCSBF-1:1 M00654_OSBZ8:1 M00700_ROM:1 M00798_MYBAS1:1 M00943_TAF-1:1 M01021_ID1:1 M01054_bHLH66:1
Glyma02g38040	M00798_MYBAS1:4 M00653_OCSBF-1:3 M00182_GBP:2 M00226_P:2 M00345_GAMYB:2 M00635_GT-1:2 M00788_EmBP-1b:2 M01054_bHLH66:2 M00368_CPRF-1:1 M00372_Opaque-2:1 M00503_ATHB-5:1 M00654_OSBZ8:1 M00660_RITA-1:1 M00697_HBP-1b:1 M00700_ROM:1 M00735_ZAP1:1 M00819_Knox3:1 M00936_HBP-1a:1 M00944_CPRF-3:1 M01065_ABZ1:1
Glyma02g38050	M00970_AtMYB-84:6 M00653_OCSBF-1:3 M00819_Knox3:3 M01065_ABZ1:3 M00182_GBP:2 M00345_GAMYB:2 M00355_PBF:2 M00368_CPRF-1:2 M00372_Opaque-2:2 M00441_GBF:2 M00660_RITA-1:2 M00700_ROM:2 M00359_bZIP911:1 M00366_EmBP-1:1 M00370_CPRF-3:1 M00371_CPRF-2:1 M00374_Opaque-2:1 M00434_PIF3:1 M00435_PIF3:1 M00654_OSBZ8:1 M00735_ZAP1:1 M00788_EmBP-1b:1 M00798_MYBAS1:1 M00942_CPRF-1:1 M00943_TAF-1:1 M00944_CPRF-3:…
Glyma02g38210	M00355_PBF:5 M00366_EmBP-1:3 M00374_Opaque-2:3 M00788_EmBP-1b:3 M00368_CPRF-1:2 M00375_TGA1b:2 M00943_TAF-1:2 M01057_ERF2:2 M00345_GAMYB:1 M00369_TAF-1:1 M00370_CPRF-3:1 M00371_CPRF-2:1 M00372_Opaque-2:1 M00443_Opaque-2:1 M00503_ATHB-5:1 M00507_TRAB1:1 M00653_OCSBF-1:1 M00654_OSBZ8:1 M00660_RITA-1:1 M00681_WRKY:1 M00700_ROM:1 M00798_MYBAS1:1 M00942_CPRF-1:1 M00945_CPRF-2:1 M01021_ID1:1 M01054_bHL…
Glyma02g38240	M00368_CPRF-1:4 M00366_EmBP-1:3 M00503_ATHB-5:3 M00653_OCSBF-1:3 M00660_RITA-1:3 M00089_Athb-1:2 M00226_P:2 M00788_EmBP-1b:2 M00942_CPRF-1:2 M01021_ID1:2 M01054_bHLH66:2 M00367_HBP-1a:1 M00371_CPRF-2:1 M00372_Opaque-2:1 M00441_GBF:1 M00943_TAF-1:1 M00944_CPRF-3:1 M00945_CPRF-2:1 M00948_PCF2:1 M00952_PCF5:1 M01065_ABZ1:1
Glyma02g38270	M00653_OCSBF-1:3 M00660_RITA-1:3 M00374_Opaque-2:2 M00798_MYBAS1:2 M00819_Knox3:2 M01055_NAC69-1:2 M00182_GBP:1 M00355_PBF:1 M00369_TAF-1:1 M00375_TGA1b:1 M00376_TGA1a:1 M00443_Opaque-2:1 M00503_ATHB-5:1 M00681_WRKY:1 M00936_HBP-1a:1 M00943_TAF-1:1 M00944_CPRF-3:1 M00945_CPRF-2:1 M00946_TGA1b:1 M01021_ID1:1 M01065_ABZ1:1
Glyma02g38280	M00653_OCSBF-1:4 M00375_TGA1b:2 M00443_Opaque-2:2 M00635_GT-1:2 M00660_RITA-1:2 M00681_WRKY:2 M00952_PCF5:2 M00010_Opaque-2:1 M00226_P:1 M00345_GAMYB:1 M00367_HBP-1a:1 M00370_CPRF-3:1 M00372_Opaque-2:1 M00374_Opaque-2:1 M00503_ATHB-5:1 M00654_OSBZ8:1 M00697_HBP-1b:1 M00788_EmBP-1b:1 M00819_Knox3:1 M00944_CPRF-3:1 M00945_CPRF-2:1 M00948_PCF2:1 M00958_ABI4:1 M01057_ERF2:1
Glyma02g38510	M00948_PCF2:3 M00374_Opaque-2:2 M00798_MYBAS1:2 M01021_ID1:2 M01054_bHLH66:2 M01057_ERF2:2 M00400_ABF1:1 M00443_Opaque-2:1 M00507_TRAB1:1 M00654_OSBZ8:1 M00819_Knox3:1 M00943_TAF-1:1 M00952_PCF5:1 M00970_AtMYB-84:1
Glyma02g38700	M01054_bHLH66:4 M00948_PCF2:2 M00182_GBP:1 M00226_P:1 M00355_PBF:1 M00368_CPRF-1:1 M00369_TAF-1:1 M00507_TRAB1:1 M00700_ROM:1 M00788_EmBP-1b:1 M00942_CPRF-1:1 M00943_TAF-1:1 M00946_TGA1b:1 M01021_ID1:1 M01057_ERF2:1 M01065_ABZ1:1
Glyma02g38750	M01021_ID1:3 M00635_GT-1:2 M00681_WRKY:2 M00936_HBP-1a:2 M00345_GAMYB:1 M00355_PBF:1 M00356_bZIP910:1 M00359_bZIP911:1 M00654_OSBZ8:1 M00700_ROM:1 M00735_ZAP1:1 M00819_Knox3:1 M00958_ABI4:1 M01065_ABZ1:1
Glyma02g38770	M00089_Athb-1:2 M00355_PBF:2 M00503_ATHB-5:2 M00819_Knox3:2 M00226_P:1 M00345_GAMYB:1 M00372_Opaque-2:1 M00374_Opaque-2:1 M00635_GT-1:1 M00653_OCSBF-1:1 M00660_RITA-1:1 M00681_WRKY:1 M00700_ROM:1 M00788_EmBP-1b:1 M00798_MYBAS1:1 M01021_ID1:1 M01057_ERF2:1 M01065_ABZ1:1
Glyma02g38870	M00355_PBF:4 M00948_PCF2:4 M00441_GBF:3 M00700_ROM:3 M00226_P:2 M00356_bZIP910:2 M00358_bZIP911:2 M00359_bZIP911:2 M00374_Opaque-2:2 M00507_TRAB1:2 M00654_OSBZ8:2 M00697_HBP-1b:2 M00798_MYBAS1:2 M00936_HBP-1a:2 M00089_Athb-1:1 M00182_GBP:1 M00345_GAMYB:1 M00375_TGA1b:1 M00434_PIF3:1 M00442_ABF:1 M00503_ATHB-5:1 M00681_WRKY:1 M00788_EmBP-1b:1 M00819_Knox3:1 M00943_TAF-1:1 M00946_TGA1b:1 M00952_PCF…
Glyma02g39000	M01054_bHLH66:5 M00660_RITA-1:4 M00700_ROM:4 M00366_EmBP-1:3 M00798_MYBAS1:3 M00943_TAF-1:3 M00182_GBP:2 M00368_CPRF-1:2 M00376_TGA1a:2 M00952_PCF5:2 M01065_ABZ1:2 M00226_P:1 M00356_bZIP910:1 M00367_HBP-1a:1 M00369_TAF-1:1 M00372_Opaque-2:1 M00374_Opaque-2:1 M00435_PIF3:1 M00503_ATHB-5:1 M00635_GT-1:1 M00653_OCSBF-1:1 M00681_WRKY:1 M00788_EmBP-1b:1 M00942_CPRF-1:1 M00945_CPRF-2:1 M00946_TGA1b:1 M…
Glyma02g39260	M00503_ATHB-5:5 M00089_Athb-1:4 M00010_Opaque-2:2 M00681_WRKY:2 M00355_PBF:1 M00374_Opaque-2:1 M00635_GT-1:1 M00653_OCSBF-1:1 M00654_OSBZ8:1 M00697_HBP-1b:1 M00936_HBP-1a:1
Glyma02g39340	M00681_WRKY:3 M00735_ZAP1:3 M01021_ID1:3 M00654_OSBZ8:2 M00700_ROM:2 M00819_Knox3:2 M00936_HBP-1a:2 M00948_PCF2:2 M01054_bHLH66:2 M00226_P:1 M00359_bZIP911:1 M00375_TGA1b:1 M00401_ABF1:1 M00503_ATHB-5:1 M00798_MYBAS1:1 M01065_ABZ1:1
Glyma02g39350	M00374_Opaque-2:4 M00819_Knox3:3 M00089_Athb-1:2 M00182_GBP:2 M00441_GBF:2 M00503_ATHB-5:2 M00653_OCSBF-1:2 M00654_OSBZ8:2 M00948_PCF2:2 M00958_ABI4:2 M00226_P:1 M00355_PBF:1 M00358_bZIP911:1 M00359_bZIP911:1 M00368_CPRF-1:1 M00369_TAF-1:1 M00372_Opaque-2:1 M00400_ABF1:1 M00443_Opaque-2:1 M00635_GT-1:1 M00660_RITA-1:1 M00700_ROM:1 M00788_EmBP-1b:1 M00936_HBP-1a:1 M00943_TAF-1:1 M01057_ERF2:1 M010…
Glyma02g39380	M00226_P:4 M00653_OCSBF-1:3 M00660_RITA-1:3 M00355_PBF:2 M00366_EmBP-1:2 M00367_HBP-1a:2 M00368_CPRF-1:2 M00369_TAF-1:2 M00372_Opaque-2:2 M00375_TGA1b:2 M00376_TGA1a:2 M00441_GBF:2 M00788_EmBP-1b:2 M00942_CPRF-1:2 M00943_TAF-1:2 M01021_ID1:2 M00182_GBP:1 M00370_CPRF-3:1 M00371_CPRF-2:1 M00434_PIF3:1 M00435_PIF3:1 M00442_ABF:1 M00443_Opaque-2:1 M00507_TRAB1:1 M00635_GT-1:1 M00681_WRKY:1 M00944_CPR…
Glyma02g39750	M00374_Opaque-2:1 M00503_ATHB-5:1 M00948_PCF2:1
Glyma02g39850	M00355_PBF:2 M00952_PCF5:2 M00010_Opaque-2:1 M00226_P:1 M00345_GAMYB:1 M00374_Opaque-2:1 M00503_ATHB-5:1 M00635_GT-1:1 M00681_WRKY:1 M00788_EmBP-1b:1 M00798_MYBAS1:1 M00958_ABI4:1
Glyma02g39860	M00226_P:3 M00798_MYBAS1:3 M01054_bHLH66:2 M01057_ERF2:2 M00010_Opaque-2:1 M00345_GAMYB:1 M00635_GT-1:1 M00654_OSBZ8:1 M00700_ROM:1 M00970_AtMYB-84:1
Glyma02g39870	M00507_TRAB1:3 M00681_WRKY:3 M00401_ABF1:2 M00653_OCSBF-1:2 M00735_ZAP1:2 M00226_P:1 M00345_GAMYB:1 M00355_PBF:1 M00503_ATHB-5:1 M00654_OSBZ8:1 M00948_PCF2:1 M00958_ABI4:1 M01021_ID1:1 M01054_bHLH66:1 M01055_NAC69-1:1 M01057_ERF2:1 M01065_ABZ1:1
Glyma02g39960	M00952_PCF5:4 M00948_PCF2:3 M00226_P:2 M00503_ATHB-5:2 M01021_ID1:2 M00010_Opaque-2:1 M00089_Athb-1:1 M00345_GAMYB:1 M00359_bZIP911:1 M00374_Opaque-2:1 M00443_Opaque-2:1 M00654_OSBZ8:1 M00681_WRKY:1 M00700_ROM:1 M00798_MYBAS1:1
Glyma02g40010	M00635_GT-1:3 M00798_MYBAS1:3 M00345_GAMYB:2 M00374_Opaque-2:2 M00226_P:1 M00355_PBF:1 M00443_Opaque-2:1 M00654_OSBZ8:1 M00819_Knox3:1 M00958_ABI4:1 M01065_ABZ1:1
Glyma02g40020	M00507_TRAB1:4 M01065_ABZ1:3 M00182_GBP:2 M00367_HBP-1a:2 M00369_TAF-1:2 M00372_Opaque-2:2 M00375_TGA1b:2 M00376_TGA1a:2 M00434_PIF3:2 M00653_OCSBF-1:2 M00654_OSBZ8:2 M00660_RITA-1:2 M00697_HBP-1b:2 M00936_HBP-1a:2 M00943_TAF-1:2 M01054_bHLH66:2 M00089_Athb-1:1 M00226_P:1 M00345_GAMYB:1 M00370_CPRF-3:1 M00371_CPRF-2:1 M00401_ABF1:1 M00435_PIF3:1 M00503_ATHB-5:1 M00635_GT-1:1 M00681_WRKY:1 M00798_…
Glyma02g40040	M00010_Opaque-2:1 M00226_P:1 M00345_GAMYB:1 M00355_PBF:1 M00374_Opaque-2:1 M00401_ABF1:1 M00434_PIF3:1 M00507_TRAB1:1 M00654_OSBZ8:1 M00681_WRKY:1 M00700_ROM:1 M00798_MYBAS1:1 M00936_HBP-1a:1 M00970_AtMYB-84:1 M01021_ID1:1 M01054_bHLH66:1
Glyma02g40130	M00368_CPRF-1:4 M00376_TGA1a:4 M00366_EmBP-1:3 M00369_TAF-1:3 M00375_TGA1b:3 M00943_TAF-1:3 M00226_P:2 M00367_HBP-1a:2 M00371_CPRF-2:2 M00372_Opaque-2:2 M00653_OCSBF-1:2 M00660_RITA-1:2 M00697_HBP-1b:2 M00942_CPRF-1:2 M00945_CPRF-2:2 M01054_bHLH66:2 M00182_GBP:1 M00345_GAMYB:1 M00355_PBF:1 M00370_CPRF-3:1 M00400_ABF1:1 M00435_PIF3:1 M00442_ABF:1 M00507_TRAB1:1 M00635_GT-1:1 M00654_OSBZ8:1 M00681_…
Glyma02g40200	M00226_P:5 M00948_PCF2:4 M00345_GAMYB:2 M00355_PBF:2 M00503_ATHB-5:2 M00952_PCF5:2 M01021_ID1:2 M00089_Athb-1:1 M00372_Opaque-2:1 M00635_GT-1:1 M00653_OCSBF-1:1 M00654_OSBZ8:1 M00660_RITA-1:1 M00697_HBP-1b:1 M00700_ROM:1 M00788_EmBP-1b:1 M00798_MYBAS1:1 M00970_AtMYB-84:1
Glyma02g40360	M00355_PBF:3 M00819_Knox3:3 M01021_ID1:3 M00443_Opaque-2:2 M00089_Athb-1:1 M00226_P:1 M00345_GAMYB:1 M00374_Opaque-2:1 M00700_ROM:1 M00735_ZAP1:1 M00788_EmBP-1b:1 M00798_MYBAS1:1 M00952_PCF5:1 M00970_AtMYB-84:1
Glyma02g40420	M01054_bHLH66:4 M00226_P:2 M00345_GAMYB:2 M00507_TRAB1:2 M00819_Knox3:2 M00434_PIF3:1 M00503_ATHB-5:1 M00681_WRKY:1 M00798_MYBAS1:1
Glyma02g40700	M00697_HBP-1b:2 M00819_Knox3:2 M00368_CPRF-1:1 M00374_Opaque-2:1 M00654_OSBZ8:1 M00681_WRKY:1 M00700_ROM:1 M00735_ZAP1:1 M00788_EmBP-1b:1
Glyma02g40720	M00819_Knox3:4 M00226_P:3 M00355_PBF:3 M00374_Opaque-2:3 M00948_PCF2:3 M00443_Opaque-2:2 M00798_MYBAS1:2 M00952_PCF5:2 M01021_ID1:2 M00503_ATHB-5:1 M00507_TRAB1:1 M00654_OSBZ8:1 M00697_HBP-1b:1 M00735_ZAP1:1 M01055_NAC69-1:1 M01057_ERF2:1
Glyma02g40800	M00375_TGA1b:12 M00367_HBP-1a:10 M00369_TAF-1:10 M00441_GBF:10 M00943_TAF-1:10 M00182_GBP:9 M00376_TGA1a:9 M00366_EmBP-1:8 M00368_CPRF-1:7 M00372_Opaque-2:7 M00654_OSBZ8:7 M00936_HBP-1a:7 M00507_TRAB1:6 M00653_OCSBF-1:6 M00660_RITA-1:6 M01065_ABZ1:6 M00370_CPRF-3:5 M00371_CPRF-2:5 M00700_ROM:5 M00944_CPRF-3:5 M00945_CPRF-2:5 M00401_ABF1:4 M00435_PIF3:4 M00442_ABF:4 M00443_Opaque-2:4 M00697_HBP-1b…
Glyma02g40990	M00788_EmBP-1b:4 M00700_ROM:3 M00226_P:2 M00366_EmBP-1:2 M00368_CPRF-1:2 M00681_WRKY:2 M00735_ZAP1:2 M01057_ERF2:2 M00010_Opaque-2:1 M00182_GBP:1 M00367_HBP-1a:1 M00369_TAF-1:1 M00441_GBF:1 M00503_ATHB-5:1 M00507_TRAB1:1 M00653_OCSBF-1:1 M00697_HBP-1b:1 M00798_MYBAS1:1 M00819_Knox3:1 M00936_HBP-1a:1 M00942_CPRF-1:1 M00943_TAF-1:1 M00948_PCF2:1 M01021_ID1:1
Glyma02g41000	M00798_MYBAS1:3 M00226_P:2 M00345_GAMYB:2 M00507_TRAB1:1 M00635_GT-1:1 M00681_WRKY:1 M00735_ZAP1:1 M00819_Knox3:1
Glyma02g41030	M00366_EmBP-1:2 M00367_HBP-1a:2 M00368_CPRF-1:2 M00369_TAF-1:2 M00441_GBF:2 M00681_WRKY:2 M01054_bHLH66:2 M00182_GBP:1 M00345_GAMYB:1 M00355_PBF:1 M00370_CPRF-3:1 M00372_Opaque-2:1 M00374_Opaque-2:1 M00434_PIF3:1 M00435_PIF3:1 M00443_Opaque-2:1 M00635_GT-1:1 M00653_OCSBF-1:1 M00788_EmBP-1b:1 M00942_CPRF-1:1 M00943_TAF-1:1 M00948_PCF2:1 M00952_PCF5:1 M01065_ABZ1:1
Glyma02g41040	M00374_Opaque-2:2 M00345_GAMYB:1 M00355_PBF:1 M00443_Opaque-2:1 M01054_bHLH66:1
Glyma02g41150	M00355_PBF:4 M00345_GAMYB:2 M00700_ROM:2 M00819_Knox3:2 M00948_PCF2:2 M00952_PCF5:2 M00089_Athb-1:1 M00226_P:1 M00503_ATHB-5:1 M00635_GT-1:1 M00681_WRKY:1 M00697_HBP-1b:1 M01021_ID1:1
Glyma02g41280	M00182_GBP:5 M00368_CPRF-1:4 M00441_GBF:4 M00653_OCSBF-1:3 M00788_EmBP-1b:3 M00345_GAMYB:2 M00355_PBF:2 M00366_EmBP-1:2 M00367_HBP-1a:2 M00369_TAF-1:2 M00372_Opaque-2:2 M00375_TGA1b:2 M00376_TGA1a:2 M00442_ABF:2 M00503_ATHB-5:2 M00660_RITA-1:2 M00697_HBP-1b:2 M00936_HBP-1a:2 M00942_CPRF-1:2 M00943_TAF-1:2 M01057_ERF2:2 M01065_ABZ1:2 M00010_Opaque-2:1 M00089_Athb-1:1 M00226_P:1 M00358_bZIP911:1 M0…
Glyma02g41300	M00943_TAF-1:5 M00345_GAMYB:4 M00372_Opaque-2:4 M00374_Opaque-2:4 M00660_RITA-1:4 M00798_MYBAS1:4 M01054_bHLH66:4 M00182_GBP:3 M00369_TAF-1:3 M00788_EmBP-1b:3 M00819_Knox3:3 M01021_ID1:3 M01057_ERF2:3 M00226_P:2 M00376_TGA1a:2 M00653_OCSBF-1:2 M00697_HBP-1b:2 M00945_CPRF-2:2 M00946_TGA1b:2 M01055_NAC69-1:2 M00359_bZIP911:1 M00366_EmBP-1:1 M00367_HBP-1a:1 M00368_CPRF-1:1 M00370_CPRF-3:1 M00371_CPR…
Glyma02g41340	M00374_Opaque-2:2 M00948_PCF2:2 M00089_Athb-1:1 M00345_GAMYB:1 M00355_PBF:1 M00356_bZIP910:1 M00358_bZIP911:1 M00635_GT-1:1 M00735_ZAP1:1 M00798_MYBAS1:1 M00952_PCF5:1 M00970_AtMYB-84:1 M01021_ID1:1 M01057_ERF2:1
Glyma02g41680	M01057_ERF2:3 M00376_TGA1a:2 M00697_HBP-1b:2 M00936_HBP-1a:2 M00948_PCF2:2 M00010_Opaque-2:1 M00089_Athb-1:1 M00226_P:1 M00355_PBF:1 M00359_bZIP911:1 M00368_CPRF-1:1 M00400_ABF1:1 M00503_ATHB-5:1 M00635_GT-1:1 M00653_OCSBF-1:1 M00660_RITA-1:1 M00700_ROM:1 M00798_MYBAS1:1 M00942_CPRF-1:1 M00952_PCF5:1 M01021_ID1:1 M01065_ABZ1:1
Glyma02g41810	M00367_HBP-1a:10 M00368_CPRF-1:10 M00369_TAF-1:10 M00372_Opaque-2:10 M00182_GBP:9 M00366_EmBP-1:9 M00660_RITA-1:9 M00375_TGA1b:8 M00376_TGA1a:8 M00435_PIF3:8 M00442_ABF:8 M00943_TAF-1:8 M00434_PIF3:7 M00441_GBF:7 M00653_OCSBF-1:7 M01054_bHLH66:7 M01065_ABZ1:6 M00443_Opaque-2:5 M00507_TRAB1:5 M00700_ROM:5 M00788_EmBP-1b:5 M00942_CPRF-1:5 M00370_CPRF-3:4 M00371_CPRF-2:4 M00503_ATHB-5:4 M00654_OSBZ8…
Glyma02g41950	M00355_PBF:5 M00503_ATHB-5:4 M00010_Opaque-2:2 M00089_Athb-1:2 M00368_CPRF-1:2 M00226_P:1 M00374_Opaque-2:1 M00507_TRAB1:1 M00681_WRKY:1 M00697_HBP-1b:1 M00700_ROM:1 M00788_EmBP-1b:1 M00942_CPRF-1:1 M00958_ABI4:1 M01057_ERF2:1 M01065_ABZ1:1
Glyma02g42000	M00700_ROM:6 M00368_CPRF-1:4 M00503_ATHB-5:4 M00366_EmBP-1:3 M00507_TRAB1:3 M00653_OCSBF-1:3 M00942_CPRF-1:3 M00943_TAF-1:3 M00089_Athb-1:2 M00182_GBP:2 M00367_HBP-1a:2 M00369_TAF-1:2 M00372_Opaque-2:2 M00375_TGA1b:2 M00376_TGA1a:2 M00441_GBF:2 M00654_OSBZ8:2 M00660_RITA-1:2 M00936_HBP-1a:2 M01065_ABZ1:2 M00370_CPRF-3:1 M00371_CPRF-2:1 M00374_Opaque-2:1 M00399_ABF1:1 M00434_PIF3:1 M00442_ABF:1 M0…
Glyma02g42180	M00936_HBP-1a:5 M00700_ROM:4 M00948_PCF2:4 M00356_bZIP910:3 M00358_bZIP911:3 M00697_HBP-1b:3 M00819_Knox3:3 M01065_ABZ1:3 M00182_GBP:2 M00226_P:2 M00375_TGA1b:2 M00443_Opaque-2:2 M00952_PCF5:2 M00345_GAMYB:1 M00359_bZIP911:1 M00366_EmBP-1:1 M00374_Opaque-2:1 M00400_ABF1:1 M00503_ATHB-5:1 M00507_TRAB1:1 M00654_OSBZ8:1 M00681_WRKY:1 M00788_EmBP-1b:1 M00798_MYBAS1:1 M00943_TAF-1:1 M00958_ABI4:1 M009…
Glyma02g42220	M00441_GBF:11 M00182_GBP:8 M00369_TAF-1:8 M00507_TRAB1:8 M00366_EmBP-1:7 M00943_TAF-1:7 M00367_HBP-1a:6 M00368_CPRF-1:6 M00653_OCSBF-1:6 M00788_EmBP-1b:6 M01065_ABZ1:6 M00372_Opaque-2:4 M00375_TGA1b:4 M00503_ATHB-5:4 M00660_RITA-1:4 M00700_ROM:4 M00970_AtMYB-84:4 M01054_bHLH66:4 M00089_Athb-1:3 M00226_P:3 M00370_CPRF-3:3 M00371_CPRF-2:3 M00435_PIF3:3 M00442_ABF:3 M00942_CPRF-1:3 M00944_CPRF-3:3 M…
Glyma02g42250	M00654_OSBZ8:4 M00355_PBF:2 M00368_CPRF-1:2 M00374_Opaque-2:2 M00376_TGA1a:2 M00507_TRAB1:2 M00653_OCSBF-1:2 M00660_RITA-1:2 M01021_ID1:2 M01057_ERF2:2 M00345_GAMYB:1 M00371_CPRF-2:1 M00441_GBF:1 M00681_WRKY:1 M00819_Knox3:1 M00936_HBP-1a:1 M00942_CPRF-1:1 M00943_TAF-1:1 M00944_CPRF-3:1 M00945_CPRF-2:1 M00948_PCF2:1 M01065_ABZ1:1
Glyma02g42470	M01065_ABZ1:3 M00368_CPRF-1:2 M00441_GBF:2 M00653_OCSBF-1:2 M00681_WRKY:2 M00697_HBP-1b:2 M00182_GBP:1 M00226_P:1 M00345_GAMYB:1 M00366_EmBP-1:1 M00374_Opaque-2:1 M00376_TGA1a:1 M00503_ATHB-5:1 M00507_TRAB1:1 M00660_RITA-1:1 M00700_ROM:1 M00788_EmBP-1b:1 M00798_MYBAS1:1 M00942_CPRF-1:1 M00948_PCF2:1
Glyma02g42500	M00345_GAMYB:4 M00681_WRKY:3 M00798_MYBAS1:3 M01021_ID1:3 M00503_ATHB-5:1 M00635_GT-1:1 M00936_HBP-1a:1 M00958_ABI4:1 M01065_ABZ1:1
Glyma02g42730	M01057_ERF2:3 M00681_WRKY:2 M00798_MYBAS1:2 M00182_GBP:1 M00345_GAMYB:1 M00355_PBF:1 M00503_ATHB-5:1 M00507_TRAB1:1 M00653_OCSBF-1:1 M00654_OSBZ8:1 M00697_HBP-1b:1 M00700_ROM:1 M00735_ZAP1:1 M00819_Knox3:1 M00948_PCF2:1 M00952_PCF5:1 M00958_ABI4:1 M01021_ID1:1
Glyma02g42750	M00345_GAMYB:3 M00226_P:2 M00367_HBP-1a:2 M00369_TAF-1:2 M00372_Opaque-2:2 M00375_TGA1b:2 M00376_TGA1a:2 M00653_OCSBF-1:2 M00660_RITA-1:2 M00788_EmBP-1b:2 M00943_TAF-1:2 M00089_Athb-1:1 M00182_GBP:1 M00366_EmBP-1:1 M00370_CPRF-3:1 M00371_CPRF-2:1 M00443_Opaque-2:1 M00503_ATHB-5:1 M00635_GT-1:1 M00654_OSBZ8:1 M00735_ZAP1:1 M00819_Knox3:1 M00942_CPRF-1:1 M00944_CPRF-3:1 M00945_CPRF-2:1 M00946_TGA1b…
Glyma02g42770	M00375_TGA1b:8 M00943_TAF-1:6 M00368_CPRF-1:5 M00369_TAF-1:5 M00376_TGA1a:5 M00653_OCSBF-1:5 M00946_TGA1b:5 M01054_bHLH66:5 M00366_EmBP-1:4 M00372_Opaque-2:4 M00660_RITA-1:4 M00788_EmBP-1b:4 M00182_GBP:3 M00367_HBP-1a:3 M00370_CPRF-3:3 M00700_ROM:3 M00942_CPRF-1:3 M00944_CPRF-3:3 M01021_ID1:3 M01065_ABZ1:3 M00371_CPRF-2:2 M00374_Opaque-2:2 M00441_GBF:2 M00507_TRAB1:2 M00819_Knox3:2 M00936_HBP-1a:…
Glyma02g42860	M00507_TRAB1:5 M00368_CPRF-1:4 M00936_HBP-1a:4 M00654_OSBZ8:3 M00697_HBP-1b:3 M00182_GBP:2 M00226_P:2 M00366_EmBP-1:2 M00367_HBP-1a:2 M00369_TAF-1:2 M00372_Opaque-2:2 M00375_TGA1b:2 M00376_TGA1a:2 M00434_PIF3:2 M00441_GBF:2 M00653_OCSBF-1:2 M00660_RITA-1:2 M00700_ROM:2 M00788_EmBP-1b:2 M00819_Knox3:2 M00942_CPRF-1:2 M00943_TAF-1:2 M00948_PCF2:2 M00958_ABI4:2 M01054_bHLH66:2 M01065_ABZ1:2 M00010_O…
Glyma02g42940	M00355_PBF:4 M00819_Knox3:3 M00226_P:2 M00366_EmBP-1:2 M00441_GBF:2 M00948_PCF2:2 M00345_GAMYB:1 M00370_CPRF-3:1 M00372_Opaque-2:1 M00442_ABF:1 M00443_Opaque-2:1 M00700_ROM:1 M00735_ZAP1:1 M00788_EmBP-1b:1 M00936_HBP-1a:1 M00943_TAF-1:1 M00944_CPRF-3:1 M00952_PCF5:1 M01021_ID1:1 M01065_ABZ1:1
Glyma02g42990	M00182_GBP:4 M00356_bZIP910:3 M00507_TRAB1:3 M00697_HBP-1b:3 M00700_ROM:3 M00798_MYBAS1:3 M00936_HBP-1a:3 M01057_ERF2:3 M00345_GAMYB:2 M00358_bZIP911:2 M00374_Opaque-2:2 M00375_TGA1b:2 M00376_TGA1a:2 M00441_GBF:2 M01021_ID1:2 M00089_Athb-1:1 M00226_P:1 M00355_PBF:1 M00369_TAF-1:1 M00371_CPRF-2:1 M00372_Opaque-2:1 M00399_ABF1:1 M00400_ABF1:1 M00401_ABF1:1 M00434_PIF3:1 M00653_OCSBF-1:1 M00654_OSBZ…
Glyma02g43190	M01021_ID1:3 M00226_P:2 M00345_GAMYB:2 M00443_Opaque-2:1 M00503_ATHB-5:1 M00681_WRKY:1 M00700_ROM:1 M00798_MYBAS1:1 M00936_HBP-1a:1
Glyma02g43250	M00375_TGA1b:5 M00182_GBP:4 M00507_TRAB1:4 M00345_GAMYB:3 M00376_TGA1a:3 M00503_ATHB-5:3 M00948_PCF2:3 M01065_ABZ1:3 M00368_CPRF-1:2 M00369_TAF-1:2 M00435_PIF3:2 M00441_GBF:2 M00654_OSBZ8:2 M00700_ROM:2 M00798_MYBAS1:2 M01021_ID1:2 M01057_ERF2:2 M00089_Athb-1:1 M00359_bZIP911:1 M00366_EmBP-1:1 M00367_HBP-1a:1 M00371_CPRF-2:1 M00372_Opaque-2:1 M00442_ABF:1 M00635_GT-1:1 M00653_OCSBF-1:1 M00660_RIT…
Glyma02g43540	M00653_OCSBF-1:6 M00375_TGA1b:5 M00660_RITA-1:5 M00952_PCF5:5 M00182_GBP:4 M00367_HBP-1a:4 M00368_CPRF-1:4 M00369_TAF-1:4 M00372_Opaque-2:4 M00376_TGA1a:4 M00443_Opaque-2:4 M00798_MYBAS1:4 M00943_TAF-1:4 M00700_ROM:3 M00936_HBP-1a:3 M01065_ABZ1:3 M00355_PBF:2 M00366_EmBP-1:2 M00370_CPRF-3:2 M00371_CPRF-2:2 M00374_Opaque-2:2 M00441_GBF:2 M00442_ABF:2 M00507_TRAB1:2 M00697_HBP-1b:2 M00788_EmBP-1b:2…
Glyma02g43790	M00376_TGA1a:5 M00654_OSBZ8:4 M00819_Knox3:4 M00375_TGA1b:3 M00653_OCSBF-1:3 M00697_HBP-1b:3 M00943_TAF-1:3 M01065_ABZ1:3 M00182_GBP:2 M00345_GAMYB:2 M00371_CPRF-2:2 M00374_Opaque-2:2 M00442_ABF:2 M00700_ROM:2 M00944_CPRF-3:2 M00945_CPRF-2:2 M01054_bHLH66:2 M01055_NAC69-1:2 M00010_Opaque-2:1 M00226_P:1 M00356_bZIP910:1 M00358_bZIP911:1 M00369_TAF-1:1 M00370_CPRF-3:1 M00401_ABF1:1 M00443_Opaque-2:…
Glyma02g43910	M00700_ROM:5 M00182_GBP:4 M00401_ABF1:4 M00654_OSBZ8:4 M00798_MYBAS1:4 M00936_HBP-1a:4 M00943_TAF-1:4 M01065_ABZ1:4 M00355_PBF:3 M00367_HBP-1a:3 M00368_CPRF-1:3 M00369_TAF-1:3 M00375_TGA1b:3 M00399_ABF1:3 M00400_ABF1:3 M00443_Opaque-2:3 M00507_TRAB1:3 M00697_HBP-1b:3 M00819_Knox3:3 M01021_ID1:3 M01054_bHLH66:3 M01057_ERF2:3 M00226_P:2 M00370_CPRF-3:2 M00374_Opaque-2:2 M00376_TGA1a:2 M00435_PIF3:2…
Glyma02g44040	M00819_Knox3:5 M00375_TGA1b:4 M00507_TRAB1:4 M00182_GBP:3 M00369_TAF-1:3 M00370_CPRF-3:3 M00943_TAF-1:3 M00944_CPRF-3:3 M00946_TGA1b:3 M00359_bZIP911:2 M00376_TGA1a:2 M00401_ABF1:2 M00441_GBF:2 M00653_OCSBF-1:2 M00654_OSBZ8:2 M00798_MYBAS1:2 M01057_ERF2:2 M01065_ABZ1:2 M00226_P:1 M00355_PBF:1 M00356_bZIP910:1 M00367_HBP-1a:1 M00368_CPRF-1:1 M00371_CPRF-2:1 M00374_Opaque-2:1 M00399_ABF1:1 M00434_P…
Glyma02g44100	M00507_TRAB1:4 M00653_OCSBF-1:4 M00681_WRKY:3 M00182_GBP:2 M00368_CPRF-1:2 M00372_Opaque-2:2 M00376_TGA1a:2 M00654_OSBZ8:2 M00660_RITA-1:2 M00819_Knox3:2 M00010_Opaque-2:1 M00366_EmBP-1:1 M00374_Opaque-2:1 M00399_ABF1:1 M00400_ABF1:1 M00434_PIF3:1 M00503_ATHB-5:1 M00700_ROM:1 M00735_ZAP1:1 M00788_EmBP-1b:1 M00942_CPRF-1:1 M00943_TAF-1:1 M01054_bHLH66:1 M01057_ERF2:1 M01065_ABZ1:1
Glyma02g44200	M00376_TGA1a:4 M00653_OCSBF-1:4 M00700_ROM:4 M00943_TAF-1:4 M00182_GBP:3 M00367_HBP-1a:3 M00369_TAF-1:3 M00375_TGA1b:3 M00443_Opaque-2:3 M00936_HBP-1a:3 M00355_PBF:2 M00366_EmBP-1:2 M00368_CPRF-1:2 M00370_CPRF-3:2 M00372_Opaque-2:2 M00507_TRAB1:2 M00654_OSBZ8:2 M00660_RITA-1:2 M00681_WRKY:2 M00697_HBP-1b:2 M00788_EmBP-1b:2 M00819_Knox3:2 M00944_CPRF-3:2 M00946_TGA1b:2 M01065_ABZ1:2 M00226_P:1 M00…
Glyma02g44410	M00503_ATHB-5:4 M00700_ROM:2 M00798_MYBAS1:2 M00943_TAF-1:2 M00948_PCF2:2 M01057_ERF2:2 M00089_Athb-1:1 M00345_GAMYB:1 M00371_CPRF-2:1 M00374_Opaque-2:1 M00435_PIF3:1 M00735_ZAP1:1 M00945_CPRF-2:1 M01055_NAC69-1:1
Glyma02g44610	M00226_P:3 M00182_GBP:2 M00367_HBP-1a:2 M00369_TAF-1:2 M00372_Opaque-2:2 M00375_TGA1b:2 M00376_TGA1a:2 M00441_GBF:2 M00443_Opaque-2:2 M00660_RITA-1:2 M00700_ROM:2 M00943_TAF-1:2 M01054_bHLH66:2 M00089_Athb-1:1 M00356_bZIP910:1 M00358_bZIP911:1 M00366_EmBP-1:1 M00370_CPRF-3:1 M00371_CPRF-2:1 M00374_Opaque-2:1 M00442_ABF:1 M00635_GT-1:1 M00653_OCSBF-1:1 M00654_OSBZ8:1 M00681_WRKY:1 M00697_HBP-1b:1 …
Glyma02g44660	M00697_HBP-1b:3 M00226_P:2 M00355_PBF:2 M00441_GBF:2 M00819_Knox3:2 M01054_bHLH66:2 M01055_NAC69-1:2 M01057_ERF2:2 M00010_Opaque-2:1 M00089_Athb-1:1 M00345_GAMYB:1 M00358_bZIP911:1 M00370_CPRF-3:1 M00374_Opaque-2:1 M00375_TGA1b:1 M00401_ABF1:1 M00442_ABF:1 M00443_Opaque-2:1 M00507_TRAB1:1 M00635_GT-1:1 M00654_OSBZ8:1 M00700_ROM:1 M00798_MYBAS1:1 M00936_HBP-1a:1 M00943_TAF-1:1 M00944_CPRF-3:1 M009…
Glyma02g44670	M00226_P:3 M00345_GAMYB:3 M00654_OSBZ8:2 M00681_WRKY:2 M00700_ROM:2 M00819_Knox3:2 M00943_TAF-1:2 M00089_Athb-1:1 M00370_CPRF-3:1 M00372_Opaque-2:1 M00374_Opaque-2:1 M00443_Opaque-2:1 M00507_TRAB1:1 M00660_RITA-1:1 M00735_ZAP1:1 M00788_EmBP-1b:1 M00944_CPRF-3:1 M00945_CPRF-2:1 M00948_PCF2:1 M00952_PCF5:1 M01065_ABZ1:1
Glyma02g44890	M01057_ERF2:3 M00226_P:2 M00355_PBF:2 M00660_RITA-1:2 M00681_WRKY:2 M00819_Knox3:2 M00948_PCF2:2 M00952_PCF5:2 M00182_GBP:1 M00358_bZIP911:1 M00359_bZIP911:1 M00374_Opaque-2:1 M00435_PIF3:1 M00443_Opaque-2:1 M00653_OCSBF-1:1 M00697_HBP-1b:1 M00735_ZAP1:1 M00788_EmBP-1b:1 M00798_MYBAS1:1 M00944_CPRF-3:1 M00945_CPRF-2:1 M00958_ABI4:1 M00970_AtMYB-84:1 M01021_ID1:1 M01065_ABZ1:1
Glyma02g45190	M00443_Opaque-2:4 M00653_OCSBF-1:3 M00700_ROM:3 M00182_GBP:2 M00355_PBF:2 M00366_EmBP-1:2 M00367_HBP-1a:2 M00368_CPRF-1:2 M00369_TAF-1:2 M00372_Opaque-2:2 M00374_Opaque-2:2 M00375_TGA1b:2 M00376_TGA1a:2 M00434_PIF3:2 M00441_GBF:2 M00507_TRAB1:2 M00654_OSBZ8:2 M00660_RITA-1:2 M00936_HBP-1a:2 M00943_TAF-1:2 M01065_ABZ1:2 M00356_bZIP910:1 M00358_bZIP911:1 M00370_CPRF-3:1 M00371_CPRF-2:1 M00400_ABF1:…
Glyma02g45270	M00948_PCF2:2 M00010_Opaque-2:1 M00089_Athb-1:1 M00503_ATHB-5:1 M00635_GT-1:1 M00653_OCSBF-1:1 M00700_ROM:1 M00735_ZAP1:1 M00952_PCF5:1 M00958_ABI4:1
Glyma02g45500	M00660_RITA-1:3 M00788_EmBP-1b:3 M00798_MYBAS1:3 M00226_P:2 M00367_HBP-1a:2 M00401_ABF1:2 M00441_GBF:2 M00653_OCSBF-1:2 M00182_GBP:1 M00366_EmBP-1:1 M00368_CPRF-1:1 M00370_CPRF-3:1 M00372_Opaque-2:1 M00400_ABF1:1 M00442_ABF:1 M00507_TRAB1:1 M00635_GT-1:1 M00654_OSBZ8:1 M00819_Knox3:1 M00942_CPRF-1:1 M00943_TAF-1:1 M00944_CPRF-3:1 M01021_ID1:1 M01054_bHLH66:1 M01065_ABZ1:1
Glyma02g45640	M00700_ROM:3 M00226_P:2 M00374_Opaque-2:2 M00375_TGA1b:2 M00697_HBP-1b:2 M00936_HBP-1a:2 M01021_ID1:2 M00182_GBP:1 M00345_GAMYB:1 M00356_bZIP910:1 M00358_bZIP911:1 M00366_EmBP-1:1 M00367_HBP-1a:1 M00369_TAF-1:1 M00370_CPRF-3:1 M00503_ATHB-5:1 M00798_MYBAS1:1 M00943_TAF-1:1 M00946_TGA1b:1 M00948_PCF2:1 M00952_PCF5:1 M01055_NAC69-1:1
Glyma02g46020	M00374_Opaque-2:3 M00355_PBF:2 M00798_MYBAS1:2 M00345_GAMYB:1 M00503_ATHB-5:1 M00681_WRKY:1 M00735_ZAP1:1 M00819_Knox3:1 M00943_TAF-1:1 M01021_ID1:1
Glyma02g46030	M00507_TRAB1:5 M01057_ERF2:5 M00700_ROM:4 M00948_PCF2:4 M00952_PCF5:4 M00182_GBP:3 M00435_PIF3:3 M00654_OSBZ8:3 M00936_HBP-1a:3 M01065_ABZ1:3 M00366_EmBP-1:2 M00367_HBP-1a:2 M00368_CPRF-1:2 M00369_TAF-1:2 M00372_Opaque-2:2 M00375_TGA1b:2 M00376_TGA1a:2 M00441_GBF:2 M00443_Opaque-2:2 M00660_RITA-1:2 M00697_HBP-1b:2 M00798_MYBAS1:2 M00943_TAF-1:2 M00946_TGA1b:2 M00010_Opaque-2:1 M00345_GAMYB:1 M003…
Glyma02g46170	M00226_P:4 M00653_OCSBF-1:4 M00443_Opaque-2:3 M00368_CPRF-1:2 M00369_TAF-1:2 M00507_TRAB1:2 M00654_OSBZ8:2 M00660_RITA-1:2 M00700_ROM:2 M00819_Knox3:2 M00943_TAF-1:2 M00946_TGA1b:2 M01021_ID1:2 M01054_bHLH66:2 M00010_Opaque-2:1 M00366_EmBP-1:1 M00367_HBP-1a:1 M00372_Opaque-2:1 M00374_Opaque-2:1 M00442_ABF:1 M00735_ZAP1:1 M00788_EmBP-1b:1 M00798_MYBAS1:1 M00942_CPRF-1:1 M00945_CPRF-2:1 M00948_PCF2…
Glyma02g46230	M00366_EmBP-1:3 M00372_Opaque-2:3 M00010_Opaque-2:2 M00367_HBP-1a:2 M00368_CPRF-1:2 M00369_TAF-1:2 M00375_TGA1b:2 M00376_TGA1a:2 M00507_TRAB1:2 M00635_GT-1:2 M00653_OCSBF-1:2 M00654_OSBZ8:2 M00660_RITA-1:2 M00697_HBP-1b:2 M00943_TAF-1:2 M01065_ABZ1:2 M00089_Athb-1:1 M00182_GBP:1 M00355_PBF:1 M00370_CPRF-3:1 M00371_CPRF-2:1 M00503_ATHB-5:1 M00700_ROM:1 M00788_EmBP-1b:1 M00798_MYBAS1:1 M00936_HBP-1…
Glyma02g46340	M00948_PCF2:3 M00952_PCF5:3 M00355_PBF:2 M00503_ATHB-5:2 M00507_TRAB1:2 M00798_MYBAS1:2 M01021_ID1:2 M00089_Athb-1:1 M00226_P:1 M00345_GAMYB:1 M00374_Opaque-2:1 M00375_TGA1b:1 M00443_Opaque-2:1 M00681_WRKY:1 M00697_HBP-1b:1 M00700_ROM:1 M00735_ZAP1:1 M00819_Knox3:1 M00943_TAF-1:1 M00946_TGA1b:1
Glyma02g46610	M00507_TRAB1:6 M00952_PCF5:6 M00654_OSBZ8:5 M01054_bHLH66:5 M01057_ERF2:5 M00943_TAF-1:4 M00503_ATHB-5:3 M00819_Knox3:3 M00948_PCF2:3 M00089_Athb-1:2 M00182_GBP:2 M00367_HBP-1a:2 M00368_CPRF-1:2 M00369_TAF-1:2 M00372_Opaque-2:2 M00375_TGA1b:2 M00376_TGA1a:2 M00434_PIF3:2 M00443_Opaque-2:2 M00653_OCSBF-1:2 M00660_RITA-1:2 M00942_CPRF-1:2 M01065_ABZ1:2 M00345_GAMYB:1 M00366_EmBP-1:1 M00370_CPRF-3:1…
Glyma02g46730	M00376_TGA1a:8 M00653_OCSBF-1:8 M00660_RITA-1:7 M00182_GBP:5 M00345_GAMYB:5 M00375_TGA1b:5 M01054_bHLH66:5 M00355_PBF:3 M00371_CPRF-2:3 M00372_Opaque-2:3 M00945_CPRF-2:3 M01055_NAC69-1:3 M00367_HBP-1a:2 M00369_TAF-1:2 M00443_Opaque-2:2 M00507_TRAB1:2 M00700_ROM:2 M00788_EmBP-1b:2 M00798_MYBAS1:2 M00943_TAF-1:2 M01021_ID1:2 M01065_ABZ1:2 M00010_Opaque-2:1 M00226_P:1 M00359_bZIP911:1 M00366_EmBP-1:…
Glyma02g46910	M00700_ROM:3 M00503_ATHB-5:2 M00697_HBP-1b:2 M00089_Athb-1:1 M00345_GAMYB:1 M00355_PBF:1 M00653_OCSBF-1:1 M00681_WRKY:1 M00798_MYBAS1:1 M00936_HBP-1a:1 M00948_PCF2:1 M00952_PCF5:1 M01065_ABZ1:1
Glyma02g46970	M00376_TGA1a:6 M00660_RITA-1:6 M00372_Opaque-2:5 M00653_OCSBF-1:5 M00943_TAF-1:5 M00369_TAF-1:4 M00443_Opaque-2:4 M00182_GBP:3 M00345_GAMYB:3 M00366_EmBP-1:3 M00367_HBP-1a:3 M00368_CPRF-1:3 M00370_CPRF-3:3 M00371_CPRF-2:3 M00434_PIF3:3 M00441_GBF:3 M00442_ABF:3 M00788_EmBP-1b:3 M00944_CPRF-3:3 M00945_CPRF-2:3 M01054_bHLH66:3 M01065_ABZ1:3 M00375_TGA1b:2 M00435_PIF3:2 M00700_ROM:2 M00942_CPRF-1:2 …
Glyma02g47140	M00345_GAMYB:3 M00697_HBP-1b:3 M00010_Opaque-2:2 M00226_P:2 M00653_OCSBF-1:2 M00654_OSBZ8:2 M00700_ROM:2 M00788_EmBP-1b:2 M00372_Opaque-2:1 M00376_TGA1a:1 M00443_Opaque-2:1 M00635_GT-1:1 M00660_RITA-1:1 M00681_WRKY:1 M00798_MYBAS1:1 M00936_HBP-1a:1 M00952_PCF5:1
Glyma02g47330	M00660_RITA-1:8 M00372_Opaque-2:7 M00653_OCSBF-1:7 M00367_HBP-1a:6 M00369_TAF-1:6 M00376_TGA1a:6 M00943_TAF-1:6 M01065_ABZ1:6 M00182_GBP:5 M00375_TGA1b:5 M00368_CPRF-1:4 M00788_EmBP-1b:4 M00945_CPRF-2:4 M00366_EmBP-1:3 M00370_CPRF-3:3 M00371_CPRF-2:3 M00435_PIF3:3 M00441_GBF:3 M00503_ATHB-5:3 M00942_CPRF-1:3 M01057_ERF2:3 M00010_Opaque-2:2 M00700_ROM:2 M00936_HBP-1a:2 M00944_CPRF-3:2 M00948_PCF2:…
Glyma02g47380	M00182_GBP:11 M00368_CPRF-1:11 M00369_TAF-1:11 M00366_EmBP-1:10 M00375_TGA1b:10 M00376_TGA1a:10 M00441_GBF:10 M00653_OCSBF-1:10 M00367_HBP-1a:9 M00434_PIF3:9 M00435_PIF3:9 M00442_ABF:9 M00507_TRAB1:9 M00660_RITA-1:9 M00943_TAF-1:9 M01065_ABZ1:8 M00372_Opaque-2:6 M00399_ABF1:6 M00788_EmBP-1b:6 M00948_PCF2:6 M01054_bHLH66:6 M00370_CPRF-3:5 M00371_CPRF-2:5 M00400_ABF1:5 M00443_Opaque-2:5 M00654_OSBZ…
Glyma02g47560	M00700_ROM:4 M00366_EmBP-1:3 M00943_TAF-1:3 M00182_GBP:2 M00226_P:2 M00367_HBP-1a:2 M00368_CPRF-1:2 M00369_TAF-1:2 M00372_Opaque-2:2 M00374_Opaque-2:2 M00375_TGA1b:2 M00441_GBF:2 M00788_EmBP-1b:2 M00936_HBP-1a:2 M00946_TGA1b:2 M01065_ABZ1:2 M00010_Opaque-2:1 M00089_Athb-1:1 M00356_bZIP910:1 M00358_bZIP911:1 M00370_CPRF-3:1 M00371_CPRF-2:1 M00435_PIF3:1 M00681_WRKY:1 M00697_HBP-1b:1 M00798_MYBAS1:…
Glyma02g47570	M00355_PBF:3 M00503_ATHB-5:2 M00010_Opaque-2:1 M00507_TRAB1:1 M00681_WRKY:1 M00700_ROM:1 M00735_ZAP1:1 M01021_ID1:1
Glyma02g47750	M00345_GAMYB:2 M00089_Athb-1:1 M00226_P:1 M00374_Opaque-2:1 M00400_ABF1:1 M00503_ATHB-5:1 M00681_WRKY:1 M00819_Knox3:1 M00970_AtMYB-84:1
Glyma02g47890	M00798_MYBAS1:2 M01021_ID1:2 M00226_P:1 M00355_PBF:1 M00374_Opaque-2:1 M00376_TGA1a:1 M00503_ATHB-5:1 M00653_OCSBF-1:1 M00660_RITA-1:1 M00697_HBP-1b:1 M00936_HBP-1a:1 M01065_ABZ1:1
Glyma02g47900	M00226_P:4 M00368_CPRF-1:4 M00700_ROM:4 M00936_HBP-1a:4 M00943_TAF-1:4 M00948_PCF2:4 M00182_GBP:3 M00366_EmBP-1:3 M00369_TAF-1:3 M00375_TGA1b:3 M00376_TGA1a:3 M00654_OSBZ8:3 M01065_ABZ1:3 M00356_bZIP910:2 M00358_bZIP911:2 M00367_HBP-1a:2 M00374_Opaque-2:2 M00434_PIF3:2 M00435_PIF3:2 M00441_GBF:2 M00507_TRAB1:2 M00635_GT-1:2 M00653_OCSBF-1:2 M00697_HBP-1b:2 M00942_CPRF-1:2 M00946_TGA1b:2 M00952_PC…
Glyma02g47940	M00507_TRAB1:4 M00345_GAMYB:3 M00948_PCF2:3 M01057_ERF2:3 M00226_P:2 M00654_OSBZ8:2 M00681_WRKY:2 M00697_HBP-1b:2 M00700_ROM:2 M00798_MYBAS1:2 M00936_HBP-1a:2 M00970_AtMYB-84:2 M01021_ID1:2 M00434_PIF3:1 M00435_PIF3:1 M00441_GBF:1 M00443_Opaque-2:1 M00735_ZAP1:1 M00819_Knox3:1 M00943_TAF-1:1 M00952_PCF5:1 M01054_bHLH66:1
Glyma02g47960	M00441_GBF:6 M00368_CPRF-1:4 M00653_OCSBF-1:4 M00660_RITA-1:4 M00182_GBP:3 M00355_PBF:3 M00372_Opaque-2:3 M00507_TRAB1:3 M00635_GT-1:3 M00788_EmBP-1b:3 M01054_bHLH66:3 M01065_ABZ1:3 M00010_Opaque-2:2 M00089_Athb-1:2 M00366_EmBP-1:2 M00367_HBP-1a:2 M00369_TAF-1:2 M00376_TGA1a:2 M00435_PIF3:2 M00443_Opaque-2:2 M00654_OSBZ8:2 M00819_Knox3:2 M00942_CPRF-1:2 M00943_TAF-1:2 M01021_ID1:2 M00226_P:1 M003…
Glyma0317s00200	M00345_GAMYB:2 M00798_MYBAS1:2 M00226_P:1 M00355_PBF:1 M00401_ABF1:1 M00503_ATHB-5:1 M00635_GT-1:1 M00681_WRKY:1 M00700_ROM:1 M00735_ZAP1:1 M00948_PCF2:1
Glyma03g00390	M00226_P:2 M00345_GAMYB:2 M00089_Athb-1:1 M00359_bZIP911:1 M00681_WRKY:1 M00700_ROM:1 M00798_MYBAS1:1 M00819_Knox3:1 M00948_PCF2:1 M00958_ABI4:1 M00970_AtMYB-84:1 M01021_ID1:1
Glyma03g00410	M00374_Opaque-2:3 M00355_PBF:2 M00635_GT-1:2 M00226_P:1 M00345_GAMYB:1 M00441_GBF:1 M00681_WRKY:1 M00700_ROM:1 M00798_MYBAS1:1 M00819_Knox3:1 M00958_ABI4:1 M01065_ABZ1:1
Glyma03g00440	M00182_GBP:4 M00368_CPRF-1:4 M00507_TRAB1:3 M00366_EmBP-1:2 M00367_HBP-1a:2 M00369_TAF-1:2 M00375_TGA1b:2 M00376_TGA1a:2 M00441_GBF:2 M00697_HBP-1b:2 M00942_CPRF-1:2 M00943_TAF-1:2 M00946_TGA1b:2 M01021_ID1:2 M01057_ERF2:2 M01065_ABZ1:2 M00226_P:1 M00345_GAMYB:1 M00355_PBF:1 M00356_bZIP910:1 M00358_bZIP911:1 M00359_bZIP911:1 M00370_CPRF-3:1 M00371_CPRF-2:1 M00372_Opaque-2:1 M00374_Opaque-2:1 M004…
Glyma03g00790	M00368_CPRF-1:6 M00182_GBP:5 M00366_EmBP-1:5 M00367_HBP-1a:5 M00369_TAF-1:5 M00375_TGA1b:4 M00441_GBF:4 M00442_ABF:4 M00660_RITA-1:4 M00943_TAF-1:4 M00372_Opaque-2:3 M00653_OCSBF-1:3 M00788_EmBP-1b:3 M00942_CPRF-1:3 M00010_Opaque-2:2 M00370_CPRF-3:2 M00371_CPRF-2:2 M00376_TGA1a:2 M00399_ABF1:2 M00654_OSBZ8:2 M00798_MYBAS1:2 M00819_Knox3:2 M00944_CPRF-3:2 M00945_CPRF-2:2 M00946_TGA1b:2 M01055_NAC6…
Glyma03g00940	M00943_TAF-1:5 M00700_ROM:4 M00182_GBP:3 M00372_Opaque-2:3 M00375_TGA1b:3 M00376_TGA1a:3 M00441_GBF:3 M00443_Opaque-2:3 M01021_ID1:3 M01065_ABZ1:3 M00226_P:2 M00366_EmBP-1:2 M00368_CPRF-1:2 M00369_TAF-1:2 M00371_CPRF-2:2 M00435_PIF3:2 M00442_ABF:2 M00653_OCSBF-1:2 M00660_RITA-1:2 M00681_WRKY:2 M00697_HBP-1b:2 M00788_EmBP-1b:2 M00798_MYBAS1:2 M00936_HBP-1a:2 M00945_CPRF-2:2 M00355_PBF:1 M00367_HBP…
Glyma03g00970	M01054_bHLH66:3 M00653_OCSBF-1:2 M00226_P:1 M00345_GAMYB:1 M00359_bZIP911:1 M00366_EmBP-1:1 M00368_CPRF-1:1 M00370_CPRF-3:1 M00372_Opaque-2:1 M00434_PIF3:1 M00507_TRAB1:1 M00660_RITA-1:1 M00700_ROM:1 M00788_EmBP-1b:1 M00798_MYBAS1:1 M00819_Knox3:1 M00942_CPRF-1:1 M00958_ABI4:1 M01057_ERF2:1 M01065_ABZ1:1
Glyma03g01010	M00653_OCSBF-1:4 M00788_EmBP-1b:4 M00369_TAF-1:3 M00943_TAF-1:3 M00368_CPRF-1:2 M00376_TGA1a:2 M00443_Opaque-2:2 M00660_RITA-1:2 M00681_WRKY:2 M00700_ROM:2 M01021_ID1:2 M01054_bHLH66:2 M01065_ABZ1:2 M00182_GBP:1 M00226_P:1 M00345_GAMYB:1 M00366_EmBP-1:1 M00371_CPRF-2:1 M00374_Opaque-2:1 M00503_ATHB-5:1 M00507_TRAB1:1 M00635_GT-1:1 M00654_OSBZ8:1 M00735_ZAP1:1 M00819_Knox3:1 M00936_HBP-1a:1 M00945…
Glyma03g01190	M00226_P:2 M00375_TGA1b:2 M00376_TGA1a:2 M00697_HBP-1b:2 M00788_EmBP-1b:2 M00182_GBP:1 M00355_PBF:1 M00443_Opaque-2:1 M00503_ATHB-5:1 M00653_OCSBF-1:1 M00660_RITA-1:1 M00700_ROM:1 M00936_HBP-1a:1 M00948_PCF2:1 M01021_ID1:1 M01065_ABZ1:1
Glyma03g01790	M00735_ZAP1:4 M00345_GAMYB:2 M00798_MYBAS1:2 M01021_ID1:2 M01057_ERF2:2 M00503_ATHB-5:1 M00681_WRKY:1 M00700_ROM:1 M00819_Knox3:1 M01054_bHLH66:1
Glyma03g01840	M00226_P:1 M00355_PBF:1 M00441_GBF:1 M00507_TRAB1:1 M00635_GT-1:1 M00697_HBP-1b:1 M00735_ZAP1:1 M00798_MYBAS1:1 M00819_Knox3:1 M01021_ID1:1 M01057_ERF2:1
Glyma03g01960	M00368_CPRF-1:4 M00182_GBP:2 M00366_EmBP-1:2 M00367_HBP-1a:2 M00369_TAF-1:2 M00375_TGA1b:2 M00376_TGA1a:2 M00434_PIF3:2 M00441_GBF:2 M00442_ABF:2 M00507_TRAB1:2 M00654_OSBZ8:2 M00942_CPRF-1:2 M00943_TAF-1:2 M00944_CPRF-3:2 M01054_bHLH66:2 M01065_ABZ1:2 M00226_P:1 M00355_PBF:1 M00359_bZIP911:1 M00370_CPRF-3:1 M00371_CPRF-2:1 M00374_Opaque-2:1 M00399_ABF1:1 M00400_ABF1:1 M00435_PIF3:1 M00503_ATHB-5…
Glyma03g02090	M00948_PCF2:8 M00952_PCF5:6 M00798_MYBAS1:4 M00226_P:3 M00369_TAF-1:3 M00943_TAF-1:3 M01021_ID1:3 M00345_GAMYB:2 M00374_Opaque-2:2 M00376_TGA1a:2 M00435_PIF3:2 M00653_OCSBF-1:2 M00819_Knox3:2 M01054_bHLH66:2 M00089_Athb-1:1 M00355_PBF:1 M00358_bZIP911:1 M00359_bZIP911:1 M00400_ABF1:1 M00443_Opaque-2:1 M00507_TRAB1:1 M00660_RITA-1:1 M00697_HBP-1b:1 M00700_ROM:1 M00735_ZAP1:1 M00788_EmBP-1b:1 M0093…
Glyma03g02260	M00182_GBP:2 M00375_TGA1b:2 M00503_ATHB-5:2 M00697_HBP-1b:2 M00798_MYBAS1:2 M00946_TGA1b:2 M00366_EmBP-1:1 M00376_TGA1a:1 M00653_OCSBF-1:1 M00660_RITA-1:1 M00700_ROM:1 M00788_EmBP-1b:1 M00819_Knox3:1 M00936_HBP-1a:1 M00943_TAF-1:1 M01021_ID1:1 M01057_ERF2:1 M01065_ABZ1:1
Glyma03g02440	M00653_OCSBF-1:5 M00660_RITA-1:5 M00355_PBF:4 M00368_CPRF-1:4 M00376_TGA1a:4 M00366_EmBP-1:3 M00367_HBP-1a:3 M00369_TAF-1:3 M00372_Opaque-2:3 M00943_TAF-1:3 M01065_ABZ1:3 M00182_GBP:2 M00345_GAMYB:2 M00374_Opaque-2:2 M00375_TGA1b:2 M00507_TRAB1:2 M00654_OSBZ8:2 M00697_HBP-1b:2 M00788_EmBP-1b:2 M00936_HBP-1a:2 M00942_CPRF-1:2 M01054_bHLH66:2 M00226_P:1 M00370_CPRF-3:1 M00371_CPRF-2:1 M00441_GBF:1 …
Glyma03g02520	M00355_PBF:4 M00943_TAF-1:4 M00182_GBP:2 M00369_TAF-1:2 M00375_TGA1b:2 M00435_PIF3:2 M00441_GBF:2 M00700_ROM:2 M01021_ID1:2 M00089_Athb-1:1 M00226_P:1 M00345_GAMYB:1 M00366_EmBP-1:1 M00367_HBP-1a:1 M00370_CPRF-3:1 M00371_CPRF-2:1 M00374_Opaque-2:1 M00401_ABF1:1 M00442_ABF:1 M00654_OSBZ8:1 M00681_WRKY:1 M00697_HBP-1b:1 M00798_MYBAS1:1 M00944_CPRF-3:1 M00945_CPRF-2:1
Glyma03g02580	M00948_PCF2:4 M00952_PCF5:4 M00367_HBP-1a:2 M00635_GT-1:2 M00653_OCSBF-1:2 M00355_PBF:1 M00366_EmBP-1:1 M00443_Opaque-2:1 M00503_ATHB-5:1 M00681_WRKY:1 M00700_ROM:1 M00943_TAF-1:1 M00946_TGA1b:1 M00958_ABI4:1 M00970_AtMYB-84:1 M01021_ID1:1 M01054_bHLH66:1 M01057_ERF2:1 M01065_ABZ1:1
Glyma03g02720	M00798_MYBAS1:4 M00345_GAMYB:3 M00700_ROM:3 M00948_PCF2:2 M00958_ABI4:2 M00970_AtMYB-84:2 M01057_ERF2:2 M00503_ATHB-5:1 M00507_TRAB1:1 M00654_OSBZ8:1 M00681_WRKY:1 M00735_ZAP1:1 M00936_HBP-1a:1 M00943_TAF-1:1 M01021_ID1:1 M01065_ABZ1:1
Glyma03g02940	M00375_TGA1b:7 M00367_HBP-1a:6 M00943_TAF-1:6 M00182_GBP:5 M00507_TRAB1:5 M00366_EmBP-1:4 M00369_TAF-1:4 M00370_CPRF-3:4 M00654_OSBZ8:4 M00700_ROM:4 M00944_CPRF-3:4 M00371_CPRF-2:3 M00376_TGA1a:3 M00819_Knox3:3 M00946_TGA1b:3 M00948_PCF2:3 M00952_PCF5:3 M01065_ABZ1:3 M00368_CPRF-1:2 M00372_Opaque-2:2 M00441_GBF:2 M00443_Opaque-2:2 M00653_OCSBF-1:2 M00660_RITA-1:2 M00681_WRKY:2 M00942_CPRF-1:2 M00…
Glyma03g02980	M00368_CPRF-1:4 M00653_OCSBF-1:4 M01021_ID1:4 M00366_EmBP-1:3 M00507_TRAB1:3 M00660_RITA-1:3 M00788_EmBP-1b:3 M00182_GBP:2 M00345_GAMYB:2 M00367_HBP-1a:2 M00369_TAF-1:2 M00372_Opaque-2:2 M00375_TGA1b:2 M00376_TGA1a:2 M00434_PIF3:2 M00441_GBF:2 M00442_ABF:2 M00942_CPRF-1:2 M00943_TAF-1:2 M01054_bHLH66:2 M01065_ABZ1:2 M00370_CPRF-3:1 M00371_CPRF-2:1 M00374_Opaque-2:1 M00399_ABF1:1 M00635_GT-1:1 M00…
Glyma03g03090	M00375_TGA1b:3 M00943_TAF-1:3 M00182_GBP:2 M00226_P:2 M00345_GAMYB:2 M00367_HBP-1a:2 M00369_TAF-1:2 M00372_Opaque-2:2 M00374_Opaque-2:2 M00376_TGA1a:2 M00443_Opaque-2:2 M00700_ROM:2 M00798_MYBAS1:2 M00819_Knox3:2 M00936_HBP-1a:2 M00359_bZIP911:1 M00366_EmBP-1:1 M00370_CPRF-3:1 M00371_CPRF-2:1 M00503_ATHB-5:1 M00653_OCSBF-1:1 M00660_RITA-1:1 M00697_HBP-1b:1 M00735_ZAP1:1 M00944_CPRF-3:1 M00945_CPR…
Glyma03g03460	M00372_Opaque-2:2 M00507_TRAB1:2 M00697_HBP-1b:2 M00936_HBP-1a:2 M01021_ID1:2 M01057_ERF2:2 M01065_ABZ1:2 M00182_GBP:1 M00226_P:1 M00345_GAMYB:1 M00355_PBF:1 M00356_bZIP910:1 M00359_bZIP911:1 M00369_TAF-1:1 M00371_CPRF-2:1 M00375_TGA1b:1 M00401_ABF1:1 M00653_OCSBF-1:1 M00660_RITA-1:1 M00700_ROM:1 M00735_ZAP1:1 M00798_MYBAS1:1 M00948_PCF2:1 M00952_PCF5:1
Glyma03g03480	M00355_PBF:3 M01021_ID1:3 M00226_P:2 M00374_Opaque-2:2 M00507_TRAB1:1 M00635_GT-1:1 M00681_WRKY:1 M00697_HBP-1b:1 M00700_ROM:1 M00936_HBP-1a:1 M01055_NAC69-1:1
Glyma03g04000	M00010_Opaque-2:3 M00182_GBP:2 M00345_GAMYB:2 M00434_PIF3:2 M00503_ATHB-5:2 M00660_RITA-1:2 M00788_EmBP-1b:2 M01054_bHLH66:2 M00089_Athb-1:1 M00226_P:1 M00366_EmBP-1:1 M00372_Opaque-2:1 M00374_Opaque-2:1 M00507_TRAB1:1 M00653_OCSBF-1:1 M00654_OSBZ8:1 M00798_MYBAS1:1 M00942_CPRF-1:1 M00943_TAF-1:1 M01021_ID1:1 M01057_ERF2:1
Glyma03g04350	M00226_P:2 M00819_Knox3:2 M00948_PCF2:2 M00952_PCF5:2 M01021_ID1:2 M00089_Athb-1:1 M00345_GAMYB:1 M00635_GT-1:1 M00654_OSBZ8:1 M00681_WRKY:1
Glyma03g04440	M00798_MYBAS1:3 M00503_ATHB-5:2 M00089_Athb-1:1 M00226_P:1 M00345_GAMYB:1 M00355_PBF:1 M00368_CPRF-1:1 M00374_Opaque-2:1 M00735_ZAP1:1 M00936_HBP-1a:1 M00942_CPRF-1:1 M00970_AtMYB-84:1
Glyma03g04450	M00226_P:2 M00503_ATHB-5:2 M00798_MYBAS1:2 M01021_ID1:2 M00345_GAMYB:1 M00355_PBF:1 M00374_Opaque-2:1 M00443_Opaque-2:1 M00697_HBP-1b:1 M00788_EmBP-1b:1 M00819_Knox3:1 M00948_PCF2:1 M00952_PCF5:1
Glyma03g04750	M00368_CPRF-1:4 M00369_TAF-1:4 M00375_TGA1b:4 M00443_Opaque-2:4 M00653_OCSBF-1:4 M00660_RITA-1:4 M00798_MYBAS1:4 M00943_TAF-1:4 M00345_GAMYB:3 M00366_EmBP-1:3 M00367_HBP-1a:3 M00507_TRAB1:3 M00226_P:2 M00370_CPRF-3:2 M00371_CPRF-2:2 M00372_Opaque-2:2 M00376_TGA1a:2 M00697_HBP-1b:2 M00788_EmBP-1b:2 M00936_HBP-1a:2 M00942_CPRF-1:2 M00944_CPRF-3:2 M00945_CPRF-2:2 M00946_TGA1b:2 M00182_GBP:1 M00374_O…
Glyma03g04880	M00700_ROM:3 M00010_Opaque-2:2 M00635_GT-1:2 M01054_bHLH66:2 M00359_bZIP911:1 M00366_EmBP-1:1 M00374_Opaque-2:1 M00507_TRAB1:1 M00735_ZAP1:1 M00788_EmBP-1b:1 M00798_MYBAS1:1 M00942_CPRF-1:1 M01057_ERF2:1
Glyma03g04990	M00182_GBP:5 M00369_TAF-1:4 M00375_TGA1b:4 M00441_GBF:4 M01054_bHLH66:4 M00367_HBP-1a:3 M00434_PIF3:3 M00435_PIF3:3 M00507_TRAB1:3 M00700_ROM:3 M00943_TAF-1:3 M00356_bZIP910:2 M00358_bZIP911:2 M00366_EmBP-1:2 M00372_Opaque-2:2 M00374_Opaque-2:2 M00376_TGA1a:2 M00442_ABF:2 M00653_OCSBF-1:2 M00654_OSBZ8:2 M00660_RITA-1:2 M00819_Knox3:2 M00936_HBP-1a:2 M00945_CPRF-2:2 M00946_TGA1b:2 M01065_ABZ1:2 M0…
Glyma03g05010	M00507_TRAB1:13 M00182_GBP:9 M00654_OSBZ8:9 M00367_HBP-1a:7 M00943_TAF-1:7 M00958_ABI4:7 M01057_ERF2:7 M00369_TAF-1:5 M00442_ABF:5 M00375_TGA1b:4 M00401_ABF1:4 M00434_PIF3:4 M00798_MYBAS1:4 M00819_Knox3:4 M00936_HBP-1a:4 M00948_PCF2:4 M00368_CPRF-1:3 M00370_CPRF-3:3 M00400_ABF1:3 M00435_PIF3:3 M00441_GBF:3 M00697_HBP-1b:3 M00700_ROM:3 M00942_CPRF-1:3 M00946_TGA1b:3 M01065_ABZ1:3 M00374_Opaque-2:2…
Glyma03g05020	M01021_ID1:4 M00182_GBP:2 M00355_PBF:2 M00366_EmBP-1:2 M00367_HBP-1a:2 M00368_CPRF-1:2 M00369_TAF-1:2 M00372_Opaque-2:2 M00375_TGA1b:2 M00376_TGA1a:2 M00435_PIF3:2 M00441_GBF:2 M00503_ATHB-5:2 M00507_TRAB1:2 M00660_RITA-1:2 M00788_EmBP-1b:2 M00936_HBP-1a:2 M00943_TAF-1:2 M01054_bHLH66:2 M00345_GAMYB:1 M00370_CPRF-3:1 M00371_CPRF-2:1 M00681_WRKY:1 M00798_MYBAS1:1 M00942_CPRF-1:1 M00944_CPRF-3:1 M0…
Glyma03g05190	M01021_ID1:3 M01054_bHLH66:3 M00182_GBP:2 M00367_HBP-1a:2 M00369_TAF-1:2 M00372_Opaque-2:2 M00375_TGA1b:2 M00376_TGA1a:2 M00443_Opaque-2:2 M00653_OCSBF-1:2 M00654_OSBZ8:2 M00660_RITA-1:2 M00681_WRKY:2 M00700_ROM:2 M00788_EmBP-1b:2 M00936_HBP-1a:2 M00943_TAF-1:2 M00010_Opaque-2:1 M00366_EmBP-1:1 M00368_CPRF-1:1 M00370_CPRF-3:1 M00371_CPRF-2:1 M00374_Opaque-2:1 M00434_PIF3:1 M00819_Knox3:1 M00944_C…
Glyma03g05220	M00355_PBF:2 M00366_EmBP-1:2 M00367_HBP-1a:2 M00368_CPRF-1:2 M00369_TAF-1:2 M00372_Opaque-2:2 M00375_TGA1b:2 M00376_TGA1a:2 M00435_PIF3:2 M00635_GT-1:2 M00653_OCSBF-1:2 M00681_WRKY:2 M00943_TAF-1:2 M00948_PCF2:2 M01054_bHLH66:2 M00182_GBP:1 M00345_GAMYB:1 M00370_CPRF-3:1 M00371_CPRF-2:1 M00434_PIF3:1 M00507_TRAB1:1 M00654_OSBZ8:1 M00660_RITA-1:1 M00788_EmBP-1b:1 M00942_CPRF-1:1 M00944_CPRF-3:1 M0…
Glyma03g05230	M01054_bHLH66:3 M00355_PBF:2 M00369_TAF-1:2 M00681_WRKY:2 M00089_Athb-1:1 M00182_GBP:1 M00367_HBP-1a:1 M00370_CPRF-3:1 M00371_CPRF-2:1 M00374_Opaque-2:1 M00375_TGA1b:1 M00443_Opaque-2:1 M00635_GT-1:1 M00653_OCSBF-1:1 M00788_EmBP-1b:1 M00943_TAF-1:1 M00945_CPRF-2:1 M00946_TGA1b:1 M01021_ID1:1
Glyma03g05240	M00226_P:5 M00654_OSBZ8:5 M00943_TAF-1:5 M00367_HBP-1a:4 M00369_TAF-1:4 M00372_Opaque-2:4 M00507_TRAB1:4 M00182_GBP:3 M00345_GAMYB:3 M00697_HBP-1b:3 M00936_HBP-1a:3 M00368_CPRF-1:2 M00370_CPRF-3:2 M00371_CPRF-2:2 M00374_Opaque-2:2 M00375_TGA1b:2 M00376_TGA1a:2 M00441_GBF:2 M00443_Opaque-2:2 M00653_OCSBF-1:2 M00660_RITA-1:2 M00700_ROM:2 M00788_EmBP-1b:2 M00944_CPRF-3:2 M00945_CPRF-2:2 M00948_PCF2:…
Glyma03g06360	M00503_ATHB-5:3 M00355_PBF:2 M00948_PCF2:2 M00226_P:1 M00345_GAMYB:1 M00374_Opaque-2:1 M00443_Opaque-2:1 M00798_MYBAS1:1 M00819_Knox3:1 M01021_ID1:1 M01057_ERF2:1
Glyma03g06580	M00503_ATHB-5:2 M01021_ID1:2 M01065_ABZ1:2 M00089_Athb-1:1 M00374_Opaque-2:1 M00653_OCSBF-1:1 M00681_WRKY:1 M00697_HBP-1b:1 M00819_Knox3:1 M00936_HBP-1a:1 M00948_PCF2:1
Glyma03g06780	M00375_TGA1b:7 M00507_TRAB1:5 M00936_HBP-1a:5 M00182_GBP:4 M00367_HBP-1a:4 M00368_CPRF-1:4 M00369_TAF-1:4 M00372_Opaque-2:4 M00376_TGA1a:4 M00441_GBF:4 M00653_OCSBF-1:4 M00654_OSBZ8:4 M00660_RITA-1:4 M00943_TAF-1:4 M00366_EmBP-1:3 M00370_CPRF-3:3 M00434_PIF3:3 M00442_ABF:3 M00697_HBP-1b:3 M00819_Knox3:3 M00944_CPRF-3:3 M00946_TGA1b:3 M01065_ABZ1:3 M00371_CPRF-2:2 M00399_ABF1:2 M00400_ABF1:2 M0043…
Glyma03g07030	M00369_TAF-1:5 M00653_OCSBF-1:5 M00943_TAF-1:5 M00367_HBP-1a:4 M00368_CPRF-1:4 M00372_Opaque-2:4 M00660_RITA-1:4 M00788_EmBP-1b:4 M01054_bHLH66:4 M00182_GBP:3 M00366_EmBP-1:3 M00441_GBF:3 M00370_CPRF-3:2 M00371_CPRF-2:2 M00376_TGA1a:2 M00434_PIF3:2 M00443_Opaque-2:2 M00507_TRAB1:2 M00942_CPRF-1:2 M00944_CPRF-3:2 M00945_CPRF-2:2 M01065_ABZ1:2 M00375_TGA1b:1 M00399_ABF1:1 M00435_PIF3:1 M00442_ABF:1…
Glyma03g07460	M01054_bHLH66:6 M00443_Opaque-2:3 M00654_OSBZ8:3 M00948_PCF2:3 M00182_GBP:2 M00369_TAF-1:2 M00372_Opaque-2:2 M00374_Opaque-2:2 M00376_TGA1a:2 M00507_TRAB1:2 M00653_OCSBF-1:2 M00660_RITA-1:2 M00700_ROM:2 M00788_EmBP-1b:2 M00936_HBP-1a:2 M00943_TAF-1:2 M00010_Opaque-2:1 M00089_Athb-1:1 M00226_P:1 M00356_bZIP910:1 M00358_bZIP911:1 M00359_bZIP911:1 M00366_EmBP-1:1 M00367_HBP-1a:1 M00368_CPRF-1:1 M003…
Glyma03g07520	M00355_PBF:2 M00374_Opaque-2:2 M00681_WRKY:2 M01021_ID1:2 M00010_Opaque-2:1 M00226_P:1 M00441_GBF:1 M00507_TRAB1:1 M00635_GT-1:1 M00654_OSBZ8:1 M00700_ROM:1 M00798_MYBAS1:1 M00936_HBP-1a:1 M01065_ABZ1:1
Glyma03g07680	M00375_TGA1b:7 M00376_TGA1a:6 M00943_TAF-1:5 M00653_OCSBF-1:4 M00948_PCF2:4 M00182_GBP:3 M00369_TAF-1:3 M00372_Opaque-2:3 M00441_GBF:3 M00660_RITA-1:3 M01057_ERF2:3 M00355_PBF:2 M00366_EmBP-1:2 M00367_HBP-1a:2 M00368_CPRF-1:2 M00370_CPRF-3:2 M00371_CPRF-2:2 M00434_PIF3:2 M00507_TRAB1:2 M00654_OSBZ8:2 M00788_EmBP-1b:2 M00819_Knox3:2 M00936_HBP-1a:2 M00944_CPRF-3:2 M00945_CPRF-2:2 M00946_TGA1b:2 M0…
Glyma03g09050	M00952_PCF5:5 M00441_GBF:4 M00366_EmBP-1:3 M00368_CPRF-1:3 M00372_Opaque-2:3 M00943_TAF-1:3 M00367_HBP-1a:2 M00369_TAF-1:2 M00503_ATHB-5:2 M00654_OSBZ8:2 M00700_ROM:2 M00798_MYBAS1:2 M00948_PCF2:2 M00010_Opaque-2:1 M00182_GBP:1 M00226_P:1 M00345_GAMYB:1 M00355_PBF:1 M00370_CPRF-3:1 M00435_PIF3:1 M00442_ABF:1 M00443_Opaque-2:1 M00653_OCSBF-1:1 M00819_Knox3:1 M00942_CPRF-1:1 M00944_CPRF-3:1
Glyma03g09880	M00368_CPRF-1:2 M00443_Opaque-2:2 M00503_ATHB-5:2 M00819_Knox3:2 M00010_Opaque-2:1 M00089_Athb-1:1 M00345_GAMYB:1 M00355_PBF:1 M00369_TAF-1:1 M00376_TGA1a:1 M00399_ABF1:1 M00798_MYBAS1:1 M00936_HBP-1a:1 M00942_CPRF-1:1 M00943_TAF-1:1 M01021_ID1:1 M01065_ABZ1:1
Glyma03g11680	M00369_TAF-1:3 M00653_OCSBF-1:3 M00660_RITA-1:3 M00943_TAF-1:3 M00182_GBP:2 M00226_P:2 M00372_Opaque-2:2 M00374_Opaque-2:2 M00376_TGA1a:2 M00443_Opaque-2:2 M00503_ATHB-5:2 M00700_ROM:2 M00788_EmBP-1b:2 M00944_CPRF-3:2 M00945_CPRF-2:2 M01054_bHLH66:2 M01057_ERF2:2 M00355_PBF:1 M00356_bZIP910:1 M00358_bZIP911:1 M00359_bZIP911:1 M00366_EmBP-1:1 M00367_HBP-1a:1 M00370_CPRF-3:1 M00371_CPRF-2:1 M00507_…
Glyma03g11990	M00345_GAMYB:3 M00936_HBP-1a:3 M00355_PBF:2 M00367_HBP-1a:2 M00369_TAF-1:2 M00372_Opaque-2:2 M00375_TGA1b:2 M00376_TGA1a:2 M00660_RITA-1:2 M00697_HBP-1b:2 M00798_MYBAS1:2 M01021_ID1:2 M00182_GBP:1 M00226_P:1 M00370_CPRF-3:1 M00371_CPRF-2:1 M00374_Opaque-2:1 M00401_ABF1:1 M00653_OCSBF-1:1 M00654_OSBZ8:1 M00681_WRKY:1 M00819_Knox3:1 M00943_TAF-1:1 M00944_CPRF-3:1 M00945_CPRF-2:1 M00946_TGA1b:1
Glyma03g12070	M00345_GAMYB:3 M01065_ABZ1:3 M00226_P:2 M00355_PBF:2 M00374_Opaque-2:2 M00654_OSBZ8:2 M00700_ROM:2 M00970_AtMYB-84:2 M00356_bZIP910:1 M00358_bZIP911:1 M00359_bZIP911:1 M00372_Opaque-2:1 M00441_GBF:1 M00507_TRAB1:1 M00653_OCSBF-1:1 M00660_RITA-1:1 M00788_EmBP-1b:1 M00798_MYBAS1:1 M00942_CPRF-1:1
Glyma03g12080	M00653_OCSBF-1:3 M00368_CPRF-1:2 M00635_GT-1:2 M00182_GBP:1 M00355_PBF:1 M00399_ABF1:1 M00441_GBF:1 M00681_WRKY:1 M00697_HBP-1b:1 M00788_EmBP-1b:1 M00819_Knox3:1 M00936_HBP-1a:1 M00942_CPRF-1:1 M00943_TAF-1:1 M01021_ID1:1
Glyma03g12180	M00635_GT-1:3 M00355_PBF:2 M00369_TAF-1:2 M00372_Opaque-2:2 M00375_TGA1b:2 M00376_TGA1a:2 M00653_OCSBF-1:2 M00660_RITA-1:2 M00788_EmBP-1b:2 M00943_TAF-1:2 M01054_bHLH66:2 M00367_HBP-1a:1 M00370_CPRF-3:1 M00371_CPRF-2:1 M00681_WRKY:1 M00700_ROM:1 M00798_MYBAS1:1 M00936_HBP-1a:1 M00944_CPRF-3:1 M00945_CPRF-2:1 M00946_TGA1b:1 M01021_ID1:1
Glyma03g12230	M01057_ERF2:4 M00010_Opaque-2:2 M00089_Athb-1:1 M00182_GBP:1 M00226_P:1 M00345_GAMYB:1 M00355_PBF:1 M00374_Opaque-2:1 M00400_ABF1:1 M00401_ABF1:1 M00434_PIF3:1 M00435_PIF3:1 M00443_Opaque-2:1 M00503_ATHB-5:1 M00653_OCSBF-1:1 M00681_WRKY:1 M00788_EmBP-1b:1 M00819_Knox3:1 M00948_PCF2:1 M00952_PCF5:1 M00958_ABI4:1 M01021_ID1:1 M01054_bHLH66:1 M01065_ABZ1:1
Glyma03g14210	M00943_TAF-1:5 M00182_GBP:4 M00367_HBP-1a:4 M00368_CPRF-1:4 M00369_TAF-1:4 M00376_TGA1a:4 M00434_PIF3:4 M00441_GBF:4 M00660_RITA-1:4 M00359_bZIP911:3 M00366_EmBP-1:3 M00372_Opaque-2:3 M00653_OCSBF-1:3 M01054_bHLH66:3 M01065_ABZ1:3 M00355_PBF:2 M00370_CPRF-3:2 M00371_CPRF-2:2 M00375_TGA1b:2 M00507_TRAB1:2 M00635_GT-1:2 M00700_ROM:2 M00788_EmBP-1b:2 M00936_HBP-1a:2 M00942_CPRF-1:2 M00944_CPRF-3:2 M…
Glyma03g14450	M00374_Opaque-2:4 M00798_MYBAS1:3 M00345_GAMYB:2 M00358_bZIP911:1 M00635_GT-1:1 M00681_WRKY:1 M00819_Knox3:1 M00958_ABI4:1 M01055_NAC69-1:1
Glyma03g15130	M00368_CPRF-1:3 M00507_TRAB1:3 M00355_PBF:2 M00653_OCSBF-1:2 M00681_WRKY:2 M00700_ROM:2 M00788_EmBP-1b:2 M00942_CPRF-1:2 M00345_GAMYB:1 M00359_bZIP911:1 M00374_Opaque-2:1 M00441_GBF:1 M00503_ATHB-5:1 M00635_GT-1:1 M00654_OSBZ8:1 M00660_RITA-1:1 M00697_HBP-1b:1 M00798_MYBAS1:1 M00936_HBP-1a:1 M00945_CPRF-2:1 M00948_PCF2:1 M01054_bHLH66:1 M01065_ABZ1:1
Glyma03g16620	M00345_GAMYB:2 M00355_PBF:2 M00503_ATHB-5:2 M00010_Opaque-2:1 M00226_P:1 M00507_TRAB1:1 M00700_ROM:1 M00735_ZAP1:1 M00819_Knox3:1 M00952_PCF5:1 M00970_AtMYB-84:1 M01021_ID1:1
Glyma03g17870	M01021_ID1:4 M00441_GBF:2 M00700_ROM:2 M00819_Knox3:2 M00089_Athb-1:1 M00345_GAMYB:1 M00355_PBF:1 M00359_bZIP911:1 M00372_Opaque-2:1 M00374_Opaque-2:1 M00400_ABF1:1 M00401_ABF1:1 M00503_ATHB-5:1 M00635_GT-1:1 M00798_MYBAS1:1 M00936_HBP-1a:1 M00958_ABI4:1
Glyma03g18990	M00952_PCF5:4 M00948_PCF2:3 M00345_GAMYB:2 M00653_OCSBF-1:2 M00798_MYBAS1:2 M01021_ID1:2 M00089_Athb-1:1 M00374_Opaque-2:1 M00443_Opaque-2:1 M00507_TRAB1:1 M00635_GT-1:1 M00654_OSBZ8:1 M00660_RITA-1:1 M00681_WRKY:1 M00697_HBP-1b:1 M00788_EmBP-1b:1 M00958_ABI4:1 M01057_ERF2:1
Glyma03g19880	M01021_ID1:3 M01054_bHLH66:3 M00368_CPRF-1:2 M00374_Opaque-2:2 M00507_TRAB1:2 M00182_GBP:1 M00226_P:1 M00355_PBF:1 M00434_PIF3:1 M00435_PIF3:1 M00681_WRKY:1 M00788_EmBP-1b:1 M00942_CPRF-1:1 M01065_ABZ1:1
Glyma03g20160	M00375_TGA1b:5 M00507_TRAB1:3 M00697_HBP-1b:3 M00936_HBP-1a:3 M00376_TGA1a:2 M00660_RITA-1:2 M01021_ID1:2 M00010_Opaque-2:1 M00089_Athb-1:1 M00182_GBP:1 M00226_P:1 M00355_PBF:1 M00358_bZIP911:1 M00367_HBP-1a:1 M00369_TAF-1:1 M00370_CPRF-3:1 M00371_CPRF-2:1 M00372_Opaque-2:1 M00374_Opaque-2:1 M00653_OCSBF-1:1 M00681_WRKY:1 M00700_ROM:1 M00943_TAF-1:1 M00946_TGA1b:1 M01055_NAC69-1:1 M01057_ERF2:1 M…
Glyma03g21540	M00798_MYBAS1:6 M00507_TRAB1:4 M00819_Knox3:4 M00948_PCF2:4 M01065_ABZ1:4 M00681_WRKY:3 M00700_ROM:3 M00970_AtMYB-84:3 M00010_Opaque-2:2 M00226_P:2 M00374_Opaque-2:2 M00654_OSBZ8:2 M00943_TAF-1:2 M01054_bHLH66:2 M01057_ERF2:2 M00358_bZIP911:1 M00366_EmBP-1:1 M00369_TAF-1:1 M00370_CPRF-3:1 M00375_TGA1b:1 M00376_TGA1a:1 M00401_ABF1:1 M00443_Opaque-2:1 M00653_OCSBF-1:1 M00697_HBP-1b:1 M00936_HBP-1a:…
Glyma03g23770	M00503_ATHB-5:3 M01065_ABZ1:3 M00355_PBF:2 M00376_TGA1a:2 M00507_TRAB1:2 M00653_OCSBF-1:2 M00660_RITA-1:2 M00681_WRKY:2 M00948_PCF2:2 M00958_ABI4:2 M00226_P:1 M00371_CPRF-2:1 M00372_Opaque-2:1 M00700_ROM:1 M00735_ZAP1:1 M00788_EmBP-1b:1 M00945_CPRF-2:1 M01054_bHLH66:1
Glyma03g23960	M00182_GBP:4 M00368_CPRF-1:4 M00376_TGA1a:4 M00943_TAF-1:4 M00367_HBP-1a:3 M00369_TAF-1:3 M00443_Opaque-2:3 M00660_RITA-1:3 M00788_EmBP-1b:3 M01057_ERF2:3 M00366_EmBP-1:2 M00370_CPRF-3:2 M00371_CPRF-2:2 M00372_Opaque-2:2 M00375_TGA1b:2 M00441_GBF:2 M00507_TRAB1:2 M00635_GT-1:2 M00654_OSBZ8:2 M00697_HBP-1b:2 M00700_ROM:2 M00819_Knox3:2 M00936_HBP-1a:2 M00942_CPRF-1:2 M00944_CPRF-3:2 M00946_TGA1b:2…
Glyma03g24020	M00375_TGA1b:3 M00654_OSBZ8:3 M00681_WRKY:3 M00948_PCF2:3 M00182_GBP:2 M00372_Opaque-2:2 M00376_TGA1a:2 M00788_EmBP-1b:2 M00936_HBP-1a:2 M01065_ABZ1:2 M00089_Athb-1:1 M00366_EmBP-1:1 M00371_CPRF-2:1 M00374_Opaque-2:1 M00442_ABF:1 M00503_ATHB-5:1 M00507_TRAB1:1 M00697_HBP-1b:1 M00819_Knox3:1 M00943_TAF-1:1 M00952_PCF5:1 M01021_ID1:1 M01055_NAC69-1:1
Glyma03g24050	M00376_TGA1a:4 M00374_Opaque-2:3 M00653_OCSBF-1:3 M00798_MYBAS1:3 M00182_GBP:2 M00367_HBP-1a:2 M00368_CPRF-1:2 M00369_TAF-1:2 M00372_Opaque-2:2 M00441_GBF:2 M00443_Opaque-2:2 M00503_ATHB-5:2 M00681_WRKY:2 M00943_TAF-1:2 M00010_Opaque-2:1 M00355_PBF:1 M00366_EmBP-1:1 M00370_CPRF-3:1 M00371_CPRF-2:1 M00434_PIF3:1 M00435_PIF3:1 M00654_OSBZ8:1 M00660_RITA-1:1 M00942_CPRF-1:1 M00944_CPRF-3:1 M00945_CP…
Glyma03g24060	M01065_ABZ1:4 M00345_GAMYB:3 M00376_TGA1a:3 M00681_WRKY:3 M00798_MYBAS1:3 M00226_P:1 M00507_TRAB1:1 M00654_OSBZ8:1 M00942_CPRF-1:1 M00948_PCF2:1 M01021_ID1:1
Glyma03g24120	M01021_ID1:4 M00345_GAMYB:3 M00182_GBP:2 M00226_P:2 M00355_PBF:2 M00359_bZIP911:2 M00366_EmBP-1:2 M00367_HBP-1a:2 M00368_CPRF-1:2 M00369_TAF-1:2 M00372_Opaque-2:2 M00375_TGA1b:2 M00376_TGA1a:2 M00441_GBF:2 M00798_MYBAS1:2 M00819_Knox3:2 M00936_HBP-1a:2 M00943_TAF-1:2 M00371_CPRF-2:1 M00374_Opaque-2:1 M00401_ABF1:1 M00503_ATHB-5:1 M00635_GT-1:1 M00654_OSBZ8:1 M00660_RITA-1:1 M00681_WRKY:1 M00700_R…
Glyma03g24300	M00367_HBP-1a:4 M00372_Opaque-2:4 M00376_TGA1a:4 M00369_TAF-1:3 M00375_TGA1b:3 M00948_PCF2:3 M00182_GBP:2 M00370_CPRF-3:2 M00371_CPRF-2:2 M00653_OCSBF-1:2 M00654_OSBZ8:2 M00660_RITA-1:2 M00819_Knox3:2 M00943_TAF-1:2 M00944_CPRF-3:2 M00945_CPRF-2:2 M00946_TGA1b:2 M01054_bHLH66:2 M00366_EmBP-1:1 M00374_Opaque-2:1 M00434_PIF3:1 M00443_Opaque-2:1 M00681_WRKY:1 M00788_EmBP-1b:1 M00936_HBP-1a:1 M00942_…
Glyma03g24880	M00372_Opaque-2:6 M00660_RITA-1:5 M00819_Knox3:5 M00943_TAF-1:5 M00182_GBP:4 M00369_TAF-1:4 M00355_PBF:3 M00367_HBP-1a:3 M00375_TGA1b:3 M00443_Opaque-2:3 M00653_OCSBF-1:3 M00700_ROM:3 M00788_EmBP-1b:3 M00370_CPRF-3:2 M00371_CPRF-2:2 M00374_Opaque-2:2 M00376_TGA1a:2 M00434_PIF3:2 M00507_TRAB1:2 M00654_OSBZ8:2 M00798_MYBAS1:2 M00936_HBP-1a:2 M00944_CPRF-3:2 M00945_CPRF-2:2 M00946_TGA1b:2 M00948_PCF…
Glyma03g25280	M00089_Athb-1:2 M00368_CPRF-1:2 M00375_TGA1b:2 M00376_TGA1a:2 M00503_ATHB-5:2 M00653_OCSBF-1:2 M00660_RITA-1:2 M01021_ID1:2 M00010_Opaque-2:1 M00345_GAMYB:1 M00359_bZIP911:1 M00367_HBP-1a:1 M00369_TAF-1:1 M00443_Opaque-2:1 M00507_TRAB1:1 M00654_OSBZ8:1 M00697_HBP-1b:1 M00700_ROM:1 M00798_MYBAS1:1 M00942_CPRF-1:1 M00943_TAF-1:1 M00946_TGA1b:1 M01055_NAC69-1:1 M01065_ABZ1:1
Glyma03g25650	M00798_MYBAS1:3 M00375_TGA1b:2 M01057_ERF2:2 M00367_HBP-1a:1 M00370_CPRF-3:1 M00374_Opaque-2:1 M00503_ATHB-5:1 M00735_ZAP1:1 M00819_Knox3:1 M00946_TGA1b:1 M01021_ID1:1
Glyma03g26310	M00376_TGA1a:6 M00441_GBF:6 M00943_TAF-1:6 M00653_OCSBF-1:5 M01065_ABZ1:5 M00182_GBP:4 M00367_HBP-1a:4 M00375_TGA1b:4 M00660_RITA-1:4 M01054_bHLH66:4 M00355_PBF:3 M00368_CPRF-1:3 M00369_TAF-1:3 M00370_CPRF-3:3 M00372_Opaque-2:3 M00507_TRAB1:3 M00700_ROM:3 M00788_EmBP-1b:3 M00936_HBP-1a:3 M00942_CPRF-1:3 M00944_CPRF-3:3 M00366_EmBP-1:2 M00371_CPRF-2:2 M00435_PIF3:2 M00442_ABF:2 M00697_HBP-1b:2 M00…
Glyma03g26530	M01054_bHLH66:5 M00369_TAF-1:3 M00660_RITA-1:3 M00943_TAF-1:3 M00182_GBP:2 M00367_HBP-1a:2 M00372_Opaque-2:2 M00375_TGA1b:2 M00376_TGA1a:2 M00443_Opaque-2:2 M00653_OCSBF-1:2 M00788_EmBP-1b:2 M00946_TGA1b:2 M00089_Athb-1:1 M00226_P:1 M00355_PBF:1 M00366_EmBP-1:1 M00370_CPRF-3:1 M00371_CPRF-2:1 M00374_Opaque-2:1 M00507_TRAB1:1 M00635_GT-1:1 M00654_OSBZ8:1 M00697_HBP-1b:1 M00819_Knox3:1 M00944_CPRF-…
Glyma03g26590	M00653_OCSBF-1:5 M00372_Opaque-2:4 M00441_GBF:4 M00660_RITA-1:4 M00936_HBP-1a:4 M00226_P:3 M00366_EmBP-1:3 M00376_TGA1a:3 M00700_ROM:3 M00788_EmBP-1b:3 M00943_TAF-1:3 M00010_Opaque-2:2 M00182_GBP:2 M00355_PBF:2 M00367_HBP-1a:2 M00368_CPRF-1:2 M00369_TAF-1:2 M00371_CPRF-2:2 M00374_Opaque-2:2 M00375_TGA1b:2 M00503_ATHB-5:2 M00507_TRAB1:2 M00697_HBP-1b:2 M00942_CPRF-1:2 M00945_CPRF-2:2 M01021_ID1:2 …
Glyma03g26760	M01021_ID1:4 M00345_GAMYB:3 M00226_P:2 M00089_Athb-1:1 M00355_PBF:1 M00503_ATHB-5:1 M00635_GT-1:1 M00681_WRKY:1 M00700_ROM:1 M00819_Knox3:1 M00936_HBP-1a:1 M00970_AtMYB-84:1
Glyma03g27560	M00376_TGA1a:6 M00367_HBP-1a:4 M00375_TGA1b:4 M00936_HBP-1a:4 M00369_TAF-1:3 M00507_TRAB1:3 M00654_OSBZ8:3 M00700_ROM:3 M00798_MYBAS1:3 M00943_TAF-1:3 M01065_ABZ1:3 M00182_GBP:2 M00226_P:2 M00345_GAMYB:2 M00355_PBF:2 M00366_EmBP-1:2 M00368_CPRF-1:2 M00370_CPRF-3:2 M00371_CPRF-2:2 M00399_ABF1:2 M00441_GBF:2 M00442_ABF:2 M00697_HBP-1b:2 M00944_CPRF-3:2 M00945_CPRF-2:2 M00946_TGA1b:2 M01057_ERF2:2 M…
Glyma03g27840	M00443_Opaque-2:3 M01021_ID1:3 M00366_EmBP-1:2 M00368_CPRF-1:2 M00372_Opaque-2:2 M00010_Opaque-2:1 M00089_Athb-1:1 M00345_GAMYB:1 M00355_PBF:1 M00507_TRAB1:1 M00681_WRKY:1 M00697_HBP-1b:1 M00798_MYBAS1:1 M00819_Knox3:1 M00942_CPRF-1:1 M00943_TAF-1:1 M01055_NAC69-1:1
Glyma03g28050	M00368_CPRF-1:2 M00441_GBF:2 M00355_PBF:1 M00443_Opaque-2:1 M00697_HBP-1b:1 M00700_ROM:1 M00798_MYBAS1:1 M00943_TAF-1:1 M00952_PCF5:1 M01021_ID1:1
Glyma03g28110	M00089_Athb-1:2 M00226_P:2 M00503_ATHB-5:2 M01021_ID1:2 M00345_GAMYB:1 M00355_PBF:1 M00681_WRKY:1 M00697_HBP-1b:1 M00798_MYBAS1:1 M00819_Knox3:1 M00948_PCF2:1 M00952_PCF5:1
Glyma03g28470	M00798_MYBAS1:4 M00345_GAMYB:3 M00368_CPRF-1:3 M00943_TAF-1:3 M00226_P:2 M00367_HBP-1a:2 M00369_TAF-1:2 M00372_Opaque-2:2 M00441_GBF:2 M00697_HBP-1b:2 M00936_HBP-1a:2 M00942_CPRF-1:2 M00010_Opaque-2:1 M00182_GBP:1 M00366_EmBP-1:1 M00370_CPRF-3:1 M00371_CPRF-2:1 M00435_PIF3:1 M00507_TRAB1:1 M00700_ROM:1 M00735_ZAP1:1 M00788_EmBP-1b:1 M00819_Knox3:1 M00944_CPRF-3:1 M00945_CPRF-2:1 M00948_PCF2:1 M00…
Glyma03g28600	M00936_HBP-1a:3 M00943_TAF-1:3 M00948_PCF2:3 M01057_ERF2:3 M00182_GBP:2 M00355_PBF:2 M00368_CPRF-1:2 M00375_TGA1b:2 M00441_GBF:2 M00507_TRAB1:2 M00942_CPRF-1:2 M00946_TGA1b:2 M01021_ID1:2 M01065_ABZ1:2 M00226_P:1 M00345_GAMYB:1 M00369_TAF-1:1 M00370_CPRF-3:1 M00371_CPRF-2:1 M00374_Opaque-2:1 M00443_Opaque-2:1 M00635_GT-1:1 M00681_WRKY:1 M00700_ROM:1 M00735_ZAP1:1 M00798_MYBAS1:1 M00819_Knox3:1 M0…
Glyma03g28610	M01054_bHLH66:4 M00226_P:2 M00368_CPRF-1:2 M00635_GT-1:2 M00681_WRKY:2 M00700_ROM:2 M00010_Opaque-2:1 M00182_GBP:1 M00345_GAMYB:1 M00358_bZIP911:1 M00359_bZIP911:1 M00374_Opaque-2:1 M00441_GBF:1 M00443_Opaque-2:1 M00503_ATHB-5:1 M00507_TRAB1:1 M00653_OCSBF-1:1 M00654_OSBZ8:1 M00697_HBP-1b:1 M00788_EmBP-1b:1 M00942_CPRF-1:1 M01065_ABZ1:1
Glyma03g28620	M00355_PBF:2 M00503_ATHB-5:2 M01021_ID1:2 M01054_bHLH66:2 M00010_Opaque-2:1 M00654_OSBZ8:1 M00700_ROM:1 M00798_MYBAS1:1 M00819_Knox3:1 M00942_CPRF-1:1 M00948_PCF2:1
Glyma03g28630	M00788_EmBP-1b:4 M00374_Opaque-2:3 M00700_ROM:3 M00654_OSBZ8:2 M00936_HBP-1a:2 M01054_bHLH66:2 M00010_Opaque-2:1 M00089_Athb-1:1 M00345_GAMYB:1 M00359_bZIP911:1 M00366_EmBP-1:1 M00372_Opaque-2:1 M00443_Opaque-2:1 M00503_ATHB-5:1 M00635_GT-1:1 M00653_OCSBF-1:1 M00660_RITA-1:1 M00681_WRKY:1 M00798_MYBAS1:1 M00819_Knox3:1 M01021_ID1:1 M01065_ABZ1:1
Glyma03g28640	M00735_ZAP1:2 M01021_ID1:2 M00226_P:1 M00345_GAMYB:1 M00355_PBF:1 M00503_ATHB-5:1 M00819_Knox3:1 M00952_PCF5:1 M01057_ERF2:1
Glyma03g28660	M01021_ID1:4 M00226_P:2 M00356_bZIP910:2 M00358_bZIP911:2 M00369_TAF-1:2 M00372_Opaque-2:2 M00374_Opaque-2:2 M00503_ATHB-5:2 M00653_OCSBF-1:2 M00660_RITA-1:2 M00697_HBP-1b:2 M00788_EmBP-1b:2 M00819_Knox3:2 M00936_HBP-1a:2 M01065_ABZ1:2 M00182_GBP:1 M00345_GAMYB:1 M00359_bZIP911:1 M00366_EmBP-1:1 M00367_HBP-1a:1 M00370_CPRF-3:1 M00371_CPRF-2:1 M00441_GBF:1 M00443_Opaque-2:1 M00681_WRKY:1 M00700_RO…
Glyma03g28760	M00654_OSBZ8:3 M00948_PCF2:2 M00952_PCF5:2 M01054_bHLH66:2 M00226_P:1 M00345_GAMYB:1 M00366_EmBP-1:1 M00371_CPRF-2:1 M00374_Opaque-2:1 M00375_TGA1b:1 M00434_PIF3:1 M00635_GT-1:1 M00653_OCSBF-1:1 M00700_ROM:1 M00735_ZAP1:1 M00958_ABI4:1 M00970_AtMYB-84:1
Glyma03g28850	M00503_ATHB-5:6 M00368_CPRF-1:4 M00507_TRAB1:4 M00819_Knox3:4 M00089_Athb-1:3 M00399_ABF1:3 M01057_ERF2:3 M00355_PBF:2 M00366_EmBP-1:2 M00372_Opaque-2:2 M00375_TGA1b:2 M00441_GBF:2 M00654_OSBZ8:2 M00942_CPRF-1:2 M00943_TAF-1:2 M00948_PCF2:2 M00958_ABI4:2 M00182_GBP:1 M00370_CPRF-3:1 M00371_CPRF-2:1 M00400_ABF1:1 M00442_ABF:1 M00443_Opaque-2:1 M00681_WRKY:1 M00697_HBP-1b:1 M00700_ROM:1 M00944_CPRF…
Glyma03g28870	M00700_ROM:4 M01021_ID1:3 M00372_Opaque-2:2 M00376_TGA1a:2 M00681_WRKY:2 M00936_HBP-1a:2 M00226_P:1 M00355_PBF:1 M00370_CPRF-3:1 M00371_CPRF-2:1 M00374_Opaque-2:1 M00653_OCSBF-1:1 M00660_RITA-1:1 M00735_ZAP1:1 M00798_MYBAS1:1 M00943_TAF-1:1 M00944_CPRF-3:1 M00945_CPRF-2:1 M01054_bHLH66:1 M01057_ERF2:1 M01065_ABZ1:1
Glyma03g29060	M00375_TGA1b:2 M00681_WRKY:2 M00226_P:1 M00345_GAMYB:1 M00355_PBF:1 M00367_HBP-1a:1 M00507_TRAB1:1 M00654_OSBZ8:1 M00697_HBP-1b:1 M00700_ROM:1 M00798_MYBAS1:1 M00936_HBP-1a:1 M00943_TAF-1:1 M00946_TGA1b:1 M00948_PCF2:1 M01021_ID1:1 M01065_ABZ1:1
Glyma03g29330	M00443_Opaque-2:4 M00356_bZIP910:3 M00507_TRAB1:3 M00654_OSBZ8:3 M00788_EmBP-1b:3 M00182_GBP:2 M00226_P:2 M00358_bZIP911:2 M00359_bZIP911:2 M00366_EmBP-1:2 M00367_HBP-1a:2 M00368_CPRF-1:2 M00369_TAF-1:2 M00372_Opaque-2:2 M00374_Opaque-2:2 M00375_TGA1b:2 M00376_TGA1a:2 M00434_PIF3:2 M00435_PIF3:2 M00441_GBF:2 M00442_ABF:2 M00653_OCSBF-1:2 M00660_RITA-1:2 M00681_WRKY:2 M00943_TAF-1:2 M00952_PCF5:2 …
Glyma03g29770	M00654_OSBZ8:5 M00507_TRAB1:4 M00368_CPRF-1:3 M00700_ROM:3 M00948_PCF2:2 M01057_ERF2:2 M01065_ABZ1:2 M00226_P:1 M00355_PBF:1 M00434_PIF3:1 M00435_PIF3:1 M00442_ABF:1 M00653_OCSBF-1:1 M00660_RITA-1:1 M00788_EmBP-1b:1 M00936_HBP-1a:1 M00942_CPRF-1:1 M01054_bHLH66:1
Glyma03g29820	M00788_EmBP-1b:3 M01021_ID1:3 M00355_PBF:2 M00369_TAF-1:2 M00375_TGA1b:2 M00376_TGA1a:2 M00443_Opaque-2:2 M00653_OCSBF-1:2 M00660_RITA-1:2 M00943_TAF-1:2 M00182_GBP:1 M00226_P:1 M00367_HBP-1a:1 M00370_CPRF-3:1 M00371_CPRF-2:1 M00372_Opaque-2:1 M00503_ATHB-5:1 M00635_GT-1:1 M00681_WRKY:1 M00697_HBP-1b:1 M00700_ROM:1 M00936_HBP-1a:1 M00944_CPRF-3:1 M00945_CPRF-2:1 M00946_TGA1b:1
Glyma03g29830	M00653_OCSBF-1:6 M00368_CPRF-1:4 M00372_Opaque-2:4 M00660_RITA-1:4 M00366_EmBP-1:3 M00700_ROM:3 M00788_EmBP-1b:3 M00010_Opaque-2:2 M00355_PBF:2 M00367_HBP-1a:2 M00369_TAF-1:2 M00375_TGA1b:2 M00376_TGA1a:2 M00441_GBF:2 M00681_WRKY:2 M00942_CPRF-1:2 M00943_TAF-1:2 M01054_bHLH66:2 M01057_ERF2:2 M00182_GBP:1 M00345_GAMYB:1 M00359_bZIP911:1 M00370_CPRF-3:1 M00371_CPRF-2:1 M00374_Opaque-2:1 M00435_PIF3…
Glyma03g29940	M00355_PBF:3 M00700_ROM:3 M00819_Knox3:3 M00936_HBP-1a:3 M00948_PCF2:3 M00345_GAMYB:2 M00375_TGA1b:2 M00503_ATHB-5:2 M00697_HBP-1b:2 M00735_ZAP1:2 M00943_TAF-1:2 M00089_Athb-1:1 M00226_P:1 M00370_CPRF-3:1 M00371_CPRF-2:1 M00376_TGA1a:1 M00653_OCSBF-1:1 M00654_OSBZ8:1 M00681_WRKY:1 M00798_MYBAS1:1 M00944_CPRF-3:1 M00952_PCF5:1 M01065_ABZ1:1
Glyma03g29950	M00368_CPRF-1:3 M00359_bZIP911:2 M00441_GBF:2 M00735_ZAP1:2 M00798_MYBAS1:2 M00010_Opaque-2:1 M00345_GAMYB:1 M00366_EmBP-1:1 M00374_Opaque-2:1 M00503_ATHB-5:1 M00681_WRKY:1 M00700_ROM:1 M00788_EmBP-1b:1 M00819_Knox3:1 M00942_CPRF-1:1 M00943_TAF-1:1 M00948_PCF2:1 M00952_PCF5:1 M01021_ID1:1
Glyma03g30040	M00507_TRAB1:10 M00366_EmBP-1:8 M00367_HBP-1a:8 M00368_CPRF-1:8 M00369_TAF-1:8 M00441_GBF:8 M00182_GBP:7 M01054_bHLH66:7 M00375_TGA1b:6 M00653_OCSBF-1:6 M00660_RITA-1:6 M00943_TAF-1:6 M00372_Opaque-2:5 M00376_TGA1a:5 M00442_ABF:5 M00788_EmBP-1b:5 M00370_CPRF-3:4 M00371_CPRF-2:4 M00942_CPRF-1:4 M00944_CPRF-3:4 M01065_ABZ1:4 M00399_ABF1:3 M00434_PIF3:3 M00435_PIF3:3 M00654_OSBZ8:3 M00700_ROM:3 M009…
Glyma03g30380	M00366_EmBP-1:2 M00367_HBP-1a:2 M00368_CPRF-1:2 M00374_Opaque-2:2 M00441_GBF:2 M00442_ABF:2 M01057_ERF2:2 M00370_CPRF-3:1 M00434_PIF3:1 M00503_ATHB-5:1 M00654_OSBZ8:1 M00681_WRKY:1 M00700_ROM:1 M00942_CPRF-1:1 M00943_TAF-1:1 M00944_CPRF-3:1 M00946_TGA1b:1 M01021_ID1:1
Glyma03g30390	M00374_Opaque-2:4 M00375_TGA1b:3 M00653_OCSBF-1:3 M00948_PCF2:3 M00182_GBP:2 M00372_Opaque-2:2 M00654_OSBZ8:2 M00660_RITA-1:2 M01021_ID1:2 M01054_bHLH66:2 M00010_Opaque-2:1 M00226_P:1 M00345_GAMYB:1 M00356_bZIP910:1 M00371_CPRF-2:1 M00376_TGA1a:1 M00401_ABF1:1 M00443_Opaque-2:1 M00503_ATHB-5:1 M00681_WRKY:1 M00697_HBP-1b:1 M00700_ROM:1 M00788_EmBP-1b:1 M00819_Knox3:1 M00936_HBP-1a:1 M00945_CPRF-2…
Glyma03g30400	M00374_Opaque-2:2 M00375_TGA1b:2 M00653_OCSBF-1:2 M00788_EmBP-1b:2 M00936_HBP-1a:2 M00948_PCF2:2 M00010_Opaque-2:1 M00089_Athb-1:1 M00182_GBP:1 M00345_GAMYB:1 M00355_PBF:1 M00356_bZIP910:1 M00366_EmBP-1:1 M00367_HBP-1a:1 M00369_TAF-1:1 M00371_CPRF-2:1 M00372_Opaque-2:1 M00635_GT-1:1 M00660_RITA-1:1 M00697_HBP-1b:1 M00700_ROM:1 M00735_ZAP1:1 M00942_CPRF-1:1 M00943_TAF-1:1 M00945_CPRF-2:1 M00946_TG…
Glyma03g30640	M00443_Opaque-2:3 M00507_TRAB1:3 M00182_GBP:2 M00226_P:2 M00367_HBP-1a:2 M00369_TAF-1:2 M00375_TGA1b:2 M00441_GBF:2 M00635_GT-1:2 M00700_ROM:2 M00943_TAF-1:2 M01021_ID1:2 M01065_ABZ1:2 M00345_GAMYB:1 M00356_bZIP910:1 M00366_EmBP-1:1 M00368_CPRF-1:1 M00370_CPRF-3:1 M00401_ABF1:1 M00442_ABF:1 M00503_ATHB-5:1 M00653_OCSBF-1:1 M00697_HBP-1b:1 M00735_ZAP1:1 M00788_EmBP-1b:1 M00798_MYBAS1:1 M00936_HBP-…
Glyma03g30700	M00653_OCSBF-1:4 M00355_PBF:3 M00374_Opaque-2:3 M00443_Opaque-2:3 M00226_P:2 M00345_GAMYB:2 M00369_TAF-1:2 M00375_TGA1b:2 M00376_TGA1a:2 M00660_RITA-1:2 M00819_Knox3:2 M00089_Athb-1:1 M00370_CPRF-3:1 M00371_CPRF-2:1 M00372_Opaque-2:1 M00681_WRKY:1 M00697_HBP-1b:1 M00700_ROM:1 M00788_EmBP-1b:1 M00798_MYBAS1:1 M00936_HBP-1a:1 M00944_CPRF-3:1 M00945_CPRF-2:1 M00946_TGA1b:1 M00948_PCF2:1 M01021_ID1:1…
Glyma03g30710	M00948_PCF2:3 M00374_Opaque-2:2 M00503_ATHB-5:2 M00226_P:1 M00435_PIF3:1 M00443_Opaque-2:1 M00653_OCSBF-1:1 M00700_ROM:1 M00798_MYBAS1:1 M01057_ERF2:1
Glyma03g31060	M00653_OCSBF-1:6 M01054_bHLH66:4 M00368_CPRF-1:3 M00788_EmBP-1b:3 M01021_ID1:3 M00182_GBP:2 M00355_PBF:2 M00434_PIF3:2 M00441_GBF:2 M00798_MYBAS1:2 M00226_P:1 M00345_GAMYB:1 M00399_ABF1:1 M00400_ABF1:1 M00435_PIF3:1 M00503_ATHB-5:1 M00654_OSBZ8:1 M00660_RITA-1:1 M00942_CPRF-1:1 M00970_AtMYB-84:1 M01065_ABZ1:1
Glyma03g31210	M00355_PBF:3 M01021_ID1:3 M00182_GBP:2 M00700_ROM:2 M00345_GAMYB:1 M00359_bZIP911:1 M00374_Opaque-2:1 M00441_GBF:1 M00443_Opaque-2:1 M00654_OSBZ8:1 M00681_WRKY:1 M00735_ZAP1:1 M00798_MYBAS1:1 M00936_HBP-1a:1 M01065_ABZ1:1
Glyma03g31380	M00367_HBP-1a:2 M00369_TAF-1:2 M00375_TGA1b:2 M00376_TGA1a:2 M01021_ID1:2 M00182_GBP:1 M00226_P:1 M00345_GAMYB:1 M00370_CPRF-3:1 M00371_CPRF-2:1 M00374_Opaque-2:1 M00654_OSBZ8:1 M00697_HBP-1b:1 M00700_ROM:1 M00819_Knox3:1 M00936_HBP-1a:1 M00943_TAF-1:1 M00944_CPRF-3:1 M00945_CPRF-2:1 M00946_TGA1b:1 M00948_PCF2:1 M00958_ABI4:1 M00970_AtMYB-84:1 M01054_bHLH66:1
Glyma03g31390	M00355_PBF:5 M00367_HBP-1a:4 M00369_TAF-1:2 M00370_CPRF-3:2 M00943_TAF-1:2 M00946_TGA1b:2 M00952_PCF5:2 M01021_ID1:2 M00226_P:1 M00356_bZIP910:1 M00358_bZIP911:1 M00366_EmBP-1:1 M00372_Opaque-2:1 M00374_Opaque-2:1 M00375_TGA1b:1 M00441_GBF:1 M00635_GT-1:1 M00697_HBP-1b:1 M00700_ROM:1 M00798_MYBAS1:1 M00936_HBP-1a:1
Glyma03g31420	M00182_GBP:3 M00372_Opaque-2:3 M00367_HBP-1a:2 M00368_CPRF-1:2 M00369_TAF-1:2 M00376_TGA1a:2 M00441_GBF:2 M00507_TRAB1:2 M00660_RITA-1:2 M00735_ZAP1:2 M00819_Knox3:2 M00943_TAF-1:2 M00948_PCF2:2 M01021_ID1:2 M00345_GAMYB:1 M00359_bZIP911:1 M00366_EmBP-1:1 M00370_CPRF-3:1 M00371_CPRF-2:1 M00375_TGA1b:1 M00434_PIF3:1 M00442_ABF:1 M00503_ATHB-5:1 M00653_OCSBF-1:1 M00654_OSBZ8:1 M00681_WRKY:1 M00697_…
Glyma03g31430	M00681_WRKY:4 M00819_Knox3:4 M00368_CPRF-1:3 M00507_TRAB1:3 M00943_TAF-1:3 M01054_bHLH66:3 M00182_GBP:2 M00367_HBP-1a:2 M00369_TAF-1:2 M00374_Opaque-2:2 M00375_TGA1b:2 M00435_PIF3:2 M00441_GBF:2 M00442_ABF:2 M00653_OCSBF-1:2 M00788_EmBP-1b:2 M00936_HBP-1a:2 M00942_CPRF-1:2 M01021_ID1:2 M00089_Athb-1:1 M00355_PBF:1 M00356_bZIP910:1 M00358_bZIP911:1 M00359_bZIP911:1 M00366_EmBP-1:1 M00370_CPRF-3:1 …
Glyma03g31560	M00507_TRAB1:5 M00182_GBP:3 M00355_PBF:3 M00369_TAF-1:3 M00735_ZAP1:3 M00798_MYBAS1:3 M00943_TAF-1:3 M01054_bHLH66:3 M01057_ERF2:3 M00366_EmBP-1:2 M00367_HBP-1a:2 M00368_CPRF-1:2 M00372_Opaque-2:2 M00375_TGA1b:2 M00376_TGA1a:2 M00435_PIF3:2 M00441_GBF:2 M00653_OCSBF-1:2 M00654_OSBZ8:2 M00660_RITA-1:2 M00788_EmBP-1b:2 M00819_Knox3:2 M00946_TGA1b:2 M00952_PCF5:2 M01065_ABZ1:2 M00226_P:1 M00345_GAMY…
Glyma03g31570	M00507_TRAB1:6 M00375_TGA1b:5 M00943_TAF-1:5 M00182_GBP:4 M00369_TAF-1:4 M00376_TGA1a:4 M00946_TGA1b:4 M00367_HBP-1a:3 M00370_CPRF-3:3 M00371_CPRF-2:3 M00653_OCSBF-1:3 M00654_OSBZ8:3 M00944_CPRF-3:3 M00945_CPRF-2:3 M01065_ABZ1:3 M00089_Athb-1:2 M00366_EmBP-1:2 M00368_CPRF-1:2 M00372_Opaque-2:2 M00503_ATHB-5:2 M00660_RITA-1:2 M00700_ROM:2 M00798_MYBAS1:2 M00936_HBP-1a:2 M00952_PCF5:2 M01054_bHLH66…
Glyma03g31640	M00943_TAF-1:5 M00507_TRAB1:4 M00700_ROM:4 M00355_PBF:3 M00401_ABF1:3 M01065_ABZ1:3 M00367_HBP-1a:2 M00369_TAF-1:2 M00372_Opaque-2:2 M00375_TGA1b:2 M00376_TGA1a:2 M00653_OCSBF-1:2 M00654_OSBZ8:2 M00660_RITA-1:2 M00697_HBP-1b:2 M00788_EmBP-1b:2 M00798_MYBAS1:2 M00819_Knox3:2 M00936_HBP-1a:2 M01021_ID1:2 M01057_ERF2:2 M00182_GBP:1 M00345_GAMYB:1 M00366_EmBP-1:1 M00368_CPRF-1:1 M00370_CPRF-3:1 M0037…
Glyma03g31680	M01054_bHLH66:3 M00226_P:2 M00376_TGA1a:2 M00503_ATHB-5:2 M00507_TRAB1:2 M00681_WRKY:2 M00819_Knox3:2 M00089_Athb-1:1 M00345_GAMYB:1 M00355_PBF:1 M00653_OCSBF-1:1 M00700_ROM:1 M00946_TGA1b:1 M00958_ABI4:1
Glyma03g31940	M00434_PIF3:5 M00507_TRAB1:5 M01054_bHLH66:5 M00367_HBP-1a:4 M00369_TAF-1:4 M00372_Opaque-2:4 M00375_TGA1b:4 M00376_TGA1a:4 M00653_OCSBF-1:4 M00660_RITA-1:4 M00700_ROM:4 M00798_MYBAS1:4 M00943_TAF-1:4 M00366_EmBP-1:3 M00441_GBF:3 M00697_HBP-1b:3 M00936_HBP-1a:3 M01021_ID1:3 M00182_GBP:2 M00368_CPRF-1:2 M00370_CPRF-3:2 M00371_CPRF-2:2 M00435_PIF3:2 M00681_WRKY:2 M00788_EmBP-1b:2 M00942_CPRF-1:2 M0…
Glyma03g31950	M00355_PBF:3 M00089_Athb-1:2 M00226_P:2 M00503_ATHB-5:2 M00010_Opaque-2:1 M00401_ABF1:1 M00700_ROM:1 M00735_ZAP1:1 M00788_EmBP-1b:1 M00798_MYBAS1:1 M00936_HBP-1a:1
Glyma03g31980	M00355_PBF:5 M00507_TRAB1:3 M00681_WRKY:3 M00226_P:2 M00368_CPRF-1:2 M00441_GBF:2 M00443_Opaque-2:2 M00952_PCF5:2 M01021_ID1:2 M01057_ERF2:2 M00182_GBP:1 M00369_TAF-1:1 M00503_ATHB-5:1 M00653_OCSBF-1:1 M00788_EmBP-1b:1 M00942_CPRF-1:1 M00943_TAF-1:1 M00948_PCF2:1 M01054_bHLH66:1 M01055_NAC69-1:1
Glyma03g32500	M01021_ID1:5 M00958_ABI4:3 M00355_PBF:2 M00226_P:1 M00653_OCSBF-1:1 M00788_EmBP-1b:1 M01057_ERF2:1 M01065_ABZ1:1
Glyma03g32940	M01057_ERF2:4 M00355_PBF:2 M00635_GT-1:2 M00948_PCF2:2 M00952_PCF5:2 M00089_Athb-1:1 M00226_P:1 M00345_GAMYB:1 M00374_Opaque-2:1 M00503_ATHB-5:1 M00507_TRAB1:1 M00653_OCSBF-1:1 M00735_ZAP1:1 M00788_EmBP-1b:1 M00798_MYBAS1:1 M00819_Knox3:1 M00970_AtMYB-84:1 M01065_ABZ1:1
Glyma03g33020	M00182_GBP:3 M00660_RITA-1:3 M00948_PCF2:3 M00345_GAMYB:2 M00372_Opaque-2:2 M00375_TGA1b:2 M00376_TGA1a:2 M00654_OSBZ8:2 M00798_MYBAS1:2 M00089_Athb-1:1 M00226_P:1 M00355_PBF:1 M00367_HBP-1a:1 M00369_TAF-1:1 M00371_CPRF-2:1 M00374_Opaque-2:1 M00443_Opaque-2:1 M00503_ATHB-5:1 M00653_OCSBF-1:1 M00681_WRKY:1 M00700_ROM:1 M00819_Knox3:1 M00936_HBP-1a:1 M00943_TAF-1:1 M00945_CPRF-2:1 M00952_PCF5:1
Glyma03g33070	M00375_TGA1b:5 M00441_GBF:5 M01065_ABZ1:5 M00366_EmBP-1:4 M00367_HBP-1a:4 M00368_CPRF-1:4 M00369_TAF-1:4 M00372_Opaque-2:4 M00376_TGA1a:4 M00653_OCSBF-1:4 M00788_EmBP-1b:4 M00943_TAF-1:4 M00182_GBP:3 M00370_CPRF-3:3 M00660_RITA-1:3 M00942_CPRF-1:3 M00946_TGA1b:3 M00371_CPRF-2:2 M00442_ABF:2 M00443_Opaque-2:2 M00700_ROM:2 M00944_CPRF-3:2 M00945_CPRF-2:2 M00948_PCF2:2 M00226_P:1 M00358_bZIP911:1 M0…
Glyma03g33140	M00958_ABI4:2 M00089_Athb-1:1 M00355_PBF:1 M00503_ATHB-5:1 M00697_HBP-1b:1 M00700_ROM:1 M00948_PCF2:1 M00952_PCF5:1
Glyma03g34040	M00443_Opaque-2:3 M00819_Knox3:3 M00374_Opaque-2:2 M00936_HBP-1a:2 M01021_ID1:2 M00182_GBP:1 M00226_P:1 M00356_bZIP910:1 M00368_CPRF-1:1 M00400_ABF1:1 M00435_PIF3:1 M00654_OSBZ8:1 M00697_HBP-1b:1 M00700_ROM:1 M00735_ZAP1:1 M00798_MYBAS1:1 M00952_PCF5:1 M01054_bHLH66:1
Glyma03g34170	M00503_ATHB-5:4 M00948_PCF2:4 M01021_ID1:4 M00355_PBF:3 M00681_WRKY:3 M00226_P:2 M00368_CPRF-1:2 M00660_RITA-1:2 M00952_PCF5:2 M00010_Opaque-2:1 M00182_GBP:1 M00366_EmBP-1:1 M00367_HBP-1a:1 M00369_TAF-1:1 M00372_Opaque-2:1 M00443_Opaque-2:1 M00653_OCSBF-1:1 M00788_EmBP-1b:1 M00942_CPRF-1:1
Glyma03g34340	M00443_Opaque-2:3 M00503_ATHB-5:2 M00798_MYBAS1:2 M00089_Athb-1:1 M00226_P:1 M00345_GAMYB:1 M00660_RITA-1:1 M00819_Knox3:1 M01021_ID1:1 M01055_NAC69-1:1
Glyma03g34350	M00355_PBF:4 M00359_bZIP911:4 M00376_TGA1a:4 M00182_GBP:3 M00372_Opaque-2:3 M00375_TGA1b:3 M00443_Opaque-2:3 M00507_TRAB1:3 M00653_OCSBF-1:3 M00936_HBP-1a:3 M00952_PCF5:3 M01065_ABZ1:3 M00358_bZIP911:2 M00366_EmBP-1:2 M00367_HBP-1a:2 M00368_CPRF-1:2 M00369_TAF-1:2 M00371_CPRF-2:2 M00400_ABF1:2 M00434_PIF3:2 M00435_PIF3:2 M00441_GBF:2 M00442_ABF:2 M00635_GT-1:2 M00654_OSBZ8:2 M00660_RITA-1:2 M0069…
Glyma03g34420	M01054_bHLH66:5 M00653_OCSBF-1:4 M00226_P:2 M00376_TGA1a:2 M00660_RITA-1:2 M00788_EmBP-1b:2 M00345_GAMYB:1 M00355_PBF:1 M00372_Opaque-2:1 M00375_TGA1b:1 M00434_PIF3:1 M00443_Opaque-2:1 M00635_GT-1:1 M00654_OSBZ8:1 M00681_WRKY:1 M00697_HBP-1b:1 M00936_HBP-1a:1 M00948_PCF2:1 M00952_PCF5:1 M01055_NAC69-1:1
Glyma03g34480	M00507_TRAB1:5 M00943_TAF-1:4 M01057_ERF2:4 M00182_GBP:3 M00226_P:3 M00369_TAF-1:3 M00653_OCSBF-1:3 M00681_WRKY:3 M01065_ABZ1:3 M00355_PBF:2 M00367_HBP-1a:2 M00368_CPRF-1:2 M00370_CPRF-3:2 M00374_Opaque-2:2 M00375_TGA1b:2 M00376_TGA1a:2 M00654_OSBZ8:2 M00660_RITA-1:2 M00944_CPRF-3:2 M00946_TGA1b:2 M01054_bHLH66:2 M00345_GAMYB:1 M00359_bZIP911:1 M00366_EmBP-1:1 M00371_CPRF-2:1 M00372_Opaque-2:1 M0…
Glyma03g34560	M00653_OCSBF-1:3 M01021_ID1:3 M00355_PBF:2 M00366_EmBP-1:2 M00372_Opaque-2:2 M00443_Opaque-2:2 M00660_RITA-1:2 M00681_WRKY:2 M00788_EmBP-1b:2 M01054_bHLH66:2 M00370_CPRF-3:1 M00371_CPRF-2:1 M00503_ATHB-5:1 M00507_TRAB1:1 M00654_OSBZ8:1 M00700_ROM:1 M00944_CPRF-3:1 M00945_CPRF-2:1 M00958_ABI4:1 M00970_AtMYB-84:1
Glyma03g34730	M00376_TGA1a:4 M00369_TAF-1:3 M00372_Opaque-2:3 M00653_OCSBF-1:3 M00660_RITA-1:3 M00788_EmBP-1b:3 M00943_TAF-1:3 M00182_GBP:2 M00366_EmBP-1:2 M00371_CPRF-2:2 M00374_Opaque-2:2 M00441_GBF:2 M00443_Opaque-2:2 M00697_HBP-1b:2 M00936_HBP-1a:2 M00945_CPRF-2:2 M00952_PCF5:2 M01054_bHLH66:2 M00226_P:1 M00355_PBF:1 M00356_bZIP910:1 M00358_bZIP911:1 M00359_bZIP911:1 M00367_HBP-1a:1 M00368_CPRF-1:1 M00370_…
Glyma03g34740	M00376_TGA1a:2 M00507_TRAB1:2 M00681_WRKY:2 M01055_NAC69-1:2 M00226_P:1 M00374_Opaque-2:1 M00375_TGA1b:1 M00503_ATHB-5:1 M00635_GT-1:1 M00653_OCSBF-1:1 M00654_OSBZ8:1 M00697_HBP-1b:1 M00700_ROM:1 M00735_ZAP1:1 M00819_Knox3:1 M00936_HBP-1a:1 M01021_ID1:1 M01065_ABZ1:1
Glyma03g34800	M00355_PBF:4 M00368_CPRF-1:4 M00798_MYBAS1:4 M00507_TRAB1:3 M00654_OSBZ8:3 M00819_Knox3:3 M00943_TAF-1:3 M00952_PCF5:3 M00182_GBP:2 M00366_EmBP-1:2 M00401_ABF1:2 M00441_GBF:2 M00653_OCSBF-1:2 M00942_CPRF-1:2 M00948_PCF2:2 M01054_bHLH66:2 M00359_bZIP911:1 M00367_HBP-1a:1 M00369_TAF-1:1 M00370_CPRF-3:1 M00374_Opaque-2:1 M00400_ABF1:1 M00434_PIF3:1 M00442_ABF:1 M00503_ATHB-5:1 M00635_GT-1:1 M00697_H…
Glyma03g34900	M00958_ABI4:3 M00355_PBF:2 M00374_Opaque-2:2 M00443_Opaque-2:2 M00503_ATHB-5:2 M00948_PCF2:2 M00345_GAMYB:1 M00653_OCSBF-1:1 M00660_RITA-1:1 M00700_ROM:1 M00952_PCF5:1 M01054_bHLH66:1 M01057_ERF2:1
Glyma03g34920	M00355_PBF:3 M00226_P:2 M00345_GAMYB:2 M00700_ROM:2 M00089_Athb-1:1 M00375_TGA1b:1 M00503_ATHB-5:1 M00697_HBP-1b:1 M00936_HBP-1a:1 M00943_TAF-1:1 M00952_PCF5:1 M00970_AtMYB-84:1 M01021_ID1:1 M01065_ABZ1:1
Glyma03g34960	M00369_TAF-1:4 M00375_TGA1b:4 M00653_OCSBF-1:4 M00943_TAF-1:4 M01055_NAC69-1:4 M00182_GBP:2 M00366_EmBP-1:2 M00367_HBP-1a:2 M00368_CPRF-1:2 M00370_CPRF-3:2 M00371_CPRF-2:2 M00372_Opaque-2:2 M00376_TGA1a:2 M00434_PIF3:2 M00441_GBF:2 M00507_TRAB1:2 M00660_RITA-1:2 M00697_HBP-1b:2 M00788_EmBP-1b:2 M00944_CPRF-3:2 M00089_Athb-1:1 M00355_PBF:1 M00374_Opaque-2:1 M00399_ABF1:1 M00442_ABF:1 M00443_Opaque…
Glyma03g35010	M00355_PBF:2 M00089_Athb-1:1 M00226_P:1 M00345_GAMYB:1 M00443_Opaque-2:1 M00503_ATHB-5:1 M00681_WRKY:1 M00700_ROM:1 M00819_Knox3:1 M01021_ID1:1
Glyma03g35050	M01057_ERF2:8 M00958_ABI4:5 M00374_Opaque-2:2 M00654_OSBZ8:2 M00948_PCF2:2 M01021_ID1:2 M01054_bHLH66:2 M00226_P:1 M00356_bZIP910:1 M00358_bZIP911:1 M00399_ABF1:1 M00443_Opaque-2:1 M00653_OCSBF-1:1 M00697_HBP-1b:1 M00798_MYBAS1:1 M00952_PCF5:1 M01065_ABZ1:1
Glyma03g35090	M00367_HBP-1a:5 M00369_TAF-1:5 M00943_TAF-1:5 M00366_EmBP-1:4 M00368_CPRF-1:4 M00375_TGA1b:4 M00819_Knox3:4 M00946_TGA1b:4 M00182_GBP:3 M00345_GAMYB:3 M00370_CPRF-3:3 M00371_CPRF-2:3 M00401_ABF1:3 M00654_OSBZ8:3 M00798_MYBAS1:3 M00944_CPRF-3:3 M00958_ABI4:3 M00226_P:2 M00372_Opaque-2:2 M00376_TGA1a:2 M00435_PIF3:2 M00441_GBF:2 M00635_GT-1:2 M00653_OCSBF-1:2 M00681_WRKY:2 M00700_ROM:2 M00942_CPRF-…
Glyma03g35250	M00948_PCF2:3 M00952_PCF5:2 M01054_bHLH66:2 M00355_PBF:1 M00374_Opaque-2:1 M00653_OCSBF-1:1
Glyma03g35400	M00345_GAMYB:4 M00226_P:2 M00355_PBF:2 M00798_MYBAS1:2 M00948_PCF2:2 M00089_Athb-1:1 M00374_Opaque-2:1 M00401_ABF1:1 M00434_PIF3:1 M00435_PIF3:1 M00653_OCSBF-1:1 M00681_WRKY:1 M00697_HBP-1b:1 M00700_ROM:1 M00735_ZAP1:1 M00788_EmBP-1b:1 M00819_Knox3:1 M00936_HBP-1a:1 M00952_PCF5:1 M00970_AtMYB-84:1 M01021_ID1:1 M01065_ABZ1:1
Glyma03g35780	M00798_MYBAS1:4 M00226_P:3 M00503_ATHB-5:3 M01021_ID1:3 M00089_Athb-1:2 M00355_PBF:2 M00654_OSBZ8:2 M00660_RITA-1:2 M00681_WRKY:2 M01065_ABZ1:2 M00345_GAMYB:1 M00372_Opaque-2:1 M00443_Opaque-2:1 M00507_TRAB1:1 M00653_OCSBF-1:1 M00700_ROM:1 M00788_EmBP-1b:1 M00970_AtMYB-84:1
Glyma03g35920	M01054_bHLH66:8 M00345_GAMYB:4 M00700_ROM:4 M00798_MYBAS1:3 M00226_P:2 M00355_PBF:2 M00368_CPRF-1:2 M00503_ATHB-5:2 M00681_WRKY:2 M00697_HBP-1b:2 M00936_HBP-1a:2 M01065_ABZ1:2 M00010_Opaque-2:1 M00374_Opaque-2:1 M00434_PIF3:1 M00507_TRAB1:1 M00653_OCSBF-1:1 M00654_OSBZ8:1 M00735_ZAP1:1 M00788_EmBP-1b:1 M00942_CPRF-1:1 M00948_PCF2:1 M00958_ABI4:1 M01021_ID1:1 M01057_ERF2:1
Glyma03g35950	M00345_GAMYB:5 M00368_CPRF-1:5 M00660_RITA-1:4 M00366_EmBP-1:3 M00367_HBP-1a:3 M00653_OCSBF-1:3 M00942_CPRF-1:3 M00943_TAF-1:3 M01054_bHLH66:3 M00182_GBP:2 M00369_TAF-1:2 M00370_CPRF-3:2 M00372_Opaque-2:2 M00375_TGA1b:2 M00376_TGA1a:2 M00441_GBF:2 M00507_TRAB1:2 M00700_ROM:2 M00944_CPRF-3:2 M01021_ID1:2 M00010_Opaque-2:1 M00089_Athb-1:1 M00355_PBF:1 M00371_CPRF-2:1 M00374_Opaque-2:1 M00435_PIF3:1…
Glyma03g35960	M00345_GAMYB:3 M01021_ID1:3 M00226_P:2 M00952_PCF5:2 M00010_Opaque-2:1 M00355_PBF:1 M00359_bZIP911:1 M00503_ATHB-5:1 M00653_OCSBF-1:1 M00681_WRKY:1 M00735_ZAP1:1 M00948_PCF2:1 M00958_ABI4:1 M01057_ERF2:1
Glyma03g36080	M00441_GBF:4 M00401_ABF1:3 M00507_TRAB1:3 M00798_MYBAS1:3 M01054_bHLH66:3 M01065_ABZ1:3 M00010_Opaque-2:2 M00182_GBP:2 M00226_P:2 M00366_EmBP-1:2 M00368_CPRF-1:2 M00372_Opaque-2:2 M00376_TGA1a:2 M00399_ABF1:2 M00434_PIF3:2 M00653_OCSBF-1:2 M00660_RITA-1:2 M00681_WRKY:2 M00788_EmBP-1b:2 M00819_Knox3:2 M00936_HBP-1a:2 M00943_TAF-1:2 M00946_TGA1b:2 M00089_Athb-1:1 M00345_GAMYB:1 M00355_PBF:1 M00367_…
Glyma03g36100	M01054_bHLH66:4 M00376_TGA1a:3 M00367_HBP-1a:2 M00368_CPRF-1:2 M00369_TAF-1:2 M00375_TGA1b:2 M00441_GBF:2 M00507_TRAB1:2 M00653_OCSBF-1:2 M00654_OSBZ8:2 M00681_WRKY:2 M00700_ROM:2 M00819_Knox3:2 M00943_TAF-1:2 M00182_GBP:1 M00355_PBF:1 M00359_bZIP911:1 M00366_EmBP-1:1 M00370_CPRF-3:1 M00371_CPRF-2:1 M00401_ABF1:1 M00442_ABF:1 M00660_RITA-1:1 M00735_ZAP1:1 M00798_MYBAS1:1 M00936_HBP-1a:1 M00942_CP…
Glyma03g36380	M00089_Athb-1:2 M00226_P:2 M00374_Opaque-2:2 M00503_ATHB-5:2 M00948_PCF2:2 M01054_bHLH66:2 M00434_PIF3:1 M00443_Opaque-2:1 M00700_ROM:1 M00798_MYBAS1:1 M00936_HBP-1a:1 M00952_PCF5:1 M01021_ID1:1 M01057_ERF2:1
Glyma03g36430	M00369_TAF-1:4 M00372_Opaque-2:4 M00660_RITA-1:4 M00788_EmBP-1b:4 M00798_MYBAS1:4 M00943_TAF-1:4 M00366_EmBP-1:3 M00367_HBP-1a:3 M00368_CPRF-1:3 M00443_Opaque-2:3 M00503_ATHB-5:3 M00653_OCSBF-1:3 M01021_ID1:3 M01065_ABZ1:3 M00182_GBP:2 M00345_GAMYB:2 M00355_PBF:2 M00370_CPRF-3:2 M00371_CPRF-2:2 M00375_TGA1b:2 M00376_TGA1a:2 M00435_PIF3:2 M00441_GBF:2 M00442_ABF:2 M00944_CPRF-3:2 M00945_CPRF-2:2 M…
Glyma03g36620	M00089_Athb-1:2 M00503_ATHB-5:2 M00681_WRKY:2 M01021_ID1:2 M00226_P:1 M00345_GAMYB:1 M00355_PBF:1 M00374_Opaque-2:1 M00375_TGA1b:1 M00443_Opaque-2:1 M00653_OCSBF-1:1 M00697_HBP-1b:1 M00700_ROM:1 M00735_ZAP1:1 M00788_EmBP-1b:1 M00936_HBP-1a:1 M00946_TGA1b:1 M00958_ABI4:1
Glyma03g37060	M00653_OCSBF-1:7 M00372_Opaque-2:6 M00660_RITA-1:6 M00369_TAF-1:5 M00375_TGA1b:5 M00376_TGA1a:5 M00367_HBP-1a:4 M00370_CPRF-3:4 M00697_HBP-1b:4 M00788_EmBP-1b:4 M00943_TAF-1:4 M00345_GAMYB:3 M00371_CPRF-2:3 M00936_HBP-1a:3 M00944_CPRF-3:3 M00945_CPRF-2:3 M00946_TGA1b:3 M00366_EmBP-1:2 M00441_GBF:2 M00443_Opaque-2:2 M00681_WRKY:2 M00700_ROM:2 M01065_ABZ1:2 M00089_Athb-1:1 M00182_GBP:1 M00226_P:1 M…
Glyma03g37110	M00653_OCSBF-1:3 M00368_CPRF-1:2 M00369_TAF-1:2 M00660_RITA-1:2 M00700_ROM:2 M00788_EmBP-1b:2 M00936_HBP-1a:2 M00943_TAF-1:2 M01054_bHLH66:2 M01065_ABZ1:2 M00226_P:1 M00345_GAMYB:1 M00355_PBF:1 M00371_CPRF-2:1 M00375_TGA1b:1 M00376_TGA1a:1 M00503_ATHB-5:1 M00697_HBP-1b:1 M00819_Knox3:1 M00945_CPRF-2:1 M00948_PCF2:1
Glyma03g37200	M00226_P:2 M00355_PBF:2 M00503_ATHB-5:2 M00819_Knox3:2 M00943_TAF-1:2 M00958_ABI4:2 M00089_Athb-1:1 M00376_TGA1a:1 M00507_TRAB1:1 M00654_OSBZ8:1 M00700_ROM:1 M01021_ID1:1 M01057_ERF2:1
Glyma03g37210	M00507_TRAB1:3 M00948_PCF2:3 M00653_OCSBF-1:2 M00681_WRKY:2 M01021_ID1:2 M01057_ERF2:2 M00345_GAMYB:1 M00374_Opaque-2:1 M00435_PIF3:1 M00503_ATHB-5:1 M00635_GT-1:1 M00697_HBP-1b:1 M00735_ZAP1:1 M00788_EmBP-1b:1 M00798_MYBAS1:1 M00819_Knox3:1 M00952_PCF5:1
Glyma03g37320	M01054_bHLH66:4 M00798_MYBAS1:2 M00958_ABI4:2 M00345_GAMYB:1 M00355_PBF:1 M00368_CPRF-1:1 M00374_Opaque-2:1 M00443_Opaque-2:1 M00507_TRAB1:1 M00654_OSBZ8:1 M00700_ROM:1 M00936_HBP-1a:1 M00948_PCF2:1
Glyma03g37360	M00182_GBP:4 M00376_TGA1a:4 M00819_Knox3:4 M00943_TAF-1:4 M00367_HBP-1a:3 M00369_TAF-1:3 M00375_TGA1b:3 M00653_OCSBF-1:3 M01054_bHLH66:3 M00359_bZIP911:2 M00368_CPRF-1:2 M00370_CPRF-3:2 M00371_CPRF-2:2 M00372_Opaque-2:2 M00441_GBF:2 M00443_Opaque-2:2 M00503_ATHB-5:2 M00507_TRAB1:2 M00660_RITA-1:2 M00681_WRKY:2 M00944_CPRF-3:2 M00946_TGA1b:2 M01065_ABZ1:2 M00089_Athb-1:1 M00356_bZIP910:1 M00358_bZ…
Glyma03g37400	M00375_TGA1b:2 M00376_TGA1a:2 M00697_HBP-1b:2 M00700_ROM:2 M00936_HBP-1a:2 M00226_P:1 M00367_HBP-1a:1 M00369_TAF-1:1 M00371_CPRF-2:1 M00372_Opaque-2:1 M00374_Opaque-2:1 M00503_ATHB-5:1 M00507_TRAB1:1 M00635_GT-1:1 M00653_OCSBF-1:1 M00654_OSBZ8:1 M00660_RITA-1:1 M00681_WRKY:1 M00798_MYBAS1:1 M00819_Knox3:1 M00945_CPRF-2:1 M00958_ABI4:1
Glyma03g37710	M00369_TAF-1:4 M00375_TGA1b:4 M00943_TAF-1:4 M00355_PBF:3 M00367_HBP-1a:3 M00700_ROM:3 M00345_GAMYB:2 M00368_CPRF-1:2 M00370_CPRF-3:2 M00371_CPRF-2:2 M00372_Opaque-2:2 M00374_Opaque-2:2 M00376_TGA1a:2 M00653_OCSBF-1:2 M00660_RITA-1:2 M00697_HBP-1b:2 M00788_EmBP-1b:2 M00944_CPRF-3:2 M00945_CPRF-2:2 M00182_GBP:1 M00366_EmBP-1:1 M00434_PIF3:1 M00435_PIF3:1 M00503_ATHB-5:1 M00507_TRAB1:1 M00654_OSBZ8…
Glyma03g37730	M00441_GBF:2 M00798_MYBAS1:2 M00226_P:1 M00345_GAMYB:1 M00355_PBF:1 M00400_ABF1:1 M00443_Opaque-2:1 M00681_WRKY:1 M00700_ROM:1 M00936_HBP-1a:1 M00948_PCF2:1 M00952_PCF5:1 M01021_ID1:1 M01065_ABZ1:1
Glyma03g37800	M00182_GBP:5 M00369_TAF-1:5 M00366_EmBP-1:4 M00367_HBP-1a:4 M00376_TGA1a:4 M00441_GBF:4 M00700_ROM:4 M00943_TAF-1:4 M00368_CPRF-1:3 M00371_CPRF-2:3 M00372_Opaque-2:3 M00434_PIF3:3 M00945_CPRF-2:3 M00355_PBF:2 M00374_Opaque-2:2 M00375_TGA1b:2 M00435_PIF3:2 M00442_ABF:2 M00443_Opaque-2:2 M00507_TRAB1:2 M00653_OCSBF-1:2 M00660_RITA-1:2 M00942_CPRF-1:2 M00946_TGA1b:2 M00948_PCF2:2 M01054_bHLH66:2 M01…
Glyma03g38120	M00355_PBF:4 M01021_ID1:3 M00366_EmBP-1:2 M00367_HBP-1a:2 M00368_CPRF-1:2 M00369_TAF-1:2 M00372_Opaque-2:2 M00375_TGA1b:2 M00376_TGA1a:2 M00441_GBF:2 M00507_TRAB1:2 M00653_OCSBF-1:2 M00660_RITA-1:2 M00943_TAF-1:2 M00010_Opaque-2:1 M00182_GBP:1 M00226_P:1 M00356_bZIP910:1 M00370_CPRF-3:1 M00371_CPRF-2:1 M00374_Opaque-2:1 M00435_PIF3:1 M00635_GT-1:1 M00654_OSBZ8:1 M00788_EmBP-1b:1 M00942_CPRF-1:1 M…
Glyma03g38130	M00345_GAMYB:1 M00374_Opaque-2:1 M00635_GT-1:1 M00697_HBP-1b:1 M00700_ROM:1 M00788_EmBP-1b:1 M00936_HBP-1a:1 M01065_ABZ1:1
Glyma03g38260	M00819_Knox3:3 M00182_GBP:2 M00367_HBP-1a:2 M00369_TAF-1:2 M00372_Opaque-2:2 M00375_TGA1b:2 M00376_TGA1a:2 M00654_OSBZ8:2 M00660_RITA-1:2 M00697_HBP-1b:2 M00943_TAF-1:2 M01055_NAC69-1:2 M00345_GAMYB:1 M00370_CPRF-3:1 M00371_CPRF-2:1 M00443_Opaque-2:1 M00503_ATHB-5:1 M00507_TRAB1:1 M00653_OCSBF-1:1 M00681_WRKY:1 M00788_EmBP-1b:1 M00936_HBP-1a:1 M00944_CPRF-3:1 M00945_CPRF-2:1 M00946_TGA1b:1 M00948…
Glyma03g38420	M01054_bHLH66:5 M00226_P:4 M00943_TAF-1:4 M00182_GBP:3 M00507_TRAB1:3 M00654_OSBZ8:3 M00369_TAF-1:2 M00376_TGA1a:2 M00503_ATHB-5:2 M00653_OCSBF-1:2 M00660_RITA-1:2 M00788_EmBP-1b:2 M00936_HBP-1a:2 M00946_TGA1b:2 M00952_PCF5:2 M01065_ABZ1:2 M00345_GAMYB:1 M00367_HBP-1a:1 M00370_CPRF-3:1 M00371_CPRF-2:1 M00372_Opaque-2:1 M00374_Opaque-2:1 M00375_TGA1b:1 M00443_Opaque-2:1 M00700_ROM:1 M00819_Knox3:1…
Glyma03g38510	M00653_OCSBF-1:5 M00345_GAMYB:2 M00367_HBP-1a:2 M00368_CPRF-1:2 M00376_TGA1a:2 M00503_ATHB-5:2 M00660_RITA-1:2 M00697_HBP-1b:2 M00798_MYBAS1:2 M00936_HBP-1a:2 M00945_CPRF-2:2 M00355_PBF:1 M00366_EmBP-1:1 M00369_TAF-1:1 M00370_CPRF-3:1 M00371_CPRF-2:1 M00372_Opaque-2:1 M00374_Opaque-2:1 M00635_GT-1:1 M00700_ROM:1 M00788_EmBP-1b:1 M00819_Knox3:1 M00942_CPRF-1:1 M00944_CPRF-3:1 M00970_AtMYB-84:1 M01…
Glyma03g38630	M00681_WRKY:3 M01054_bHLH66:3 M00182_GBP:2 M00375_TGA1b:2 M00507_TRAB1:2 M00697_HBP-1b:2 M00936_HBP-1a:2 M00946_TGA1b:2 M01021_ID1:2 M00226_P:1 M00355_PBF:1 M00359_bZIP911:1 M00368_CPRF-1:1 M00374_Opaque-2:1 M00434_PIF3:1 M00442_ABF:1 M00654_OSBZ8:1 M00700_ROM:1 M00735_ZAP1:1 M00819_Knox3:1 M00943_TAF-1:1 M01065_ABZ1:1
Glyma03g38660	M00345_GAMYB:3 M00355_PBF:3 M00798_MYBAS1:3 M01021_ID1:3 M00443_Opaque-2:2 M00936_HBP-1a:2 M00948_PCF2:2 M00010_Opaque-2:1 M00358_bZIP911:1 M00374_Opaque-2:1 M00697_HBP-1b:1 M00735_ZAP1:1 M00788_EmBP-1b:1 M00952_PCF5:1 M01055_NAC69-1:1
Glyma03g38880	M00376_TGA1a:4 M00089_Athb-1:3 M00443_Opaque-2:3 M00182_GBP:2 M00374_Opaque-2:2 M00507_TRAB1:2 M00635_GT-1:2 M00653_OCSBF-1:2 M00660_RITA-1:2 M00700_ROM:2 M01055_NAC69-1:2 M01065_ABZ1:2 M00226_P:1 M00355_PBF:1 M00371_CPRF-2:1 M00375_TGA1b:1 M00401_ABF1:1 M00503_ATHB-5:1 M00681_WRKY:1 M00697_HBP-1b:1 M00819_Knox3:1 M00936_HBP-1a:1 M00943_TAF-1:1 M00945_CPRF-2:1
Glyma03g39100	M00798_MYBAS1:4 M00660_RITA-1:3 M00819_Knox3:3 M00943_TAF-1:3 M00226_P:2 M00355_PBF:2 M00367_HBP-1a:2 M00368_CPRF-1:2 M00369_TAF-1:2 M00375_TGA1b:2 M00507_TRAB1:2 M00681_WRKY:2 M00700_ROM:2 M00936_HBP-1a:2 M00952_PCF5:2 M01054_bHLH66:2 M01057_ERF2:2 M00182_GBP:1 M00345_GAMYB:1 M00366_EmBP-1:1 M00370_CPRF-3:1 M00371_CPRF-2:1 M00374_Opaque-2:1 M00376_TGA1a:1 M00503_ATHB-5:1 M00653_OCSBF-1:1 M00735_…
Glyma03g39200	M00226_P:2 M00372_Opaque-2:2 M00507_TRAB1:2 M00653_OCSBF-1:2 M00660_RITA-1:2 M00700_ROM:2 M00798_MYBAS1:2 M00948_PCF2:2 M00182_GBP:1 M00345_GAMYB:1 M00355_PBF:1 M00359_bZIP911:1 M00371_CPRF-2:1 M00443_Opaque-2:1 M00635_GT-1:1 M00654_OSBZ8:1 M00681_WRKY:1 M00788_EmBP-1b:1 M00936_HBP-1a:1 M00945_CPRF-2:1 M01021_ID1:1 M01055_NAC69-1:1 M01057_ERF2:1 M01065_ABZ1:1
Glyma03g39220	M00375_TGA1b:7 M00507_TRAB1:6 M00182_GBP:5 M00372_Opaque-2:5 M00401_ABF1:5 M00660_RITA-1:5 M01057_ERF2:5 M00367_HBP-1a:4 M00369_TAF-1:4 M00376_TGA1a:4 M00441_GBF:4 M00442_ABF:4 M00653_OCSBF-1:4 M00700_ROM:4 M00936_HBP-1a:4 M00943_TAF-1:4 M01065_ABZ1:4 M00366_EmBP-1:3 M00654_OSBZ8:3 M00697_HBP-1b:3 M00819_Knox3:3 M00958_ABI4:3 M00226_P:2 M00356_bZIP910:2 M00358_bZIP911:2 M00368_CPRF-1:2 M00370_CPR…
Glyma03g39790	M00435_PIF3:4 M00503_ATHB-5:3 M00700_ROM:3 M01054_bHLH66:3 M00182_GBP:2 M00226_P:2 M00374_Opaque-2:2 M00441_GBF:2 M00943_TAF-1:2 M01065_ABZ1:2 M00355_PBF:1 M00359_bZIP911:1 M00366_EmBP-1:1 M00371_CPRF-2:1 M00375_TGA1b:1 M00434_PIF3:1 M00442_ABF:1 M00653_OCSBF-1:1 M00654_OSBZ8:1 M00681_WRKY:1 M00697_HBP-1b:1 M00735_ZAP1:1 M00788_EmBP-1b:1 M00798_MYBAS1:1
Glyma03g39890	M00507_TRAB1:6 M00368_CPRF-1:4 M00942_CPRF-1:3 M00952_PCF5:3 M00010_Opaque-2:2 M00182_GBP:2 M00372_Opaque-2:2 M00443_Opaque-2:2 M00943_TAF-1:2 M00948_PCF2:2 M01021_ID1:2 M01054_bHLH66:2 M00226_P:1 M00366_EmBP-1:1 M00367_HBP-1a:1 M00369_TAF-1:1 M00434_PIF3:1 M00653_OCSBF-1:1 M00654_OSBZ8:1 M00681_WRKY:1 M00697_HBP-1b:1 M01065_ABZ1:1
Glyma03g40160	M00507_TRAB1:10 M01057_ERF2:6 M00182_GBP:5 M00367_HBP-1a:5 M00368_CPRF-1:5 M00375_TGA1b:5 M00376_TGA1a:5 M00946_TGA1b:5 M00366_EmBP-1:4 M00369_TAF-1:4 M00654_OSBZ8:4 M00697_HBP-1b:4 M00700_ROM:4 M00943_TAF-1:4 M00370_CPRF-3:3 M00653_OCSBF-1:3 M00819_Knox3:3 M00936_HBP-1a:3 M00942_CPRF-1:3 M00944_CPRF-3:3 M01054_bHLH66:3 M01065_ABZ1:3 M00226_P:2 M00345_GAMYB:2 M00359_bZIP911:2 M00371_CPRF-2:2 M003…
Glyma03g40170	M01021_ID1:4 M00345_GAMYB:3 M00369_TAF-1:2 M00503_ATHB-5:2 M00735_ZAP1:2 M00226_P:1 M00355_PBF:1 M00443_Opaque-2:1 M00653_OCSBF-1:1 M00681_WRKY:1 M00798_MYBAS1:1 M00819_Knox3:1 M00943_TAF-1:1 M00952_PCF5:1
Glyma03g40430	M00374_Opaque-2:3 M00798_MYBAS1:3 M00948_PCF2:2 M00089_Athb-1:1 M00345_GAMYB:1 M00368_CPRF-1:1 M00434_PIF3:1 M00654_OSBZ8:1 M00681_WRKY:1 M00700_ROM:1 M00788_EmBP-1b:1 M00819_Knox3:1 M00936_HBP-1a:1 M00942_CPRF-1:1 M01021_ID1:1 M01057_ERF2:1
Glyma03g40570	M00345_GAMYB:3 M00355_PBF:3 M00089_Athb-1:1 M00359_bZIP911:1 M00798_MYBAS1:1 M00948_PCF2:1 M00952_PCF5:1 M01021_ID1:1
Glyma03g40730	M00653_OCSBF-1:4 M00654_OSBZ8:4 M00700_ROM:3 M00936_HBP-1a:3 M00943_TAF-1:3 M00948_PCF2:3 M00182_GBP:2 M00226_P:2 M00367_HBP-1a:2 M00369_TAF-1:2 M00372_Opaque-2:2 M00375_TGA1b:2 M00376_TGA1a:2 M00441_GBF:2 M00507_TRAB1:2 M00660_RITA-1:2 M00681_WRKY:2 M00697_HBP-1b:2 M00788_EmBP-1b:2 M00946_TGA1b:2 M00970_AtMYB-84:2 M00345_GAMYB:1 M00355_PBF:1 M00356_bZIP910:1 M00358_bZIP911:1 M00366_EmBP-1:1 M003…
Glyma03g40740	M00374_Opaque-2:2 M00443_Opaque-2:2 M00635_GT-1:2 M00735_ZAP1:2 M00958_ABI4:2 M00654_OSBZ8:1 M00700_ROM:1 M00936_HBP-1a:1 M00952_PCF5:1 M00970_AtMYB-84:1 M01021_ID1:1 M01057_ERF2:1 M01065_ABZ1:1
Glyma03g40860	M00819_Knox3:4 M00355_PBF:2 M00376_TGA1a:2 M00697_HBP-1b:2 M00798_MYBAS1:2 M00936_HBP-1a:2 M00226_P:1 M00345_GAMYB:1 M00375_TGA1b:1 M00507_TRAB1:1 M00653_OCSBF-1:1 M00681_WRKY:1 M00700_ROM:1 M00952_PCF5:1 M01065_ABZ1:1
Glyma03g40930	M00376_TGA1a:5 M00369_TAF-1:4 M00372_Opaque-2:4 M00660_RITA-1:4 M00943_TAF-1:4 M00182_GBP:3 M00226_P:3 M00375_TGA1b:3 M00443_Opaque-2:3 M00653_OCSBF-1:3 M00788_EmBP-1b:3 M01054_bHLH66:3 M01065_ABZ1:3 M00355_PBF:2 M00370_CPRF-3:2 M00371_CPRF-2:2 M00374_Opaque-2:2 M00700_ROM:2 M00798_MYBAS1:2 M00944_CPRF-3:2 M00945_CPRF-2:2 M00946_TGA1b:2 M01021_ID1:2 M00089_Athb-1:1 M00345_GAMYB:1 M00356_bZIP910:1…
Glyma03g40940	M01021_ID1:3 M00010_Opaque-2:2 M00368_CPRF-1:2 M00819_Knox3:2 M00089_Athb-1:1 M00182_GBP:1 M00226_P:1 M00345_GAMYB:1 M00355_PBF:1 M00503_ATHB-5:1 M00507_TRAB1:1 M00700_ROM:1 M00735_ZAP1:1 M00798_MYBAS1:1 M00942_CPRF-1:1 M00970_AtMYB-84:1
Glyma03g41030	M00182_GBP:4 M00375_TGA1b:4 M00376_TGA1a:4 M00507_TRAB1:4 M00943_TAF-1:4 M00374_Opaque-2:3 M00653_OCSBF-1:3 M00660_RITA-1:3 M00089_Athb-1:2 M00359_bZIP911:2 M00367_HBP-1a:2 M00368_CPRF-1:2 M00369_TAF-1:2 M00371_CPRF-2:2 M00372_Opaque-2:2 M00441_GBF:2 M00503_ATHB-5:2 M00697_HBP-1b:2 M00700_ROM:2 M00819_Knox3:2 M00936_HBP-1a:2 M00944_CPRF-3:2 M00945_CPRF-2:2 M01021_ID1:2 M01065_ABZ1:2 M00226_P:1 M0…
Glyma03g41190	M01065_ABZ1:4 M00374_Opaque-2:3 M00653_OCSBF-1:2 M00660_RITA-1:2 M00788_EmBP-1b:2 M01057_ERF2:2 M00182_GBP:1 M00226_P:1 M00355_PBF:1 M00372_Opaque-2:1 M00375_TGA1b:1 M00443_Opaque-2:1 M00503_ATHB-5:1 M00819_Knox3:1 M00936_HBP-1a:1 M00943_TAF-1:1 M00944_CPRF-3:1 M00946_TGA1b:1 M00948_PCF2:1 M01054_bHLH66:1
Glyma03g41390	M00503_ATHB-5:5 M00355_PBF:3 M00700_ROM:3 M01021_ID1:2 M00089_Athb-1:1 M00226_P:1 M00374_Opaque-2:1 M00635_GT-1:1 M00653_OCSBF-1:1 M00660_RITA-1:1 M00948_PCF2:1 M00952_PCF5:1
Glyma03g41420	M00503_ATHB-5:3 M00697_HBP-1b:3 M00355_PBF:2 M01021_ID1:2 M00182_GBP:1 M00226_P:1 M00359_bZIP911:1 M00374_Opaque-2:1 M00375_TGA1b:1 M00507_TRAB1:1 M00653_OCSBF-1:1 M00681_WRKY:1 M00700_ROM:1 M00819_Knox3:1 M00936_HBP-1a:1 M00948_PCF2:1 M00952_PCF5:1 M01065_ABZ1:1
Glyma03g41510	M00182_GBP:5 M00653_OCSBF-1:5 M00943_TAF-1:5 M00369_TAF-1:4 M00372_Opaque-2:4 M00375_TGA1b:4 M00654_OSBZ8:4 M00660_RITA-1:4 M00367_HBP-1a:3 M00442_ABF:3 M00700_ROM:3 M00819_Knox3:3 M00936_HBP-1a:3 M00089_Athb-1:2 M00366_EmBP-1:2 M00370_CPRF-3:2 M00371_CPRF-2:2 M00376_TGA1a:2 M00503_ATHB-5:2 M00681_WRKY:2 M00697_HBP-1b:2 M00944_CPRF-3:2 M00945_CPRF-2:2 M00946_TGA1b:2 M01021_ID1:2 M01054_bHLH66:2 M…
Glyma03g41700	M00700_ROM:6 M00936_HBP-1a:5 M00952_PCF5:5 M00182_GBP:4 M00367_HBP-1a:4 M00369_TAF-1:4 M00372_Opaque-2:4 M00375_TGA1b:4 M00376_TGA1a:4 M00441_GBF:4 M00507_TRAB1:4 M00653_OCSBF-1:4 M00654_OSBZ8:4 M00697_HBP-1b:4 M00943_TAF-1:4 M00948_PCF2:4 M00366_EmBP-1:3 M00401_ABF1:3 M00660_RITA-1:3 M01054_bHLH66:3 M01065_ABZ1:3 M00368_CPRF-1:2 M00370_CPRF-3:2 M00371_CPRF-2:2 M00434_PIF3:2 M00435_PIF3:2 M00442_…
Glyma03g41860	M00654_OSBZ8:4 M00226_P:2 M00368_CPRF-1:2 M00374_Opaque-2:2 M00400_ABF1:2 M00503_ATHB-5:2 M00952_PCF5:2 M01065_ABZ1:2 M00355_PBF:1 M00356_bZIP910:1 M00358_bZIP911:1 M00401_ABF1:1 M00434_PIF3:1 M00443_Opaque-2:1 M00507_TRAB1:1 M00681_WRKY:1 M00700_ROM:1 M00735_ZAP1:1 M00798_MYBAS1:1 M00819_Knox3:1 M00936_HBP-1a:1 M00942_CPRF-1:1 M00958_ABI4:1 M01054_bHLH66:1
Glyma03g42050	M00226_P:2 M00798_MYBAS1:2 M00355_PBF:1 M00443_Opaque-2:1 M00635_GT-1:1 M00654_OSBZ8:1 M00697_HBP-1b:1 M00819_Knox3:1 M01021_ID1:1
Glyma03g42260	M00366_EmBP-1:10 M00182_GBP:9 M00367_HBP-1a:9 M00368_CPRF-1:9 M00369_TAF-1:9 M00441_GBF:9 M00943_TAF-1:8 M00375_TGA1b:6 M00435_PIF3:6 M01065_ABZ1:6 M00370_CPRF-3:5 M00372_Opaque-2:5 M00376_TGA1a:5 M00371_CPRF-2:4 M00400_ABF1:4 M00434_PIF3:4 M00442_ABF:4 M00653_OCSBF-1:4 M00660_RITA-1:4 M00942_CPRF-1:4 M00946_TGA1b:4 M00507_TRAB1:3 M00700_ROM:3 M00819_Knox3:3 M00945_CPRF-2:3 M00948_PCF2:3 M00952_P…
Glyma03g42310	M00654_OSBZ8:3 M00182_GBP:2 M00366_EmBP-1:2 M00367_HBP-1a:2 M00368_CPRF-1:2 M00369_TAF-1:2 M00372_Opaque-2:2 M00375_TGA1b:2 M00376_TGA1a:2 M00400_ABF1:2 M00434_PIF3:2 M00435_PIF3:2 M00441_GBF:2 M00503_ATHB-5:2 M00943_TAF-1:2 M00355_PBF:1 M00370_CPRF-3:1 M00371_CPRF-2:1 M00399_ABF1:1 M00442_ABF:1 M00443_Opaque-2:1 M00507_TRAB1:1 M00697_HBP-1b:1 M00700_ROM:1 M00819_Knox3:1 M00936_HBP-1a:1 M00942_CP…
Glyma03g42400	M00653_OCSBF-1:3 M00660_RITA-1:3 M00182_GBP:2 M00367_HBP-1a:2 M00368_CPRF-1:2 M00369_TAF-1:2 M00372_Opaque-2:2 M00375_TGA1b:2 M00376_TGA1a:2 M00441_GBF:2 M00443_Opaque-2:2 M00936_HBP-1a:2 M00943_TAF-1:2 M01065_ABZ1:2 M00345_GAMYB:1 M00366_EmBP-1:1 M00370_CPRF-3:1 M00371_CPRF-2:1 M00434_PIF3:1 M00442_ABF:1 M00681_WRKY:1 M00697_HBP-1b:1 M00700_ROM:1 M00788_EmBP-1b:1 M00942_CPRF-1:1 M00944_CPRF-3:1 …
Glyma03g42470	M00182_GBP:2 M00355_PBF:2 M00375_TGA1b:2 M00503_ATHB-5:2 M00653_OCSBF-1:2 M00697_HBP-1b:2 M00936_HBP-1a:2 M01055_NAC69-1:2 M00089_Athb-1:1 M00356_bZIP910:1 M00358_bZIP911:1 M00359_bZIP911:1 M00376_TGA1a:1 M00681_WRKY:1 M00946_TGA1b:1 M00948_PCF2:1 M00952_PCF5:1 M01021_ID1:1 M01057_ERF2:1 M01065_ABZ1:1
Glyma03g42480	M00375_TGA1b:4 M00936_HBP-1a:4 M00182_GBP:3 M00503_ATHB-5:3 M00226_P:2 M00367_HBP-1a:2 M00369_TAF-1:2 M00372_Opaque-2:2 M00376_TGA1a:2 M00660_RITA-1:2 M00697_HBP-1b:2 M00943_TAF-1:2 M00946_TGA1b:2 M01057_ERF2:2 M00010_Opaque-2:1 M00089_Athb-1:1 M00366_EmBP-1:1 M00370_CPRF-3:1 M00371_CPRF-2:1 M00401_ABF1:1 M00507_TRAB1:1 M00681_WRKY:1 M00700_ROM:1 M00788_EmBP-1b:1 M00819_Knox3:1 M00944_CPRF-3:1 M0…
Glyma04g00210	M00948_PCF2:3 M00182_GBP:2 M00355_PBF:2 M00376_TGA1a:2 M00503_ATHB-5:2 M00653_OCSBF-1:2 M00943_TAF-1:2 M00958_ABI4:2 M00226_P:1 M00345_GAMYB:1 M00367_HBP-1a:1 M00369_TAF-1:1 M00370_CPRF-3:1 M00375_TGA1b:1 M00507_TRAB1:1 M00660_RITA-1:1 M00697_HBP-1b:1 M00700_ROM:1 M00735_ZAP1:1 M00798_MYBAS1:1 M00936_HBP-1a:1 M00944_CPRF-3:1 M00946_TGA1b:1 M01021_ID1:1 M01054_bHLH66:1
Glyma04g00270	M00226_P:3 M00345_GAMYB:3 M00653_OCSBF-1:3 M00182_GBP:2 M00355_PBF:2 M00366_EmBP-1:2 M00367_HBP-1a:2 M00368_CPRF-1:2 M00369_TAF-1:2 M00372_Opaque-2:2 M00375_TGA1b:2 M00376_TGA1a:2 M00441_GBF:2 M00443_Opaque-2:2 M00660_RITA-1:2 M00943_TAF-1:2 M00010_Opaque-2:1 M00370_CPRF-3:1 M00371_CPRF-2:1 M00442_ABF:1 M00507_TRAB1:1 M00654_OSBZ8:1 M00681_WRKY:1 M00697_HBP-1b:1 M00700_ROM:1 M00788_EmBP-1b:1 M007…
Glyma04g00460	M00355_PBF:4 M00226_P:2 M00374_Opaque-2:2 M00942_CPRF-1:2 M00010_Opaque-2:1 M00345_GAMYB:1 M00366_EmBP-1:1 M00368_CPRF-1:1 M00443_Opaque-2:1 M00503_ATHB-5:1 M00654_OSBZ8:1 M00681_WRKY:1 M00735_ZAP1:1 M00798_MYBAS1:1 M00958_ABI4:1 M00970_AtMYB-84:1 M01021_ID1:1
Glyma04g00610	M01054_bHLH66:4 M00943_TAF-1:3 M00182_GBP:2 M00345_GAMYB:2 M00355_PBF:2 M00372_Opaque-2:2 M00441_GBF:2 M00443_Opaque-2:2 M00660_RITA-1:2 M00697_HBP-1b:2 M00226_P:1 M00366_EmBP-1:1 M00367_HBP-1a:1 M00369_TAF-1:1 M00370_CPRF-3:1 M00371_CPRF-2:1 M00376_TGA1a:1 M00635_GT-1:1 M00653_OCSBF-1:1 M00654_OSBZ8:1 M00681_WRKY:1 M00788_EmBP-1b:1 M00819_Knox3:1 M00936_HBP-1a:1 M00944_CPRF-3:1 M00945_CPRF-2:1 M…
Glyma04g00930	M00798_MYBAS1:5 M01057_ERF2:5 M00700_ROM:4 M00948_PCF2:4 M00226_P:3 M00819_Knox3:3 M00943_TAF-1:3 M01021_ID1:3 M00367_HBP-1a:2 M00368_CPRF-1:2 M00369_TAF-1:2 M00372_Opaque-2:2 M00375_TGA1b:2 M00503_ATHB-5:2 M00507_TRAB1:2 M00654_OSBZ8:2 M00681_WRKY:2 M00936_HBP-1a:2 M00946_TGA1b:2 M00952_PCF5:2 M00366_EmBP-1:1 M00370_CPRF-3:1 M00371_CPRF-2:1 M00697_HBP-1b:1 M00942_CPRF-1:1 M00944_CPRF-3:1 M00945_…
Glyma04g01230	M00089_Athb-1:2 M00355_PBF:2 M00503_ATHB-5:2 M00798_MYBAS1:2 M00226_P:1 M00345_GAMYB:1 M00359_bZIP911:1 M00374_Opaque-2:1 M00653_OCSBF-1:1 M00654_OSBZ8:1 M00660_RITA-1:1 M00681_WRKY:1 M00735_ZAP1:1 M01065_ABZ1:1
Glyma04g01390	M00788_EmBP-1b:3 M00358_bZIP911:2 M00443_Opaque-2:2 M00700_ROM:2 M00948_PCF2:2 M01054_bHLH66:2 M00226_P:1 M00345_GAMYB:1 M00355_PBF:1 M00374_Opaque-2:1 M00503_ATHB-5:1 M00507_TRAB1:1 M00654_OSBZ8:1 M00697_HBP-1b:1 M00798_MYBAS1:1 M00942_CPRF-1:1 M00952_PCF5:1 M00958_ABI4:1 M01057_ERF2:1
Glyma04g01530	M00345_GAMYB:3 M00681_WRKY:3 M00948_PCF2:3 M00952_PCF5:3 M01057_ERF2:3 M00375_TGA1b:2 M00376_TGA1a:2 M00635_GT-1:2 M00700_ROM:2 M00735_ZAP1:2 M00819_Knox3:2 M00936_HBP-1a:2 M00010_Opaque-2:1 M00370_CPRF-3:1 M00371_CPRF-2:1 M00400_ABF1:1 M00503_ATHB-5:1 M00507_TRAB1:1 M00654_OSBZ8:1 M00697_HBP-1b:1 M00944_CPRF-3:1 M00945_CPRF-2:1 M00946_TGA1b:1
Glyma04g01550	M00507_TRAB1:5 M00700_ROM:4 M00226_P:2 M00345_GAMYB:2 M00376_TGA1a:2 M00654_OSBZ8:2 M00798_MYBAS1:2 M00936_HBP-1a:2 M01055_NAC69-1:2 M00182_GBP:1 M00356_bZIP910:1 M00358_bZIP911:1 M00359_bZIP911:1 M00366_EmBP-1:1 M00374_Opaque-2:1 M00697_HBP-1b:1 M00819_Knox3:1 M00942_CPRF-1:1 M00943_TAF-1:1 M00946_TGA1b:1 M00958_ABI4:1 M01057_ERF2:1 M01065_ABZ1:1
Glyma04g01630	M00503_ATHB-5:3 M00653_OCSBF-1:3 M00819_Knox3:3 M00089_Athb-1:2 M00182_GBP:2 M00367_HBP-1a:2 M00369_TAF-1:2 M00372_Opaque-2:2 M00375_TGA1b:2 M00376_TGA1a:2 M00660_RITA-1:2 M00700_ROM:2 M00943_TAF-1:2 M00946_TGA1b:2 M00345_GAMYB:1 M00355_PBF:1 M00366_EmBP-1:1 M00370_CPRF-3:1 M00371_CPRF-2:1 M00654_OSBZ8:1 M00681_WRKY:1 M00798_MYBAS1:1 M00936_HBP-1a:1 M00942_CPRF-1:1 M00944_CPRF-3:1 M00945_CPRF-2:1…
Glyma04g01640	M00226_P:2 M00355_PBF:2 M00366_EmBP-1:2 M00367_HBP-1a:2 M00368_CPRF-1:2 M00441_GBF:2 M00635_GT-1:2 M00010_Opaque-2:1 M00089_Athb-1:1 M00345_GAMYB:1 M00370_CPRF-3:1 M00443_Opaque-2:1 M00503_ATHB-5:1 M00654_OSBZ8:1 M00681_WRKY:1 M00700_ROM:1 M00735_ZAP1:1 M00788_EmBP-1b:1 M00942_CPRF-1:1 M00944_CPRF-3:1 M00948_PCF2:1 M00970_AtMYB-84:1 M01021_ID1:1 M01055_NAC69-1:1
Glyma04g01700	M00507_TRAB1:5 M00948_PCF2:5 M01057_ERF2:4 M00654_OSBZ8:3 M00819_Knox3:3 M00952_PCF5:3 M00182_GBP:2 M00345_GAMYB:2 M00366_EmBP-1:2 M00367_HBP-1a:2 M00368_CPRF-1:2 M00369_TAF-1:2 M00372_Opaque-2:2 M00375_TGA1b:2 M00376_TGA1a:2 M00399_ABF1:2 M00441_GBF:2 M00442_ABF:2 M00503_ATHB-5:2 M00653_OCSBF-1:2 M00660_RITA-1:2 M00681_WRKY:2 M00788_EmBP-1b:2 M00943_TAF-1:2 M00958_ABI4:2 M01054_bHLH66:2 M00010_O…
Glyma04g01730	M01057_ERF2:5 M00441_GBF:4 M00507_TRAB1:3 M00788_EmBP-1b:3 M00943_TAF-1:3 M00182_GBP:2 M00345_GAMYB:2 M00366_EmBP-1:2 M00367_HBP-1a:2 M00368_CPRF-1:2 M00369_TAF-1:2 M00653_OCSBF-1:2 M00660_RITA-1:2 M00798_MYBAS1:2 M00089_Athb-1:1 M00370_CPRF-3:1 M00371_CPRF-2:1 M00442_ABF:1 M00443_Opaque-2:1 M00654_OSBZ8:1 M00681_WRKY:1 M00700_ROM:1 M00819_Knox3:1 M00936_HBP-1a:1 M00942_CPRF-1:1 M00944_CPRF-3:1 M…
Glyma04g01750	M00226_P:2 M00368_CPRF-1:2 M00369_TAF-1:2 M00375_TGA1b:2 M00376_TGA1a:2 M00700_ROM:2 M00182_GBP:1 M00366_EmBP-1:1 M00367_HBP-1a:1 M00371_CPRF-2:1 M00372_Opaque-2:1 M00374_Opaque-2:1 M00442_ABF:1 M00443_Opaque-2:1 M00507_TRAB1:1 M00653_OCSBF-1:1 M00654_OSBZ8:1 M00660_RITA-1:1 M00681_WRKY:1 M00788_EmBP-1b:1 M00942_CPRF-1:1 M00943_TAF-1:1 M00945_CPRF-2:1 M00946_TGA1b:1 M00952_PCF5:1 M01021_ID1:1 M01…
Glyma04g01910	M00226_P:3 M00345_GAMYB:2 M00368_CPRF-1:2 M00441_GBF:2 M00958_ABI4:2 M01057_ERF2:2 M00355_PBF:1 M00700_ROM:1 M00788_EmBP-1b:1 M00942_CPRF-1:1 M01021_ID1:1
Glyma04g02020	M00434_PIF3:6 M00653_OCSBF-1:5 M00367_HBP-1a:4 M00368_CPRF-1:4 M00369_TAF-1:4 M00372_Opaque-2:4 M00376_TGA1a:4 M00399_ABF1:4 M00507_TRAB1:4 M00660_RITA-1:4 M00788_EmBP-1b:4 M00936_HBP-1a:4 M00943_TAF-1:4 M01054_bHLH66:4 M00182_GBP:3 M00366_EmBP-1:3 M00375_TGA1b:3 M00441_GBF:3 M00654_OSBZ8:3 M00942_CPRF-1:3 M01065_ABZ1:3 M00226_P:2 M00370_CPRF-3:2 M00371_CPRF-2:2 M00374_Opaque-2:2 M00435_PIF3:2 M0…
Glyma04g02080	M00376_TGA1a:3 M00654_OSBZ8:3 M00798_MYBAS1:3 M00010_Opaque-2:2 M00226_P:2 M00355_PBF:2 M00375_TGA1b:2 M00697_HBP-1b:2 M00936_HBP-1a:2 M00952_PCF5:2 M00958_ABI4:2 M01054_bHLH66:2 M00345_GAMYB:1 M00359_bZIP911:1 M00366_EmBP-1:1 M00441_GBF:1 M00503_ATHB-5:1 M00507_TRAB1:1 M00653_OCSBF-1:1 M00681_WRKY:1 M00700_ROM:1 M01021_ID1:1 M01055_NAC69-1:1
Glyma04g02100	M00798_MYBAS1:3 M00443_Opaque-2:2 M00653_OCSBF-1:2 M00788_EmBP-1b:2 M00948_PCF2:2 M00952_PCF5:2 M00182_GBP:1 M00345_GAMYB:1 M00355_PBF:1 M00374_Opaque-2:1 M00507_TRAB1:1 M00654_OSBZ8:1 M00660_RITA-1:1 M00700_ROM:1 M00958_ABI4:1 M00970_AtMYB-84:1 M01054_bHLH66:1
Glyma04g02230	M01054_bHLH66:3 M00182_GBP:2 M00368_CPRF-1:2 M00369_TAF-1:2 M00372_Opaque-2:2 M00374_Opaque-2:2 M00376_TGA1a:2 M00653_OCSBF-1:2 M00660_RITA-1:2 M00788_EmBP-1b:2 M00943_TAF-1:2 M00345_GAMYB:1 M00366_EmBP-1:1 M00367_HBP-1a:1 M00370_CPRF-3:1 M00371_CPRF-2:1 M00443_Opaque-2:1 M00503_ATHB-5:1 M00635_GT-1:1 M00700_ROM:1 M00942_CPRF-1:1 M00944_CPRF-3:1 M00945_CPRF-2:1 M00946_TGA1b:1 M01065_ABZ1:1
Glyma04g02260	M00507_TRAB1:6 M00182_GBP:4 M00368_CPRF-1:4 M00372_Opaque-2:4 M01065_ABZ1:4 M00441_GBF:3 M00442_ABF:3 M00366_EmBP-1:2 M00369_TAF-1:2 M00371_CPRF-2:2 M00375_TGA1b:2 M00376_TGA1a:2 M00434_PIF3:2 M00435_PIF3:2 M00653_OCSBF-1:2 M00660_RITA-1:2 M00681_WRKY:2 M00697_HBP-1b:2 M00700_ROM:2 M00942_CPRF-1:2 M00943_TAF-1:2 M00945_CPRF-2:2 M00952_PCF5:2 M00345_GAMYB:1 M00355_PBF:1 M00367_HBP-1a:1 M00370_CPRF…
Glyma04g02280	M00368_CPRF-1:3 M00653_OCSBF-1:3 M00700_ROM:2 M00735_ZAP1:2 M00798_MYBAS1:2 M00819_Knox3:2 M00936_HBP-1a:2 M00182_GBP:1 M00226_P:1 M00345_GAMYB:1 M00355_PBF:1 M00366_EmBP-1:1 M00374_Opaque-2:1 M00443_Opaque-2:1 M00507_TRAB1:1 M00660_RITA-1:1 M00681_WRKY:1 M00697_HBP-1b:1 M00788_EmBP-1b:1 M00942_CPRF-1:1 M00943_TAF-1:1 M00970_AtMYB-84:1 M01021_ID1:1 M01054_bHLH66:1 M01057_ERF2:1
Glyma04g02440	M00089_Athb-1:2 M00374_Opaque-2:2 M00441_GBF:2 M00503_ATHB-5:2 M00700_ROM:2 M01021_ID1:2 M00010_Opaque-2:1 M00226_P:1 M00345_GAMYB:1 M00355_PBF:1 M00443_Opaque-2:1 M00654_OSBZ8:1 M00681_WRKY:1 M00798_MYBAS1:1 M00819_Knox3:1 M01055_NAC69-1:1
Glyma04g02560	M00943_TAF-1:7 M00369_TAF-1:6 M00700_ROM:6 M00366_EmBP-1:5 M00367_HBP-1a:5 M00375_TGA1b:5 M00376_TGA1a:5 M00507_TRAB1:5 M00372_Opaque-2:4 M00654_OSBZ8:4 M00660_RITA-1:4 M00936_HBP-1a:4 M00952_PCF5:4 M01057_ERF2:4 M00182_GBP:3 M00368_CPRF-1:3 M00370_CPRF-3:3 M00371_CPRF-2:3 M00653_OCSBF-1:3 M00788_EmBP-1b:3 M00798_MYBAS1:3 M00819_Knox3:3 M00944_CPRF-3:3 M00946_TGA1b:3 M00345_GAMYB:2 M00441_GBF:2 M…
Glyma04g02960	M00507_TRAB1:5 M00700_ROM:5 M00936_HBP-1a:5 M00943_TAF-1:4 M01054_bHLH66:4 M00182_GBP:3 M00376_TGA1a:3 M00653_OCSBF-1:3 M00697_HBP-1b:3 M00788_EmBP-1b:3 M00798_MYBAS1:3 M01065_ABZ1:3 M00010_Opaque-2:2 M00226_P:2 M00368_CPRF-1:2 M00369_TAF-1:2 M00371_CPRF-2:2 M00374_Opaque-2:2 M00441_GBF:2 M00442_ABF:2 M00654_OSBZ8:2 M00819_Knox3:2 M00945_CPRF-2:2 M00948_PCF2:2 M00958_ABI4:2 M00345_GAMYB:1 M00355_…
Glyma04g03330	M00182_GBP:2 M00226_P:2 M00356_bZIP910:2 M00358_bZIP911:2 M00367_HBP-1a:2 M00375_TGA1b:2 M00441_GBF:2 M00654_OSBZ8:2 M00700_ROM:2 M00798_MYBAS1:2 M00819_Knox3:2 M01057_ERF2:2 M00089_Athb-1:1 M00345_GAMYB:1 M00370_CPRF-3:1 M00374_Opaque-2:1 M00442_ABF:1 M00681_WRKY:1 M00697_HBP-1b:1 M00936_HBP-1a:1 M00944_CPRF-3:1 M00946_TGA1b:1 M00958_ABI4:1 M01021_ID1:1 M01065_ABZ1:1
Glyma04g03430	M00369_TAF-1:8 M00372_Opaque-2:8 M00182_GBP:7 M00660_RITA-1:7 M01065_ABZ1:7 M00375_TGA1b:6 M00376_TGA1a:6 M00700_ROM:6 M00943_TAF-1:6 M00367_HBP-1a:5 M00507_TRAB1:5 M00948_PCF2:5 M00368_CPRF-1:4 M00371_CPRF-2:4 M00653_OCSBF-1:4 M00788_EmBP-1b:4 M00945_CPRF-2:4 M00345_GAMYB:3 M00366_EmBP-1:3 M00370_CPRF-3:3 M00435_PIF3:3 M00442_ABF:3 M00654_OSBZ8:3 M00944_CPRF-3:3 M00946_TGA1b:3 M01055_NAC69-1:3 M…
Glyma04g03510	M00226_P:3 M00798_MYBAS1:3 M00345_GAMYB:2 M00368_CPRF-1:2 M00374_Opaque-2:2 M00441_GBF:2 M00819_Knox3:2 M00089_Athb-1:1 M00355_PBF:1 M00359_bZIP911:1 M00443_Opaque-2:1 M00503_ATHB-5:1 M00681_WRKY:1 M00942_CPRF-1:1 M00943_TAF-1:1 M00948_PCF2:1 M01054_bHLH66:1
Glyma04g03760	M00660_RITA-1:3 M00345_GAMYB:2 M00366_EmBP-1:2 M00441_GBF:2 M00653_OCSBF-1:2 M00819_Knox3:2 M00010_Opaque-2:1 M00089_Athb-1:1 M00355_PBF:1 M00359_bZIP911:1 M00371_CPRF-2:1 M00372_Opaque-2:1 M00374_Opaque-2:1 M00376_TGA1a:1 M00401_ABF1:1 M00503_ATHB-5:1 M00635_GT-1:1 M00654_OSBZ8:1 M00700_ROM:1 M00788_EmBP-1b:1 M00798_MYBAS1:1 M00936_HBP-1a:1 M00945_CPRF-2:1 M00948_PCF2:1 M01021_ID1:1 M01065_ABZ1:1
Glyma04g03790	M00374_Opaque-2:6 M00503_ATHB-5:5 M00700_ROM:4 M00819_Knox3:3 M00443_Opaque-2:2 M00681_WRKY:2 M00089_Athb-1:1 M00356_bZIP910:1 M00654_OSBZ8:1 M00735_ZAP1:1 M00798_MYBAS1:1 M00936_HBP-1a:1 M00946_TGA1b:1 M01021_ID1:1
Glyma04g03820	M01054_bHLH66:6 M00507_TRAB1:5 M00441_GBF:4 M00182_GBP:3 M00635_GT-1:3 M00943_TAF-1:3 M00355_PBF:2 M00366_EmBP-1:2 M00367_HBP-1a:2 M00368_CPRF-1:2 M00369_TAF-1:2 M00372_Opaque-2:2 M00375_TGA1b:2 M00376_TGA1a:2 M00434_PIF3:2 M00442_ABF:2 M00443_Opaque-2:2 M00653_OCSBF-1:2 M00660_RITA-1:2 M00697_HBP-1b:2 M00700_ROM:2 M00798_MYBAS1:2 M00936_HBP-1a:2 M00948_PCF2:2 M00952_PCF5:2 M01065_ABZ1:2 M00226_P…
Glyma04g03890	M00355_PBF:2 M01054_bHLH66:2 M00226_P:1 M00345_GAMYB:1 M00374_Opaque-2:1 M00654_OSBZ8:1 M00735_ZAP1:1 M00788_EmBP-1b:1 M01021_ID1:1
Glyma04g03930	M00355_PBF:3 M00503_ATHB-5:2 M00507_TRAB1:2 M00819_Knox3:2 M00089_Athb-1:1 M00226_P:1 M00368_CPRF-1:1 M00798_MYBAS1:1 M00936_HBP-1a:1 M00948_PCF2:1 M01021_ID1:1 M01057_ERF2:1
Glyma04g03980	M00700_ROM:5 M00503_ATHB-5:4 M00375_TGA1b:3 M01057_ERF2:3 M00182_GBP:2 M00345_GAMYB:2 M00359_bZIP911:2 M00369_TAF-1:2 M00374_Opaque-2:2 M00441_GBF:2 M00654_OSBZ8:2 M00697_HBP-1b:2 M00936_HBP-1a:2 M00943_TAF-1:2 M00946_TGA1b:2 M00958_ABI4:2 M01021_ID1:2 M00358_bZIP911:1 M00366_EmBP-1:1 M00367_HBP-1a:1 M00370_CPRF-3:1 M00371_CPRF-2:1 M00401_ABF1:1 M00443_Opaque-2:1 M00507_TRAB1:1 M00635_GT-1:1 M006…
Glyma04g03990	M00936_HBP-1a:5 M00369_TAF-1:4 M00375_TGA1b:4 M00376_TGA1a:4 M00943_TAF-1:4 M00182_GBP:3 M00367_HBP-1a:3 M00368_CPRF-1:3 M00654_OSBZ8:3 M00660_RITA-1:3 M00681_WRKY:3 M00700_ROM:3 M00366_EmBP-1:2 M00370_CPRF-3:2 M00371_CPRF-2:2 M00441_GBF:2 M00507_TRAB1:2 M00653_OCSBF-1:2 M00697_HBP-1b:2 M00819_Knox3:2 M00944_CPRF-3:2 M00945_CPRF-2:2 M00946_TGA1b:2 M00089_Athb-1:1 M00345_GAMYB:1 M00355_PBF:1 M0037…
Glyma04g04050	M00503_ATHB-5:4 M00010_Opaque-2:2 M00798_MYBAS1:2 M00345_GAMYB:1 M00355_PBF:1 M00374_Opaque-2:1 M00635_GT-1:1 M00653_OCSBF-1:1 M00697_HBP-1b:1 M00700_ROM:1 M00788_EmBP-1b:1 M00948_PCF2:1 M01021_ID1:1
Glyma04g04230	M00441_GBF:6 M00182_GBP:5 M00434_PIF3:5 M00798_MYBAS1:5 M00366_EmBP-1:4 M00368_CPRF-1:4 M00653_OCSBF-1:4 M00367_HBP-1a:3 M00372_Opaque-2:3 M00660_RITA-1:3 M00942_CPRF-1:3 M01065_ABZ1:3 M00226_P:2 M00345_GAMYB:2 M00369_TAF-1:2 M00375_TGA1b:2 M00376_TGA1a:2 M00401_ABF1:2 M00435_PIF3:2 M00442_ABF:2 M00654_OSBZ8:2 M00700_ROM:2 M00788_EmBP-1b:2 M00819_Knox3:2 M00943_TAF-1:2 M01021_ID1:2 M01054_bHLH66:…
Glyma04g04270	M00700_ROM:4 M00369_TAF-1:3 M00355_PBF:2 M00375_TGA1b:2 M00376_TGA1a:2 M00507_TRAB1:2 M00735_ZAP1:2 M00943_TAF-1:2 M00345_GAMYB:1 M00367_HBP-1a:1 M00370_CPRF-3:1 M00371_CPRF-2:1 M00372_Opaque-2:1 M00503_ATHB-5:1 M00653_OCSBF-1:1 M00660_RITA-1:1 M00681_WRKY:1 M00697_HBP-1b:1 M00788_EmBP-1b:1 M00819_Knox3:1 M00936_HBP-1a:1 M00944_CPRF-3:1 M00945_CPRF-2:1 M00948_PCF2:1 M00958_ABI4:1 M01057_ERF2:1
Glyma04g04340	M00503_ATHB-5:3 M00089_Athb-1:2 M00735_ZAP1:2 M00798_MYBAS1:2 M01021_ID1:2 M00010_Opaque-2:1 M00345_GAMYB:1 M00359_bZIP911:1 M00376_TGA1a:1 M00443_Opaque-2:1 M00507_TRAB1:1 M00635_GT-1:1 M00653_OCSBF-1:1 M00654_OSBZ8:1 M00697_HBP-1b:1 M00958_ABI4:1
Glyma04g04350	M00367_HBP-1a:8 M00368_CPRF-1:8 M00369_TAF-1:8 M00943_TAF-1:8 M00182_GBP:7 M00366_EmBP-1:6 M00372_Opaque-2:6 M00375_TGA1b:5 M00441_GBF:5 M00654_OSBZ8:5 M00819_Knox3:5 M01065_ABZ1:5 M00370_CPRF-3:4 M00371_CPRF-2:4 M00653_OCSBF-1:4 M00660_RITA-1:4 M00942_CPRF-1:4 M00945_CPRF-2:4 M01057_ERF2:4 M00435_PIF3:3 M00442_ABF:3 M00443_Opaque-2:3 M00788_EmBP-1b:3 M00944_CPRF-3:3 M00010_Opaque-2:2 M00359_bZIP…
Glyma04g04400	M00943_TAF-1:6 M00369_TAF-1:4 M00366_EmBP-1:3 M00367_HBP-1a:3 M00372_Opaque-2:3 M00654_OSBZ8:3 M00798_MYBAS1:3 M01065_ABZ1:3 M00182_GBP:2 M00345_GAMYB:2 M00370_CPRF-3:2 M00371_CPRF-2:2 M00374_Opaque-2:2 M00375_TGA1b:2 M00376_TGA1a:2 M00442_ABF:2 M00507_TRAB1:2 M00653_OCSBF-1:2 M00660_RITA-1:2 M00788_EmBP-1b:2 M00944_CPRF-3:2 M00945_CPRF-2:2 M01054_bHLH66:2 M00010_Opaque-2:1 M00089_Athb-1:1 M00226…
Glyma04g04760	M00443_Opaque-2:4 M00700_ROM:4 M00355_PBF:3 M00788_EmBP-1b:3 M00798_MYBAS1:3 M00368_CPRF-1:2 M00374_Opaque-2:2 M00681_WRKY:2 M00697_HBP-1b:2 M00735_ZAP1:2 M00936_HBP-1a:2 M00942_CPRF-1:2 M00226_P:1 M00401_ABF1:1 M00434_PIF3:1 M00441_GBF:1 M00507_TRAB1:1 M00654_OSBZ8:1 M00819_Knox3:1 M00948_PCF2:1 M00952_PCF5:1 M00958_ABI4:1 M01065_ABZ1:1
Glyma04g05050	M00654_OSBZ8:3 M00089_Athb-1:2 M00226_P:2 M00367_HBP-1a:2 M00369_TAF-1:2 M00375_TGA1b:2 M00182_GBP:1 M00358_bZIP911:1 M00366_EmBP-1:1 M00370_CPRF-3:1 M00371_CPRF-2:1 M00374_Opaque-2:1 M00442_ABF:1 M00503_ATHB-5:1 M00507_TRAB1:1 M00697_HBP-1b:1 M00700_ROM:1 M00735_ZAP1:1 M00798_MYBAS1:1 M00936_HBP-1a:1 M00943_TAF-1:1 M00944_CPRF-3:1 M00946_TGA1b:1 M00952_PCF5:1 M01021_ID1:1 M01065_ABZ1:1
Glyma04g05230	M00355_PBF:3 M00503_ATHB-5:3 M00798_MYBAS1:2 M00010_Opaque-2:1 M00089_Athb-1:1 M00226_P:1 M00345_GAMYB:1 M00374_Opaque-2:1 M00507_TRAB1:1 M00635_GT-1:1 M00681_WRKY:1 M00788_EmBP-1b:1 M00948_PCF2:1 M00952_PCF5:1 M01054_bHLH66:1
Glyma04g05280	M00355_PBF:7 M01021_ID1:3 M00376_TGA1a:2 M00507_TRAB1:2 M00819_Knox3:2 M00948_PCF2:2 M00952_PCF5:2 M01054_bHLH66:2 M00010_Opaque-2:1 M00089_Athb-1:1 M00374_Opaque-2:1 M00503_ATHB-5:1 M00653_OCSBF-1:1 M00788_EmBP-1b:1 M00798_MYBAS1:1
Glyma04g05290	M00441_GBF:4 M00653_OCSBF-1:4 M00654_OSBZ8:4 M00368_CPRF-1:3 M00660_RITA-1:3 M00788_EmBP-1b:3 M00182_GBP:2 M00345_GAMYB:2 M00366_EmBP-1:2 M00369_TAF-1:2 M00374_Opaque-2:2 M00375_TGA1b:2 M00376_TGA1a:2 M00443_Opaque-2:2 M00942_CPRF-1:2 M00943_TAF-1:2 M01021_ID1:2 M01054_bHLH66:2 M01065_ABZ1:2 M00356_bZIP910:1 M00358_bZIP911:1 M00359_bZIP911:1 M00367_HBP-1a:1 M00370_CPRF-3:1 M00371_CPRF-2:1 M00372_…
Glyma04g05350	M00345_GAMYB:3 M01057_ERF2:3 M00368_CPRF-1:2 M00369_TAF-1:2 M00654_OSBZ8:2 M00681_WRKY:2 M00943_TAF-1:2 M01054_bHLH66:2 M00182_GBP:1 M00359_bZIP911:1 M00367_HBP-1a:1 M00399_ABF1:1 M00400_ABF1:1 M00401_ABF1:1 M00507_TRAB1:1 M00697_HBP-1b:1 M00788_EmBP-1b:1 M00819_Knox3:1 M00936_HBP-1a:1 M00942_CPRF-1:1 M00958_ABI4:1
Glyma04g05390	M00355_PBF:5 M00345_GAMYB:3 M00226_P:2 M00441_GBF:2 M00948_PCF2:2 M00952_PCF5:2 M01021_ID1:2 M00089_Athb-1:1 M00366_EmBP-1:1 M00368_CPRF-1:1 M00653_OCSBF-1:1 M00654_OSBZ8:1 M00700_ROM:1 M00798_MYBAS1:1
Glyma04g05500	M00375_TGA1b:3 M00376_TGA1a:3 M00507_TRAB1:3 M00936_HBP-1a:3 M01021_ID1:3 M00368_CPRF-1:2 M00441_GBF:2 M00697_HBP-1b:2 M00819_Knox3:2 M00182_GBP:1 M00226_P:1 M00355_PBF:1 M00366_EmBP-1:1 M00370_CPRF-3:1 M00399_ABF1:1 M00434_PIF3:1 M00442_ABF:1 M00503_ATHB-5:1 M00653_OCSBF-1:1 M00654_OSBZ8:1 M00700_ROM:1 M00735_ZAP1:1 M00942_CPRF-1:1 M00944_CPRF-3:1 M00946_TGA1b:1
Glyma04g05840	M00182_GBP:4 M00441_GBF:4 M00697_HBP-1b:4 M00943_TAF-1:4 M00367_HBP-1a:3 M00369_TAF-1:3 M00375_TGA1b:3 M00507_TRAB1:3 M00819_Knox3:3 M00936_HBP-1a:3 M01054_bHLH66:3 M01057_ERF2:3 M00355_PBF:2 M00368_CPRF-1:2 M00374_Opaque-2:2 M00376_TGA1a:2 M00434_PIF3:2 M00435_PIF3:2 M00788_EmBP-1b:2 M00942_CPRF-1:2 M00958_ABI4:2 M01065_ABZ1:2 M00226_P:1 M00345_GAMYB:1 M00359_bZIP911:1 M00366_EmBP-1:1 M00370_CPR…
Glyma04g06150	M00345_GAMYB:2 M00355_PBF:2 M00226_P:1 M00735_ZAP1:1 M00798_MYBAS1:1 M00948_PCF2:1
Glyma04g06230	M00507_TRAB1:4 M00819_Knox3:4 M00936_HBP-1a:4 M00948_PCF2:4 M00952_PCF5:4 M00700_ROM:3 M01057_ERF2:3 M00368_CPRF-1:2 M00374_Opaque-2:2 M00654_OSBZ8:2 M00697_HBP-1b:2 M00735_ZAP1:2 M00943_TAF-1:2 M00958_ABI4:2 M00010_Opaque-2:1 M00182_GBP:1 M00345_GAMYB:1 M00366_EmBP-1:1 M00371_CPRF-2:1 M00635_GT-1:1 M00653_OCSBF-1:1 M00681_WRKY:1 M00942_CPRF-1:1 M00946_TGA1b:1 M01021_ID1:1 M01054_bHLH66:1 M01065_…
Glyma04g06320	M00374_Opaque-2:4 M00182_GBP:3 M00936_HBP-1a:3 M00368_CPRF-1:2 M00441_GBF:2 M00443_Opaque-2:2 M00503_ATHB-5:2 M00507_TRAB1:2 M00697_HBP-1b:2 M00948_PCF2:2 M01065_ABZ1:2 M00010_Opaque-2:1 M00089_Athb-1:1 M00356_bZIP910:1 M00635_GT-1:1 M00653_OCSBF-1:1 M00654_OSBZ8:1 M00681_WRKY:1 M00700_ROM:1 M00788_EmBP-1b:1 M00798_MYBAS1:1 M00819_Knox3:1 M00942_CPRF-1:1 M01021_ID1:1
Glyma04g06520	M00376_TGA1a:4 M00507_TRAB1:4 M00375_TGA1b:3 M00943_TAF-1:3 M01065_ABZ1:3 M00182_GBP:2 M00226_P:2 M00345_GAMYB:2 M00366_EmBP-1:2 M00367_HBP-1a:2 M00368_CPRF-1:2 M00369_TAF-1:2 M00371_CPRF-2:2 M00372_Opaque-2:2 M00435_PIF3:2 M00441_GBF:2 M00442_ABF:2 M00700_ROM:2 M00798_MYBAS1:2 M00945_CPRF-2:2 M00089_Athb-1:1 M00358_bZIP911:1 M00370_CPRF-3:1 M00434_PIF3:1 M00503_ATHB-5:1 M00653_OCSBF-1:1 M00697_H…
Glyma04g06690	M01021_ID1:3 M00948_PCF2:2 M00355_PBF:1 M00359_bZIP911:1 M00443_Opaque-2:1 M00503_ATHB-5:1 M00507_TRAB1:1 M00635_GT-1:1 M00819_Knox3:1 M00952_PCF5:1
Glyma04g06720	M00376_TGA1a:6 M00372_Opaque-2:5 M00507_TRAB1:5 M00660_RITA-1:5 M00788_EmBP-1b:5 M01054_bHLH66:5 M00367_HBP-1a:4 M00369_TAF-1:4 M00653_OCSBF-1:4 M01057_ERF2:4 M00366_EmBP-1:3 M00368_CPRF-1:3 M00370_CPRF-3:3 M00371_CPRF-2:3 M00374_Opaque-2:3 M00375_TGA1b:3 M00434_PIF3:3 M00443_Opaque-2:3 M00654_OSBZ8:3 M00700_ROM:3 M00819_Knox3:3 M00944_CPRF-3:3 M00945_CPRF-2:3 M00948_PCF2:3 M01065_ABZ1:3 M00182_G…
Glyma04g06860	M00182_GBP:3 M00654_OSBZ8:3 M00819_Knox3:3 M00948_PCF2:3 M00952_PCF5:3 M00226_P:2 M00345_GAMYB:2 M00367_HBP-1a:2 M00368_CPRF-1:2 M00369_TAF-1:2 M00441_GBF:2 M00442_ABF:2 M00635_GT-1:2 M00359_bZIP911:1 M00366_EmBP-1:1 M00370_CPRF-3:1 M00372_Opaque-2:1 M00401_ABF1:1 M00443_Opaque-2:1 M00507_TRAB1:1 M00653_OCSBF-1:1 M00660_RITA-1:1 M00798_MYBAS1:1 M00942_CPRF-1:1 M00943_TAF-1:1 M00944_CPRF-3:1 M0095…
Glyma04g06880	M00819_Knox3:3 M00635_GT-1:2 M00700_ROM:2 M00345_GAMYB:1 M00359_bZIP911:1 M00374_Opaque-2:1 M00434_PIF3:1 M00442_ABF:1 M00503_ATHB-5:1 M00735_ZAP1:1 M00798_MYBAS1:1 M00948_PCF2:1 M00952_PCF5:1
Glyma04g07060	M00226_P:3 M00798_MYBAS1:3 M00819_Knox3:3 M00952_PCF5:2 M01021_ID1:2 M00355_PBF:1 M00371_CPRF-2:1 M00376_TGA1a:1 M00400_ABF1:1 M00401_ABF1:1 M00635_GT-1:1 M00681_WRKY:1 M00943_TAF-1:1 M00945_CPRF-2:1 M01054_bHLH66:1
Glyma04g07390	M00507_TRAB1:3 M00735_ZAP1:3 M00948_PCF2:3 M00367_HBP-1a:2 M00368_CPRF-1:2 M00369_TAF-1:2 M00375_TGA1b:2 M00654_OSBZ8:2 M00819_Knox3:2 M00943_TAF-1:2 M00952_PCF5:2 M00182_GBP:1 M00355_PBF:1 M00366_EmBP-1:1 M00370_CPRF-3:1 M00371_CPRF-2:1 M00374_Opaque-2:1 M00399_ABF1:1 M00434_PIF3:1 M00435_PIF3:1 M00443_Opaque-2:1 M00503_ATHB-5:1 M00700_ROM:1 M00788_EmBP-1b:1 M00942_CPRF-1:1 M00944_CPRF-3:1 M0094…
Glyma04g07480	M00936_HBP-1a:3 M00182_GBP:2 M00345_GAMYB:2 M00369_TAF-1:2 M00372_Opaque-2:2 M00374_Opaque-2:2 M00375_TGA1b:2 M00376_TGA1a:2 M00443_Opaque-2:2 M00653_OCSBF-1:2 M00660_RITA-1:2 M00700_ROM:2 M00798_MYBAS1:2 M00943_TAF-1:2 M00946_TGA1b:2 M00948_PCF2:2 M00958_ABI4:2 M00355_PBF:1 M00356_bZIP910:1 M00358_bZIP911:1 M00359_bZIP911:1 M00367_HBP-1a:1 M00370_CPRF-3:1 M00371_CPRF-2:1 M00441_GBF:1 M00442_ABF:…
Glyma04g07520	M00226_P:4 M00654_OSBZ8:3 M01021_ID1:3 M00345_GAMYB:2 M00355_PBF:2 M00368_CPRF-1:2 M00507_TRAB1:2 M00700_ROM:2 M00788_EmBP-1b:2 M00942_CPRF-1:2 M00010_Opaque-2:1 M00366_EmBP-1:1 M00372_Opaque-2:1 M00400_ABF1:1 M00401_ABF1:1 M00653_OCSBF-1:1 M00660_RITA-1:1 M00697_HBP-1b:1 M00798_MYBAS1:1 M00819_Knox3:1 M00936_HBP-1a:1 M00948_PCF2:1 M00952_PCF5:1
Glyma04g07690	M00507_TRAB1:7 M00943_TAF-1:7 M00654_OSBZ8:5 M00700_ROM:5 M00819_Knox3:5 M00948_PCF2:5 M00182_GBP:4 M00936_HBP-1a:4 M01054_bHLH66:4 M01065_ABZ1:4 M00226_P:3 M00345_GAMYB:3 M00375_TGA1b:3 M00376_TGA1a:3 M00503_ATHB-5:3 M00788_EmBP-1b:3 M00798_MYBAS1:3 M00369_TAF-1:2 M00371_CPRF-2:2 M00374_Opaque-2:2 M00434_PIF3:2 M00435_PIF3:2 M00443_Opaque-2:2 M00660_RITA-1:2 M00697_HBP-1b:2 M00945_CPRF-2:2 M0105…
Glyma04g07710	M00660_RITA-1:7 M00653_OCSBF-1:6 M00372_Opaque-2:4 M00443_Opaque-2:4 M00376_TGA1a:3 M00943_TAF-1:3 M01021_ID1:3 M00370_CPRF-3:2 M00371_CPRF-2:2 M00374_Opaque-2:2 M00788_EmBP-1b:2 M00944_CPRF-3:2 M00945_CPRF-2:2 M01054_bHLH66:2 M01065_ABZ1:2 M00089_Athb-1:1 M00182_GBP:1 M00366_EmBP-1:1 M00367_HBP-1a:1 M00369_TAF-1:1 M00507_TRAB1:1 M00681_WRKY:1 M00798_MYBAS1:1 M00819_Knox3:1 M00936_HBP-1a:1 M00952…
Glyma04g07870	M00367_HBP-1a:6 M00376_TGA1a:6 M00507_TRAB1:6 M00943_TAF-1:6 M00182_GBP:5 M00369_TAF-1:5 M00372_Opaque-2:5 M00375_TGA1b:5 M00660_RITA-1:5 M00819_Knox3:5 M00936_HBP-1a:5 M00366_EmBP-1:4 M00368_CPRF-1:4 M00434_PIF3:4 M00441_GBF:4 M00442_ABF:4 M00653_OCSBF-1:4 M00654_OSBZ8:4 M00359_bZIP911:3 M00370_CPRF-3:3 M00371_CPRF-2:3 M00374_Opaque-2:3 M00435_PIF3:3 M00788_EmBP-1b:3 M00944_CPRF-3:3 M00945_CPRF-…
Glyma04g08000	M00368_CPRF-1:4 M00441_GBF:4 M00372_Opaque-2:3 M00943_TAF-1:3 M00355_PBF:2 M00366_EmBP-1:2 M00367_HBP-1a:2 M00369_TAF-1:2 M00375_TGA1b:2 M00434_PIF3:2 M00700_ROM:2 M00819_Knox3:2 M00936_HBP-1a:2 M00942_CPRF-1:2 M00946_TGA1b:2 M00010_Opaque-2:1 M00089_Athb-1:1 M00182_GBP:1 M00345_GAMYB:1 M00370_CPRF-3:1 M00371_CPRF-2:1 M00399_ABF1:1 M00435_PIF3:1 M00442_ABF:1 M00443_Opaque-2:1 M00503_ATHB-5:1 M005…
Glyma04g08020	M00443_Opaque-2:5 M00798_MYBAS1:4 M00653_OCSBF-1:3 M01065_ABZ1:3 M00182_GBP:2 M00366_EmBP-1:2 M00367_HBP-1a:2 M00368_CPRF-1:2 M00369_TAF-1:2 M00372_Opaque-2:2 M00375_TGA1b:2 M00376_TGA1a:2 M00441_GBF:2 M00442_ABF:2 M00660_RITA-1:2 M00681_WRKY:2 M00700_ROM:2 M00735_ZAP1:2 M00788_EmBP-1b:2 M00819_Knox3:2 M00943_TAF-1:2 M00948_PCF2:2 M00952_PCF5:2 M01021_ID1:2 M01054_bHLH66:2 M00010_Opaque-2:1 M0008…
Glyma04g08050	M00374_Opaque-2:3 M00653_OCSBF-1:3 M00182_GBP:2 M00367_HBP-1a:2 M00369_TAF-1:2 M00372_Opaque-2:2 M00375_TGA1b:2 M00376_TGA1a:2 M00441_GBF:2 M00443_Opaque-2:2 M00503_ATHB-5:2 M00660_RITA-1:2 M00700_ROM:2 M00819_Knox3:2 M00936_HBP-1a:2 M00943_TAF-1:2 M00946_TGA1b:2 M01054_bHLH66:2 M00089_Athb-1:1 M00226_P:1 M00355_PBF:1 M00356_bZIP910:1 M00358_bZIP911:1 M00366_EmBP-1:1 M00370_CPRF-3:1 M00371_CPRF-2…
Glyma04g08190	M00182_GBP:4 M00368_CPRF-1:4 M00943_TAF-1:4 M01054_bHLH66:4 M00367_HBP-1a:3 M00369_TAF-1:3 M00441_GBF:3 M00660_RITA-1:3 M00700_ROM:3 M00788_EmBP-1b:3 M00366_EmBP-1:2 M00372_Opaque-2:2 M00375_TGA1b:2 M00376_TGA1a:2 M00434_PIF3:2 M00503_ATHB-5:2 M00507_TRAB1:2 M00653_OCSBF-1:2 M00936_HBP-1a:2 M00942_CPRF-1:2 M00355_PBF:1 M00370_CPRF-3:1 M00371_CPRF-2:1 M00401_ABF1:1 M00435_PIF3:1 M00442_ABF:1 M0065…
Glyma04g08270	M00376_TGA1a:6 M00653_OCSBF-1:5 M00660_RITA-1:4 M00226_P:2 M00375_TGA1b:2 M00943_TAF-1:2 M01065_ABZ1:2 M00089_Athb-1:1 M00182_GBP:1 M00345_GAMYB:1 M00372_Opaque-2:1 M00374_Opaque-2:1 M00443_Opaque-2:1 M00503_ATHB-5:1 M00507_TRAB1:1 M00654_OSBZ8:1 M00681_WRKY:1 M00697_HBP-1b:1 M00700_ROM:1 M00936_HBP-1a:1 M00948_PCF2:1 M00952_PCF5:1 M01054_bHLH66:1
Glyma04g08380	M00507_TRAB1:8 M01057_ERF2:7 M00355_PBF:5 M00654_OSBZ8:5 M00697_HBP-1b:5 M00182_GBP:4 M00401_ABF1:4 M00226_P:3 M00798_MYBAS1:3 M00936_HBP-1a:3 M00958_ABI4:3 M00376_TGA1a:2 M00635_GT-1:2 M00700_ROM:2 M00819_Knox3:2 M00943_TAF-1:2 M00948_PCF2:2 M00952_PCF5:2 M01055_NAC69-1:2 M00345_GAMYB:1 M00359_bZIP911:1 M00366_EmBP-1:1 M00374_Opaque-2:1 M00375_TGA1b:1 M00788_EmBP-1b:1 M00970_AtMYB-84:1
Glyma04g08520	M00355_PBF:2 M00374_Opaque-2:2 M00681_WRKY:2 M00700_ROM:2 M00819_Knox3:2 M01021_ID1:2 M00089_Athb-1:1 M00226_P:1 M00503_ATHB-5:1 M00507_TRAB1:1 M00635_GT-1:1 M00697_HBP-1b:1 M00735_ZAP1:1 M00788_EmBP-1b:1 M00936_HBP-1a:1 M00970_AtMYB-84:1
Glyma04g08800	M00819_Knox3:3 M00182_GBP:2 M00226_P:2 M00345_GAMYB:2 M00401_ABF1:2 M00441_GBF:2 M00503_ATHB-5:2 M00697_HBP-1b:2 M00700_ROM:2 M00735_ZAP1:2 M01065_ABZ1:2 M00089_Athb-1:1 M00356_bZIP910:1 M00358_bZIP911:1 M00359_bZIP911:1 M00366_EmBP-1:1 M00375_TGA1b:1 M00654_OSBZ8:1 M00788_EmBP-1b:1 M00798_MYBAS1:1 M00936_HBP-1a:1 M01021_ID1:1
Glyma04g08830	M01054_bHLH66:4 M00355_PBF:2 M00503_ATHB-5:2 M00089_Athb-1:1 M00226_P:1 M00345_GAMYB:1 M00359_bZIP911:1 M00434_PIF3:1 M00441_GBF:1 M00443_Opaque-2:1 M00697_HBP-1b:1 M00700_ROM:1 M00798_MYBAS1:1 M00819_Knox3:1 M00942_CPRF-1:1 M00943_TAF-1:1 M00948_PCF2:1 M00958_ABI4:1 M01021_ID1:1
Glyma04g08860	M00226_P:2 M00697_HBP-1b:2 M00819_Knox3:2 M00936_HBP-1a:2 M01021_ID1:2 M00355_PBF:1 M00356_bZIP910:1 M00358_bZIP911:1 M00359_bZIP911:1 M00503_ATHB-5:1 M00653_OCSBF-1:1 M00700_ROM:1 M00788_EmBP-1b:1
Glyma04g08900	M00355_PBF:3 M00089_Athb-1:2 M00374_Opaque-2:2 M00441_GBF:2 M00936_HBP-1a:2 M01021_ID1:2 M00010_Opaque-2:1 M00226_P:1 M00358_bZIP911:1 M00375_TGA1b:1 M00400_ABF1:1 M00442_ABF:1 M00507_TRAB1:1 M00635_GT-1:1 M00654_OSBZ8:1 M00697_HBP-1b:1 M00700_ROM:1 M00735_ZAP1:1 M01065_ABZ1:1
Glyma04g08910	M00970_AtMYB-84:15 M00654_OSBZ8:12 M00401_ABF1:8 M00400_ABF1:4 M00700_ROM:3 M00443_Opaque-2:2 M00355_PBF:1 M00374_Opaque-2:1 M00635_GT-1:1 M00653_OCSBF-1:1 M00681_WRKY:1 M00936_HBP-1a:1 M00943_TAF-1:1 M01021_ID1:1 M01065_ABZ1:1
Glyma04g09110	M00700_ROM:4 M00507_TRAB1:3 M00697_HBP-1b:3 M00366_EmBP-1:2 M00367_HBP-1a:2 M00368_CPRF-1:2 M00369_TAF-1:2 M00372_Opaque-2:2 M00441_GBF:2 M00443_Opaque-2:2 M00653_OCSBF-1:2 M00936_HBP-1a:2 M00943_TAF-1:2 M00946_TGA1b:2 M01054_bHLH66:2 M00182_GBP:1 M00226_P:1 M00370_CPRF-3:1 M00371_CPRF-2:1 M00374_Opaque-2:1 M00435_PIF3:1 M00681_WRKY:1 M00942_CPRF-1:1 M00944_CPRF-3:1 M00945_CPRF-2:1 M01021_ID1:1
Glyma04g09160	M00441_GBF:2 M00503_ATHB-5:2 M00819_Knox3:2 M00948_PCF2:2 M00010_Opaque-2:1 M00182_GBP:1 M00355_PBF:1 M00366_EmBP-1:1 M00368_CPRF-1:1 M00399_ABF1:1 M00653_OCSBF-1:1 M00654_OSBZ8:1 M00660_RITA-1:1 M00788_EmBP-1b:1 M00942_CPRF-1:1 M01021_ID1:1 M01065_ABZ1:1
Glyma04g09180	M00700_ROM:4 M00958_ABI4:3 M00368_CPRF-1:2 M00374_Opaque-2:2 M00654_OSBZ8:2 M00697_HBP-1b:2 M00819_Knox3:2 M00936_HBP-1a:2 M00952_PCF5:2 M00355_PBF:1 M00356_bZIP910:1 M00375_TGA1b:1 M00401_ABF1:1 M00442_ABF:1 M00503_ATHB-5:1 M00942_CPRF-1:1 M00946_TGA1b:1 M00948_PCF2:1 M01057_ERF2:1 M01065_ABZ1:1
Glyma04g09570	M00798_MYBAS1:3 M00345_GAMYB:2 M00366_EmBP-1:2 M00367_HBP-1a:2 M00368_CPRF-1:2 M00374_Opaque-2:2 M01057_ERF2:2 M00226_P:1 M00369_TAF-1:1 M00370_CPRF-3:1 M00434_PIF3:1 M00443_Opaque-2:1 M00503_ATHB-5:1 M00507_TRAB1:1 M00653_OCSBF-1:1 M00654_OSBZ8:1 M00681_WRKY:1 M00697_HBP-1b:1 M00788_EmBP-1b:1 M00936_HBP-1a:1 M00942_CPRF-1:1 M00943_TAF-1:1 M00958_ABI4:1 M00970_AtMYB-84:1 M01065_ABZ1:1
Glyma04g09580	M00226_P:2 M00355_PBF:2 M00700_ROM:2 M00936_HBP-1a:2 M00948_PCF2:2 M00182_GBP:1 M00356_bZIP910:1 M00369_TAF-1:1 M00374_Opaque-2:1 M00434_PIF3:1 M00503_ATHB-5:1 M00654_OSBZ8:1 M00697_HBP-1b:1 M00952_PCF5:1
Glyma04g09740	M01054_bHLH66:3 M00700_ROM:2 M00948_PCF2:2 M00089_Athb-1:1 M00345_GAMYB:1 M00355_PBF:1 M00372_Opaque-2:1 M00443_Opaque-2:1 M00653_OCSBF-1:1 M00660_RITA-1:1 M00735_ZAP1:1 M00819_Knox3:1 M00952_PCF5:1
Glyma04g09770	M00507_TRAB1:6 M01057_ERF2:6 M00182_GBP:5 M00654_OSBZ8:5 M00819_Knox3:5 M00936_HBP-1a:5 M00372_Opaque-2:3 M00374_Opaque-2:3 M00443_Opaque-2:3 M00653_OCSBF-1:3 M00660_RITA-1:3 M00697_HBP-1b:3 M00700_ROM:3 M00798_MYBAS1:3 M00958_ABI4:3 M01065_ABZ1:3 M00366_EmBP-1:2 M00367_HBP-1a:2 M00368_CPRF-1:2 M00369_TAF-1:2 M00375_TGA1b:2 M00376_TGA1a:2 M00441_GBF:2 M00943_TAF-1:2 M00345_GAMYB:1 M00355_PBF:1 M0…
Glyma04g10100	M00355_PBF:4 M00442_ABF:3 M00735_ZAP1:3 M00376_TGA1a:2 M00400_ABF1:2 M00441_GBF:2 M00503_ATHB-5:2 M00654_OSBZ8:2 M00660_RITA-1:2 M00681_WRKY:2 M00798_MYBAS1:2 M00948_PCF2:2 M01057_ERF2:2 M00089_Athb-1:1 M00182_GBP:1 M00226_P:1 M00359_bZIP911:1 M00366_EmBP-1:1 M00372_Opaque-2:1 M00375_TGA1b:1 M00399_ABF1:1 M00434_PIF3:1 M00507_TRAB1:1 M00653_OCSBF-1:1 M00700_ROM:1 M00943_TAF-1:1 M00952_PCF5:1 M009…
Glyma04g10570	M00503_ATHB-5:4 M00443_Opaque-2:3 M00345_GAMYB:2 M00089_Athb-1:1 M00182_GBP:1 M00635_GT-1:1 M00653_OCSBF-1:1 M00660_RITA-1:1 M00681_WRKY:1 M00700_ROM:1 M00788_EmBP-1b:1 M00970_AtMYB-84:1 M01021_ID1:1 M01065_ABZ1:1
Glyma04g10600	M01057_ERF2:5 M00788_EmBP-1b:4 M01054_bHLH66:4 M00368_CPRF-1:3 M00507_TRAB1:3 M01065_ABZ1:3 M00367_HBP-1a:2 M00369_TAF-1:2 M00372_Opaque-2:2 M00375_TGA1b:2 M00376_TGA1a:2 M00443_Opaque-2:2 M00635_GT-1:2 M00653_OCSBF-1:2 M00654_OSBZ8:2 M00660_RITA-1:2 M00681_WRKY:2 M00700_ROM:2 M00942_CPRF-1:2 M00943_TAF-1:2 M00948_PCF2:2 M00355_PBF:1 M00366_EmBP-1:1 M00370_CPRF-3:1 M00371_CPRF-2:1 M00374_Opaque-2…
Glyma04g10870	M01021_ID1:3 M00355_PBF:2 M00635_GT-1:2 M00700_ROM:2 M00948_PCF2:2 M01057_ERF2:2 M00089_Athb-1:1 M00356_bZIP910:1 M00358_bZIP911:1 M00374_Opaque-2:1 M00503_ATHB-5:1 M00507_TRAB1:1 M00654_OSBZ8:1 M00681_WRKY:1 M00798_MYBAS1:1 M00958_ABI4:1
Glyma04g10880	M00375_TGA1b:5 M00376_TGA1a:5 M00182_GBP:4 M00369_TAF-1:4 M00372_Opaque-2:4 M00653_OCSBF-1:4 M00660_RITA-1:4 M00936_HBP-1a:4 M00943_TAF-1:4 M00366_EmBP-1:3 M00697_HBP-1b:3 M00798_MYBAS1:3 M00946_TGA1b:3 M00367_HBP-1a:2 M00368_CPRF-1:2 M00370_CPRF-3:2 M00371_CPRF-2:2 M00443_Opaque-2:2 M00507_TRAB1:2 M00819_Knox3:2 M00944_CPRF-3:2 M00945_CPRF-2:2 M00948_PCF2:2 M01054_bHLH66:2 M00226_P:1 M00355_PBF:…
Glyma04g10940	M00700_ROM:3 M00345_GAMYB:2 M00697_HBP-1b:2 M00798_MYBAS1:2 M00948_PCF2:2 M01054_bHLH66:2 M00010_Opaque-2:1 M00226_P:1 M00355_PBF:1 M00400_ABF1:1 M00503_ATHB-5:1 M00681_WRKY:1 M00819_Knox3:1 M00936_HBP-1a:1 M01021_ID1:1
Glyma04g11120	M01054_bHLH66:7 M00182_GBP:5 M00943_TAF-1:5 M00368_CPRF-1:4 M00441_GBF:4 M00369_TAF-1:3 M00653_OCSBF-1:3 M00660_RITA-1:3 M00942_CPRF-1:3 M00345_GAMYB:2 M00366_EmBP-1:2 M00367_HBP-1a:2 M00372_Opaque-2:2 M00375_TGA1b:2 M00376_TGA1a:2 M00443_Opaque-2:2 M00635_GT-1:2 M00788_EmBP-1b:2 M00798_MYBAS1:2 M00936_HBP-1a:2 M00946_TGA1b:2 M01065_ABZ1:2 M00226_P:1 M00355_PBF:1 M00356_bZIP910:1 M00358_bZIP911:1…
Glyma04g11130	M00681_WRKY:1 M00788_EmBP-1b:1 M00798_MYBAS1:1 M00952_PCF5:1 M01021_ID1:1 M01065_ABZ1:1
Glyma04g11140	M00507_TRAB1:3 M00700_ROM:3 M00943_TAF-1:3 M00182_GBP:2 M00345_GAMYB:2 M00441_GBF:2 M00948_PCF2:2 M00952_PCF5:2 M01054_bHLH66:2 M01065_ABZ1:2 M00089_Athb-1:1 M00226_P:1 M00355_PBF:1 M00356_bZIP910:1 M00367_HBP-1a:1 M00368_CPRF-1:1 M00369_TAF-1:1 M00370_CPRF-3:1 M00372_Opaque-2:1 M00374_Opaque-2:1 M00434_PIF3:1 M00435_PIF3:1 M00443_Opaque-2:1 M00503_ATHB-5:1 M00735_ZAP1:1 M00788_EmBP-1b:1 M00936_H…
Glyma04g11230	M00355_PBF:3 M00654_OSBZ8:3 M00182_GBP:2 M00345_GAMYB:2 M00366_EmBP-1:2 M00367_HBP-1a:2 M00368_CPRF-1:2 M00369_TAF-1:2 M00375_TGA1b:2 M00441_GBF:2 M00442_ABF:2 M00798_MYBAS1:2 M00943_TAF-1:2 M01021_ID1:2 M00226_P:1 M00370_CPRF-3:1 M00371_CPRF-2:1 M00374_Opaque-2:1 M00399_ABF1:1 M00434_PIF3:1 M00435_PIF3:1 M00507_TRAB1:1 M00635_GT-1:1 M00681_WRKY:1 M00788_EmBP-1b:1 M00942_CPRF-1:1 M00944_CPRF-3:1 …
Glyma04g11420	M00226_P:1 M00355_PBF:1 M00366_EmBP-1:1 M00374_Opaque-2:1 M00375_TGA1b:1 M00681_WRKY:1 M00697_HBP-1b:1 M00700_ROM:1 M00735_ZAP1:1 M00819_Knox3:1 M00936_HBP-1a:1 M01021_ID1:1
Glyma04g11460	M00681_WRKY:4 M00503_ATHB-5:3 M00798_MYBAS1:3 M00226_P:2 M00368_CPRF-1:2 M00441_GBF:2 M00443_Opaque-2:2 M00948_PCF2:2 M01021_ID1:2 M00089_Athb-1:1 M00345_GAMYB:1 M00507_TRAB1:1 M00653_OCSBF-1:1 M00660_RITA-1:1 M00697_HBP-1b:1 M00735_ZAP1:1 M00936_HBP-1a:1 M00942_CPRF-1:1 M00952_PCF5:1 M00970_AtMYB-84:1 M01055_NAC69-1:1 M01057_ERF2:1 M01065_ABZ1:1
Glyma04g12510	M01021_ID1:5 M00182_GBP:2 M00226_P:2 M00374_Opaque-2:2 M00376_TGA1a:2 M00681_WRKY:2 M01065_ABZ1:2 M00345_GAMYB:1 M00356_bZIP910:1 M00358_bZIP911:1 M00375_TGA1b:1 M00434_PIF3:1 M00503_ATHB-5:1 M00507_TRAB1:1 M00654_OSBZ8:1 M00700_ROM:1 M00735_ZAP1:1 M00798_MYBAS1:1 M00936_HBP-1a:1
Glyma04g13880	M01054_bHLH66:7 M00368_CPRF-1:6 M00367_HBP-1a:5 M00507_TRAB1:5 M00182_GBP:4 M00366_EmBP-1:4 M00369_TAF-1:4 M00376_TGA1a:4 M00942_CPRF-1:4 M00943_TAF-1:4 M00372_Opaque-2:3 M00434_PIF3:3 M00441_GBF:3 M00503_ATHB-5:3 M00653_OCSBF-1:3 M00660_RITA-1:3 M00788_EmBP-1b:3 M00798_MYBAS1:3 M00345_GAMYB:2 M00359_bZIP911:2 M00370_CPRF-3:2 M00371_CPRF-2:2 M00375_TGA1b:2 M00401_ABF1:2 M00700_ROM:2 M00936_HBP-1a…
Glyma04g14360	M00226_P:2 M00355_PBF:2 M00635_GT-1:2 M00819_Knox3:2 M01021_ID1:2 M00345_GAMYB:1 M00372_Opaque-2:1 M00443_Opaque-2:1 M00503_ATHB-5:1 M00660_RITA-1:1 M00788_EmBP-1b:1 M00952_PCF5:1
Glyma04g14790	M00681_WRKY:4 M00503_ATHB-5:3 M00089_Athb-1:1 M00368_CPRF-1:1 M00374_Opaque-2:1 M00507_TRAB1:1 M00654_OSBZ8:1 M00788_EmBP-1b:1 M00819_Knox3:1 M01054_bHLH66:1
Glyma04g14970	M00355_PBF:2 M00089_Athb-1:1 M00226_P:1 M00735_ZAP1:1 M00943_TAF-1:1
Glyma04g16040	M00700_ROM:3 M00226_P:2 M00798_MYBAS1:2 M00936_HBP-1a:2 M00355_PBF:1 M00441_GBF:1 M00503_ATHB-5:1 M00819_Knox3:1 M00958_ABI4:1 M01057_ERF2:1
Glyma04g16270	M00503_ATHB-5:4 M00089_Athb-1:2 M00507_TRAB1:2 M00653_OCSBF-1:2 M00660_RITA-1:2 M00735_ZAP1:2 M00948_PCF2:2 M01021_ID1:2 M01054_bHLH66:2 M00345_GAMYB:1 M00368_CPRF-1:1 M00788_EmBP-1b:1 M00936_HBP-1a:1 M00942_CPRF-1:1 M00952_PCF5:1 M00970_AtMYB-84:1
Glyma04g16410	M00697_HBP-1b:3 M00735_ZAP1:3 M01021_ID1:3 M00226_P:2 M00345_GAMYB:2 M00355_PBF:2 M00368_CPRF-1:2 M00441_GBF:2 M00653_OCSBF-1:2 M00798_MYBAS1:2 M00819_Knox3:2 M00942_CPRF-1:2 M00952_PCF5:2 M00010_Opaque-2:1 M00366_EmBP-1:1 M00401_ABF1:1 M00654_OSBZ8:1 M00660_RITA-1:1 M00681_WRKY:1 M00700_ROM:1 M00788_EmBP-1b:1 M00936_HBP-1a:1 M00948_PCF2:1 M01057_ERF2:1 M01065_ABZ1:1
Glyma04g16720	M00441_GBF:2 M00443_Opaque-2:2 M00345_GAMYB:1 M00374_Opaque-2:1 M00681_WRKY:1 M00735_ZAP1:1 M00819_Knox3:1
Glyma04g17600	M00345_GAMYB:2 M00681_WRKY:2 M00735_ZAP1:2 M00819_Knox3:2 M00226_P:1 M00355_PBF:1 M00503_ATHB-5:1 M00635_GT-1:1 M00700_ROM:1 M00798_MYBAS1:1 M01021_ID1:1
Glyma04g17650	M00660_RITA-1:3 M00182_GBP:2 M00355_PBF:2 M00375_TGA1b:2 M00376_TGA1a:2 M00653_OCSBF-1:2 M00943_TAF-1:2 M00345_GAMYB:1 M00372_Opaque-2:1 M00681_WRKY:1 M00697_HBP-1b:1 M00788_EmBP-1b:1 M00798_MYBAS1:1 M00819_Knox3:1 M00936_HBP-1a:1 M00944_CPRF-3:1 M00945_CPRF-2:1 M00946_TGA1b:1
Glyma04g17710	M00441_GBF:5 M00507_TRAB1:5 M00368_CPRF-1:3 M00182_GBP:2 M00226_P:2 M00370_CPRF-3:2 M00375_TGA1b:2 M00376_TGA1a:2 M00435_PIF3:2 M00942_CPRF-1:2 M00943_TAF-1:2 M00944_CPRF-3:2 M00958_ABI4:2 M01021_ID1:2 M01065_ABZ1:2 M00345_GAMYB:1 M00355_PBF:1 M00367_HBP-1a:1 M00369_TAF-1:1 M00400_ABF1:1 M00401_ABF1:1 M00434_PIF3:1 M00654_OSBZ8:1 M00735_ZAP1:1 M00936_HBP-1a:1 M00946_TGA1b:1 M00948_PCF2:1 M01055_N…
Glyma04g18940	M00355_PBF:8 M00368_CPRF-1:4 M00441_GBF:2 M00503_ATHB-5:2 M00700_ROM:2 M00942_CPRF-1:2 M01021_ID1:2 M00089_Athb-1:1 M00182_GBP:1 M00345_GAMYB:1 M00356_bZIP910:1 M00359_bZIP911:1 M00367_HBP-1a:1 M00369_TAF-1:1 M00374_Opaque-2:1 M00443_Opaque-2:1 M00635_GT-1:1 M00681_WRKY:1 M00697_HBP-1b:1 M00788_EmBP-1b:1 M00943_TAF-1:1
Glyma04g19030	M00700_ROM:4 M00226_P:3 M00936_HBP-1a:3 M01057_ERF2:3 M00182_GBP:2 M00355_PBF:2 M00367_HBP-1a:2 M00369_TAF-1:2 M00375_TGA1b:2 M00507_TRAB1:2 M00943_TAF-1:2 M00958_ABI4:2 M00345_GAMYB:1 M00359_bZIP911:1 M00366_EmBP-1:1 M00370_CPRF-3:1 M00371_CPRF-2:1 M00374_Opaque-2:1 M00376_TGA1a:1 M00503_ATHB-5:1 M00654_OSBZ8:1 M00788_EmBP-1b:1 M00944_CPRF-3:1 M00945_CPRF-2:1 M00946_TGA1b:1 M01021_ID1:1 M01065_A…
Glyma04g19450	M00374_Opaque-2:2 M00654_OSBZ8:2 M00681_WRKY:2 M00700_ROM:2 M00226_P:1 M00355_PBF:1 M00503_ATHB-5:1 M00735_ZAP1:1 M00819_Knox3:1 M00970_AtMYB-84:1 M01021_ID1:1
Glyma04g20330	M00368_CPRF-1:5 M00376_TGA1a:4 M00507_TRAB1:4 M00226_P:3 M00355_PBF:3 M00653_OCSBF-1:3 M00660_RITA-1:3 M00942_CPRF-1:3 M00010_Opaque-2:2 M00366_EmBP-1:2 M00369_TAF-1:2 M00434_PIF3:2 M00503_ATHB-5:2 M00798_MYBAS1:2 M00943_TAF-1:2 M01054_bHLH66:2 M00089_Athb-1:1 M00345_GAMYB:1 M00367_HBP-1a:1 M00372_Opaque-2:1 M00435_PIF3:1 M00635_GT-1:1 M00654_OSBZ8:1 M00700_ROM:1 M00735_ZAP1:1 M00788_EmBP-1b:1 M0…
Glyma04g23530	M00226_P:4 M00345_GAMYB:3 M00182_GBP:2 M00374_Opaque-2:2 M00376_TGA1a:2 M00700_ROM:2 M00798_MYBAS1:2 M01065_ABZ1:2 M00355_PBF:1 M00443_Opaque-2:1 M00507_TRAB1:1 M00635_GT-1:1 M00653_OCSBF-1:1 M00660_RITA-1:1 M00819_Knox3:1 M00943_TAF-1:1 M00958_ABI4:1 M00970_AtMYB-84:1 M01054_bHLH66:1
Glyma04g26800	M00948_PCF2:7 M01054_bHLH66:4 M00366_EmBP-1:3 M00788_EmBP-1b:3 M00182_GBP:2 M00367_HBP-1a:2 M00368_CPRF-1:2 M00369_TAF-1:2 M00372_Opaque-2:2 M00375_TGA1b:2 M00376_TGA1a:2 M00441_GBF:2 M00507_TRAB1:2 M00653_OCSBF-1:2 M00660_RITA-1:2 M00700_ROM:2 M00943_TAF-1:2 M00952_PCF5:2 M01065_ABZ1:2 M00370_CPRF-3:1 M00371_CPRF-2:1 M00400_ABF1:1 M00434_PIF3:1 M00442_ABF:1 M00443_Opaque-2:1 M00654_OSBZ8:1 M0069…
Glyma04g28560	M00182_GBP:5 M00368_CPRF-1:5 M00367_HBP-1a:4 M00369_TAF-1:4 M00372_Opaque-2:4 M00375_TGA1b:4 M00376_TGA1a:4 M00441_GBF:4 M00653_OCSBF-1:4 M00660_RITA-1:4 M01065_ABZ1:4 M00366_EmBP-1:3 M00654_OSBZ8:3 M00819_Knox3:3 M00943_TAF-1:3 M00370_CPRF-3:2 M00371_CPRF-2:2 M00399_ABF1:2 M00400_ABF1:2 M00435_PIF3:2 M00442_ABF:2 M00635_GT-1:2 M00788_EmBP-1b:2 M00942_CPRF-1:2 M00944_CPRF-3:2 M00945_CPRF-2:2 M009…
Glyma04g29480	M00374_Opaque-2:3 M00182_GBP:2 M00366_EmBP-1:2 M00367_HBP-1a:2 M00368_CPRF-1:2 M00369_TAF-1:2 M00372_Opaque-2:2 M00375_TGA1b:2 M00376_TGA1a:2 M00441_GBF:2 M00697_HBP-1b:2 M00700_ROM:2 M00936_HBP-1a:2 M00943_TAF-1:2 M01065_ABZ1:2 M00370_CPRF-3:1 M00371_CPRF-2:1 M00443_Opaque-2:1 M00653_OCSBF-1:1 M00654_OSBZ8:1 M00788_EmBP-1b:1 M00942_CPRF-1:1 M00944_CPRF-3:1 M00945_CPRF-2:1 M00946_TGA1b:1 M01021_I…
Glyma04g29490	M01021_ID1:4 M00182_GBP:2 M00443_Opaque-2:2 M01055_NAC69-1:2 M00345_GAMYB:1 M00355_PBF:1 M00375_TGA1b:1 M00376_TGA1a:1 M00700_ROM:1 M00936_HBP-1a:1 M01057_ERF2:1
Glyma04g32710	M00697_HBP-1b:3 M00819_Knox3:3 M00936_HBP-1a:3 M00182_GBP:2 M00226_P:2 M00345_GAMYB:2 M00374_Opaque-2:2 M00375_TGA1b:2 M00376_TGA1a:2 M00660_RITA-1:2 M00700_ROM:2 M00943_TAF-1:2 M00948_PCF2:2 M00089_Athb-1:1 M00355_PBF:1 M00359_bZIP911:1 M00368_CPRF-1:1 M00371_CPRF-2:1 M00372_Opaque-2:1 M00434_PIF3:1 M00443_Opaque-2:1 M00503_ATHB-5:1 M00653_OCSBF-1:1 M00681_WRKY:1 M00735_ZAP1:1 M00798_MYBAS1:1 M0…
Glyma04g33010	M00182_GBP:4 M00369_TAF-1:4 M00372_Opaque-2:4 M00376_TGA1a:4 M00653_OCSBF-1:4 M00660_RITA-1:4 M00943_TAF-1:4 M00366_EmBP-1:3 M00367_HBP-1a:3 M00443_Opaque-2:3 M00503_ATHB-5:3 M00697_HBP-1b:3 M00819_Knox3:3 M00936_HBP-1a:3 M00952_PCF5:3 M01065_ABZ1:3 M00089_Athb-1:2 M00370_CPRF-3:2 M00371_CPRF-2:2 M00441_GBF:2 M00654_OSBZ8:2 M00700_ROM:2 M00788_EmBP-1b:2 M00944_CPRF-3:2 M00945_CPRF-2:2 M00948_PCF2…
Glyma04g33030	M00226_P:3 M00366_EmBP-1:1 M00374_Opaque-2:1 M00399_ABF1:1 M00434_PIF3:1 M00507_TRAB1:1 M00697_HBP-1b:1 M00798_MYBAS1:1 M00936_HBP-1a:1 M00948_PCF2:1 M01054_bHLH66:1
Glyma04g33320	M00226_P:4 M00355_PBF:4 M00374_Opaque-2:4 M00443_Opaque-2:4 M00375_TGA1b:3 M00653_OCSBF-1:3 M00700_ROM:3 M00819_Knox3:3 M00345_GAMYB:2 M00369_TAF-1:2 M00372_Opaque-2:2 M00376_TGA1a:2 M00660_RITA-1:2 M00697_HBP-1b:2 M00788_EmBP-1b:2 M00936_HBP-1a:2 M00943_TAF-1:2 M00946_TGA1b:2 M01021_ID1:2 M01065_ABZ1:2 M00089_Athb-1:1 M00182_GBP:1 M00356_bZIP910:1 M00358_bZIP911:1 M00359_bZIP911:1 M00366_EmBP-1:…
Glyma04g33350	M00366_EmBP-1:2 M00367_HBP-1a:2 M00368_CPRF-1:2 M00369_TAF-1:2 M00372_Opaque-2:2 M00374_Opaque-2:2 M00375_TGA1b:2 M00376_TGA1a:2 M00443_Opaque-2:2 M00653_OCSBF-1:2 M00660_RITA-1:2 M00700_ROM:2 M00788_EmBP-1b:2 M00943_TAF-1:2 M01021_ID1:2 M01054_bHLH66:2 M00345_GAMYB:1 M00370_CPRF-3:1 M00371_CPRF-2:1 M00507_TRAB1:1 M00654_OSBZ8:1 M00798_MYBAS1:1 M00819_Knox3:1 M00936_HBP-1a:1 M00942_CPRF-1:1 M0094…
Glyma04g33360	M00367_HBP-1a:6 M00369_TAF-1:6 M00943_TAF-1:6 M00654_OSBZ8:5 M01057_ERF2:5 M00366_EmBP-1:4 M00368_CPRF-1:4 M00372_Opaque-2:4 M00375_TGA1b:4 M01021_ID1:4 M00182_GBP:3 M00370_CPRF-3:3 M00371_CPRF-2:3 M00441_GBF:3 M00442_ABF:3 M00507_TRAB1:3 M00944_CPRF-3:3 M00946_TGA1b:3 M00948_PCF2:3 M00952_PCF5:3 M00958_ABI4:3 M00376_TGA1a:2 M00434_PIF3:2 M00443_Opaque-2:2 M00503_ATHB-5:2 M00700_ROM:2 M00819_Knox…
Glyma04g33410	M00798_MYBAS1:2 M01021_ID1:2 M00089_Athb-1:1 M00226_P:1 M00345_GAMYB:1 M00355_PBF:1 M00507_TRAB1:1 M00635_GT-1:1 M00958_ABI4:1
Glyma04g34080	M00089_Athb-1:2 M00375_TGA1b:2 M00697_HBP-1b:2 M00700_ROM:2 M00936_HBP-1a:2 M00182_GBP:1 M00355_PBF:1 M00370_CPRF-3:1 M00374_Opaque-2:1 M00503_ATHB-5:1 M00507_TRAB1:1 M00653_OCSBF-1:1 M00654_OSBZ8:1 M00681_WRKY:1 M00819_Knox3:1 M00943_TAF-1:1 M00944_CPRF-3:1 M00946_TGA1b:1 M01021_ID1:1
Glyma04g34220	M00355_PBF:4 M01021_ID1:4 M00798_MYBAS1:3 M00507_TRAB1:2 M00819_Knox3:2 M00089_Athb-1:1 M00226_P:1 M00345_GAMYB:1 M00503_ATHB-5:1 M00635_GT-1:1 M00653_OCSBF-1:1 M00654_OSBZ8:1 M00681_WRKY:1 M00700_ROM:1 M00936_HBP-1a:1 M00943_TAF-1:1 M00948_PCF2:1 M00958_ABI4:1
Glyma04g34330	M00681_WRKY:4 M00182_GBP:2 M00375_TGA1b:2 M00226_P:1 M00345_GAMYB:1 M00359_bZIP911:1 M00370_CPRF-3:1 M00371_CPRF-2:1 M00376_TGA1a:1 M00503_ATHB-5:1 M00507_TRAB1:1 M00654_OSBZ8:1 M00697_HBP-1b:1 M00819_Knox3:1 M00936_HBP-1a:1 M00944_CPRF-3:1 M00945_CPRF-2:1 M00946_TGA1b:1 M01021_ID1:1
Glyma04g34600	M00355_PBF:3 M00374_Opaque-2:2 M00735_ZAP1:2 M01054_bHLH66:2 M00010_Opaque-2:1 M00226_P:1 M00368_CPRF-1:1 M00443_Opaque-2:1 M00635_GT-1:1 M00681_WRKY:1 M00700_ROM:1 M00798_MYBAS1:1 M00936_HBP-1a:1 M00948_PCF2:1 M00952_PCF5:1 M00958_ABI4:1 M01021_ID1:1
Glyma04g34820	M01054_bHLH66:3 M00345_GAMYB:2 M00503_ATHB-5:2 M00507_TRAB1:2 M00653_OCSBF-1:2 M00948_PCF2:2 M00010_Opaque-2:1 M00089_Athb-1:1 M00226_P:1 M00355_PBF:1 M00660_RITA-1:1 M00735_ZAP1:1 M00819_Knox3:1 M00952_PCF5:1 M01021_ID1:1 M01055_NAC69-1:1
Glyma04g34890	M00182_GBP:6 M00697_HBP-1b:4 M01065_ABZ1:4 M00355_PBF:3 M00441_GBF:3 M00507_TRAB1:3 M00226_P:2 M00368_CPRF-1:2 M00369_TAF-1:2 M00375_TGA1b:2 M00435_PIF3:2 M00442_ABF:2 M00654_OSBZ8:2 M00958_ABI4:2 M00970_AtMYB-84:2 M01054_bHLH66:2 M00010_Opaque-2:1 M00345_GAMYB:1 M00367_HBP-1a:1 M00376_TGA1a:1 M00399_ABF1:1 M00503_ATHB-5:1 M00681_WRKY:1 M00700_ROM:1 M00798_MYBAS1:1 M00819_Knox3:1 M00936_HBP-1a:1 …
Glyma04g35030	M00507_TRAB1:2 M00654_OSBZ8:2 M00819_Knox3:2 M01021_ID1:2 M01057_ERF2:2 M00010_Opaque-2:1 M00089_Athb-1:1 M00226_P:1 M00345_GAMYB:1 M00374_Opaque-2:1 M00441_GBF:1 M00681_WRKY:1 M00697_HBP-1b:1 M00735_ZAP1:1 M00798_MYBAS1:1 M00936_HBP-1a:1 M01054_bHLH66:1
Glyma04g35040	M00182_GBP:2 M00503_ATHB-5:2 M00653_OCSBF-1:2 M00654_OSBZ8:2 M00660_RITA-1:2 M00798_MYBAS1:2 M00089_Athb-1:1 M00226_P:1 M00345_GAMYB:1 M00355_PBF:1 M00356_bZIP910:1 M00367_HBP-1a:1 M00369_TAF-1:1 M00374_Opaque-2:1 M00400_ABF1:1 M00401_ABF1:1 M00434_PIF3:1 M00435_PIF3:1 M00700_ROM:1 M00819_Knox3:1 M00943_TAF-1:1 M00952_PCF5:1 M01054_bHLH66:1 M01065_ABZ1:1
Glyma04g35560	M00507_TRAB1:5 M00368_CPRF-1:4 M00788_EmBP-1b:3 M00182_GBP:2 M00359_bZIP911:2 M00366_EmBP-1:2 M00367_HBP-1a:2 M00369_TAF-1:2 M00372_Opaque-2:2 M00375_TGA1b:2 M00376_TGA1a:2 M00435_PIF3:2 M00441_GBF:2 M00442_ABF:2 M00653_OCSBF-1:2 M00660_RITA-1:2 M00942_CPRF-1:2 M00943_TAF-1:2 M01021_ID1:2 M01054_bHLH66:2 M01065_ABZ1:2 M00010_Opaque-2:1 M00089_Athb-1:1 M00345_GAMYB:1 M00370_CPRF-3:1 M00371_CPRF-2:…
Glyma04g35710	M00226_P:3 M00681_WRKY:3 M00345_GAMYB:2 M00355_PBF:2 M00819_Knox3:2 M00374_Opaque-2:1 M00798_MYBAS1:1 M00948_PCF2:1
Glyma04g35760	M00355_PBF:4 M00182_GBP:3 M00374_Opaque-2:3 M00697_HBP-1b:3 M00819_Knox3:3 M00345_GAMYB:2 M00370_CPRF-3:2 M00375_TGA1b:2 M00443_Opaque-2:2 M00735_ZAP1:2 M00943_TAF-1:2 M00948_PCF2:2 M00010_Opaque-2:1 M00089_Athb-1:1 M00226_P:1 M00367_HBP-1a:1 M00369_TAF-1:1 M00372_Opaque-2:1 M00442_ABF:1 M00503_ATHB-5:1 M00507_TRAB1:1 M00653_OCSBF-1:1 M00654_OSBZ8:1 M00798_MYBAS1:1 M00944_CPRF-3:1 M00945_CPRF-2:1…
Glyma04g36200	M00697_HBP-1b:5 M00819_Knox3:4 M00936_HBP-1a:4 M00182_GBP:3 M00681_WRKY:3 M01021_ID1:3 M00366_EmBP-1:2 M00367_HBP-1a:2 M00368_CPRF-1:2 M00369_TAF-1:2 M00372_Opaque-2:2 M00375_TGA1b:2 M00376_TGA1a:2 M00441_GBF:2 M00943_TAF-1:2 M00948_PCF2:2 M00952_PCF5:2 M00226_P:1 M00355_PBF:1 M00370_CPRF-3:1 M00371_CPRF-2:1 M00401_ABF1:1 M00434_PIF3:1 M00507_TRAB1:1 M00653_OCSBF-1:1 M00654_OSBZ8:1 M00660_RITA-1:…
Glyma04g36250	M00375_TGA1b:2 M00376_TGA1a:2 M01021_ID1:2 M00355_PBF:1 M00366_EmBP-1:1 M00369_TAF-1:1 M00371_CPRF-2:1 M00503_ATHB-5:1 M00635_GT-1:1 M00653_OCSBF-1:1 M00697_HBP-1b:1 M00936_HBP-1a:1 M00943_TAF-1:1 M00944_CPRF-3:1
Glyma04g36450	M00819_Knox3:4 M01021_ID1:4 M01065_ABZ1:3 M00374_Opaque-2:2 M00507_TRAB1:2 M00697_HBP-1b:2 M00182_GBP:1 M00367_HBP-1a:1 M00371_CPRF-2:1 M00372_Opaque-2:1 M00400_ABF1:1 M00441_GBF:1 M00443_Opaque-2:1 M00503_ATHB-5:1 M00635_GT-1:1 M00653_OCSBF-1:1 M00660_RITA-1:1 M00735_ZAP1:1 M00788_EmBP-1b:1 M00798_MYBAS1:1 M00948_PCF2:1 M00958_ABI4:1 M01057_ERF2:1
Glyma04g36460	M01021_ID1:6 M00369_TAF-1:4 M00372_Opaque-2:4 M00376_TGA1a:4 M00653_OCSBF-1:4 M00660_RITA-1:4 M00788_EmBP-1b:4 M01065_ABZ1:4 M00355_PBF:3 M00366_EmBP-1:3 M00367_HBP-1a:3 M00368_CPRF-1:3 M00441_GBF:3 M00443_Opaque-2:3 M00182_GBP:2 M00370_CPRF-3:2 M00371_CPRF-2:2 M00434_PIF3:2 M00635_GT-1:2 M00654_OSBZ8:2 M00943_TAF-1:2 M00944_CPRF-3:2 M00945_CPRF-2:2 M01054_bHLH66:2 M00435_PIF3:1 M00442_ABF:1 M005…
Glyma04g36600	M00653_OCSBF-1:4 M00374_Opaque-2:3 M00654_OSBZ8:3 M00700_ROM:3 M00943_TAF-1:3 M01065_ABZ1:3 M00010_Opaque-2:2 M00182_GBP:2 M00345_GAMYB:2 M00355_PBF:2 M00366_EmBP-1:2 M00367_HBP-1a:2 M00368_CPRF-1:2 M00369_TAF-1:2 M00372_Opaque-2:2 M00376_TGA1a:2 M00400_ABF1:2 M00435_PIF3:2 M00441_GBF:2 M00442_ABF:2 M00443_Opaque-2:2 M00660_RITA-1:2 M00788_EmBP-1b:2 M00798_MYBAS1:2 M00952_PCF5:2 M01054_bHLH66:2 M…
Glyma04g37040	M00368_CPRF-1:6 M00367_HBP-1a:5 M00369_TAF-1:5 M00375_TGA1b:5 M00943_TAF-1:5 M00182_GBP:4 M00366_EmBP-1:4 M00503_ATHB-5:4 M00653_OCSBF-1:4 M00372_Opaque-2:3 M00654_OSBZ8:3 M00660_RITA-1:3 M00788_EmBP-1b:3 M00942_CPRF-1:3 M00946_TGA1b:3 M00089_Athb-1:2 M00370_CPRF-3:2 M00371_CPRF-2:2 M00376_TGA1a:2 M00435_PIF3:2 M00441_GBF:2 M00507_TRAB1:2 M00936_HBP-1a:2 M00944_CPRF-3:2 M00945_CPRF-2:2 M01054_bHL…
Glyma04g37320	M00369_TAF-1:4 M00372_Opaque-2:4 M00653_OCSBF-1:4 M00660_RITA-1:4 M00700_ROM:4 M00943_TAF-1:4 M00367_HBP-1a:3 M00375_TGA1b:3 M00697_HBP-1b:3 M00735_ZAP1:3 M00819_Knox3:3 M00936_HBP-1a:3 M01054_bHLH66:3 M01057_ERF2:3 M00182_GBP:2 M00366_EmBP-1:2 M00368_CPRF-1:2 M00370_CPRF-3:2 M00371_CPRF-2:2 M00376_TGA1a:2 M00434_PIF3:2 M00788_EmBP-1b:2 M00944_CPRF-3:2 M00945_CPRF-2:2 M00946_TGA1b:2 M00226_P:1 M0…
Glyma04g37510	M00948_PCF2:3 M00226_P:2 M00345_GAMYB:2 M00369_TAF-1:2 M00700_ROM:2 M00798_MYBAS1:2 M00943_TAF-1:2 M00952_PCF5:2 M00355_PBF:1 M00366_EmBP-1:1 M00367_HBP-1a:1 M00370_CPRF-3:1 M00371_CPRF-2:1 M00374_Opaque-2:1 M00375_TGA1b:1 M00376_TGA1a:1 M00653_OCSBF-1:1 M00654_OSBZ8:1 M00945_CPRF-2:1 M00946_TGA1b:1 M00958_ABI4:1 M01021_ID1:1 M01057_ERF2:1
Glyma04g37560	M00345_GAMYB:4 M01057_ERF2:4 M00089_Athb-1:3 M00958_ABI4:3 M00503_ATHB-5:2 M00798_MYBAS1:2 M00226_P:1 M00400_ABF1:1 M00443_Opaque-2:1 M00653_OCSBF-1:1 M00654_OSBZ8:1 M00660_RITA-1:1 M00697_HBP-1b:1 M00936_HBP-1a:1 M00948_PCF2:1 M01065_ABZ1:1
Glyma04g37920	M00374_Opaque-2:2 M00654_OSBZ8:2 M00943_TAF-1:2 M01021_ID1:2 M01054_bHLH66:2 M00182_GBP:1 M00226_P:1 M00345_GAMYB:1 M00355_PBF:1 M00359_bZIP911:1 M00366_EmBP-1:1 M00368_CPRF-1:1 M00369_TAF-1:1 M00507_TRAB1:1 M00653_OCSBF-1:1 M00681_WRKY:1 M00700_ROM:1 M00788_EmBP-1b:1 M00798_MYBAS1:1 M00942_CPRF-1:1 M00946_TGA1b:1 M00952_PCF5:1 M01057_ERF2:1
Glyma04g38040	M00943_TAF-1:3 M00367_HBP-1a:2 M00369_TAF-1:2 M00372_Opaque-2:2 M00375_TGA1b:2 M00376_TGA1a:2 M00653_OCSBF-1:2 M00660_RITA-1:2 M00700_ROM:2 M01021_ID1:2 M00345_GAMYB:1 M00355_PBF:1 M00366_EmBP-1:1 M00370_CPRF-3:1 M00371_CPRF-2:1 M00374_Opaque-2:1 M00400_ABF1:1 M00788_EmBP-1b:1 M00798_MYBAS1:1 M00819_Knox3:1 M00936_HBP-1a:1 M00944_CPRF-3:1 M00945_CPRF-2:1 M00946_TGA1b:1 M00958_ABI4:1 M01065_ABZ1:1
Glyma04g38450	M00681_WRKY:3 M00798_MYBAS1:3 M01021_ID1:3 M00182_GBP:2 M00345_GAMYB:2 M00374_Opaque-2:2 M00375_TGA1b:2 M00441_GBF:2 M00948_PCF2:2 M00089_Athb-1:1 M00367_HBP-1a:1 M00369_TAF-1:1 M00507_TRAB1:1 M00697_HBP-1b:1 M00819_Knox3:1 M00936_HBP-1a:1 M00943_TAF-1:1 M00946_TGA1b:1 M00958_ABI4:1 M01057_ERF2:1
Glyma04g38490	M01057_ERF2:4 M00948_PCF2:3 M00952_PCF5:3 M01021_ID1:3 M01054_bHLH66:2 M00226_P:1 M00355_PBF:1 M00374_Opaque-2:1 M00681_WRKY:1 M00697_HBP-1b:1 M00798_MYBAS1:1 M00819_Knox3:1
Glyma04g39240	M00182_GBP:4 M00368_CPRF-1:4 M00372_Opaque-2:4 M00376_TGA1a:4 M00375_TGA1b:3 M00367_HBP-1a:2 M00369_TAF-1:2 M00371_CPRF-2:2 M00374_Opaque-2:2 M00441_GBF:2 M00653_OCSBF-1:2 M00660_RITA-1:2 M00700_ROM:2 M00788_EmBP-1b:2 M00942_CPRF-1:2 M00943_TAF-1:2 M00945_CPRF-2:2 M00355_PBF:1 M00356_bZIP910:1 M00366_EmBP-1:1 M00370_CPRF-3:1 M00442_ABF:1 M00654_OSBZ8:1 M00681_WRKY:1 M00735_ZAP1:1 M00944_CPRF-3:1 …
Glyma04g39350	M00653_OCSBF-1:5 M00943_TAF-1:5 M00367_HBP-1a:4 M00372_Opaque-2:4 M00376_TGA1a:4 M00660_RITA-1:4 M00788_EmBP-1b:4 M01054_bHLH66:4 M00345_GAMYB:3 M00368_CPRF-1:3 M00369_TAF-1:3 M00375_TGA1b:3 M00819_Knox3:3 M00942_CPRF-1:3 M00948_PCF2:3 M00182_GBP:2 M00355_PBF:2 M00366_EmBP-1:2 M00370_CPRF-3:2 M00400_ABF1:2 M00434_PIF3:2 M00435_PIF3:2 M00441_GBF:2 M00442_ABF:2 M00503_ATHB-5:2 M00507_TRAB1:2 M00697…
Glyma04g39360	M00948_PCF2:5 M01021_ID1:4 M00507_TRAB1:3 M01054_bHLH66:3 M00182_GBP:2 M00226_P:2 M00366_EmBP-1:2 M00367_HBP-1a:2 M00368_CPRF-1:2 M00369_TAF-1:2 M00372_Opaque-2:2 M00375_TGA1b:2 M00376_TGA1a:2 M00400_ABF1:2 M00435_PIF3:2 M00441_GBF:2 M00442_ABF:2 M00503_ATHB-5:2 M00653_OCSBF-1:2 M00660_RITA-1:2 M00788_EmBP-1b:2 M00936_HBP-1a:2 M00943_TAF-1:2 M01065_ABZ1:2 M00010_Opaque-2:1 M00345_GAMYB:1 M00370_C…
Glyma04g39510	M01057_ERF2:8 M00374_Opaque-2:3 M00819_Knox3:3 M00182_GBP:2 M00375_TGA1b:2 M00443_Opaque-2:2 M00503_ATHB-5:2 M00507_TRAB1:2 M00654_OSBZ8:2 M00681_WRKY:2 M00700_ROM:2 M00798_MYBAS1:2 M00936_HBP-1a:2 M00952_PCF5:2 M00958_ABI4:2 M01054_bHLH66:2 M00089_Athb-1:1 M00226_P:1 M00345_GAMYB:1 M00355_PBF:1 M00370_CPRF-3:1 M00371_CPRF-2:1 M00434_PIF3:1 M00441_GBF:1 M00660_RITA-1:1 M00735_ZAP1:1 M00944_CPRF-3…
Glyma04g39670	M00345_GAMYB:4 M00958_ABI4:3 M00182_GBP:2 M00226_P:2 M00366_EmBP-1:2 M00367_HBP-1a:2 M00368_CPRF-1:2 M00369_TAF-1:2 M00372_Opaque-2:2 M00375_TGA1b:2 M00376_TGA1a:2 M00399_ABF1:2 M00400_ABF1:2 M00434_PIF3:2 M00435_PIF3:2 M00441_GBF:2 M00442_ABF:2 M00443_Opaque-2:2 M00503_ATHB-5:2 M00507_TRAB1:2 M00660_RITA-1:2 M00819_Knox3:2 M00943_TAF-1:2 M01065_ABZ1:2 M00089_Athb-1:1 M00355_PBF:1 M00358_bZIP911:…
Glyma04g39860	M00952_PCF5:5 M00182_GBP:2 M00226_P:2 M00372_Opaque-2:2 M00443_Opaque-2:2 M00660_RITA-1:2 M00798_MYBAS1:2 M00948_PCF2:2 M00010_Opaque-2:1 M00368_CPRF-1:1 M00369_TAF-1:1 M00371_CPRF-2:1 M00441_GBF:1 M00653_OCSBF-1:1 M00681_WRKY:1 M00788_EmBP-1b:1 M00943_TAF-1:1 M00945_CPRF-2:1 M00970_AtMYB-84:1 M01021_ID1:1 M01065_ABZ1:1
Glyma04g39880	M00374_Opaque-2:3 M00375_TGA1b:3 M00182_GBP:2 M00226_P:2 M00367_HBP-1a:2 M00376_TGA1a:2 M00441_GBF:2 M00660_RITA-1:2 M00944_CPRF-3:2 M00946_TGA1b:2 M01021_ID1:2 M00345_GAMYB:1 M00355_PBF:1 M00356_bZIP910:1 M00358_bZIP911:1 M00366_EmBP-1:1 M00369_TAF-1:1 M00370_CPRF-3:1 M00371_CPRF-2:1 M00442_ABF:1 M00443_Opaque-2:1 M00653_OCSBF-1:1 M00654_OSBZ8:1 M00697_HBP-1b:1 M00700_ROM:1 M00819_Knox3:1 M00936…
Glyma04g40000	M00507_TRAB1:8 M00654_OSBZ8:5 M00943_TAF-1:5 M00948_PCF2:5 M00182_GBP:4 M00952_PCF5:4 M01054_bHLH66:4 M01065_ABZ1:4 M00368_CPRF-1:3 M00369_TAF-1:3 M00434_PIF3:3 M00681_WRKY:3 M00936_HBP-1a:3 M00942_CPRF-1:3 M00226_P:2 M00345_GAMYB:2 M00355_PBF:2 M00367_HBP-1a:2 M00375_TGA1b:2 M00401_ABF1:2 M00435_PIF3:2 M00441_GBF:2 M00442_ABF:2 M00697_HBP-1b:2 M00700_ROM:2 M00359_bZIP911:1 M00366_EmBP-1:1 M00370…
Glyma04g40130	M00653_OCSBF-1:5 M00374_Opaque-2:4 M00654_OSBZ8:4 M00943_TAF-1:4 M00369_TAF-1:3 M00376_TGA1a:3 M00660_RITA-1:3 M00819_Knox3:3 M00936_HBP-1a:3 M00345_GAMYB:2 M00367_HBP-1a:2 M00368_CPRF-1:2 M00372_Opaque-2:2 M00375_TGA1b:2 M00443_Opaque-2:2 M00507_TRAB1:2 M00697_HBP-1b:2 M00700_ROM:2 M00946_TGA1b:2 M00010_Opaque-2:1 M00182_GBP:1 M00226_P:1 M00366_EmBP-1:1 M00370_CPRF-3:1 M00371_CPRF-2:1 M00400_ABF…
Glyma04g40350	M00441_GBF:4 M00653_OCSBF-1:3 M00182_GBP:2 M00366_EmBP-1:2 M00367_HBP-1a:2 M00368_CPRF-1:2 M00369_TAF-1:2 M00372_Opaque-2:2 M00375_TGA1b:2 M00376_TGA1a:2 M00435_PIF3:2 M00443_Opaque-2:2 M00635_GT-1:2 M00654_OSBZ8:2 M00660_RITA-1:2 M00697_HBP-1b:2 M00819_Knox3:2 M00936_HBP-1a:2 M00943_TAF-1:2 M00952_PCF5:2 M01021_ID1:2 M00010_Opaque-2:1 M00356_bZIP910:1 M00358_bZIP911:1 M00370_CPRF-3:1 M00371_CPRF…
Glyma04g40450	M00182_GBP:4 M00345_GAMYB:4 M00507_TRAB1:4 M00653_OCSBF-1:4 M00660_RITA-1:4 M00936_HBP-1a:4 M00366_EmBP-1:3 M00372_Opaque-2:3 M00697_HBP-1b:3 M01054_bHLH66:3 M01057_ERF2:3 M01065_ABZ1:3 M00226_P:2 M00367_HBP-1a:2 M00368_CPRF-1:2 M00369_TAF-1:2 M00370_CPRF-3:2 M00375_TGA1b:2 M00376_TGA1a:2 M00441_GBF:2 M00442_ABF:2 M00654_OSBZ8:2 M00700_ROM:2 M00788_EmBP-1b:2 M00798_MYBAS1:2 M00819_Knox3:2 M00943_…
Glyma04g40620	M00443_Opaque-2:4 M00653_OCSBF-1:4 M00660_RITA-1:4 M00355_PBF:3 M00368_CPRF-1:2 M00369_TAF-1:2 M00370_CPRF-3:2 M00371_CPRF-2:2 M00374_Opaque-2:2 M00375_TGA1b:2 M00376_TGA1a:2 M00654_OSBZ8:2 M00700_ROM:2 M00788_EmBP-1b:2 M00945_CPRF-2:2 M00946_TGA1b:2 M00948_PCF2:2 M00952_PCF5:2 M00089_Athb-1:1 M00182_GBP:1 M00345_GAMYB:1 M00366_EmBP-1:1 M00367_HBP-1a:1 M00372_Opaque-2:1 M00681_WRKY:1 M00798_MYBAS…
Glyma04g40640	M00355_PBF:4 M00369_TAF-1:4 M00372_Opaque-2:4 M00376_TGA1a:4 M00660_RITA-1:4 M00700_ROM:4 M00943_TAF-1:4 M00367_HBP-1a:3 M00375_TGA1b:3 M00443_Opaque-2:3 M00653_OCSBF-1:3 M00936_HBP-1a:3 M00948_PCF2:3 M00952_PCF5:3 M01057_ERF2:3 M00182_GBP:2 M00366_EmBP-1:2 M00368_CPRF-1:2 M00370_CPRF-3:2 M00371_CPRF-2:2 M00374_Opaque-2:2 M00401_ABF1:2 M00507_TRAB1:2 M00788_EmBP-1b:2 M00944_CPRF-3:2 M00945_CPRF-2…
Glyma04g40680	M00681_WRKY:3 M00798_MYBAS1:3 M00819_Knox3:2 M00958_ABI4:2 M01021_ID1:2 M01057_ERF2:2 M01065_ABZ1:2 M00226_P:1 M00355_PBF:1 M00374_Opaque-2:1 M00376_TGA1a:1 M00503_ATHB-5:1 M00507_TRAB1:1 M00653_OCSBF-1:1 M00654_OSBZ8:1 M00700_ROM:1 M00943_TAF-1:1 M00948_PCF2:1 M00952_PCF5:1
Glyma04g40700	M00226_P:2 M00345_GAMYB:2 M00798_MYBAS1:2 M01021_ID1:2 M00355_PBF:1 M00368_CPRF-1:1 M00374_Opaque-2:1 M00375_TGA1b:1 M00443_Opaque-2:1 M00503_ATHB-5:1 M00635_GT-1:1 M00654_OSBZ8:1 M00681_WRKY:1 M00735_ZAP1:1 M00819_Knox3:1 M00948_PCF2:1
Glyma04g40710	M00374_Opaque-2:3 M00819_Knox3:3 M00345_GAMYB:2 M00443_Opaque-2:2 M00735_ZAP1:2 M00226_P:1 M00355_PBF:1 M00503_ATHB-5:1 M00653_OCSBF-1:1 M00681_WRKY:1 M00798_MYBAS1:1
Glyma04g40790	M00700_ROM:3 M01021_ID1:3 M00345_GAMYB:2 M00355_PBF:2 M00503_ATHB-5:2 M00635_GT-1:2 M00089_Athb-1:1 M00226_P:1 M00366_EmBP-1:1 M00374_Opaque-2:1 M00507_TRAB1:1 M00653_OCSBF-1:1 M00654_OSBZ8:1 M00681_WRKY:1 M00798_MYBAS1:1 M00819_Knox3:1 M00948_PCF2:1 M00952_PCF5:1
Glyma04g40860	M00819_Knox3:4 M00943_TAF-1:4 M00369_TAF-1:3 M00653_OCSBF-1:3 M00371_CPRF-2:2 M00375_TGA1b:2 M00376_TGA1a:2 M00507_TRAB1:2 M00635_GT-1:2 M00654_OSBZ8:2 M00798_MYBAS1:2 M00945_CPRF-2:2 M01055_NAC69-1:2 M00355_PBF:1 M00367_HBP-1a:1 M00368_CPRF-1:1 M00370_CPRF-3:1 M00443_Opaque-2:1 M00503_ATHB-5:1 M00660_RITA-1:1 M00681_WRKY:1 M00788_EmBP-1b:1 M00944_CPRF-3:1 M00946_TGA1b:1 M01065_ABZ1:1
Glyma04g41170	M00443_Opaque-2:3 M00681_WRKY:3 M00372_Opaque-2:2 M00010_Opaque-2:1 M00089_Athb-1:1 M00345_GAMYB:1 M00374_Opaque-2:1 M00441_GBF:1 M00503_ATHB-5:1 M00635_GT-1:1 M00788_EmBP-1b:1 M00798_MYBAS1:1 M00942_CPRF-1:1 M01055_NAC69-1:1 M01065_ABZ1:1
Glyma04g41200	M00010_Opaque-2:2 M00355_PBF:2 M00507_TRAB1:2 M00798_MYBAS1:2 M01065_ABZ1:2 M00182_GBP:1 M00359_bZIP911:1 M00372_Opaque-2:1 M00374_Opaque-2:1 M00443_Opaque-2:1 M00635_GT-1:1 M00653_OCSBF-1:1 M00654_OSBZ8:1 M00660_RITA-1:1 M00681_WRKY:1 M00697_HBP-1b:1 M00788_EmBP-1b:1 M00819_Knox3:1 M01021_ID1:1
Glyma04g41250	M00653_OCSBF-1:4 M01054_bHLH66:4 M00369_TAF-1:3 M00375_TGA1b:3 M00943_TAF-1:3 M00182_GBP:2 M00345_GAMYB:2 M00366_EmBP-1:2 M00367_HBP-1a:2 M00368_CPRF-1:2 M00372_Opaque-2:2 M00374_Opaque-2:2 M00376_TGA1a:2 M00441_GBF:2 M00654_OSBZ8:2 M00660_RITA-1:2 M00681_WRKY:2 M00700_ROM:2 M00798_MYBAS1:2 M00946_TGA1b:2 M00948_PCF2:2 M00010_Opaque-2:1 M00226_P:1 M00356_bZIP910:1 M00370_CPRF-3:1 M00371_CPRF-2:1 …
Glyma04g41330	M00943_TAF-1:3 M00226_P:2 M00345_GAMYB:2 M00366_EmBP-1:2 M00367_HBP-1a:2 M00368_CPRF-1:2 M00441_GBF:2 M00653_OCSBF-1:2 M00654_OSBZ8:2 M00660_RITA-1:2 M00681_WRKY:2 M00700_ROM:2 M01021_ID1:2 M00182_GBP:1 M00355_PBF:1 M00369_TAF-1:1 M00374_Opaque-2:1 M00375_TGA1b:1 M00376_TGA1a:1 M00443_Opaque-2:1 M00697_HBP-1b:1 M00788_EmBP-1b:1 M00798_MYBAS1:1 M00936_HBP-1a:1 M00942_CPRF-1:1 M00945_CPRF-2:1 M0094…
Glyma04g41370	M00948_PCF2:5 M00952_PCF5:4 M00366_EmBP-1:3 M00441_GBF:3 M00700_ROM:3 M00943_TAF-1:3 M01065_ABZ1:3 M00226_P:2 M00368_CPRF-1:2 M00369_TAF-1:2 M00401_ABF1:2 M00434_PIF3:2 M00654_OSBZ8:2 M00798_MYBAS1:2 M00942_CPRF-1:2 M00946_TGA1b:2 M00089_Athb-1:1 M00355_PBF:1 M00356_bZIP910:1 M00359_bZIP911:1 M00367_HBP-1a:1 M00374_Opaque-2:1 M00375_TGA1b:1 M00400_ABF1:1 M00435_PIF3:1 M00442_ABF:1 M00503_ATHB-5:1…
Glyma04g41430	M00681_WRKY:4 M00369_TAF-1:2 M00372_Opaque-2:2 M00374_Opaque-2:2 M00375_TGA1b:2 M00376_TGA1a:2 M00507_TRAB1:2 M00660_RITA-1:2 M00798_MYBAS1:2 M00943_TAF-1:2 M00010_Opaque-2:1 M00367_HBP-1a:1 M00370_CPRF-3:1 M00371_CPRF-2:1 M00653_OCSBF-1:1 M00697_HBP-1b:1 M00700_ROM:1 M00819_Knox3:1 M00936_HBP-1a:1 M00944_CPRF-3:1 M00945_CPRF-2:1 M00946_TGA1b:1 M01021_ID1:1
Glyma04g41460	M01021_ID1:4 M00182_GBP:3 M00367_HBP-1a:3 M00089_Athb-1:2 M00355_PBF:2 M00369_TAF-1:2 M00376_TGA1a:2 M00441_GBF:2 M00443_Opaque-2:2 M00635_GT-1:2 M00943_TAF-1:2 M01054_bHLH66:2 M00226_P:1 M00345_GAMYB:1 M00359_bZIP911:1 M00366_EmBP-1:1 M00368_CPRF-1:1 M00370_CPRF-3:1 M00372_Opaque-2:1 M00374_Opaque-2:1 M00503_ATHB-5:1 M00507_TRAB1:1 M00653_OCSBF-1:1 M00700_ROM:1 M00788_EmBP-1b:1 M00819_Knox3:1 M0…
Glyma04g41540	M00654_OSBZ8:3 M00226_P:2 M00369_TAF-1:2 M00653_OCSBF-1:2 M00798_MYBAS1:2 M00943_TAF-1:2 M00948_PCF2:2 M00952_PCF5:2 M01054_bHLH66:2 M00010_Opaque-2:1 M00345_GAMYB:1 M00443_Opaque-2:1 M00507_TRAB1:1 M00635_GT-1:1 M00681_WRKY:1 M00697_HBP-1b:1 M00700_ROM:1 M00819_Knox3:1 M00936_HBP-1a:1 M00945_CPRF-2:1 M01065_ABZ1:1
Glyma04g41640	M00182_GBP:4 M00375_TGA1b:4 M00376_TGA1a:4 M00943_TAF-1:4 M00367_HBP-1a:2 M00369_TAF-1:2 M00371_CPRF-2:2 M00700_ROM:2 M00735_ZAP1:2 M00936_HBP-1a:2 M00952_PCF5:2 M01054_bHLH66:2 M00010_Opaque-2:1 M00345_GAMYB:1 M00370_CPRF-3:1 M00434_PIF3:1 M00435_PIF3:1 M00507_TRAB1:1 M00681_WRKY:1 M00697_HBP-1b:1 M00798_MYBAS1:1 M00819_Knox3:1 M00942_CPRF-1:1 M00944_CPRF-3:1 M00945_CPRF-2:1 M00946_TGA1b:1 M0094…
Glyma04g41680	M00375_TGA1b:4 M00653_OCSBF-1:4 M00660_RITA-1:4 M00788_EmBP-1b:4 M00369_TAF-1:3 M00700_ROM:3 M00936_HBP-1a:3 M00943_TAF-1:3 M00182_GBP:2 M00367_HBP-1a:2 M00370_CPRF-3:2 M00372_Opaque-2:2 M00376_TGA1a:2 M00507_TRAB1:2 M00697_HBP-1b:2 M00944_CPRF-3:2 M00946_TGA1b:2 M01054_bHLH66:2 M01055_NAC69-1:2 M00345_GAMYB:1 M00355_PBF:1 M00356_bZIP910:1 M00358_bZIP911:1 M00366_EmBP-1:1 M00368_CPRF-1:1 M00371_C…
Glyma04g41690	M00355_PBF:2 M00443_Opaque-2:2 M00681_WRKY:2 M01021_ID1:2 M00010_Opaque-2:1 M00226_P:1 M00345_GAMYB:1 M00374_Opaque-2:1 M00635_GT-1:1 M00697_HBP-1b:1 M00798_MYBAS1:1
Glyma04g41740	M00355_PBF:2 M00700_ROM:2 M00798_MYBAS1:2 M00089_Athb-1:1 M00374_Opaque-2:1 M00443_Opaque-2:1 M00654_OSBZ8:1 M00681_WRKY:1 M00948_PCF2:1 M00952_PCF5:1 M01057_ERF2:1 M01065_ABZ1:1
Glyma04g41880	M00507_TRAB1:3 M00366_EmBP-1:2 M00367_HBP-1a:2 M00368_CPRF-1:2 M00369_TAF-1:2 M00375_TGA1b:2 M00441_GBF:2 M00503_ATHB-5:2 M00681_WRKY:2 M00943_TAF-1:2 M01054_bHLH66:2 M00182_GBP:1 M00226_P:1 M00345_GAMYB:1 M00355_PBF:1 M00370_CPRF-3:1 M00371_CPRF-2:1 M00400_ABF1:1 M00434_PIF3:1 M00697_HBP-1b:1 M00700_ROM:1 M00735_ZAP1:1 M00819_Knox3:1 M00936_HBP-1a:1 M00942_CPRF-1:1 M00944_CPRF-3:1 M00946_TGA1b:1…
Glyma04g41900	M00681_WRKY:3 M00660_RITA-1:2 M01021_ID1:2 M01054_bHLH66:2 M00359_bZIP911:1 M00372_Opaque-2:1 M00374_Opaque-2:1 M00375_TGA1b:1 M00376_TGA1a:1 M00443_Opaque-2:1 M00653_OCSBF-1:1 M00798_MYBAS1:1 M00819_Knox3:1 M00936_HBP-1a:1 M01065_ABZ1:1
Glyma04g41930	M00376_TGA1a:5 M01054_bHLH66:4 M00375_TGA1b:3 M00653_OCSBF-1:3 M00819_Knox3:3 M00936_HBP-1a:3 M00182_GBP:2 M00345_GAMYB:2 M00700_ROM:2 M01065_ABZ1:2 M00226_P:1 M00355_PBF:1 M00359_bZIP911:1 M00369_TAF-1:1 M00370_CPRF-3:1 M00371_CPRF-2:1 M00374_Opaque-2:1 M00507_TRAB1:1 M00654_OSBZ8:1 M00660_RITA-1:1 M00697_HBP-1b:1 M00942_CPRF-1:1 M00943_TAF-1:1 M00944_CPRF-3:1 M00945_CPRF-2:1 M00946_TGA1b:1
Glyma04g41990	M00368_CPRF-1:10 M00182_GBP:6 M00367_HBP-1a:6 M00369_TAF-1:6 M00375_TGA1b:6 M00441_GBF:6 M00442_ABF:5 M00654_OSBZ8:5 M00700_ROM:5 M00942_CPRF-1:5 M00943_TAF-1:5 M00366_EmBP-1:4 M00370_CPRF-3:4 M00372_Opaque-2:4 M00507_TRAB1:4 M00819_Knox3:4 M00936_HBP-1a:4 M00434_PIF3:3 M00435_PIF3:3 M00443_Opaque-2:3 M00944_CPRF-3:3 M00946_TGA1b:3 M00948_PCF2:3 M01057_ERF2:3 M00355_PBF:2 M00371_CPRF-2:2 M00376_T…
Glyma04g42010	M00507_TRAB1:3 M00182_GBP:2 M00366_EmBP-1:2 M00367_HBP-1a:2 M00368_CPRF-1:2 M00369_TAF-1:2 M00372_Opaque-2:2 M00375_TGA1b:2 M00376_TGA1a:2 M00399_ABF1:2 M00441_GBF:2 M00442_ABF:2 M00653_OCSBF-1:2 M00654_OSBZ8:2 M00660_RITA-1:2 M00788_EmBP-1b:2 M00943_TAF-1:2 M01054_bHLH66:2 M01065_ABZ1:2 M00226_P:1 M00355_PBF:1 M00370_CPRF-3:1 M00371_CPRF-2:1 M00434_PIF3:1 M00435_PIF3:1 M00681_WRKY:1 M00819_Knox3…
Glyma04g42090	M00226_P:3 M00681_WRKY:3 M00182_GBP:2 M00367_HBP-1a:2 M00368_CPRF-1:2 M00369_TAF-1:2 M00374_Opaque-2:2 M00375_TGA1b:2 M00441_GBF:2 M00700_ROM:2 M00943_TAF-1:2 M01065_ABZ1:2 M00010_Opaque-2:1 M00345_GAMYB:1 M00355_PBF:1 M00356_bZIP910:1 M00366_EmBP-1:1 M00370_CPRF-3:1 M00371_CPRF-2:1 M00434_PIF3:1 M00435_PIF3:1 M00443_Opaque-2:1 M00735_ZAP1:1 M00788_EmBP-1b:1 M00798_MYBAS1:1 M00819_Knox3:1 M00942_…
Glyma04g42190	M01054_bHLH66:5 M00700_ROM:4 M00936_HBP-1a:4 M00366_EmBP-1:3 M00441_GBF:3 M00654_OSBZ8:3 M00943_TAF-1:3 M01065_ABZ1:3 M00182_GBP:2 M00367_HBP-1a:2 M00368_CPRF-1:2 M00369_TAF-1:2 M00372_Opaque-2:2 M00375_TGA1b:2 M00376_TGA1a:2 M00434_PIF3:2 M00435_PIF3:2 M00442_ABF:2 M00443_Opaque-2:2 M00503_ATHB-5:2 M00653_OCSBF-1:2 M00660_RITA-1:2 M00697_HBP-1b:2 M00788_EmBP-1b:2 M00819_Knox3:2 M00948_PCF2:2 M00…
Glyma04g42220	M00368_CPRF-1:3 M00441_GBF:3 M00182_GBP:2 M00375_TGA1b:2 M00507_TRAB1:2 M00681_WRKY:2 M00942_CPRF-1:2 M00948_PCF2:2 M00010_Opaque-2:1 M00226_P:1 M00372_Opaque-2:1 M00400_ABF1:1 M00401_ABF1:1 M00435_PIF3:1 M00443_Opaque-2:1 M00660_RITA-1:1 M00788_EmBP-1b:1 M00798_MYBAS1:1 M00819_Knox3:1 M00936_HBP-1a:1 M00943_TAF-1:1 M00952_PCF5:1 M00958_ABI4:1 M00970_AtMYB-84:1 M01057_ERF2:1
Glyma04g42240	M00374_Opaque-2:3 M00226_P:2 M00345_GAMYB:2 M00010_Opaque-2:1 M00355_PBF:1 M00359_bZIP911:1 M00376_TGA1a:1 M00653_OCSBF-1:1 M00697_HBP-1b:1 M00700_ROM:1 M00798_MYBAS1:1 M00936_HBP-1a:1 M00948_PCF2:1 M01054_bHLH66:1
Glyma04g42360	M00697_HBP-1b:4 M00798_MYBAS1:4 M00372_Opaque-2:3 M00375_TGA1b:3 M00443_Opaque-2:3 M00653_OCSBF-1:3 M00182_GBP:2 M00369_TAF-1:2 M00376_TGA1a:2 M00635_GT-1:2 M00660_RITA-1:2 M00700_ROM:2 M00788_EmBP-1b:2 M00819_Knox3:2 M00943_TAF-1:2 M01065_ABZ1:2 M00010_Opaque-2:1 M00366_EmBP-1:1 M00367_HBP-1a:1 M00370_CPRF-3:1 M00371_CPRF-2:1 M00374_Opaque-2:1 M00441_GBF:1 M00503_ATHB-5:1 M00507_TRAB1:1 M00654_O…
Glyma04g42520	M00345_GAMYB:2 M00355_PBF:2 M00798_MYBAS1:2 M01054_bHLH66:2 M00010_Opaque-2:1 M00089_Athb-1:1 M00503_ATHB-5:1 M00654_OSBZ8:1 M00681_WRKY:1 M00697_HBP-1b:1 M00700_ROM:1 M00735_ZAP1:1 M00819_Knox3:1 M00952_PCF5:1 M01057_ERF2:1
Glyma04g42650	M00507_TRAB1:4 M00948_PCF2:4 M00654_OSBZ8:3 M01021_ID1:3 M01065_ABZ1:3 M00089_Athb-1:2 M00182_GBP:2 M00367_HBP-1a:2 M00368_CPRF-1:2 M00369_TAF-1:2 M00375_TGA1b:2 M00376_TGA1a:2 M00503_ATHB-5:2 M00819_Knox3:2 M00943_TAF-1:2 M00952_PCF5:2 M01054_bHLH66:2 M00355_PBF:1 M00358_bZIP911:1 M00359_bZIP911:1 M00366_EmBP-1:1 M00370_CPRF-3:1 M00371_CPRF-2:1 M00374_Opaque-2:1 M00400_ABF1:1 M00434_PIF3:1 M0044…
Glyma04g42660	M00653_OCSBF-1:7 M00660_RITA-1:7 M00372_Opaque-2:5 M01054_bHLH66:5 M00182_GBP:4 M00369_TAF-1:4 M00375_TGA1b:4 M00376_TGA1a:4 M00507_TRAB1:4 M00788_EmBP-1b:4 M00943_TAF-1:4 M00366_EmBP-1:3 M00367_HBP-1a:3 M00368_CPRF-1:3 M00370_CPRF-3:3 M00371_CPRF-2:3 M00944_CPRF-3:3 M00945_CPRF-2:3 M01065_ABZ1:3 M00226_P:2 M00435_PIF3:2 M00700_ROM:2 M00942_CPRF-1:2 M00946_TGA1b:2 M01021_ID1:2 M00355_PBF:1 M00374…
Glyma04g42680	M00355_PBF:5 M00345_GAMYB:3 M00700_ROM:3 M00503_ATHB-5:2 M00635_GT-1:2 M01021_ID1:2 M00089_Athb-1:1 M00226_P:1 M00376_TGA1a:1 M00507_TRAB1:1 M00681_WRKY:1 M00735_ZAP1:1 M00819_Knox3:1 M00936_HBP-1a:1 M00952_PCF5:1 M00958_ABI4:1
Glyma04g42740	M00376_TGA1a:6 M00660_RITA-1:6 M00375_TGA1b:5 M00936_HBP-1a:5 M00369_TAF-1:4 M00372_Opaque-2:4 M00653_OCSBF-1:4 M00367_HBP-1a:3 M00370_CPRF-3:3 M00371_CPRF-2:3 M00374_Opaque-2:3 M00700_ROM:3 M00943_TAF-1:3 M00944_CPRF-3:3 M00945_CPRF-2:3 M00946_TGA1b:3 M00401_ABF1:2 M00443_Opaque-2:2 M00507_TRAB1:2 M00654_OSBZ8:2 M00697_HBP-1b:2 M01021_ID1:2 M00089_Athb-1:1 M00182_GBP:1 M00358_bZIP911:1 M00359_bZ…
Glyma04g42840	M00401_ABF1:9 M00507_TRAB1:8 M00366_EmBP-1:6 M00368_CPRF-1:6 M00441_GBF:6 M00654_OSBZ8:6 M00943_TAF-1:6 M00182_GBP:5 M00369_TAF-1:5 M00376_TGA1a:5 M00399_ABF1:5 M00653_OCSBF-1:5 M00367_HBP-1a:4 M00372_Opaque-2:4 M00375_TGA1b:4 M00400_ABF1:4 M00434_PIF3:4 M00435_PIF3:4 M00442_ABF:4 M00660_RITA-1:4 M00700_ROM:4 M01054_bHLH66:4 M01065_ABZ1:4 M00226_P:3 M00503_ATHB-5:3 M00788_EmBP-1b:3 M00819_Knox3:3…
Glyma04g42890	M00948_PCF2:3 M00681_WRKY:2 M00952_PCF5:2 M00958_ABI4:2 M01057_ERF2:2 M01065_ABZ1:2 M00345_GAMYB:1 M00355_PBF:1 M00434_PIF3:1 M00443_Opaque-2:1 M00507_TRAB1:1 M00654_OSBZ8:1 M00700_ROM:1 M00735_ZAP1:1 M00788_EmBP-1b:1 M00798_MYBAS1:1
Glyma04g42990	M00507_TRAB1:4 M00653_OCSBF-1:3 M00819_Knox3:3 M00367_HBP-1a:2 M00368_CPRF-1:2 M00503_ATHB-5:2 M00660_RITA-1:2 M00788_EmBP-1b:2 M00942_CPRF-1:2 M00943_TAF-1:2 M01054_bHLH66:2 M00010_Opaque-2:1 M00226_P:1 M00355_PBF:1 M00359_bZIP911:1 M00366_EmBP-1:1 M00369_TAF-1:1 M00370_CPRF-3:1 M00371_CPRF-2:1 M00372_Opaque-2:1 M00374_Opaque-2:1 M00443_Opaque-2:1 M00635_GT-1:1 M00654_OSBZ8:1 M00697_HBP-1b:1 M00…
Glyma04g43140	M00355_PBF:3 M00366_EmBP-1:2 M00182_GBP:1 M00345_GAMYB:1 M00356_bZIP910:1 M00358_bZIP911:1 M00374_Opaque-2:1 M00375_TGA1b:1 M00442_ABF:1 M00503_ATHB-5:1 M00635_GT-1:1 M00654_OSBZ8:1 M00697_HBP-1b:1 M00700_ROM:1 M00819_Knox3:1 M00936_HBP-1a:1 M00948_PCF2:1 M01054_bHLH66:1 M01065_ABZ1:1
Glyma04g43360	M00366_EmBP-1:4 M00372_Opaque-2:4 M00368_CPRF-1:3 M00010_Opaque-2:2 M00441_GBF:2 M00507_TRAB1:2 M00700_ROM:2 M00942_CPRF-1:2 M00943_TAF-1:2 M00226_P:1 M00355_PBF:1 M00435_PIF3:1 M00443_Opaque-2:1 M00503_ATHB-5:1 M00635_GT-1:1 M00653_OCSBF-1:1 M00654_OSBZ8:1 M00735_ZAP1:1 M00788_EmBP-1b:1 M00948_PCF2:1 M01021_ID1:1
Glyma04g43470	M00507_TRAB1:7 M00943_TAF-1:7 M01054_bHLH66:7 M00182_GBP:6 M00367_HBP-1a:6 M00369_TAF-1:6 M00372_Opaque-2:6 M00376_TGA1a:6 M00654_OSBZ8:6 M00441_GBF:5 M00660_RITA-1:5 M00700_ROM:5 M00948_PCF2:5 M00366_EmBP-1:4 M00368_CPRF-1:4 M00371_CPRF-2:4 M00375_TGA1b:4 M00788_EmBP-1b:4 M00936_HBP-1a:4 M00952_PCF5:4 M01065_ABZ1:4 M00370_CPRF-3:3 M00435_PIF3:3 M00442_ABF:3 M00942_CPRF-1:3 M00944_CPRF-3:3 M00945…
Glyma05g00420	M00345_GAMYB:2 M00369_TAF-1:2 M00372_Opaque-2:2 M00375_TGA1b:2 M00376_TGA1a:2 M00503_ATHB-5:2 M00635_GT-1:2 M00681_WRKY:2 M00943_TAF-1:2 M01021_ID1:2 M00089_Athb-1:1 M00226_P:1 M00355_PBF:1 M00359_bZIP911:1 M00366_EmBP-1:1 M00367_HBP-1a:1 M00370_CPRF-3:1 M00371_CPRF-2:1 M00653_OCSBF-1:1 M00660_RITA-1:1 M00700_ROM:1 M00735_ZAP1:1 M00788_EmBP-1b:1 M00798_MYBAS1:1 M00936_HBP-1a:1 M00944_CPRF-3:1 M00…
Glyma05g00530	M00345_GAMYB:4 M00798_MYBAS1:2 M00942_CPRF-1:2 M01021_ID1:2 M00374_Opaque-2:1 M00441_GBF:1 M00443_Opaque-2:1 M00788_EmBP-1b:1 M00819_Knox3:1 M00943_TAF-1:1
Glyma05g00730	M00369_TAF-1:7 M00943_TAF-1:7 M00375_TGA1b:6 M00372_Opaque-2:5 M00660_RITA-1:5 M00936_HBP-1a:5 M00182_GBP:4 M00367_HBP-1a:4 M00370_CPRF-3:4 M00697_HBP-1b:4 M00819_Knox3:4 M00944_CPRF-3:4 M00443_Opaque-2:3 M00653_OCSBF-1:3 M00700_ROM:3 M00788_EmBP-1b:3 M00946_TGA1b:3 M01065_ABZ1:3 M00371_CPRF-2:2 M00376_TGA1a:2 M00654_OSBZ8:2 M00945_CPRF-2:2 M00958_ABI4:2 M01057_ERF2:2 M00226_P:1 M00345_GAMYB:1 M0…
Glyma05g00810	M00798_MYBAS1:3 M00355_PBF:2 M00503_ATHB-5:2 M00654_OSBZ8:2 M00819_Knox3:2 M00948_PCF2:2 M01021_ID1:2 M00089_Athb-1:1 M00345_GAMYB:1 M00435_PIF3:1 M00635_GT-1:1 M00653_OCSBF-1:1 M00681_WRKY:1 M00697_HBP-1b:1 M00700_ROM:1 M00952_PCF5:1 M01065_ABZ1:1
Glyma05g00910	M00503_ATHB-5:2 M00089_Athb-1:1 M00345_GAMYB:1 M00507_TRAB1:1 M00788_EmBP-1b:1 M00798_MYBAS1:1 M00945_CPRF-2:1 M01021_ID1:1 M01065_ABZ1:1
Glyma05g00970	M00182_GBP:4 M00819_Knox3:4 M00367_HBP-1a:3 M00369_TAF-1:3 M00374_Opaque-2:3 M00375_TGA1b:3 M00443_Opaque-2:3 M00697_HBP-1b:3 M00700_ROM:3 M00943_TAF-1:3 M00356_bZIP910:2 M00358_bZIP911:2 M00366_EmBP-1:2 M00372_Opaque-2:2 M00376_TGA1a:2 M00434_PIF3:2 M00435_PIF3:2 M00441_GBF:2 M00507_TRAB1:2 M00653_OCSBF-1:2 M00654_OSBZ8:2 M00660_RITA-1:2 M00936_HBP-1a:2 M00946_TGA1b:2 M01054_bHLH66:2 M01065_ABZ1…
Glyma05g01000	M00654_OSBZ8:6 M00507_TRAB1:5 M00936_HBP-1a:5 M00182_GBP:4 M00369_TAF-1:4 M00374_Opaque-2:4 M00375_TGA1b:4 M00442_ABF:4 M01065_ABZ1:4 M00366_EmBP-1:3 M00367_HBP-1a:3 M00376_TGA1a:3 M00653_OCSBF-1:3 M00819_Knox3:3 M00943_TAF-1:3 M00946_TGA1b:3 M00226_P:2 M00345_GAMYB:2 M00355_PBF:2 M00368_CPRF-1:2 M00370_CPRF-3:2 M00371_CPRF-2:2 M00372_Opaque-2:2 M00399_ABF1:2 M00400_ABF1:2 M00434_PIF3:2 M00435_PI…
Glyma05g01280	M01054_bHLH66:4 M00367_HBP-1a:2 M00368_CPRF-1:2 M00370_CPRF-3:2 M00375_TGA1b:2 M00376_TGA1a:2 M00507_TRAB1:2 M00653_OCSBF-1:2 M00660_RITA-1:2 M00681_WRKY:2 M00788_EmBP-1b:2 M00943_TAF-1:2 M00944_CPRF-3:2 M00948_PCF2:2 M00958_ABI4:2 M00182_GBP:1 M00345_GAMYB:1 M00366_EmBP-1:1 M00369_TAF-1:1 M00371_CPRF-2:1 M00372_Opaque-2:1 M00374_Opaque-2:1 M00654_OSBZ8:1 M00700_ROM:1 M00735_ZAP1:1 M00798_MYBAS1:…
Glyma05g01300	M00376_TGA1a:6 M00653_OCSBF-1:6 M00367_HBP-1a:5 M00369_TAF-1:5 M00375_TGA1b:5 M00660_RITA-1:5 M00943_TAF-1:5 M01054_bHLH66:5 M00182_GBP:4 M00366_EmBP-1:4 M00368_CPRF-1:4 M00372_Opaque-2:4 M00681_WRKY:4 M00788_EmBP-1b:4 M01065_ABZ1:4 M00370_CPRF-3:3 M00798_MYBAS1:3 M00942_CPRF-1:3 M00345_GAMYB:2 M00371_CPRF-2:2 M00374_Opaque-2:2 M00507_TRAB1:2 M00654_OSBZ8:2 M00697_HBP-1b:2 M00944_CPRF-3:2 M00945_…
Glyma05g01360	M00700_ROM:4 M00681_WRKY:3 M00819_Knox3:3 M00226_P:2 M00355_PBF:2 M00788_EmBP-1b:2 M00798_MYBAS1:2 M00952_PCF5:2 M00958_ABI4:2 M01057_ERF2:2 M00345_GAMYB:1 M00359_bZIP911:1 M00374_Opaque-2:1 M00443_Opaque-2:1 M00507_TRAB1:1 M00653_OCSBF-1:1 M00654_OSBZ8:1 M00697_HBP-1b:1 M00936_HBP-1a:1 M00948_PCF2:1 M00970_AtMYB-84:1
Glyma05g01390	M00182_GBP:2 M00226_P:2 M00367_HBP-1a:2 M00369_TAF-1:2 M00372_Opaque-2:2 M00374_Opaque-2:2 M00375_TGA1b:2 M00376_TGA1a:2 M00443_Opaque-2:2 M00653_OCSBF-1:2 M00660_RITA-1:2 M00700_ROM:2 M00943_TAF-1:2 M00355_PBF:1 M00366_EmBP-1:1 M00368_CPRF-1:1 M00370_CPRF-3:1 M00371_CPRF-2:1 M00434_PIF3:1 M00697_HBP-1b:1 M00788_EmBP-1b:1 M00936_HBP-1a:1 M00944_CPRF-3:1 M00945_CPRF-2:1 M00946_TGA1b:1 M00970_AtMYB…
Glyma05g01400	M00374_Opaque-2:3 M01021_ID1:2 M00089_Athb-1:1 M00226_P:1 M00355_PBF:1 M00368_CPRF-1:1 M00435_PIF3:1 M00443_Opaque-2:1 M00503_ATHB-5:1 M00654_OSBZ8:1 M00697_HBP-1b:1 M00700_ROM:1 M00798_MYBAS1:1 M00819_Knox3:1 M00936_HBP-1a:1 M00948_PCF2:1 M00952_PCF5:1 M01065_ABZ1:1
Glyma05g01620	M01021_ID1:3 M00355_PBF:2 M00503_ATHB-5:2 M00788_EmBP-1b:2 M00948_PCF2:2 M01054_bHLH66:2 M00010_Opaque-2:1 M00374_Opaque-2:1 M00435_PIF3:1 M00681_WRKY:1 M00952_PCF5:1
Glyma05g01850	M00503_ATHB-5:2 M00681_WRKY:2 M00798_MYBAS1:2 M00345_GAMYB:1 M00374_Opaque-2:1 M00700_ROM:1 M00819_Knox3:1
Glyma05g02410	M00226_P:3 M00697_HBP-1b:3 M01021_ID1:3 M00355_PBF:2 M00503_ATHB-5:2 M00681_WRKY:2 M00700_ROM:2 M00089_Athb-1:1 M00345_GAMYB:1 M00375_TGA1b:1 M00434_PIF3:1 M00660_RITA-1:1 M00735_ZAP1:1 M00819_Knox3:1 M00936_HBP-1a:1 M00943_TAF-1:1 M00946_TGA1b:1 M00948_PCF2:1 M00952_PCF5:1 M01054_bHLH66:1
Glyma05g02490	M00369_TAF-1:4 M00375_TGA1b:4 M00376_TGA1a:4 M00653_OCSBF-1:4 M00700_ROM:4 M00355_PBF:3 M00660_RITA-1:3 M00788_EmBP-1b:3 M00943_TAF-1:3 M00182_GBP:2 M00367_HBP-1a:2 M00368_CPRF-1:2 M00370_CPRF-3:2 M00371_CPRF-2:2 M00372_Opaque-2:2 M00443_Opaque-2:2 M00697_HBP-1b:2 M00936_HBP-1a:2 M00944_CPRF-3:2 M00945_CPRF-2:2 M00948_PCF2:2 M01021_ID1:2 M01054_bHLH66:2 M00226_P:1 M00345_GAMYB:1 M00366_EmBP-1:1 M…
Glyma05g02510	M00375_TGA1b:2 M00681_WRKY:2 M01021_ID1:2 M00226_P:1 M00355_PBF:1 M00367_HBP-1a:1 M00370_CPRF-3:1 M00653_OCSBF-1:1 M00660_RITA-1:1 M00697_HBP-1b:1 M00700_ROM:1 M00943_TAF-1:1 M00944_CPRF-3:1 M00946_TGA1b:1
Glyma05g02690	M00345_GAMYB:2 M00355_PBF:2 M01021_ID1:2 M00226_P:1 M00443_Opaque-2:1 M00735_ZAP1:1 M00798_MYBAS1:1 M01054_bHLH66:1
Glyma05g02730	M00182_GBP:2 M00441_GBF:2 M00819_Knox3:2 M01054_bHLH66:2 M00355_PBF:1 M00366_EmBP-1:1 M00372_Opaque-2:1 M00503_ATHB-5:1 M00507_TRAB1:1 M00635_GT-1:1 M00660_RITA-1:1 M00681_WRKY:1 M00735_ZAP1:1 M00788_EmBP-1b:1 M00798_MYBAS1:1 M00936_HBP-1a:1 M01021_ID1:1 M01055_NAC69-1:1 M01065_ABZ1:1
Glyma05g02860	M00355_PBF:3 M00654_OSBZ8:2 M00948_PCF2:2 M00952_PCF5:2 M00089_Athb-1:1 M00345_GAMYB:1 M00366_EmBP-1:1 M00369_TAF-1:1 M00374_Opaque-2:1 M00435_PIF3:1 M00507_TRAB1:1 M00653_OCSBF-1:1 M00681_WRKY:1 M00819_Knox3:1 M00943_TAF-1:1 M00958_ABI4:1 M01021_ID1:1 M01057_ERF2:1
Glyma05g02870	M00654_OSBZ8:3 M00369_TAF-1:2 M00375_TGA1b:2 M00681_WRKY:2 M00958_ABI4:2 M00345_GAMYB:1 M00355_PBF:1 M00367_HBP-1a:1 M00374_Opaque-2:1 M00507_TRAB1:1 M00635_GT-1:1 M00700_ROM:1 M00798_MYBAS1:1 M00819_Knox3:1 M00943_TAF-1:1 M00970_AtMYB-84:1 M01021_ID1:1
Glyma05g02880	M00226_P:2 M00345_GAMYB:2 M00376_TGA1a:2 M00798_MYBAS1:2 M01021_ID1:2 M01054_bHLH66:2 M00089_Athb-1:1 M00182_GBP:1 M00503_ATHB-5:1 M00507_TRAB1:1 M00653_OCSBF-1:1 M00697_HBP-1b:1 M00700_ROM:1 M00819_Knox3:1 M00936_HBP-1a:1 M00958_ABI4:1 M00970_AtMYB-84:1 M01057_ERF2:1
Glyma05g02890	M00355_PBF:4 M00374_Opaque-2:2 M00443_Opaque-2:2 M00503_ATHB-5:2 M00798_MYBAS1:2 M00936_HBP-1a:2 M00948_PCF2:2 M00952_PCF5:2 M00226_P:1 M00345_GAMYB:1 M00507_TRAB1:1 M00700_ROM:1 M01055_NAC69-1:1
Glyma05g03070	M00226_P:2 M00355_PBF:2 M00368_CPRF-1:2 M00507_TRAB1:2 M00653_OCSBF-1:2 M00654_OSBZ8:2 M00936_HBP-1a:2 M00089_Athb-1:1 M00366_EmBP-1:1 M00503_ATHB-5:1 M00635_GT-1:1 M00942_CPRF-1:1 M00946_TGA1b:1 M00948_PCF2:1 M00958_ABI4:1 M01021_ID1:1 M01054_bHLH66:1
Glyma05g03240	M00376_TGA1a:5 M00375_TGA1b:4 M00936_HBP-1a:4 M00442_ABF:3 M00507_TRAB1:3 M00946_TGA1b:3 M01065_ABZ1:3 M00182_GBP:2 M00359_bZIP911:2 M00366_EmBP-1:2 M00367_HBP-1a:2 M00368_CPRF-1:2 M00369_TAF-1:2 M00372_Opaque-2:2 M00374_Opaque-2:2 M00399_ABF1:2 M00441_GBF:2 M00653_OCSBF-1:2 M00654_OSBZ8:2 M00697_HBP-1b:2 M00798_MYBAS1:2 M00819_Knox3:2 M00943_TAF-1:2 M00944_CPRF-3:2 M00948_PCF2:2 M01021_ID1:2 M01…
Glyma05g03300	M00948_PCF2:4 M00503_ATHB-5:3 M01021_ID1:3 M00089_Athb-1:2 M00345_GAMYB:2 M00367_HBP-1a:2 M00368_CPRF-1:2 M00369_TAF-1:2 M00375_TGA1b:2 M00943_TAF-1:2 M01057_ERF2:2 M00182_GBP:1 M00355_PBF:1 M00366_EmBP-1:1 M00370_CPRF-3:1 M00371_CPRF-2:1 M00399_ABF1:1 M00435_PIF3:1 M00681_WRKY:1 M00700_ROM:1 M00735_ZAP1:1 M00788_EmBP-1b:1 M00798_MYBAS1:1 M00942_CPRF-1:1 M00944_CPRF-3:1 M00945_CPRF-2:1 M00952_PCF…
Glyma05g03340	M00368_CPRF-1:4 M00441_GBF:4 M00182_GBP:3 M00345_GAMYB:3 M00366_EmBP-1:3 M00367_HBP-1a:3 M00369_TAF-1:3 M00507_TRAB1:3 M00089_Athb-1:2 M00226_P:2 M00371_CPRF-2:2 M00375_TGA1b:2 M00399_ABF1:2 M00442_ABF:2 M00653_OCSBF-1:2 M00942_CPRF-1:2 M00943_TAF-1:2 M00948_PCF2:2 M00952_PCF5:2 M01054_bHLH66:2 M01065_ABZ1:2 M00358_bZIP911:1 M00370_CPRF-3:1 M00372_Opaque-2:1 M00435_PIF3:1 M00654_OSBZ8:1 M00660_RI…
Glyma05g03420	M00345_GAMYB:3 M00374_Opaque-2:3 M00503_ATHB-5:3 M00089_Athb-1:2 M00356_bZIP910:2 M00375_TGA1b:2 M00376_TGA1a:2 M00798_MYBAS1:2 M00355_PBF:1 M00358_bZIP911:1 M00635_GT-1:1 M00681_WRKY:1 M00697_HBP-1b:1 M00819_Knox3:1 M00936_HBP-1a:1
Glyma05g03560	M00366_EmBP-1:4 M00367_HBP-1a:4 M00368_CPRF-1:4 M00369_TAF-1:4 M00653_OCSBF-1:4 M00943_TAF-1:4 M00182_GBP:3 M00345_GAMYB:3 M00372_Opaque-2:3 M00441_GBF:3 M00089_Athb-1:2 M00370_CPRF-3:2 M00371_CPRF-2:2 M00375_TGA1b:2 M00376_TGA1a:2 M00434_PIF3:2 M00442_ABF:2 M00503_ATHB-5:2 M00507_TRAB1:2 M00635_GT-1:2 M00654_OSBZ8:2 M00660_RITA-1:2 M00942_CPRF-1:2 M00944_CPRF-3:2 M00945_CPRF-2:2 M00946_TGA1b:2 M…
Glyma05g03610	M00374_Opaque-2:5 M01065_ABZ1:5 M00700_ROM:4 M00819_Knox3:4 M00948_PCF2:4 M00182_GBP:3 M00372_Opaque-2:3 M00507_TRAB1:3 M00653_OCSBF-1:3 M00654_OSBZ8:3 M00660_RITA-1:3 M00936_HBP-1a:3 M00943_TAF-1:3 M00366_EmBP-1:2 M00367_HBP-1a:2 M00368_CPRF-1:2 M00369_TAF-1:2 M00375_TGA1b:2 M00376_TGA1a:2 M00399_ABF1:2 M00441_GBF:2 M00442_ABF:2 M00788_EmBP-1b:2 M00798_MYBAS1:2 M00946_TGA1b:2 M00952_PCF5:2 M0097…
Glyma05g03730	M00948_PCF2:4 M00182_GBP:2 M00369_TAF-1:2 M00375_TGA1b:2 M00376_TGA1a:2 M00507_TRAB1:2 M00654_OSBZ8:2 M00697_HBP-1b:2 M00798_MYBAS1:2 M00819_Knox3:2 M00952_PCF5:2 M00226_P:1 M00345_GAMYB:1 M00356_bZIP910:1 M00358_bZIP911:1 M00359_bZIP911:1 M00366_EmBP-1:1 M00367_HBP-1a:1 M00370_CPRF-3:1 M00371_CPRF-2:1 M00372_Opaque-2:1 M00374_Opaque-2:1 M00401_ABF1:1 M00442_ABF:1 M00443_Opaque-2:1 M00503_ATHB-5:…
Glyma05g03920	M00369_TAF-1:4 M00375_TGA1b:4 M00376_TGA1a:4 M00943_TAF-1:4 M00367_HBP-1a:3 M00372_Opaque-2:3 M00374_Opaque-2:3 M00653_OCSBF-1:3 M00660_RITA-1:3 M01065_ABZ1:3 M00182_GBP:2 M00345_GAMYB:2 M00370_CPRF-3:2 M00371_CPRF-2:2 M00681_WRKY:2 M00788_EmBP-1b:2 M00819_Knox3:2 M00936_HBP-1a:2 M00944_CPRF-3:2 M00945_CPRF-2:2 M00946_TGA1b:2 M00948_PCF2:2 M00089_Athb-1:1 M00366_EmBP-1:1 M00443_Opaque-2:1 M00697_…
Glyma05g04290	M00374_Opaque-2:5 M00948_PCF2:5 M00503_ATHB-5:3 M00700_ROM:3 M00345_GAMYB:2 M00936_HBP-1a:2 M00952_PCF5:2 M00089_Athb-1:1 M00355_PBF:1 M00368_CPRF-1:1 M00376_TGA1a:1 M00401_ABF1:1 M00443_Opaque-2:1 M00653_OCSBF-1:1 M00654_OSBZ8:1 M00819_Knox3:1 M00942_CPRF-1:1 M00946_TGA1b:1 M00958_ABI4:1 M00970_AtMYB-84:1 M01054_bHLH66:1
Glyma05g04380	M00226_P:2 M00355_PBF:2 M00368_CPRF-1:2 M00369_TAF-1:2 M00441_GBF:2 M00943_TAF-1:2 M00182_GBP:1 M00366_EmBP-1:1 M00367_HBP-1a:1 M00374_Opaque-2:1 M00443_Opaque-2:1 M00654_OSBZ8:1 M00697_HBP-1b:1 M00942_CPRF-1:1 M00948_PCF2:1 M00952_PCF5:1 M01021_ID1:1 M01065_ABZ1:1
Glyma05g04440	M00700_ROM:4 M00948_PCF2:4 M00503_ATHB-5:3 M00798_MYBAS1:3 M00952_PCF5:3 M01054_bHLH66:3 M00182_GBP:2 M00345_GAMYB:2 M00366_EmBP-1:2 M00367_HBP-1a:2 M00368_CPRF-1:2 M00369_TAF-1:2 M00372_Opaque-2:2 M00374_Opaque-2:2 M00401_ABF1:2 M00434_PIF3:2 M00441_GBF:2 M00653_OCSBF-1:2 M00660_RITA-1:2 M00788_EmBP-1b:2 M00943_TAF-1:2 M01057_ERF2:2 M00010_Opaque-2:1 M00355_PBF:1 M00370_CPRF-3:1 M00371_CPRF-2:1 …
Glyma05g04490	M00443_Opaque-2:3 M01021_ID1:3 M00368_CPRF-1:2 M00374_Opaque-2:2 M00507_TRAB1:2 M00681_WRKY:2 M00819_Knox3:2 M00010_Opaque-2:1 M00345_GAMYB:1 M00355_PBF:1 M00358_bZIP911:1 M00359_bZIP911:1 M00376_TGA1a:1 M00653_OCSBF-1:1 M00660_RITA-1:1 M00798_MYBAS1:1 M00936_HBP-1a:1 M00942_CPRF-1:1 M00948_PCF2:1 M01057_ERF2:1
Glyma05g04500	M00345_GAMYB:2 M00355_PBF:2 M00635_GT-1:2 M00798_MYBAS1:2 M01021_ID1:2 M00226_P:1 M00681_WRKY:1
Glyma05g04520	M01021_ID1:3 M00226_P:2 M00374_Opaque-2:2 M00697_HBP-1b:2 M00089_Athb-1:1 M00355_PBF:1 M00507_TRAB1:1 M00653_OCSBF-1:1 M00681_WRKY:1 M00700_ROM:1 M00798_MYBAS1:1 M00936_HBP-1a:1 M00942_CPRF-1:1 M00948_PCF2:1 M00970_AtMYB-84:1
Glyma05g05070	M00441_GBF:3 M00182_GBP:2 M00366_EmBP-1:2 M00368_CPRF-1:2 M00435_PIF3:2 M00681_WRKY:2 M00943_TAF-1:2 M01057_ERF2:2 M00089_Athb-1:1 M00226_P:1 M00356_bZIP910:1 M00358_bZIP911:1 M00367_HBP-1a:1 M00369_TAF-1:1 M00370_CPRF-3:1 M00374_Opaque-2:1 M00503_ATHB-5:1 M00507_TRAB1:1 M00635_GT-1:1 M00653_OCSBF-1:1 M00697_HBP-1b:1 M00735_ZAP1:1 M00788_EmBP-1b:1 M00819_Knox3:1 M00942_CPRF-1:1 M01065_ABZ1:1
Glyma05g05130	M00345_GAMYB:3 M00374_Opaque-2:3 M00798_MYBAS1:3 M01054_bHLH66:3 M00443_Opaque-2:2 M00503_ATHB-5:2 M00653_OCSBF-1:2 M00681_WRKY:2 M00700_ROM:2 M00010_Opaque-2:1 M00635_GT-1:1 M00654_OSBZ8:1 M00697_HBP-1b:1 M00788_EmBP-1b:1 M00943_TAF-1:1 M00948_PCF2:1 M00952_PCF5:1 M01065_ABZ1:1
Glyma05g05140	M00355_PBF:1 M00503_ATHB-5:1 M00798_MYBAS1:1 M01021_ID1:1
Glyma05g05180	M01054_bHLH66:5 M00369_TAF-1:2 M00375_TGA1b:2 M00376_TGA1a:2 M00434_PIF3:2 M00507_TRAB1:2 M00653_OCSBF-1:2 M00660_RITA-1:2 M00819_Knox3:2 M00943_TAF-1:2 M00952_PCF5:2 M01021_ID1:2 M00010_Opaque-2:1 M00182_GBP:1 M00355_PBF:1 M00366_EmBP-1:1 M00367_HBP-1a:1 M00368_CPRF-1:1 M00370_CPRF-3:1 M00371_CPRF-2:1 M00435_PIF3:1 M00654_OSBZ8:1 M00788_EmBP-1b:1 M00798_MYBAS1:1 M00944_CPRF-3:1 M00945_CPRF-2:1 M…
Glyma05g05230	M00368_CPRF-1:7 M00182_GBP:6 M00441_GBF:6 M00943_TAF-1:6 M00366_EmBP-1:5 M00367_HBP-1a:5 M00369_TAF-1:5 M00376_TGA1a:4 M00507_TRAB1:4 M00798_MYBAS1:4 M01054_bHLH66:4 M00374_Opaque-2:3 M00375_TGA1b:3 M00435_PIF3:3 M00700_ROM:3 M00942_CPRF-1:3 M01065_ABZ1:3 M00370_CPRF-3:2 M00372_Opaque-2:2 M00653_OCSBF-1:2 M00654_OSBZ8:2 M00681_WRKY:2 M00944_CPRF-3:2 M00946_TGA1b:2 M00226_P:1 M00345_GAMYB:1 M00355…
Glyma05g05800	M00226_P:4 M00443_Opaque-2:4 M00798_MYBAS1:4 M00355_PBF:2 M00372_Opaque-2:2 M00376_TGA1a:2 M00653_OCSBF-1:2 M00660_RITA-1:2 M00970_AtMYB-84:2 M00010_Opaque-2:1 M00182_GBP:1 M00345_GAMYB:1 M00356_bZIP910:1 M00358_bZIP911:1 M00359_bZIP911:1 M00368_CPRF-1:1 M00369_TAF-1:1 M00370_CPRF-3:1 M00371_CPRF-2:1 M00374_Opaque-2:1 M00434_PIF3:1 M00507_TRAB1:1 M00635_GT-1:1 M00681_WRKY:1 M00735_ZAP1:1 M00788_E…
Glyma05g05880	M00355_PBF:2 M00368_CPRF-1:2 M00089_Athb-1:1 M00226_P:1 M00345_GAMYB:1 M00441_GBF:1 M00507_TRAB1:1 M00635_GT-1:1 M00654_OSBZ8:1 M00798_MYBAS1:1 M00942_CPRF-1:1 M01021_ID1:1 M01065_ABZ1:1
Glyma05g06070	M00948_PCF2:4 M00089_Athb-1:3 M00700_ROM:3 M00952_PCF5:3 M00345_GAMYB:2 M00374_Opaque-2:2 M00443_Opaque-2:2 M00503_ATHB-5:2 M00653_OCSBF-1:2 M00798_MYBAS1:2 M00958_ABI4:2 M01065_ABZ1:2 M00182_GBP:1 M00226_P:1 M00355_PBF:1 M00356_bZIP910:1 M00358_bZIP911:1 M00366_EmBP-1:1 M00372_Opaque-2:1 M00697_HBP-1b:1 M00788_EmBP-1b:1 M00819_Knox3:1 M00936_HBP-1a:1 M01054_bHLH66:1
Glyma05g06090	M00355_PBF:2 M00374_Opaque-2:2 M00443_Opaque-2:2 M00503_ATHB-5:2 M00948_PCF2:2 M00700_ROM:1
Glyma05g06410	M00958_ABI4:4 M01057_ERF2:4 M00226_P:2 M00369_TAF-1:2 M00375_TGA1b:2 M00376_TGA1a:2 M00660_RITA-1:2 M00697_HBP-1b:2 M00700_ROM:2 M00936_HBP-1a:2 M00943_TAF-1:2 M00345_GAMYB:1 M00355_PBF:1 M00370_CPRF-3:1 M00371_CPRF-2:1 M00372_Opaque-2:1 M00443_Opaque-2:1 M00503_ATHB-5:1 M00507_TRAB1:1 M00653_OCSBF-1:1 M00654_OSBZ8:1 M00798_MYBAS1:1 M00819_Knox3:1 M00944_CPRF-3:1 M00945_CPRF-2:1 M00948_PCF2:1 M00…
Glyma05g07680	M00368_CPRF-1:4 M00366_EmBP-1:3 M00367_HBP-1a:3 M00372_Opaque-2:3 M00441_GBF:3 M00653_OCSBF-1:3 M00660_RITA-1:3 M00355_PBF:2 M00369_TAF-1:2 M00443_Opaque-2:2 M00654_OSBZ8:2 M00735_ZAP1:2 M00942_CPRF-1:2 M00943_TAF-1:2 M01054_bHLH66:2 M00226_P:1 M00345_GAMYB:1 M00370_CPRF-3:1 M00371_CPRF-2:1 M00434_PIF3:1 M00507_TRAB1:1 M00681_WRKY:1 M00788_EmBP-1b:1 M00944_CPRF-3:1 M00945_CPRF-2:1 M01021_ID1:1 M0…
Glyma05g07890	M01054_bHLH66:4 M01065_ABZ1:4 M00355_PBF:3 M00182_GBP:2 M00345_GAMYB:2 M00441_GBF:2 M00948_PCF2:2 M00010_Opaque-2:1 M00089_Athb-1:1 M00366_EmBP-1:1 M00368_CPRF-1:1 M00369_TAF-1:1 M00372_Opaque-2:1 M00375_TGA1b:1 M00401_ABF1:1 M00435_PIF3:1 M00507_TRAB1:1 M00654_OSBZ8:1 M00660_RITA-1:1 M00681_WRKY:1 M00700_ROM:1 M00735_ZAP1:1 M00819_Knox3:1 M00943_TAF-1:1 M01021_ID1:1 M01057_ERF2:1
Glyma05g07980	M01021_ID1:5 M00819_Knox3:4 M00948_PCF2:3 M00355_PBF:2 M00441_GBF:2 M00367_HBP-1a:1 M00375_TGA1b:1 M00653_OCSBF-1:1 M00654_OSBZ8:1 M00700_ROM:1 M00943_TAF-1:1 M00946_TGA1b:1 M00952_PCF5:1 M00958_ABI4:1 M01057_ERF2:1
Glyma05g08180	M00435_PIF3:3 M00355_PBF:2 M00367_HBP-1a:2 M00368_CPRF-1:2 M00369_TAF-1:2 M00372_Opaque-2:2 M00375_TGA1b:2 M00376_TGA1a:2 M00660_RITA-1:2 M00943_TAF-1:2 M00010_Opaque-2:1 M00182_GBP:1 M00226_P:1 M00345_GAMYB:1 M00366_EmBP-1:1 M00370_CPRF-3:1 M00371_CPRF-2:1 M00442_ABF:1 M00653_OCSBF-1:1 M00681_WRKY:1 M00788_EmBP-1b:1 M00798_MYBAS1:1 M00819_Knox3:1 M00942_CPRF-1:1 M00945_CPRF-2:1 M01054_bHLH66:1 M…
Glyma05g08240	M00368_CPRF-1:7 M00441_GBF:5 M00653_OCSBF-1:5 M00943_TAF-1:5 M00089_Athb-1:4 M00182_GBP:4 M00942_CPRF-1:4 M01054_bHLH66:4 M00366_EmBP-1:3 M00375_TGA1b:3 M00435_PIF3:3 M00503_ATHB-5:3 M00660_RITA-1:3 M01065_ABZ1:3 M00226_P:2 M00345_GAMYB:2 M00367_HBP-1a:2 M00369_TAF-1:2 M00372_Opaque-2:2 M00376_TGA1a:2 M00434_PIF3:2 M00507_TRAB1:2 M00635_GT-1:2 M00788_EmBP-1b:2 M00798_MYBAS1:2 M01021_ID1:2 M00010_…
Glyma05g08380	M01054_bHLH66:7 M00943_TAF-1:6 M00369_TAF-1:5 M00653_OCSBF-1:5 M00182_GBP:4 M00368_CPRF-1:4 M00376_TGA1a:4 M00660_RITA-1:4 M00788_EmBP-1b:4 M01021_ID1:4 M00366_EmBP-1:3 M00441_GBF:3 M01065_ABZ1:3 M00355_PBF:2 M00367_HBP-1a:2 M00371_CPRF-2:2 M00372_Opaque-2:2 M00375_TGA1b:2 M00442_ABF:2 M00635_GT-1:2 M00798_MYBAS1:2 M00819_Knox3:2 M00945_CPRF-2:2 M00946_TGA1b:2 M00345_GAMYB:1 M00358_bZIP911:1 M003…
Glyma05g08400	M00355_PBF:2 M00970_AtMYB-84:2 M01021_ID1:2 M00226_P:1 M00435_PIF3:1 M00503_ATHB-5:1 M00507_TRAB1:1 M00681_WRKY:1 M00735_ZAP1:1 M00819_Knox3:1 M01054_bHLH66:1
Glyma05g08440	M00503_ATHB-5:4 M00226_P:3 M00374_Opaque-2:3 M00635_GT-1:3 M00653_OCSBF-1:3 M00660_RITA-1:3 M00443_Opaque-2:2 M00943_TAF-1:2 M00948_PCF2:2 M00089_Athb-1:1 M00358_bZIP911:1 M00359_bZIP911:1 M00370_CPRF-3:1 M00371_CPRF-2:1 M00372_Opaque-2:1 M00375_TGA1b:1 M00401_ABF1:1 M00700_ROM:1 M00788_EmBP-1b:1 M00936_HBP-1a:1 M00944_CPRF-3:1 M00945_CPRF-2:1
Glyma05g08460	M00182_GBP:6 M00367_HBP-1a:6 M00375_TGA1b:6 M00441_GBF:5 M00507_TRAB1:5 M00943_TAF-1:5 M00369_TAF-1:4 M00936_HBP-1a:4 M00946_TGA1b:4 M01065_ABZ1:4 M00370_CPRF-3:3 M00434_PIF3:3 M00697_HBP-1b:3 M00819_Knox3:3 M00944_CPRF-3:3 M00948_PCF2:3 M00952_PCF5:3 M01057_ERF2:3 M00355_PBF:2 M00366_EmBP-1:2 M00368_CPRF-1:2 M00372_Opaque-2:2 M00374_Opaque-2:2 M00376_TGA1a:2 M00399_ABF1:2 M00442_ABF:2 M00653_OCS…
Glyma05g08730	M00374_Opaque-2:3 M01054_bHLH66:3 M00345_GAMYB:2 M00735_ZAP1:2 M01057_ERF2:2 M00226_P:1 M00355_PBF:1 M00443_Opaque-2:1 M00503_ATHB-5:1 M00653_OCSBF-1:1 M00697_HBP-1b:1 M00700_ROM:1 M00798_MYBAS1:1 M00936_HBP-1a:1 M00952_PCF5:1 M01021_ID1:1
Glyma05g08780	M01057_ERF2:4 M00958_ABI4:3 M00374_Opaque-2:2 M00507_TRAB1:2 M00653_OCSBF-1:2 M00654_OSBZ8:2 M00367_HBP-1a:1 M00376_TGA1a:1 M00635_GT-1:1 M00700_ROM:1 M00798_MYBAS1:1 M00819_Knox3:1 M00936_HBP-1a:1 M00946_TGA1b:1 M00970_AtMYB-84:1
Glyma05g09120	M00374_Opaque-2:3 M00660_RITA-1:2 M01021_ID1:2 M00089_Athb-1:1 M00345_GAMYB:1 M00443_Opaque-2:1 M00653_OCSBF-1:1 M00788_EmBP-1b:1 M00819_Knox3:1
Glyma05g09130	M00374_Opaque-2:3 M00660_RITA-1:3 M00788_EmBP-1b:3 M00182_GBP:2 M00366_EmBP-1:2 M00368_CPRF-1:2 M00369_TAF-1:2 M00372_Opaque-2:2 M00376_TGA1a:2 M00443_Opaque-2:2 M00653_OCSBF-1:2 M00697_HBP-1b:2 M00700_ROM:2 M00936_HBP-1a:2 M00943_TAF-1:2 M00089_Athb-1:1 M00356_bZIP910:1 M00358_bZIP911:1 M00359_bZIP911:1 M00367_HBP-1a:1 M00370_CPRF-3:1 M00371_CPRF-2:1 M00375_TGA1b:1 M00441_GBF:1 M00442_ABF:1 M005…
Glyma05g09160	M01021_ID1:4 M00368_CPRF-1:2 M00374_Opaque-2:2 M00376_TGA1a:2 M00503_ATHB-5:2 M00943_TAF-1:2 M00948_PCF2:2 M00952_PCF5:2 M00010_Opaque-2:1 M00089_Athb-1:1 M00182_GBP:1 M00366_EmBP-1:1 M00434_PIF3:1 M00507_TRAB1:1 M00653_OCSBF-1:1 M00660_RITA-1:1 M00700_ROM:1 M00735_ZAP1:1 M00942_CPRF-1:1 M00958_ABI4:1 M01054_bHLH66:1 M01065_ABZ1:1
Glyma05g09290	M00503_ATHB-5:3 M00948_PCF2:3 M00374_Opaque-2:2 M00681_WRKY:2 M00697_HBP-1b:2 M00700_ROM:2 M00952_PCF5:2 M01021_ID1:2 M00345_GAMYB:1 M00356_bZIP910:1 M00366_EmBP-1:1 M00441_GBF:1 M00735_ZAP1:1 M00819_Knox3:1 M00936_HBP-1a:1
Glyma05g13910	M01054_bHLH66:4 M00182_GBP:2 M00367_HBP-1a:2 M00369_TAF-1:2 M00372_Opaque-2:2 M00376_TGA1a:2 M00441_GBF:2 M00443_Opaque-2:2 M00653_OCSBF-1:2 M00660_RITA-1:2 M00788_EmBP-1b:2 M00226_P:1 M00345_GAMYB:1 M00359_bZIP911:1 M00370_CPRF-3:1 M00371_CPRF-2:1 M00635_GT-1:1 M00700_ROM:1 M00819_Knox3:1 M00936_HBP-1a:1 M00944_CPRF-3:1 M00945_CPRF-2:1 M01065_ABZ1:1
Glyma05g14760	M00366_EmBP-1:6 M00367_HBP-1a:6 M00368_CPRF-1:6 M00943_TAF-1:6 M00369_TAF-1:5 M00375_TGA1b:4 M00441_GBF:4 M00182_GBP:3 M00372_Opaque-2:3 M00507_TRAB1:3 M00942_CPRF-1:3 M00226_P:2 M00370_CPRF-3:2 M00443_Opaque-2:2 M00798_MYBAS1:2 M00952_PCF5:2 M00010_Opaque-2:1 M00089_Athb-1:1 M00345_GAMYB:1 M00355_PBF:1 M00371_CPRF-2:1 M00374_Opaque-2:1 M00435_PIF3:1 M00442_ABF:1 M00503_ATHB-5:1 M00653_OCSBF-1:1 …
Glyma05g14800	M00503_ATHB-5:3 M00735_ZAP1:3 M01021_ID1:3 M01057_ERF2:3 M00226_P:2 M00375_TGA1b:2 M00376_TGA1a:2 M00700_ROM:2 M00936_HBP-1a:2 M00089_Athb-1:1 M00182_GBP:1 M00370_CPRF-3:1 M00371_CPRF-2:1 M00654_OSBZ8:1 M00681_WRKY:1 M00697_HBP-1b:1 M00943_TAF-1:1 M00944_CPRF-3:1 M00946_TGA1b:1 M00948_PCF2:1 M00952_PCF5:1
Glyma05g15870	M00681_WRKY:2 M00226_P:1 M00355_PBF:1 M00507_TRAB1:1 M00635_GT-1:1 M00660_RITA-1:1 M00700_ROM:1 M00788_EmBP-1b:1 M00948_PCF2:1 M01054_bHLH66:1 M01065_ABZ1:1
Glyma05g16640	M00226_P:4 M01021_ID1:4 M00798_MYBAS1:3 M00010_Opaque-2:2 M00368_CPRF-1:2 M00372_Opaque-2:2 M00653_OCSBF-1:2 M00660_RITA-1:2 M00700_ROM:2 M00788_EmBP-1b:2 M00345_GAMYB:1 M00355_PBF:1 M00366_EmBP-1:1 M00367_HBP-1a:1 M00370_CPRF-3:1 M00371_CPRF-2:1 M00443_Opaque-2:1 M00681_WRKY:1 M00942_CPRF-1:1 M00944_CPRF-3:1 M00945_CPRF-2:1 M00948_PCF2:1 M00952_PCF5:1 M01054_bHLH66:1
Glyma05g17440	M01021_ID1:3 M00700_ROM:2 M00819_Knox3:2 M00010_Opaque-2:1 M00089_Athb-1:1 M00182_GBP:1 M00355_PBF:1 M00356_bZIP910:1 M00369_TAF-1:1 M00374_Opaque-2:1 M00443_Opaque-2:1 M00653_OCSBF-1:1 M00654_OSBZ8:1 M00660_RITA-1:1 M00735_ZAP1:1 M00788_EmBP-1b:1 M00943_TAF-1:1 M01054_bHLH66:1 M01065_ABZ1:1
Glyma05g17460	M00355_PBF:2 M00943_TAF-1:2 M00226_P:1 M00345_GAMYB:1 M00653_OCSBF-1:1 M00798_MYBAS1:1 M00942_CPRF-1:1 M01057_ERF2:1
Glyma05g17470	M00819_Knox3:3 M01021_ID1:3 M00089_Athb-1:2 M00226_P:2 M00355_PBF:2 M00374_Opaque-2:2 M00443_Opaque-2:2 M00503_ATHB-5:2 M00653_OCSBF-1:2 M00798_MYBAS1:2 M00182_GBP:1 M00345_GAMYB:1 M00635_GT-1:1 M00654_OSBZ8:1 M00660_RITA-1:1 M00697_HBP-1b:1 M00936_HBP-1a:1 M00942_CPRF-1:1 M01065_ABZ1:1
Glyma05g18170	M00226_P:6 M00345_GAMYB:3 M00355_PBF:2 M00366_EmBP-1:2 M00503_ATHB-5:2 M00660_RITA-1:2 M01021_ID1:2 M00010_Opaque-2:1 M00374_Opaque-2:1 M00441_GBF:1 M00653_OCSBF-1:1 M00697_HBP-1b:1 M00700_ROM:1 M00788_EmBP-1b:1 M00798_MYBAS1:1 M00819_Knox3:1 M00942_CPRF-1:1 M00970_AtMYB-84:1 M01065_ABZ1:1
Glyma05g18330	M00681_WRKY:3 M00355_PBF:2 M00788_EmBP-1b:2 M01057_ERF2:2 M00226_P:1 M00359_bZIP911:1 M00503_ATHB-5:1 M00700_ROM:1 M00819_Knox3:1 M00948_PCF2:1 M00958_ABI4:1
Glyma05g20200	M00369_TAF-1:4 M00372_Opaque-2:4 M00443_Opaque-2:4 M00660_RITA-1:4 M00943_TAF-1:4 M00958_ABI4:4 M00355_PBF:3 M01057_ERF2:3 M00226_P:2 M00370_CPRF-3:2 M00371_CPRF-2:2 M00798_MYBAS1:2 M00945_CPRF-2:2 M00182_GBP:1 M00345_GAMYB:1 M00367_HBP-1a:1 M00635_GT-1:1 M00653_OCSBF-1:1 M00788_EmBP-1b:1 M00819_Knox3:1 M00936_HBP-1a:1 M00944_CPRF-3:1 M00946_TGA1b:1
Glyma05g20230	M00369_TAF-1:7 M00368_CPRF-1:6 M00943_TAF-1:6 M00182_GBP:5 M00367_HBP-1a:5 M00507_TRAB1:5 M00653_OCSBF-1:5 M01054_bHLH66:5 M00366_EmBP-1:4 M00375_TGA1b:4 M00441_GBF:4 M00654_OSBZ8:4 M00660_RITA-1:4 M00788_EmBP-1b:4 M00371_CPRF-2:3 M00435_PIF3:3 M00700_ROM:3 M00944_CPRF-3:3 M00946_TGA1b:3 M01065_ABZ1:3 M00370_CPRF-3:2 M00372_Opaque-2:2 M00376_TGA1a:2 M00399_ABF1:2 M00400_ABF1:2 M00442_ABF:2 M00503…
Glyma05g21400	M00368_CPRF-1:2 M00735_ZAP1:2 M00788_EmBP-1b:2 M00948_PCF2:2 M01021_ID1:2 M00345_GAMYB:1 M00355_PBF:1 M00654_OSBZ8:1 M00819_Knox3:1 M00943_TAF-1:1 M01065_ABZ1:1
Glyma05g21620	M00182_GBP:4 M00375_TGA1b:4 M00654_OSBZ8:4 M00367_HBP-1a:3 M00369_TAF-1:3 M00376_TGA1a:3 M00442_ABF:3 M00943_TAF-1:3 M00948_PCF2:3 M00366_EmBP-1:2 M00368_CPRF-1:2 M00371_CPRF-2:2 M00372_Opaque-2:2 M00374_Opaque-2:2 M00441_GBF:2 M00697_HBP-1b:2 M00945_CPRF-2:2 M01065_ABZ1:2 M00010_Opaque-2:1 M00226_P:1 M00345_GAMYB:1 M00355_PBF:1 M00356_bZIP910:1 M00358_bZIP911:1 M00370_CPRF-3:1 M00401_ABF1:1 M004…
Glyma05g21680	M01057_ERF2:5 M00507_TRAB1:4 M01021_ID1:4 M00654_OSBZ8:3 M00660_RITA-1:3 M00948_PCF2:3 M00958_ABI4:3 M00182_GBP:2 M00367_HBP-1a:2 M00369_TAF-1:2 M00372_Opaque-2:2 M00375_TGA1b:2 M00376_TGA1a:2 M00401_ABF1:2 M00441_GBF:2 M00503_ATHB-5:2 M00735_ZAP1:2 M00819_Knox3:2 M00943_TAF-1:2 M01065_ABZ1:2 M00010_Opaque-2:1 M00089_Athb-1:1 M00356_bZIP910:1 M00358_bZIP911:1 M00359_bZIP911:1 M00366_EmBP-1:1 M003…
Glyma05g21860	M01054_bHLH66:4 M00819_Knox3:3 M00948_PCF2:3 M00226_P:2 M00345_GAMYB:2 M00369_TAF-1:2 M00441_GBF:2 M00681_WRKY:2 M00788_EmBP-1b:2 M00943_TAF-1:2 M00958_ABI4:2 M01057_ERF2:2 M01065_ABZ1:2 M00182_GBP:1 M00355_PBF:1 M00367_HBP-1a:1 M00375_TGA1b:1 M00434_PIF3:1 M00435_PIF3:1 M00442_ABF:1 M00443_Opaque-2:1 M00635_GT-1:1 M00946_TGA1b:1 M00952_PCF5:1 M00970_AtMYB-84:1
Glyma05g21870	M00368_CPRF-1:3 M00182_GBP:2 M00355_PBF:2 M00366_EmBP-1:2 M00367_HBP-1a:2 M00369_TAF-1:2 M00372_Opaque-2:2 M00376_TGA1a:2 M00441_GBF:2 M00653_OCSBF-1:2 M00943_TAF-1:2 M01021_ID1:2 M01054_bHLH66:2 M00370_CPRF-3:1 M00371_CPRF-2:1 M00374_Opaque-2:1 M00434_PIF3:1 M00435_PIF3:1 M00507_TRAB1:1 M00660_RITA-1:1 M00788_EmBP-1b:1 M00819_Knox3:1 M00942_CPRF-1:1 M00944_CPRF-3:1 M00945_CPRF-2:1 M00946_TGA1b:1…
Glyma05g22220	M00345_GAMYB:4 M00355_PBF:2 M00368_CPRF-1:2 M00372_Opaque-2:2 M00443_Opaque-2:2 M00819_Knox3:2 M00936_HBP-1a:2 M00089_Athb-1:1 M00226_P:1 M00359_bZIP911:1 M00374_Opaque-2:1 M00503_ATHB-5:1 M00507_TRAB1:1 M00654_OSBZ8:1 M00681_WRKY:1 M00700_ROM:1 M00942_CPRF-1:1 M00958_ABI4:1 M00970_AtMYB-84:1 M01021_ID1:1
Glyma05g23530	M00376_TGA1a:5 M00653_OCSBF-1:4 M00660_RITA-1:4 M01054_bHLH66:4 M00369_TAF-1:3 M00503_ATHB-5:3 M00943_TAF-1:3 M00089_Athb-1:2 M00182_GBP:2 M00355_PBF:2 M00371_CPRF-2:2 M00372_Opaque-2:2 M00700_ROM:2 M00788_EmBP-1b:2 M00945_CPRF-2:2 M01021_ID1:2 M00366_EmBP-1:1 M00374_Opaque-2:1 M00443_Opaque-2:1 M00507_TRAB1:1 M00654_OSBZ8:1 M00681_WRKY:1 M00697_HBP-1b:1 M00798_MYBAS1:1 M00819_Knox3:1 M00946_TGA1…
Glyma05g23710	M00345_GAMYB:2 M00681_WRKY:2 M00089_Athb-1:1 M00355_PBF:1 M00374_Opaque-2:1 M00443_Opaque-2:1 M00503_ATHB-5:1 M00635_GT-1:1 M00697_HBP-1b:1 M00735_ZAP1:1 M00788_EmBP-1b:1 M00798_MYBAS1:1 M00819_Knox3:1 M00936_HBP-1a:1 M00943_TAF-1:1 M00958_ABI4:1 M01021_ID1:1
Glyma05g23950	M00503_ATHB-5:3 M00226_P:2 M00355_PBF:2 M00368_CPRF-1:2 M00943_TAF-1:2 M00948_PCF2:2 M01021_ID1:2 M01054_bHLH66:2 M00182_GBP:1 M00366_EmBP-1:1 M00435_PIF3:1 M00697_HBP-1b:1 M00735_ZAP1:1 M00942_CPRF-1:1 M00958_ABI4:1 M01057_ERF2:1
Glyma05g24740	M00660_RITA-1:4 M00226_P:3 M00369_TAF-1:3 M00372_Opaque-2:3 M00653_OCSBF-1:3 M00943_TAF-1:3 M00376_TGA1a:2 M00443_Opaque-2:2 M00681_WRKY:2 M00700_ROM:2 M00788_EmBP-1b:2 M00945_CPRF-2:2 M00946_TGA1b:2 M00010_Opaque-2:1 M00182_GBP:1 M00366_EmBP-1:1 M00371_CPRF-2:1 M00374_Opaque-2:1 M00503_ATHB-5:1 M00507_TRAB1:1 M00735_ZAP1:1 M00819_Knox3:1 M00944_CPRF-3:1 M00970_AtMYB-84:1 M01021_ID1:1 M01054_bHLH…
Glyma05g24790	M00345_GAMYB:3 M01054_bHLH66:2 M00089_Athb-1:1 M00182_GBP:1 M00355_PBF:1 M00372_Opaque-2:1 M00503_ATHB-5:1 M00653_OCSBF-1:1 M00798_MYBAS1:1 M00948_PCF2:1 M01021_ID1:1
Glyma05g24980	M00182_GBP:2 M00226_P:2 M00375_TGA1b:2 M00376_TGA1a:2 M00700_ROM:2 M00798_MYBAS1:2 M00819_Knox3:2 M00345_GAMYB:1 M00371_CPRF-2:1 M00374_Opaque-2:1 M00660_RITA-1:1 M00697_HBP-1b:1 M00936_HBP-1a:1 M01054_bHLH66:1
Glyma05g25450	M00375_TGA1b:3 M00182_GBP:2 M00355_PBF:2 M00376_TGA1a:2 M00401_ABF1:2 M00697_HBP-1b:2 M00700_ROM:2 M01021_ID1:2 M01065_ABZ1:2 M00372_Opaque-2:1 M00399_ABF1:1 M00400_ABF1:1 M00434_PIF3:1 M00507_TRAB1:1 M00653_OCSBF-1:1 M00798_MYBAS1:1 M00819_Knox3:1 M00936_HBP-1a:1 M00943_TAF-1:1 M00946_TGA1b:1 M00948_PCF2:1 M01054_bHLH66:1 M01055_NAC69-1:1 M01057_ERF2:1
Glyma05g25590	M00443_Opaque-2:3 M00788_EmBP-1b:3 M00226_P:2 M00374_Opaque-2:2 M00653_OCSBF-1:2 M00700_ROM:2 M00798_MYBAS1:2 M00819_Knox3:2 M00936_HBP-1a:2 M01021_ID1:2 M00345_GAMYB:1 M00372_Opaque-2:1 M00507_TRAB1:1 M00660_RITA-1:1 M00735_ZAP1:1 M00948_PCF2:1 M00958_ABI4:1 M01065_ABZ1:1
Glyma05g25700	M00798_MYBAS1:4 M00355_PBF:2 M00368_CPRF-1:2 M00374_Opaque-2:2 M01065_ABZ1:2 M00182_GBP:1 M00226_P:1 M00370_CPRF-3:1 M00371_CPRF-2:1 M00372_Opaque-2:1 M00399_ABF1:1 M00503_ATHB-5:1 M00507_TRAB1:1 M00654_OSBZ8:1 M00660_RITA-1:1 M00681_WRKY:1 M00735_ZAP1:1 M00788_EmBP-1b:1 M00819_Knox3:1 M00942_CPRF-1:1 M00944_CPRF-3:1 M00945_CPRF-2:1
Glyma05g25810	M00441_GBF:5 M00700_ROM:5 M00182_GBP:4 M00368_CPRF-1:4 M00372_Opaque-2:4 M00660_RITA-1:4 M00366_EmBP-1:3 M00367_HBP-1a:3 M00369_TAF-1:3 M00375_TGA1b:3 M00442_ABF:3 M00653_OCSBF-1:3 M00943_TAF-1:3 M01065_ABZ1:3 M00355_PBF:2 M00371_CPRF-2:2 M00376_TGA1a:2 M00399_ABF1:2 M00434_PIF3:2 M00503_ATHB-5:2 M00788_EmBP-1b:2 M00819_Knox3:2 M00936_HBP-1a:2 M00942_CPRF-1:2 M00945_CPRF-2:2 M00948_PCF2:2 M00952_…
Glyma05g25830	M00798_MYBAS1:2 M00819_Knox3:2 M00948_PCF2:2 M00952_PCF5:2 M00089_Athb-1:1 M00226_P:1 M00345_GAMYB:1 M00359_bZIP911:1 M00374_Opaque-2:1 M00441_GBF:1 M00700_ROM:1 M00936_HBP-1a:1 M01021_ID1:1
Glyma05g25920	M00952_PCF5:5 M00943_TAF-1:4 M00948_PCF2:4 M00182_GBP:3 M00435_PIF3:3 M00507_TRAB1:3 M00355_PBF:2 M00367_HBP-1a:2 M00368_CPRF-1:2 M00369_TAF-1:2 M00375_TGA1b:2 M00434_PIF3:2 M00441_GBF:2 M00654_OSBZ8:2 M00819_Knox3:2 M01021_ID1:2 M01057_ERF2:2 M00366_EmBP-1:1 M00370_CPRF-3:1 M00371_CPRF-2:1 M00374_Opaque-2:1 M00400_ABF1:1 M00442_ABF:1 M00653_OCSBF-1:1 M00660_RITA-1:1 M00681_WRKY:1 M00735_ZAP1:1 M…
Glyma05g26030	M00958_ABI4:5 M01057_ERF2:5 M00654_OSBZ8:4 M00507_TRAB1:2 M00798_MYBAS1:2 M01054_bHLH66:2 M00182_GBP:1 M00355_PBF:1 M00375_TGA1b:1 M00503_ATHB-5:1 M00681_WRKY:1 M00700_ROM:1 M00788_EmBP-1b:1 M00819_Knox3:1 M00943_TAF-1:1 M01021_ID1:1 M01055_NAC69-1:1
Glyma05g26230	M00376_TGA1a:5 M00182_GBP:4 M00798_MYBAS1:4 M00503_ATHB-5:3 M00653_OCSBF-1:3 M00936_HBP-1a:3 M00943_TAF-1:3 M01065_ABZ1:3 M00010_Opaque-2:2 M00366_EmBP-1:2 M00367_HBP-1a:2 M00368_CPRF-1:2 M00369_TAF-1:2 M00372_Opaque-2:2 M00374_Opaque-2:2 M00375_TGA1b:2 M00441_GBF:2 M00507_TRAB1:2 M00654_OSBZ8:2 M00660_RITA-1:2 M00681_WRKY:2 M00700_ROM:2 M00942_CPRF-1:2 M01054_bHLH66:2 M00226_P:1 M00356_bZIP910:1…
Glyma05g26390	M00355_PBF:4 M01021_ID1:4 M01065_ABZ1:4 M00819_Knox3:3 M00182_GBP:2 M00366_EmBP-1:2 M00367_HBP-1a:2 M00368_CPRF-1:2 M00369_TAF-1:2 M00372_Opaque-2:2 M00375_TGA1b:2 M00376_TGA1a:2 M00441_GBF:2 M00443_Opaque-2:2 M00635_GT-1:2 M00653_OCSBF-1:2 M00654_OSBZ8:2 M00660_RITA-1:2 M00700_ROM:2 M00943_TAF-1:2 M01054_bHLH66:2 M00089_Athb-1:1 M00370_CPRF-3:1 M00371_CPRF-2:1 M00374_Opaque-2:1 M00434_PIF3:1 M00…
Glyma05g26660	M00182_GBP:4 M00507_TRAB1:4 M01054_bHLH66:4 M00368_CPRF-1:3 M00376_TGA1a:3 M00660_RITA-1:3 M01065_ABZ1:3 M00366_EmBP-1:2 M00367_HBP-1a:2 M00434_PIF3:2 M00653_OCSBF-1:2 M00654_OSBZ8:2 M00700_ROM:2 M00788_EmBP-1b:2 M00936_HBP-1a:2 M00943_TAF-1:2 M00944_CPRF-3:2 M00356_bZIP910:1 M00358_bZIP911:1 M00359_bZIP911:1 M00369_TAF-1:1 M00370_CPRF-3:1 M00372_Opaque-2:1 M00374_Opaque-2:1 M00401_ABF1:1 M00441_…
Glyma05g26720	M00681_WRKY:2 M00359_bZIP911:1 M00503_ATHB-5:1 M00507_TRAB1:1 M00653_OCSBF-1:1 M00735_ZAP1:1 M00942_CPRF-1:1
Glyma05g26760	M00374_Opaque-2:3 M00355_PBF:2 M01021_ID1:2 M00434_PIF3:1 M00441_GBF:1 M00442_ABF:1 M00443_Opaque-2:1 M00635_GT-1:1 M00735_ZAP1:1 M00936_HBP-1a:1 M00952_PCF5:1
Glyma05g26900	M01021_ID1:4 M00653_OCSBF-1:3 M00355_PBF:2 M00443_Opaque-2:2 M00660_RITA-1:2 M00735_ZAP1:2 M00089_Athb-1:1 M00374_Opaque-2:1 M00442_ABF:1 M00503_ATHB-5:1 M00507_TRAB1:1 M00635_GT-1:1 M00697_HBP-1b:1 M00788_EmBP-1b:1 M00819_Knox3:1 M00948_PCF2:1 M00952_PCF5:1 M01065_ABZ1:1
Glyma05g26920	M00368_CPRF-1:4 M00660_RITA-1:3 M00942_CPRF-1:3 M00010_Opaque-2:2 M00182_GBP:2 M00369_TAF-1:2 M00372_Opaque-2:2 M00441_GBF:2 M00443_Opaque-2:2 M00653_OCSBF-1:2 M00697_HBP-1b:2 M01054_bHLH66:2 M00345_GAMYB:1 M00355_PBF:1 M00367_HBP-1a:1 M00371_CPRF-2:1 M00654_OSBZ8:1 M00819_Knox3:1 M00936_HBP-1a:1 M00943_TAF-1:1 M00945_CPRF-2:1 M00970_AtMYB-84:1 M01055_NAC69-1:1
Glyma05g27280	M00507_TRAB1:7 M00182_GBP:4 M00368_CPRF-1:4 M00660_RITA-1:4 M00943_TAF-1:4 M01055_NAC69-1:4 M00355_PBF:3 M00443_Opaque-2:3 M00653_OCSBF-1:3 M00654_OSBZ8:3 M00366_EmBP-1:2 M00367_HBP-1a:2 M00369_TAF-1:2 M00375_TGA1b:2 M00376_TGA1a:2 M00401_ABF1:2 M00434_PIF3:2 M00697_HBP-1b:2 M00798_MYBAS1:2 M00942_CPRF-1:2 M00958_ABI4:2 M01021_ID1:2 M01054_bHLH66:2 M01065_ABZ1:2 M00226_P:1 M00345_GAMYB:1 M00370_C…
Glyma05g27540	M00345_GAMYB:2 M00374_Opaque-2:2 M01021_ID1:2 M00182_GBP:1 M00226_P:1 M00355_PBF:1 M00443_Opaque-2:1 M00653_OCSBF-1:1 M00660_RITA-1:1 M00681_WRKY:1 M00700_ROM:1 M00798_MYBAS1:1 M01054_bHLH66:1 M01065_ABZ1:1
Glyma05g27680	M00010_Opaque-2:1 M00226_P:1 M00345_GAMYB:1 M00503_ATHB-5:1 M00635_GT-1:1 M00942_CPRF-1:1 M01021_ID1:1 M01054_bHLH66:1
Glyma05g28070	M00355_PBF:2 M00503_ATHB-5:2 M00948_PCF2:2 M00952_PCF5:2 M01021_ID1:2 M00089_Athb-1:1 M00653_OCSBF-1:1 M00958_ABI4:1
Glyma05g28260	M00952_PCF5:5 M00355_PBF:4 M00372_Opaque-2:4 M00507_TRAB1:3 M00788_EmBP-1b:3 M00443_Opaque-2:2 M00660_RITA-1:2 M00700_ROM:2 M00943_TAF-1:2 M01021_ID1:2 M01065_ABZ1:2 M00010_Opaque-2:1 M00226_P:1 M00369_TAF-1:1 M00370_CPRF-3:1 M00371_CPRF-2:1 M00374_Opaque-2:1 M00441_GBF:1 M00503_ATHB-5:1 M00635_GT-1:1 M00653_OCSBF-1:1 M00654_OSBZ8:1 M00681_WRKY:1 M00819_Knox3:1 M00936_HBP-1a:1 M00944_CPRF-3:1 M00…
Glyma05g28280	M00355_PBF:2 M00503_ATHB-5:2 M00635_GT-1:2 M00735_ZAP1:2 M00819_Knox3:2 M00089_Athb-1:1 M00345_GAMYB:1 M00507_TRAB1:1 M00653_OCSBF-1:1 M00660_RITA-1:1 M00681_WRKY:1 M00936_HBP-1a:1 M00948_PCF2:1 M00958_ABI4:1 M01021_ID1:1
Glyma05g28370	M01021_ID1:6 M00355_PBF:2 M00368_CPRF-1:2 M00376_TGA1a:2 M00441_GBF:2 M00660_RITA-1:2 M00681_WRKY:2 M00089_Athb-1:1 M00366_EmBP-1:1 M00370_CPRF-3:1 M00371_CPRF-2:1 M00372_Opaque-2:1 M00434_PIF3:1 M00443_Opaque-2:1 M00503_ATHB-5:1 M00653_OCSBF-1:1 M00654_OSBZ8:1 M00735_ZAP1:1 M00788_EmBP-1b:1 M00819_Knox3:1 M00942_CPRF-1:1 M00944_CPRF-3:1 M00945_CPRF-2:1 M00948_PCF2:1 M01065_ABZ1:1
Glyma05g28410	M00936_HBP-1a:4 M00375_TGA1b:2 M00700_ROM:2 M00948_PCF2:2 M01021_ID1:2 M00226_P:1 M00358_bZIP911:1 M00359_bZIP911:1 M00366_EmBP-1:1 M00370_CPRF-3:1 M00374_Opaque-2:1 M00435_PIF3:1 M00507_TRAB1:1 M00653_OCSBF-1:1 M00654_OSBZ8:1 M00681_WRKY:1 M00697_HBP-1b:1 M00735_ZAP1:1 M00798_MYBAS1:1 M00943_TAF-1:1 M00944_CPRF-3:1 M00946_TGA1b:1 M00952_PCF5:1 M01054_bHLH66:1 M01065_ABZ1:1
Glyma05g28500	M00355_PBF:4 M00948_PCF2:2 M00952_PCF5:2 M00089_Athb-1:1 M00226_P:1 M00700_ROM:1 M00798_MYBAS1:1 M00943_TAF-1:1 M01021_ID1:1
Glyma05g28510	M00948_PCF2:3 M00345_GAMYB:2 M00936_HBP-1a:2 M00443_Opaque-2:1 M00507_TRAB1:1 M00635_GT-1:1 M00697_HBP-1b:1 M00700_ROM:1 M00798_MYBAS1:1 M00819_Knox3:1 M00952_PCF5:1
Glyma05g28750	M00798_MYBAS1:3 M00345_GAMYB:2 M00368_CPRF-1:2 M00374_Opaque-2:2 M00503_ATHB-5:2 M00653_OCSBF-1:2 M00660_RITA-1:2 M00735_ZAP1:2 M00182_GBP:1 M00355_PBF:1 M00366_EmBP-1:1 M00367_HBP-1a:1 M00443_Opaque-2:1 M00507_TRAB1:1 M00654_OSBZ8:1 M00681_WRKY:1 M00697_HBP-1b:1 M00700_ROM:1 M00788_EmBP-1b:1 M00942_CPRF-1:1 M00943_TAF-1:1 M00944_CPRF-3:1 M00945_CPRF-2:1 M01021_ID1:1 M01065_ABZ1:1
Glyma05g28820	M00443_Opaque-2:4 M00507_TRAB1:3 M00366_EmBP-1:2 M00368_CPRF-1:2 M00369_TAF-1:2 M00372_Opaque-2:2 M00374_Opaque-2:2 M00653_OCSBF-1:2 M00660_RITA-1:2 M00788_EmBP-1b:2 M00943_TAF-1:2 M01054_bHLH66:2 M00345_GAMYB:1 M00367_HBP-1a:1 M00370_CPRF-3:1 M00371_CPRF-2:1 M00654_OSBZ8:1 M00681_WRKY:1 M00697_HBP-1b:1 M00819_Knox3:1 M00936_HBP-1a:1 M00942_CPRF-1:1 M00944_CPRF-3:1 M00945_CPRF-2:1 M01021_ID1:1 M0…
Glyma05g28830	M00952_PCF5:3 M00345_GAMYB:2 M00368_CPRF-1:2 M00226_P:1 M00697_HBP-1b:1 M00942_CPRF-1:1 M00958_ABI4:1 M01021_ID1:1 M01057_ERF2:1
Glyma05g28960	M00089_Athb-1:3 M00503_ATHB-5:3 M00010_Opaque-2:2 M00226_P:2 M00368_CPRF-1:1 M00374_Opaque-2:1 M00507_TRAB1:1 M00635_GT-1:1 M00735_ZAP1:1 M00788_EmBP-1b:1 M00798_MYBAS1:1
Glyma05g28970	M00226_P:3 M00503_ATHB-5:3 M00089_Athb-1:2 M00374_Opaque-2:2 M00798_MYBAS1:2 M00010_Opaque-2:1 M00345_GAMYB:1 M00368_CPRF-1:1 M00635_GT-1:1 M00681_WRKY:1 M00697_HBP-1b:1 M00735_ZAP1:1 M00788_EmBP-1b:1 M00942_CPRF-1:1 M01021_ID1:1 M01055_NAC69-1:1
Glyma05g29090	M00355_PBF:4 M00653_OCSBF-1:3 M00660_RITA-1:3 M00798_MYBAS1:3 M00367_HBP-1a:2 M00368_CPRF-1:2 M00372_Opaque-2:2 M00374_Opaque-2:2 M00441_GBF:2 M00443_Opaque-2:2 M00010_Opaque-2:1 M00226_P:1 M00345_GAMYB:1 M00358_bZIP911:1 M00359_bZIP911:1 M00370_CPRF-3:1 M00371_CPRF-2:1 M00507_TRAB1:1 M00681_WRKY:1 M00697_HBP-1b:1 M00700_ROM:1 M00735_ZAP1:1 M00788_EmBP-1b:1 M00936_HBP-1a:1 M00942_CPRF-1:1 M00944_…
Glyma05g29180	M00375_TGA1b:6 M00681_WRKY:4 M00697_HBP-1b:4 M00182_GBP:3 M00367_HBP-1a:3 M00369_TAF-1:3 M00936_HBP-1a:3 M00366_EmBP-1:2 M00368_CPRF-1:2 M00372_Opaque-2:2 M00441_GBF:2 M00819_Knox3:2 M00943_TAF-1:2 M00946_TGA1b:2 M01021_ID1:2 M00370_CPRF-3:1 M00371_CPRF-2:1 M00374_Opaque-2:1 M00400_ABF1:1 M00435_PIF3:1 M00442_ABF:1 M00635_GT-1:1 M00653_OCSBF-1:1 M00654_OSBZ8:1 M00700_ROM:1 M00798_MYBAS1:1 M00942_…
Glyma05g29200	M00226_P:2 M00443_Opaque-2:2 M01021_ID1:2 M00182_GBP:1 M00356_bZIP910:1 M00358_bZIP911:1 M00359_bZIP911:1 M00374_Opaque-2:1 M00635_GT-1:1 M00654_OSBZ8:1 M00700_ROM:1 M00735_ZAP1:1 M00798_MYBAS1:1 M00958_ABI4:1 M00970_AtMYB-84:1 M01065_ABZ1:1
Glyma05g29260	M00355_PBF:3 M00788_EmBP-1b:2 M00226_P:1 M00374_Opaque-2:1 M00443_Opaque-2:1 M00503_ATHB-5:1 M00507_TRAB1:1 M00653_OCSBF-1:1 M00681_WRKY:1 M00819_Knox3:1 M00946_TGA1b:1 M01055_NAC69-1:1
Glyma05g29280	M00226_P:5 M00443_Opaque-2:3 M00503_ATHB-5:2 M00700_ROM:2 M00010_Opaque-2:1 M00089_Athb-1:1 M00345_GAMYB:1 M00355_PBF:1 M00441_GBF:1 M00635_GT-1:1 M00653_OCSBF-1:1 M00681_WRKY:1 M00697_HBP-1b:1 M00788_EmBP-1b:1 M00936_HBP-1a:1
Glyma05g29330	M00226_P:4 M00700_ROM:4 M00948_PCF2:4 M00345_GAMYB:3 M00943_TAF-1:3 M00952_PCF5:3 M00355_PBF:2 M00370_CPRF-3:2 M00371_CPRF-2:2 M00376_TGA1a:2 M00697_HBP-1b:2 M00788_EmBP-1b:2 M00819_Knox3:2 M00936_HBP-1a:2 M00942_CPRF-1:2 M00944_CPRF-3:2 M00945_CPRF-2:2 M01054_bHLH66:2 M00182_GBP:1 M00356_bZIP910:1 M00358_bZIP911:1 M00368_CPRF-1:1 M00369_TAF-1:1 M00374_Opaque-2:1 M00443_Opaque-2:1 M00507_TRAB1:1 …
Glyma05g29510	M00376_TGA1a:3 M00345_GAMYB:2 M00366_EmBP-1:2 M00367_HBP-1a:2 M00368_CPRF-1:2 M00369_TAF-1:2 M00372_Opaque-2:2 M00375_TGA1b:2 M00635_GT-1:2 M00653_OCSBF-1:2 M00660_RITA-1:2 M00943_TAF-1:2 M01054_bHLH66:2 M01057_ERF2:2 M01065_ABZ1:2 M00182_GBP:1 M00370_CPRF-3:1 M00371_CPRF-2:1 M00374_Opaque-2:1 M00399_ABF1:1 M00401_ABF1:1 M00503_ATHB-5:1 M00507_TRAB1:1 M00681_WRKY:1 M00697_HBP-1b:1 M00700_ROM:1 M0…
Glyma05g29530	M00226_P:1 M00355_PBF:1 M00376_TGA1a:1 M00653_OCSBF-1:1 M01021_ID1:1
Glyma05g29770	M00798_MYBAS1:3 M00653_OCSBF-1:2 M01021_ID1:2 M01057_ERF2:2 M00226_P:1 M00355_PBF:1 M00507_TRAB1:1 M00681_WRKY:1 M00700_ROM:1
Glyma05g30040	M00182_GBP:6 M00367_HBP-1a:6 M00368_CPRF-1:6 M00369_TAF-1:6 M00372_Opaque-2:6 M00441_GBF:6 M00366_EmBP-1:5 M00943_TAF-1:5 M01065_ABZ1:5 M00374_Opaque-2:4 M00375_TGA1b:4 M00376_TGA1a:4 M00507_TRAB1:4 M00653_OCSBF-1:4 M00660_RITA-1:4 M00798_MYBAS1:4 M00370_CPRF-3:3 M00371_CPRF-2:3 M00654_OSBZ8:3 M00700_ROM:3 M00788_EmBP-1b:3 M00942_CPRF-1:3 M00944_CPRF-3:3 M01057_ERF2:3 M00089_Athb-1:2 M00356_bZIP9…
Glyma05g30200	M00507_TRAB1:6 M00226_P:5 M00182_GBP:4 M00366_EmBP-1:4 M00367_HBP-1a:4 M00368_CPRF-1:4 M00369_TAF-1:4 M00400_ABF1:4 M00435_PIF3:4 M00441_GBF:4 M00442_ABF:4 M00697_HBP-1b:4 M00943_TAF-1:4 M00653_OCSBF-1:3 M01065_ABZ1:3 M00345_GAMYB:2 M00355_PBF:2 M00370_CPRF-3:2 M00372_Opaque-2:2 M00375_TGA1b:2 M00376_TGA1a:2 M00434_PIF3:2 M00660_RITA-1:2 M00788_EmBP-1b:2 M00942_CPRF-1:2 M00946_TGA1b:2 M01054_bHLH…
Glyma05g30290	M00089_Athb-1:1 M00355_PBF:1 M00372_Opaque-2:1 M00374_Opaque-2:1 M00503_ATHB-5:1 M00635_GT-1:1 M00653_OCSBF-1:1 M00660_RITA-1:1 M00681_WRKY:1 M00697_HBP-1b:1 M00788_EmBP-1b:1 M00798_MYBAS1:1 M00936_HBP-1a:1 M01021_ID1:1
Glyma05g30480	M00345_GAMYB:2 M00355_PBF:2 M00368_CPRF-1:2 M00369_TAF-1:2 M00798_MYBAS1:2 M00942_CPRF-1:2 M00943_TAF-1:2 M00970_AtMYB-84:2 M01065_ABZ1:2 M00010_Opaque-2:1 M00226_P:1 M00366_EmBP-1:1 M00367_HBP-1a:1 M00371_CPRF-2:1 M00374_Opaque-2:1 M00507_TRAB1:1 M00635_GT-1:1 M00654_OSBZ8:1 M00700_ROM:1 M00936_HBP-1a:1 M00945_CPRF-2:1 M00948_PCF2:1 M01021_ID1:1
Glyma05g30650	M00345_GAMYB:2 M00681_WRKY:2 M00374_Opaque-2:1 M00401_ABF1:1 M00443_Opaque-2:1 M00503_ATHB-5:1 M00507_TRAB1:1 M00654_OSBZ8:1 M00798_MYBAS1:1 M01021_ID1:1 M01055_NAC69-1:1
Glyma05g30690	M00182_GBP:4 M01054_bHLH66:4 M00635_GT-1:3 M00943_TAF-1:3 M00366_EmBP-1:2 M00374_Opaque-2:2 M00376_TGA1a:2 M00441_GBF:2 M00654_OSBZ8:2 M00660_RITA-1:2 M00700_ROM:2 M00798_MYBAS1:2 M00942_CPRF-1:2 M00952_PCF5:2 M01057_ERF2:2 M01065_ABZ1:2 M00010_Opaque-2:1 M00226_P:1 M00356_bZIP910:1 M00367_HBP-1a:1 M00368_CPRF-1:1 M00369_TAF-1:1 M00370_CPRF-3:1 M00371_CPRF-2:1 M00372_Opaque-2:1 M00443_Opaque-2:1 …
Glyma05g30870	M00182_GBP:5 M00948_PCF2:5 M00952_PCF5:5 M00653_OCSBF-1:4 M01021_ID1:4 M01054_bHLH66:4 M00368_CPRF-1:3 M00654_OSBZ8:3 M00660_RITA-1:3 M00943_TAF-1:3 M00355_PBF:2 M00366_EmBP-1:2 M00367_HBP-1a:2 M00369_TAF-1:2 M00372_Opaque-2:2 M00374_Opaque-2:2 M00375_TGA1b:2 M00376_TGA1a:2 M00434_PIF3:2 M00441_GBF:2 M00442_ABF:2 M00788_EmBP-1b:2 M01065_ABZ1:2 M00370_CPRF-3:1 M00371_CPRF-2:1 M00399_ABF1:1 M00400_…
Glyma05g31190	M00443_Opaque-2:3 M01057_ERF2:2 M00355_PBF:1 M00653_OCSBF-1:1 M00654_OSBZ8:1 M00681_WRKY:1 M00788_EmBP-1b:1 M00798_MYBAS1:1 M00819_Knox3:1 M01021_ID1:1
Glyma05g31390	M00375_TGA1b:8 M00367_HBP-1a:7 M00376_TGA1a:7 M00369_TAF-1:6 M00654_OSBZ8:5 M00943_TAF-1:5 M00182_GBP:4 M00366_EmBP-1:4 M00368_CPRF-1:4 M00653_OCSBF-1:4 M00936_HBP-1a:4 M00370_CPRF-3:3 M00371_CPRF-2:3 M00435_PIF3:3 M00441_GBF:3 M00442_ABF:3 M00697_HBP-1b:3 M00944_CPRF-3:3 M00945_CPRF-2:3 M00946_TGA1b:3 M01065_ABZ1:3 M00356_bZIP910:2 M00358_bZIP911:2 M00372_Opaque-2:2 M00374_Opaque-2:2 M00399_ABF1…
Glyma05g31450	M00697_HBP-1b:6 M00700_ROM:6 M00182_GBP:4 M00372_Opaque-2:4 M00375_TGA1b:4 M00503_ATHB-5:4 M00507_TRAB1:4 M00660_RITA-1:4 M00367_HBP-1a:3 M00369_TAF-1:3 M00376_TGA1a:3 M00441_GBF:3 M00653_OCSBF-1:3 M00819_Knox3:3 M00943_TAF-1:3 M00946_TGA1b:3 M00356_bZIP910:2 M00358_bZIP911:2 M00366_EmBP-1:2 M00368_CPRF-1:2 M00370_CPRF-3:2 M00371_CPRF-2:2 M00401_ABF1:2 M00443_Opaque-2:2 M00654_OSBZ8:2 M00936_HBP-…
Glyma05g31580	M00948_PCF2:12 M00507_TRAB1:10 M00952_PCF5:9 M00182_GBP:5 M01057_ERF2:5 M00375_TGA1b:4 M00441_GBF:4 M00936_HBP-1a:4 M00958_ABI4:4 M00943_TAF-1:3 M00358_bZIP911:2 M00367_HBP-1a:2 M00369_TAF-1:2 M00371_CPRF-2:2 M00376_TGA1a:2 M00654_OSBZ8:2 M00697_HBP-1b:2 M00700_ROM:2 M00819_Knox3:2 M00946_TGA1b:2 M01054_bHLH66:2 M00226_P:1 M00345_GAMYB:1 M00355_PBF:1 M00370_CPRF-3:1 M00399_ABF1:1 M00401_ABF1:1 M0…
Glyma05g31630	M00943_TAF-1:4 M00182_GBP:3 M00374_Opaque-2:3 M00375_TGA1b:3 M00376_TGA1a:3 M00507_TRAB1:3 M00654_OSBZ8:3 M00697_HBP-1b:3 M01065_ABZ1:3 M00345_GAMYB:2 M00359_bZIP911:2 M00371_CPRF-2:2 M00681_WRKY:2 M00788_EmBP-1b:2 M00936_HBP-1a:2 M00945_CPRF-2:2 M00948_PCF2:2 M00010_Opaque-2:1 M00089_Athb-1:1 M00355_PBF:1 M00356_bZIP910:1 M00358_bZIP911:1 M00366_EmBP-1:1 M00367_HBP-1a:1 M00369_TAF-1:1 M00372_Opa…
Glyma05g31670	M00376_TGA1a:4 M00653_OCSBF-1:4 M00660_RITA-1:4 M00182_GBP:3 M00374_Opaque-2:3 M00507_TRAB1:3 M00654_OSBZ8:3 M01065_ABZ1:3 M00345_GAMYB:2 M00359_bZIP911:2 M00366_EmBP-1:2 M00367_HBP-1a:2 M00368_CPRF-1:2 M00369_TAF-1:2 M00372_Opaque-2:2 M00375_TGA1b:2 M00434_PIF3:2 M00435_PIF3:2 M00441_GBF:2 M00442_ABF:2 M00443_Opaque-2:2 M00936_HBP-1a:2 M00943_TAF-1:2 M00945_CPRF-2:2 M00952_PCF5:2 M00958_ABI4:2 M…
Glyma05g31680	M00355_PBF:3 M00681_WRKY:2 M00819_Knox3:2 M00952_PCF5:2 M00010_Opaque-2:1 M00374_Opaque-2:1 M00653_OCSBF-1:1 M00697_HBP-1b:1 M00798_MYBAS1:1 M00948_PCF2:1 M01021_ID1:1 M01055_NAC69-1:1
Glyma05g32050	M00700_ROM:3 M00819_Knox3:3 M00943_TAF-1:3 M00355_PBF:2 M00359_bZIP911:2 M00375_TGA1b:2 M00376_TGA1a:2 M00697_HBP-1b:2 M00948_PCF2:2 M00952_PCF5:2 M01021_ID1:2 M00226_P:1 M00356_bZIP910:1 M00358_bZIP911:1 M00370_CPRF-3:1 M00371_CPRF-2:1 M00374_Opaque-2:1 M00435_PIF3:1 M00653_OCSBF-1:1 M00654_OSBZ8:1 M00660_RITA-1:1 M00936_HBP-1a:1 M00944_CPRF-3:1 M00945_CPRF-2:1 M00946_TGA1b:1 M01057_ERF2:1 M0106…
Glyma05g32240	M00182_GBP:4 M00367_HBP-1a:4 M00374_Opaque-2:4 M00441_GBF:4 M00369_TAF-1:3 M00226_P:2 M00366_EmBP-1:2 M00368_CPRF-1:2 M00370_CPRF-3:2 M00443_Opaque-2:2 M00654_OSBZ8:2 M00819_Knox3:2 M00948_PCF2:2 M00089_Athb-1:1 M00355_PBF:1 M00372_Opaque-2:1 M00400_ABF1:1 M00503_ATHB-5:1 M00507_TRAB1:1 M00635_GT-1:1 M00653_OCSBF-1:1 M00798_MYBAS1:1 M00942_CPRF-1:1 M00943_TAF-1:1 M00944_CPRF-3:1 M00946_TGA1b:1 M0…
Glyma05g32360	M00374_Opaque-2:3 M00788_EmBP-1b:3 M01054_bHLH66:3 M00367_HBP-1a:2 M00369_TAF-1:2 M00697_HBP-1b:2 M00700_ROM:2 M00819_Knox3:2 M00182_GBP:1 M00345_GAMYB:1 M00355_PBF:1 M00356_bZIP910:1 M00358_bZIP911:1 M00359_bZIP911:1 M00366_EmBP-1:1 M00370_CPRF-3:1 M00371_CPRF-2:1 M00372_Opaque-2:1 M00375_TGA1b:1 M00435_PIF3:1 M00441_GBF:1 M00442_ABF:1 M00653_OCSBF-1:1 M00735_ZAP1:1 M00798_MYBAS1:1 M00936_HBP-1a…
Glyma05g32380	M00345_GAMYB:2 M00355_PBF:2 M00374_Opaque-2:2 M00370_CPRF-3:1 M00697_HBP-1b:1 M00700_ROM:1 M00735_ZAP1:1 M00788_EmBP-1b:1 M00798_MYBAS1:1 M00819_Knox3:1 M00936_HBP-1a:1 M00944_CPRF-3:1 M00946_TGA1b:1 M00948_PCF2:1 M01021_ID1:1
Glyma05g32560	M00681_WRKY:3 M00819_Knox3:2 M00226_P:1 M00697_HBP-1b:1 M00798_MYBAS1:1 M00936_HBP-1a:1 M01021_ID1:1 M01065_ABZ1:1
Glyma05g32570	M00345_GAMYB:2 M00355_PBF:2 M00374_Opaque-2:2 M01021_ID1:2 M00182_GBP:1 M00226_P:1 M00366_EmBP-1:1 M00372_Opaque-2:1 M00441_GBF:1 M00503_ATHB-5:1 M00653_OCSBF-1:1 M00654_OSBZ8:1 M00700_ROM:1 M00952_PCF5:1 M01065_ABZ1:1
Glyma05g32620	M00653_OCSBF-1:6 M00660_RITA-1:5 M01054_bHLH66:5 M00372_Opaque-2:4 M00376_TGA1a:4 M00443_Opaque-2:4 M00788_EmBP-1b:4 M00182_GBP:3 M00089_Athb-1:2 M00366_EmBP-1:2 M00367_HBP-1a:2 M00369_TAF-1:2 M00370_CPRF-3:2 M00371_CPRF-2:2 M00441_GBF:2 M00697_HBP-1b:2 M00943_TAF-1:2 M00944_CPRF-3:2 M00945_CPRF-2:2 M00226_P:1 M00345_GAMYB:1 M00359_bZIP911:1 M00434_PIF3:1 M00442_ABF:1 M00936_HBP-1a:1 M00942_CPRF-…
Glyma05g32790	M00369_TAF-1:6 M00368_CPRF-1:5 M00372_Opaque-2:5 M00653_OCSBF-1:5 M00948_PCF2:5 M00366_EmBP-1:4 M00367_HBP-1a:4 M00376_TGA1a:4 M00654_OSBZ8:4 M00660_RITA-1:4 M00952_PCF5:4 M00182_GBP:3 M00370_CPRF-3:3 M00507_TRAB1:3 M00788_EmBP-1b:3 M00942_CPRF-1:3 M00371_CPRF-2:2 M00375_TGA1b:2 M00400_ABF1:2 M00434_PIF3:2 M00441_GBF:2 M00442_ABF:2 M00443_Opaque-2:2 M00681_WRKY:2 M00819_Knox3:2 M00936_HBP-1a:2 M0…
Glyma05g32850	M00943_TAF-1:9 M00369_TAF-1:8 M00376_TGA1a:8 M00182_GBP:7 M00367_HBP-1a:7 M00372_Opaque-2:7 M00368_CPRF-1:6 M00375_TGA1b:6 M00441_GBF:6 M00653_OCSBF-1:6 M00660_RITA-1:6 M00366_EmBP-1:4 M00370_CPRF-3:4 M00371_CPRF-2:4 M00700_ROM:4 M00788_EmBP-1b:4 M00944_CPRF-3:4 M00945_CPRF-2:4 M00946_TGA1b:4 M01054_bHLH66:4 M00434_PIF3:3 M00635_GT-1:3 M00942_CPRF-1:3 M01065_ABZ1:3 M00355_PBF:2 M00359_bZIP911:2 M…
Glyma05g32860	M00182_GBP:2 M00345_GAMYB:2 M00375_TGA1b:2 M00441_GBF:2 M00700_ROM:2 M00226_P:1 M00355_PBF:1 M00374_Opaque-2:1 M00503_ATHB-5:1 M00653_OCSBF-1:1 M00697_HBP-1b:1 M00798_MYBAS1:1 M00948_PCF2:1 M01021_ID1:1 M01057_ERF2:1 M01065_ABZ1:1
Glyma05g32910	M00374_Opaque-2:3 M00355_PBF:2 M01021_ID1:2 M00503_ATHB-5:1 M00635_GT-1:1 M00654_OSBZ8:1 M00697_HBP-1b:1
Glyma05g32950	M00368_CPRF-1:4 M00943_TAF-1:4 M00367_HBP-1a:3 M00369_TAF-1:3 M00376_TGA1a:3 M00355_PBF:2 M00366_EmBP-1:2 M00374_Opaque-2:2 M00375_TGA1b:2 M00635_GT-1:2 M00788_EmBP-1b:2 M00942_CPRF-1:2 M01021_ID1:2 M01054_bHLH66:2 M00010_Opaque-2:1 M00182_GBP:1 M00226_P:1 M00345_GAMYB:1 M00370_CPRF-3:1 M00371_CPRF-2:1 M00435_PIF3:1 M00503_ATHB-5:1 M00507_TRAB1:1 M00653_OCSBF-1:1 M00660_RITA-1:1 M00681_WRKY:1 M00…
Glyma05g32970	M00507_TRAB1:7 M00368_CPRF-1:4 M00369_TAF-1:4 M01054_bHLH66:4 M00182_GBP:3 M00654_OSBZ8:3 M00942_CPRF-1:3 M01021_ID1:3 M00367_HBP-1a:2 M00375_TGA1b:2 M00376_TGA1a:2 M00434_PIF3:2 M00443_Opaque-2:2 M00503_ATHB-5:2 M00653_OCSBF-1:2 M00660_RITA-1:2 M00788_EmBP-1b:2 M00819_Knox3:2 M00943_TAF-1:2 M00944_CPRF-3:2 M00946_TGA1b:2 M00958_ABI4:2 M01055_NAC69-1:2 M00355_PBF:1 M00370_CPRF-3:1 M00371_CPRF-2:1…
Glyma05g33010	M00368_CPRF-1:4 M00441_GBF:4 M00654_OSBZ8:3 M00372_Opaque-2:2 M00434_PIF3:2 M00507_TRAB1:2 M00798_MYBAS1:2 M00942_CPRF-1:2 M00948_PCF2:2 M01021_ID1:2 M00182_GBP:1 M00226_P:1 M00345_GAMYB:1 M00366_EmBP-1:1 M00369_TAF-1:1 M00400_ABF1:1 M00401_ABF1:1 M00653_OCSBF-1:1 M00681_WRKY:1 M00943_TAF-1:1 M00958_ABI4:1 M01054_bHLH66:1 M01065_ABZ1:1
Glyma05g33080	M00345_GAMYB:3 M00374_Opaque-2:3 M00798_MYBAS1:3 M00507_TRAB1:2 M00182_GBP:1 M00226_P:1 M00435_PIF3:1 M00443_Opaque-2:1 M00503_ATHB-5:1 M00635_GT-1:1 M00653_OCSBF-1:1 M00660_RITA-1:1 M00788_EmBP-1b:1 M00952_PCF5:1 M01021_ID1:1 M01054_bHLH66:1 M01065_ABZ1:1
Glyma05g33300	M00226_P:3 M00345_GAMYB:3 M00443_Opaque-2:2 M01021_ID1:2 M00355_PBF:1 M00359_bZIP911:1 M00374_Opaque-2:1 M00503_ATHB-5:1 M00507_TRAB1:1 M00654_OSBZ8:1
Glyma05g33340	M00366_EmBP-1:4 M00367_HBP-1a:4 M00368_CPRF-1:4 M00441_GBF:4 M00182_GBP:3 M00660_RITA-1:3 M00943_TAF-1:3 M00369_TAF-1:2 M00372_Opaque-2:2 M00435_PIF3:2 M00653_OCSBF-1:2 M00654_OSBZ8:2 M00942_CPRF-1:2 M00226_P:1 M00345_GAMYB:1 M00355_PBF:1 M00370_CPRF-3:1 M00371_CPRF-2:1 M00375_TGA1b:1 M00376_TGA1a:1 M00442_ABF:1 M00788_EmBP-1b:1 M00819_Knox3:1 M00944_CPRF-3:1 M00945_CPRF-2:1 M00946_TGA1b:1 M00948…
Glyma05g33390	M00374_Opaque-2:2 M00443_Opaque-2:2 M00345_GAMYB:1 M00355_PBF:1 M00507_TRAB1:1 M00681_WRKY:1 M00700_ROM:1 M00798_MYBAS1:1 M00819_Knox3:1 M00948_PCF2:1 M00952_PCF5:1 M01021_ID1:1 M01065_ABZ1:1
Glyma05g33470	M00948_PCF2:5 M00355_PBF:3 M00635_GT-1:2 M01057_ERF2:2 M00374_Opaque-2:1 M00700_ROM:1 M00735_ZAP1:1 M00958_ABI4:1
Glyma05g33530	M00226_P:2 M00355_PBF:2 M00443_Opaque-2:2 M00681_WRKY:2 M00936_HBP-1a:2 M00948_PCF2:2 M00970_AtMYB-84:2 M00345_GAMYB:1 M00507_TRAB1:1 M01065_ABZ1:1
Glyma05g33630	M01021_ID1:3 M00089_Athb-1:2 M00226_P:2 M00367_HBP-1a:2 M00369_TAF-1:2 M00372_Opaque-2:2 M00375_TGA1b:2 M00376_TGA1a:2 M00503_ATHB-5:2 M00653_OCSBF-1:2 M00660_RITA-1:2 M00788_EmBP-1b:2 M00819_Knox3:2 M00943_TAF-1:2 M01054_bHLH66:2 M00182_GBP:1 M00345_GAMYB:1 M00366_EmBP-1:1 M00368_CPRF-1:1 M00370_CPRF-3:1 M00371_CPRF-2:1 M00374_Opaque-2:1 M00441_GBF:1 M00443_Opaque-2:1 M00700_ROM:1 M00798_MYBAS1:…
Glyma05g33640	M00503_ATHB-5:4 M00653_OCSBF-1:4 M00948_PCF2:3 M00366_EmBP-1:2 M00368_CPRF-1:2 M00441_GBF:2 M00654_OSBZ8:2 M00798_MYBAS1:2 M00089_Athb-1:1 M00226_P:1 M00345_GAMYB:1 M00355_PBF:1 M00359_bZIP911:1 M00369_TAF-1:1 M00399_ABF1:1 M00507_TRAB1:1 M00660_RITA-1:1 M00681_WRKY:1 M00788_EmBP-1b:1 M00936_HBP-1a:1 M00942_CPRF-1:1 M00943_TAF-1:1 M00952_PCF5:1 M01021_ID1:1 M01054_bHLH66:1 M01055_NAC69-1:1 M01065…
Glyma05g33870	M01021_ID1:7 M00375_TGA1b:5 M00503_ATHB-5:5 M00943_TAF-1:5 M00226_P:4 M00369_TAF-1:3 M00681_WRKY:3 M00697_HBP-1b:3 M00819_Knox3:3 M00936_HBP-1a:3 M00355_PBF:2 M00367_HBP-1a:2 M00371_CPRF-2:2 M00376_TGA1a:2 M00653_OCSBF-1:2 M00660_RITA-1:2 M00700_ROM:2 M00945_CPRF-2:2 M01054_bHLH66:2 M01065_ABZ1:2 M00089_Athb-1:1 M00182_GBP:1 M00345_GAMYB:1 M00359_bZIP911:1 M00366_EmBP-1:1 M00370_CPRF-3:1 M00374_O…
Glyma05g33880	M00345_GAMYB:4 M00798_MYBAS1:3 M00368_CPRF-1:2 M00441_GBF:2 M00948_PCF2:2 M00952_PCF5:2 M01021_ID1:2 M00355_PBF:1 M00434_PIF3:1 M00435_PIF3:1 M00442_ABF:1 M00443_Opaque-2:1 M00653_OCSBF-1:1 M00681_WRKY:1 M00697_HBP-1b:1 M00700_ROM:1 M00735_ZAP1:1 M00819_Knox3:1 M00936_HBP-1a:1 M00942_CPRF-1:1 M00958_ABI4:1
Glyma05g34020	M01021_ID1:3 M00089_Athb-1:2 M00226_P:2 M00374_Opaque-2:1 M00700_ROM:1 M00788_EmBP-1b:1 M00798_MYBAS1:1 M00948_PCF2:1 M01057_ERF2:1
Glyma05g34220	M00182_GBP:3 M00374_Opaque-2:3 M00700_ROM:3 M00819_Knox3:3 M00943_TAF-1:3 M01021_ID1:3 M01054_bHLH66:3 M00089_Athb-1:2 M00366_EmBP-1:2 M00367_HBP-1a:2 M00368_CPRF-1:2 M00369_TAF-1:2 M00441_GBF:2 M00503_ATHB-5:2 M00681_WRKY:2 M00735_ZAP1:2 M00798_MYBAS1:2 M00010_Opaque-2:1 M00226_P:1 M00345_GAMYB:1 M00358_bZIP911:1 M00370_CPRF-3:1 M00400_ABF1:1 M00434_PIF3:1 M00442_ABF:1 M00635_GT-1:1 M00653_OCSBF…
Glyma05g34230	M00355_PBF:3 M00345_GAMYB:2 M00374_Opaque-2:2 M00798_MYBAS1:2 M00226_P:1 M00503_ATHB-5:1 M00507_TRAB1:1 M00635_GT-1:1 M00788_EmBP-1b:1 M00948_PCF2:1 M00970_AtMYB-84:1 M01057_ERF2:1 M01065_ABZ1:1
Glyma05g34270	M00355_PBF:2 M00503_ATHB-5:2 M00948_PCF2:2 M01021_ID1:2 M00089_Athb-1:1 M00374_Opaque-2:1 M00654_OSBZ8:1 M00819_Knox3:1 M00952_PCF5:1 M00958_ABI4:1
Glyma05g34530	M00653_OCSBF-1:7 M00369_TAF-1:6 M00372_Opaque-2:6 M00376_TGA1a:6 M00443_Opaque-2:6 M00660_RITA-1:6 M00943_TAF-1:6 M00182_GBP:5 M00345_GAMYB:4 M00374_Opaque-2:4 M00375_TGA1b:4 M00367_HBP-1a:3 M00371_CPRF-2:3 M00435_PIF3:3 M00681_WRKY:3 M00697_HBP-1b:3 M00788_EmBP-1b:3 M00936_HBP-1a:3 M00945_CPRF-2:3 M01054_bHLH66:3 M01065_ABZ1:3 M00010_Opaque-2:2 M00355_PBF:2 M00356_bZIP910:2 M00366_EmBP-1:2 M0036…
Glyma05g34670	M00441_GBF:4 M00507_TRAB1:4 M00182_GBP:3 M00654_OSBZ8:3 M00367_HBP-1a:2 M00369_TAF-1:2 M00372_Opaque-2:2 M00443_Opaque-2:2 M00653_OCSBF-1:2 M00697_HBP-1b:2 M00700_ROM:2 M00798_MYBAS1:2 M00948_PCF2:2 M01021_ID1:2 M00345_GAMYB:1 M00355_PBF:1 M00356_bZIP910:1 M00366_EmBP-1:1 M00370_CPRF-3:1 M00371_CPRF-2:1 M00375_TGA1b:1 M00435_PIF3:1 M00660_RITA-1:1 M00681_WRKY:1 M00788_EmBP-1b:1 M00819_Knox3:1 M00…
Glyma05g34730	M00376_TGA1a:6 M00182_GBP:5 M00697_HBP-1b:5 M00943_TAF-1:5 M01065_ABZ1:5 M00366_EmBP-1:4 M00367_HBP-1a:4 M00368_CPRF-1:4 M00369_TAF-1:4 M00372_Opaque-2:4 M00375_TGA1b:4 M00400_ABF1:4 M00435_PIF3:4 M00441_GBF:4 M00443_Opaque-2:4 M00507_TRAB1:4 M00653_OCSBF-1:4 M01054_bHLH66:4 M00401_ABF1:3 M00654_OSBZ8:3 M00700_ROM:3 M00819_Knox3:3 M00936_HBP-1a:3 M00010_Opaque-2:2 M00089_Athb-1:2 M00370_CPRF-3:2 …
Glyma05g34800	M00355_PBF:3 M00366_EmBP-1:2 M00367_HBP-1a:2 M00368_CPRF-1:2 M00369_TAF-1:2 M00372_Opaque-2:2 M00375_TGA1b:2 M00376_TGA1a:2 M00435_PIF3:2 M00441_GBF:2 M00443_Opaque-2:2 M00660_RITA-1:2 M00681_WRKY:2 M00943_TAF-1:2 M01065_ABZ1:2 M00010_Opaque-2:1 M00182_GBP:1 M00226_P:1 M00345_GAMYB:1 M00359_bZIP911:1 M00370_CPRF-3:1 M00371_CPRF-2:1 M00434_PIF3:1 M00442_ABF:1 M00503_ATHB-5:1 M00507_TRAB1:1 M00635_…
Glyma05g34870	M01054_bHLH66:6 M00443_Opaque-2:5 M00788_EmBP-1b:5 M00182_GBP:4 M00345_GAMYB:4 M00368_CPRF-1:4 M00375_TGA1b:4 M00653_OCSBF-1:4 M00660_RITA-1:4 M01065_ABZ1:4 M00372_Opaque-2:3 M00376_TGA1a:3 M00435_PIF3:3 M00441_GBF:3 M00798_MYBAS1:3 M00942_CPRF-1:3 M00944_CPRF-3:3 M00010_Opaque-2:2 M00366_EmBP-1:2 M00367_HBP-1a:2 M00369_TAF-1:2 M00370_CPRF-3:2 M00374_Opaque-2:2 M00507_TRAB1:2 M00654_OSBZ8:2 M0070…
Glyma05g34920	M00367_HBP-1a:2 M00368_CPRF-1:2 M00374_Opaque-2:2 M01021_ID1:2 M00226_P:1 M00366_EmBP-1:1 M00370_CPRF-3:1 M00375_TGA1b:1 M00503_ATHB-5:1 M00635_GT-1:1 M00788_EmBP-1b:1 M00942_CPRF-1:1 M00943_TAF-1:1 M00946_TGA1b:1
Glyma05g34930	M00226_P:2 M00345_GAMYB:2 M00366_EmBP-1:2 M00368_CPRF-1:2 M00503_ATHB-5:2 M00788_EmBP-1b:2 M00936_HBP-1a:2 M00089_Athb-1:1 M00355_PBF:1 M00356_bZIP910:1 M00399_ABF1:1 M00401_ABF1:1 M00434_PIF3:1 M00441_GBF:1 M00697_HBP-1b:1 M00700_ROM:1 M00798_MYBAS1:1 M00943_TAF-1:1 M00948_PCF2:1 M00958_ABI4:1 M01021_ID1:1 M01054_bHLH66:1 M01057_ERF2:1
Glyma05g34960	M00375_TGA1b:9 M00182_GBP:6 M00369_TAF-1:6 M00507_TRAB1:6 M00819_Knox3:6 M00943_TAF-1:6 M00653_OCSBF-1:5 M00936_HBP-1a:5 M01054_bHLH66:5 M01065_ABZ1:5 M00367_HBP-1a:4 M00376_TGA1a:4 M00435_PIF3:4 M00441_GBF:4 M00660_RITA-1:4 M00946_TGA1b:4 M00366_EmBP-1:3 M00370_CPRF-3:3 M00434_PIF3:3 M00944_CPRF-3:3 M00945_CPRF-2:3 M00368_CPRF-1:2 M00371_CPRF-2:2 M00372_Opaque-2:2 M00374_Opaque-2:2 M00401_ABF1:2…
Glyma05g34990	M00355_PBF:2 M00359_bZIP911:2 M00010_Opaque-2:1 M00226_P:1 M00374_Opaque-2:1 M00635_GT-1:1 M00653_OCSBF-1:1 M00697_HBP-1b:1 M00700_ROM:1 M00798_MYBAS1:1 M00936_HBP-1a:1 M01065_ABZ1:1
Glyma05g35270	M00653_OCSBF-1:4 M00654_OSBZ8:3 M00819_Knox3:3 M01021_ID1:3 M00355_PBF:2 M00367_HBP-1a:2 M00369_TAF-1:2 M00370_CPRF-3:2 M00371_CPRF-2:2 M00372_Opaque-2:2 M00375_TGA1b:2 M00660_RITA-1:2 M00700_ROM:2 M00943_TAF-1:2 M00944_CPRF-3:2 M00945_CPRF-2:2 M00952_PCF5:2 M01054_bHLH66:2 M00010_Opaque-2:1 M00182_GBP:1 M00345_GAMYB:1 M00435_PIF3:1 M00443_Opaque-2:1 M00681_WRKY:1 M00697_HBP-1b:1 M00788_EmBP-1b:1…
Glyma05g35470	M00948_PCF2:8 M00952_PCF5:7 M00441_GBF:6 M00182_GBP:4 M00366_EmBP-1:4 M00367_HBP-1a:4 M00368_CPRF-1:4 M00369_TAF-1:4 M00372_Opaque-2:4 M00375_TGA1b:4 M00376_TGA1a:4 M00442_ABF:4 M00653_OCSBF-1:4 M00660_RITA-1:4 M00943_TAF-1:4 M00788_EmBP-1b:3 M00936_HBP-1a:3 M00946_TGA1b:3 M01065_ABZ1:3 M00226_P:2 M00345_GAMYB:2 M00370_CPRF-3:2 M00371_CPRF-2:2 M00399_ABF1:2 M00434_PIF3:2 M00435_PIF3:2 M00819_Knox…
Glyma05g35940	M00936_HBP-1a:5 M00182_GBP:4 M00367_HBP-1a:4 M00376_TGA1a:4 M00441_GBF:4 M00369_TAF-1:3 M00374_Opaque-2:3 M00375_TGA1b:3 M00653_OCSBF-1:3 M00700_ROM:3 M00943_TAF-1:3 M01065_ABZ1:3 M00366_EmBP-1:2 M00368_CPRF-1:2 M00370_CPRF-3:2 M00371_CPRF-2:2 M00435_PIF3:2 M00654_OSBZ8:2 M00660_RITA-1:2 M00944_CPRF-3:2 M00945_CPRF-2:2 M00946_TGA1b:2 M00948_PCF2:2 M00952_PCF5:2 M01021_ID1:2 M00355_PBF:1 M00358_bZ…
Glyma05g36090	M00681_WRKY:3 M00503_ATHB-5:2 M00700_ROM:2 M01021_ID1:2 M00182_GBP:1 M00367_HBP-1a:1 M00369_TAF-1:1 M00374_Opaque-2:1 M00443_Opaque-2:1 M00507_TRAB1:1 M00653_OCSBF-1:1 M00660_RITA-1:1 M00697_HBP-1b:1 M00735_ZAP1:1 M00788_EmBP-1b:1 M00819_Knox3:1 M00943_TAF-1:1 M01054_bHLH66:1 M01065_ABZ1:1
Glyma05g36100	M00375_TGA1b:4 M00700_ROM:3 M00369_TAF-1:2 M00370_CPRF-3:2 M00376_TGA1a:2 M00653_OCSBF-1:2 M00660_RITA-1:2 M00697_HBP-1b:2 M00936_HBP-1a:2 M01021_ID1:2 M01065_ABZ1:2 M00182_GBP:1 M00345_GAMYB:1 M00366_EmBP-1:1 M00367_HBP-1a:1 M00371_CPRF-2:1 M00372_Opaque-2:1 M00507_TRAB1:1 M00635_GT-1:1 M00788_EmBP-1b:1 M00798_MYBAS1:1 M00819_Knox3:1 M00943_TAF-1:1 M00945_CPRF-2:1 M00952_PCF5:1 M01057_ERF2:1
Glyma05g36250	M00226_P:3 M00660_RITA-1:3 M00345_GAMYB:2 M00367_HBP-1a:2 M00368_CPRF-1:2 M00369_TAF-1:2 M00372_Opaque-2:2 M00374_Opaque-2:2 M00375_TGA1b:2 M00376_TGA1a:2 M00441_GBF:2 M00443_Opaque-2:2 M00653_OCSBF-1:2 M00819_Knox3:2 M00936_HBP-1a:2 M00943_TAF-1:2 M01021_ID1:2 M00182_GBP:1 M00355_PBF:1 M00359_bZIP911:1 M00366_EmBP-1:1 M00370_CPRF-3:1 M00371_CPRF-2:1 M00435_PIF3:1 M00507_TRAB1:1 M00700_ROM:1 M007…
Glyma05g36310	M00443_Opaque-2:3 M00958_ABI4:3 M01057_ERF2:3 M00345_GAMYB:2 M00355_PBF:2 M00948_PCF2:2 M01021_ID1:2 M00503_ATHB-5:1 M00507_TRAB1:1 M00635_GT-1:1 M00654_OSBZ8:1 M00681_WRKY:1 M00819_Knox3:1 M00936_HBP-1a:1
Glyma05g36760	M00700_ROM:3 M00358_bZIP911:2 M00359_bZIP911:2 M00369_TAF-1:2 M00374_Opaque-2:2 M00441_GBF:2 M00507_TRAB1:2 M00653_OCSBF-1:2 M00697_HBP-1b:2 M00819_Knox3:2 M00936_HBP-1a:2 M00943_TAF-1:2 M00182_GBP:1 M00356_bZIP910:1 M00366_EmBP-1:1 M00367_HBP-1a:1 M00370_CPRF-3:1 M00375_TGA1b:1 M00434_PIF3:1 M00442_ABF:1 M00503_ATHB-5:1 M00735_ZAP1:1 M00798_MYBAS1:1 M00946_TGA1b:1 M01057_ERF2:1 M01065_ABZ1:1
Glyma05g36850	M00376_TGA1a:6 M00653_OCSBF-1:6 M00443_Opaque-2:5 M00503_ATHB-5:5 M00660_RITA-1:5 M00372_Opaque-2:4 M00375_TGA1b:4 M00788_EmBP-1b:4 M00182_GBP:3 M00366_EmBP-1:3 M00368_CPRF-1:3 M00369_TAF-1:3 M00441_GBF:3 M00943_TAF-1:3 M00355_PBF:2 M00367_HBP-1a:2 M00370_CPRF-3:2 M00371_CPRF-2:2 M00374_Opaque-2:2 M00654_OSBZ8:2 M00798_MYBAS1:2 M00819_Knox3:2 M00936_HBP-1a:2 M00942_CPRF-1:2 M00944_CPRF-3:2 M00945…
Glyma05g36970	M00681_WRKY:4 M00441_GBF:3 M00443_Opaque-2:3 M00010_Opaque-2:2 M00182_GBP:2 M00368_CPRF-1:2 M00369_TAF-1:2 M00372_Opaque-2:2 M00374_Opaque-2:2 M00442_ABF:2 M00735_ZAP1:2 M00819_Knox3:2 M00345_GAMYB:1 M00355_PBF:1 M00356_bZIP910:1 M00358_bZIP911:1 M00367_HBP-1a:1 M00434_PIF3:1 M00503_ATHB-5:1 M00507_TRAB1:1 M00635_GT-1:1 M00654_OSBZ8:1 M00697_HBP-1b:1 M00700_ROM:1 M00788_EmBP-1b:1 M00942_CPRF-1:1 …
Glyma05g36980	M00089_Athb-1:2 M00948_PCF2:2 M00952_PCF5:2 M00226_P:1 M00345_GAMYB:1 M00374_Opaque-2:1 M00503_ATHB-5:1 M00681_WRKY:1 M00697_HBP-1b:1 M00735_ZAP1:1 M00936_HBP-1a:1 M00943_TAF-1:1 M00958_ABI4:1 M01065_ABZ1:1
Glyma05g36990	M00226_P:2 M00368_CPRF-1:2 M00441_GBF:2 M00366_EmBP-1:1 M00434_PIF3:1 M00635_GT-1:1 M00700_ROM:1 M00788_EmBP-1b:1 M00942_CPRF-1:1 M00943_TAF-1:1 M00946_TGA1b:1 M00970_AtMYB-84:1 M01021_ID1:1 M01065_ABZ1:1
Glyma05g37000	M00507_TRAB1:2 M00700_ROM:2 M01054_bHLH66:2 M00355_PBF:1 M00359_bZIP911:1 M00368_CPRF-1:1 M00374_Opaque-2:1 M00503_ATHB-5:1 M00653_OCSBF-1:1 M00654_OSBZ8:1 M00681_WRKY:1 M00735_ZAP1:1 M00819_Knox3:1 M00936_HBP-1a:1 M00942_CPRF-1:1 M00943_TAF-1:1 M00948_PCF2:1 M00958_ABI4:1 M01021_ID1:1 M01057_ERF2:1 M01065_ABZ1:1
Glyma05g37200	M00819_Knox3:3 M00443_Opaque-2:2 M00226_P:1 M00345_GAMYB:1 M00355_PBF:1 M00374_Opaque-2:1 M00653_OCSBF-1:1 M00654_OSBZ8:1 M00697_HBP-1b:1 M00735_ZAP1:1
Glyma05g37240	M00443_Opaque-2:4 M00681_WRKY:4 M00345_GAMYB:2 M00369_TAF-1:2 M00372_Opaque-2:2 M00660_RITA-1:2 M00943_TAF-1:2 M00958_ABI4:2 M01057_ERF2:2 M00226_P:1 M00355_PBF:1 M00367_HBP-1a:1 M00370_CPRF-3:1 M00371_CPRF-2:1 M00503_ATHB-5:1 M00507_TRAB1:1 M00653_OCSBF-1:1 M00735_ZAP1:1 M00788_EmBP-1b:1 M00819_Knox3:1 M00944_CPRF-3:1 M00945_CPRF-2:1 M00952_PCF5:1 M01021_ID1:1
Glyma05g37350	M00226_P:2 M00798_MYBAS1:2 M00089_Athb-1:1 M00345_GAMYB:1 M00355_PBF:1 M00635_GT-1:1 M00654_OSBZ8:1 M00700_ROM:1 M00735_ZAP1:1 M00948_PCF2:1 M01054_bHLH66:1
Glyma05g37410	M00368_CPRF-1:2 M00441_GBF:2 M00948_PCF2:2 M00089_Athb-1:1 M00226_P:1 M00345_GAMYB:1 M00355_PBF:1 M00366_EmBP-1:1 M00372_Opaque-2:1 M00374_Opaque-2:1 M00443_Opaque-2:1 M00503_ATHB-5:1 M00653_OCSBF-1:1 M00660_RITA-1:1 M00788_EmBP-1b:1 M00942_CPRF-1:1 M00958_ABI4:1 M01021_ID1:1
Glyma05g37420	M00503_ATHB-5:2 M00798_MYBAS1:2 M00948_PCF2:2 M00952_PCF5:2 M00089_Athb-1:1 M00355_PBF:1 M00374_Opaque-2:1 M00507_TRAB1:1 M00654_OSBZ8:1 M00681_WRKY:1 M00697_HBP-1b:1 M00700_ROM:1 M00735_ZAP1:1 M00819_Knox3:1 M00936_HBP-1a:1 M01055_NAC69-1:1
Glyma05g37490	M00948_PCF2:3 M00400_ABF1:2 M00434_PIF3:2 M00435_PIF3:2 M00952_PCF5:2 M01065_ABZ1:2 M00182_GBP:1 M00226_P:1 M00369_TAF-1:1 M00374_Opaque-2:1 M00443_Opaque-2:1 M00507_TRAB1:1 M00635_GT-1:1 M00653_OCSBF-1:1 M00697_HBP-1b:1 M00735_ZAP1:1 M00819_Knox3:1 M00936_HBP-1a:1 M00943_TAF-1:1 M01021_ID1:1 M01055_NAC69-1:1
Glyma05g37970	M00345_GAMYB:3 M01057_ERF2:3 M00681_WRKY:2 M00226_P:1 M00355_PBF:1 M00374_Opaque-2:1 M00442_ABF:1 M00443_Opaque-2:1 M00507_TRAB1:1 M00635_GT-1:1 M00653_OCSBF-1:1 M00700_ROM:1 M00735_ZAP1:1 M00798_MYBAS1:1 M00943_TAF-1:1 M00948_PCF2:1 M00952_PCF5:1 M01021_ID1:1
Glyma05g38110	M00368_CPRF-1:4 M00443_Opaque-2:3 M01021_ID1:3 M00226_P:2 M00366_EmBP-1:2 M00942_CPRF-1:2 M01054_bHLH66:2 M00182_GBP:1 M00345_GAMYB:1 M00355_PBF:1 M00503_ATHB-5:1 M00798_MYBAS1:1 M01055_NAC69-1:1 M01057_ERF2:1
Glyma05g38180	M00010_Opaque-2:2 M00226_P:2 M00345_GAMYB:2 M00368_CPRF-1:2 M00372_Opaque-2:2 M00660_RITA-1:2 M00788_EmBP-1b:2 M00798_MYBAS1:2 M00948_PCF2:2 M00182_GBP:1 M00367_HBP-1a:1 M00369_TAF-1:1 M00370_CPRF-3:1 M00371_CPRF-2:1 M00374_Opaque-2:1 M00375_TGA1b:1 M00376_TGA1a:1 M00443_Opaque-2:1 M00653_OCSBF-1:1 M00681_WRKY:1 M00697_HBP-1b:1 M00700_ROM:1 M00819_Knox3:1 M00942_CPRF-1:1 M00944_CPRF-3:1 M00945_CP…
Glyma05g38340	M00943_TAF-1:5 M00369_TAF-1:3 M00798_MYBAS1:3 M00089_Athb-1:2 M00345_GAMYB:2 M00366_EmBP-1:2 M00368_CPRF-1:2 M00503_ATHB-5:2 M00653_OCSBF-1:2 M00700_ROM:2 M00948_PCF2:2 M00226_P:1 M00367_HBP-1a:1 M00400_ABF1:1 M00654_OSBZ8:1 M00681_WRKY:1 M00697_HBP-1b:1 M00735_ZAP1:1 M00788_EmBP-1b:1 M00819_Knox3:1 M00936_HBP-1a:1 M00942_CPRF-1:1 M00952_PCF5:1 M00970_AtMYB-84:1 M01021_ID1:1
Glyma05g38570	M00788_EmBP-1b:3 M00948_PCF2:3 M00345_GAMYB:2 M00401_ABF1:1 M00441_GBF:1 M00503_ATHB-5:1 M00507_TRAB1:1 M00635_GT-1:1 M00681_WRKY:1 M00798_MYBAS1:1 M01055_NAC69-1:1 M01065_ABZ1:1
Glyma06g00380	M00182_GBP:6 M00660_RITA-1:5 M00369_TAF-1:4 M00372_Opaque-2:4 M00443_Opaque-2:4 M00943_TAF-1:4 M00367_HBP-1a:3 M00441_GBF:3 M00944_CPRF-3:3 M00345_GAMYB:2 M00366_EmBP-1:2 M00368_CPRF-1:2 M00370_CPRF-3:2 M00371_CPRF-2:2 M00374_Opaque-2:2 M00376_TGA1a:2 M00653_OCSBF-1:2 M00788_EmBP-1b:2 M00798_MYBAS1:2 M00945_CPRF-2:2 M00952_PCF5:2 M01054_bHLH66:2 M01065_ABZ1:2 M00358_bZIP911:1 M00400_ABF1:1 M00435…
Glyma06g00550	M01021_ID1:4 M00226_P:2 M00355_PBF:2 M00374_Opaque-2:2 M00503_ATHB-5:2 M00654_OSBZ8:2 M00697_HBP-1b:2 M00943_TAF-1:2 M00089_Athb-1:1 M00182_GBP:1 M00345_GAMYB:1 M00356_bZIP910:1 M00358_bZIP911:1 M00366_EmBP-1:1 M00375_TGA1b:1 M00635_GT-1:1 M00653_OCSBF-1:1 M00681_WRKY:1 M00700_ROM:1 M00798_MYBAS1:1 M00936_HBP-1a:1 M00946_TGA1b:1 M00952_PCF5:1 M01057_ERF2:1 M01065_ABZ1:1
Glyma06g01010	M00788_EmBP-1b:5 M00372_Opaque-2:3 M00374_Opaque-2:3 M00507_TRAB1:3 M00653_OCSBF-1:3 M00660_RITA-1:3 M00366_EmBP-1:2 M00368_CPRF-1:2 M00369_TAF-1:2 M00434_PIF3:2 M00443_Opaque-2:2 M00681_WRKY:2 M00700_ROM:2 M00936_HBP-1a:2 M00943_TAF-1:2 M00952_PCF5:2 M01054_bHLH66:2 M00367_HBP-1a:1 M00370_CPRF-3:1 M00371_CPRF-2:1 M00441_GBF:1 M00635_GT-1:1 M00654_OSBZ8:1 M00697_HBP-1b:1 M00819_Knox3:1 M00942_CPR…
Glyma06g01040	M00700_ROM:4 M00355_PBF:3 M00375_TGA1b:3 M00376_TGA1a:3 M00443_Opaque-2:3 M00660_RITA-1:3 M00946_TGA1b:3 M01021_ID1:3 M00182_GBP:2 M00369_TAF-1:2 M00371_CPRF-2:2 M00653_OCSBF-1:2 M00654_OSBZ8:2 M00788_EmBP-1b:2 M00819_Knox3:2 M00936_HBP-1a:2 M00089_Athb-1:1 M00367_HBP-1a:1 M00368_CPRF-1:1 M00374_Opaque-2:1 M00434_PIF3:1 M00503_ATHB-5:1 M00635_GT-1:1 M00697_HBP-1b:1 M00945_CPRF-2:1 M00952_PCF5:1 M…
Glyma06g01240	M00798_MYBAS1:5 M01057_ERF2:5 M00355_PBF:4 M00507_TRAB1:3 M00226_P:2 M00345_GAMYB:2 M00372_Opaque-2:2 M00443_Opaque-2:2 M00654_OSBZ8:2 M00681_WRKY:2 M00819_Knox3:2 M00958_ABI4:2 M00010_Opaque-2:1 M00635_GT-1:1 M00653_OCSBF-1:1 M00660_RITA-1:1 M00697_HBP-1b:1 M00700_ROM:1 M00788_EmBP-1b:1 M00952_PCF5:1 M01065_ABZ1:1
Glyma06g01270	M00226_P:2 M00345_GAMYB:2 M00374_Opaque-2:2 M00653_OCSBF-1:2 M00654_OSBZ8:2 M00660_RITA-1:2 M00948_PCF2:2 M00010_Opaque-2:1 M00182_GBP:1 M00355_PBF:1 M00356_bZIP910:1 M00366_EmBP-1:1 M00443_Opaque-2:1 M00503_ATHB-5:1 M00507_TRAB1:1 M00635_GT-1:1 M00681_WRKY:1 M00697_HBP-1b:1 M00700_ROM:1 M00788_EmBP-1b:1 M00819_Knox3:1 M00936_HBP-1a:1 M00952_PCF5:1 M00958_ABI4:1 M01054_bHLH66:1 M01057_ERF2:1 M010…
Glyma06g01290	M00375_TGA1b:4 M00819_Knox3:4 M00182_GBP:3 M01054_bHLH66:3 M00366_EmBP-1:2 M00368_CPRF-1:2 M00369_TAF-1:2 M00372_Opaque-2:2 M00376_TGA1a:2 M00507_TRAB1:2 M00653_OCSBF-1:2 M00697_HBP-1b:2 M00943_TAF-1:2 M00948_PCF2:2 M00226_P:1 M00367_HBP-1a:1 M00371_CPRF-2:1 M00443_Opaque-2:1 M00660_RITA-1:1 M00681_WRKY:1 M00700_ROM:1 M00936_HBP-1a:1 M00942_CPRF-1:1 M00945_CPRF-2:1 M00952_PCF5:1 M01065_ABZ1:1
Glyma06g01430	M00366_EmBP-1:10 M00367_HBP-1a:10 M00368_CPRF-1:10 M00369_TAF-1:10 M00182_GBP:9 M00653_OCSBF-1:9 M00660_RITA-1:9 M00372_Opaque-2:8 M00943_TAF-1:8 M00375_TGA1b:7 M00376_TGA1a:7 M00507_TRAB1:7 M00370_CPRF-3:5 M00942_CPRF-1:5 M00946_TGA1b:5 M01065_ABZ1:5 M00371_CPRF-2:4 M00435_PIF3:4 M00441_GBF:4 M00443_Opaque-2:4 M00654_OSBZ8:4 M00936_HBP-1a:4 M00944_CPRF-3:4 M00945_CPRF-2:4 M01054_bHLH66:4 M00442_…
Glyma06g01470	M00798_MYBAS1:3 M01055_NAC69-1:2 M00226_P:1 M00355_PBF:1 M00503_ATHB-5:1 M00507_TRAB1:1 M00653_OCSBF-1:1 M00681_WRKY:1 M00697_HBP-1b:1 M00788_EmBP-1b:1 M01021_ID1:1 M01057_ERF2:1 M01065_ABZ1:1
Glyma06g01730	M00182_GBP:2 M00345_GAMYB:2 M00788_EmBP-1b:2 M00089_Athb-1:1 M00355_PBF:1 M00371_CPRF-2:1 M00374_Opaque-2:1 M00376_TGA1a:1 M00507_TRAB1:1 M00635_GT-1:1 M00653_OCSBF-1:1 M00700_ROM:1 M00819_Knox3:1 M00943_TAF-1:1 M00945_CPRF-2:1 M01065_ABZ1:1
Glyma06g01820	M01057_ERF2:4 M00374_Opaque-2:3 M00788_EmBP-1b:3 M00943_TAF-1:3 M00182_GBP:2 M00345_GAMYB:2 M00367_HBP-1a:2 M00369_TAF-1:2 M00372_Opaque-2:2 M00375_TGA1b:2 M00376_TGA1a:2 M00443_Opaque-2:2 M00660_RITA-1:2 M00700_ROM:2 M00798_MYBAS1:2 M00948_PCF2:2 M00355_PBF:1 M00356_bZIP910:1 M00358_bZIP911:1 M00359_bZIP911:1 M00366_EmBP-1:1 M00370_CPRF-3:1 M00371_CPRF-2:1 M00442_ABF:1 M00653_OCSBF-1:1 M00654_OS…
Glyma06g01850	M00798_MYBAS1:3 M00368_CPRF-1:2 M00369_TAF-1:2 M00375_TGA1b:2 M00376_TGA1a:2 M00635_GT-1:2 M00681_WRKY:2 M00788_EmBP-1b:2 M00943_TAF-1:2 M00182_GBP:1 M00226_P:1 M00345_GAMYB:1 M00366_EmBP-1:1 M00367_HBP-1a:1 M00370_CPRF-3:1 M00371_CPRF-2:1 M00372_Opaque-2:1 M00443_Opaque-2:1 M00507_TRAB1:1 M00653_OCSBF-1:1 M00660_RITA-1:1 M00700_ROM:1 M00942_CPRF-1:1 M00944_CPRF-3:1 M00945_CPRF-2:1 M00946_TGA1b:1…
Glyma06g02180	M00375_TGA1b:5 M00369_TAF-1:4 M00345_GAMYB:3 M00376_TGA1a:3 M00936_HBP-1a:3 M00182_GBP:2 M00226_P:2 M00355_PBF:2 M00367_HBP-1a:2 M00370_CPRF-3:2 M00441_GBF:2 M00697_HBP-1b:2 M00798_MYBAS1:2 M00819_Knox3:2 M00943_TAF-1:2 M00944_CPRF-3:2 M00946_TGA1b:2 M00952_PCF5:2 M01021_ID1:2 M01055_NAC69-1:2 M00089_Athb-1:1 M00359_bZIP911:1 M00366_EmBP-1:1 M00371_CPRF-2:1 M00434_PIF3:1 M00442_ABF:1 M00507_TRAB1…
Glyma06g02200	M00507_TRAB1:10 M00367_HBP-1a:8 M00368_CPRF-1:7 M00372_Opaque-2:7 M00441_GBF:7 M00943_TAF-1:7 M00182_GBP:6 M00366_EmBP-1:6 M00369_TAF-1:6 M01065_ABZ1:6 M00375_TGA1b:5 M00443_Opaque-2:5 M00660_RITA-1:5 M00788_EmBP-1b:5 M00936_HBP-1a:5 M00370_CPRF-3:4 M00371_CPRF-2:4 M00376_TGA1a:4 M00434_PIF3:4 M00653_OCSBF-1:4 M00654_OSBZ8:4 M00942_CPRF-1:4 M00944_CPRF-3:4 M00945_CPRF-2:4 M01054_bHLH66:4 M00345_G…
Glyma06g02210	M00700_ROM:4 M00374_Opaque-2:3 M00936_HBP-1a:3 M00355_PBF:2 M00375_TGA1b:2 M00441_GBF:2 M00735_ZAP1:2 M00226_P:1 M00345_GAMYB:1 M00356_bZIP910:1 M00358_bZIP911:1 M00370_CPRF-3:1 M00376_TGA1a:1 M00442_ABF:1 M00503_ATHB-5:1 M00653_OCSBF-1:1 M00660_RITA-1:1 M00681_WRKY:1 M00697_HBP-1b:1 M00819_Knox3:1 M00944_CPRF-3:1 M00946_TGA1b:1 M00948_PCF2:1 M01065_ABZ1:1
Glyma06g02290	M00226_P:2 M00507_TRAB1:2 M01054_bHLH66:2 M00182_GBP:1 M00345_GAMYB:1 M00355_PBF:1 M00503_ATHB-5:1 M00681_WRKY:1 M00697_HBP-1b:1 M00700_ROM:1 M00788_EmBP-1b:1 M00958_ABI4:1 M00970_AtMYB-84:1 M01021_ID1:1
Glyma06g02300	M00372_Opaque-2:8 M00943_TAF-1:8 M00182_GBP:7 M00367_HBP-1a:7 M00369_TAF-1:7 M00660_RITA-1:7 M00376_TGA1a:6 M00443_Opaque-2:6 M00375_TGA1b:5 M00366_EmBP-1:4 M00370_CPRF-3:4 M00441_GBF:4 M00653_OCSBF-1:4 M00700_ROM:4 M00788_EmBP-1b:4 M00944_CPRF-3:4 M00368_CPRF-1:3 M00371_CPRF-2:3 M00936_HBP-1a:3 M00945_CPRF-2:3 M00946_TGA1b:3 M01065_ABZ1:3 M00374_Opaque-2:2 M00819_Knox3:2 M00942_CPRF-1:2 M01054_b…
Glyma06g02470	M00374_Opaque-2:5 M00654_OSBZ8:3 M00819_Knox3:3 M00345_GAMYB:2 M00355_PBF:2 M00798_MYBAS1:2 M00948_PCF2:2 M00226_P:1 M00359_bZIP911:1 M00700_ROM:1 M00936_HBP-1a:1 M00952_PCF5:1 M01021_ID1:1
Glyma06g02490	M00089_Athb-1:6 M00503_ATHB-5:4 M00374_Opaque-2:2 M01021_ID1:2 M00226_P:1 M00443_Opaque-2:1 M00681_WRKY:1 M00697_HBP-1b:1 M00735_ZAP1:1 M01065_ABZ1:1
Glyma06g02590	M00798_MYBAS1:5 M00819_Knox3:5 M00943_TAF-1:5 M00345_GAMYB:4 M00653_OCSBF-1:4 M00660_RITA-1:4 M01057_ERF2:4 M00369_TAF-1:3 M00372_Opaque-2:3 M00375_TGA1b:3 M00441_GBF:3 M00507_TRAB1:3 M00700_ROM:3 M00788_EmBP-1b:3 M00948_PCF2:3 M00952_PCF5:3 M01021_ID1:3 M01065_ABZ1:3 M00355_PBF:2 M00366_EmBP-1:2 M00367_HBP-1a:2 M00368_CPRF-1:2 M00371_CPRF-2:2 M00376_TGA1a:2 M00681_WRKY:2 M00936_HBP-1a:2 M00944_C…
Glyma06g02640	M00943_TAF-1:3 M00182_GBP:2 M00366_EmBP-1:2 M00367_HBP-1a:2 M00368_CPRF-1:2 M00369_TAF-1:2 M00372_Opaque-2:2 M00375_TGA1b:2 M00376_TGA1a:2 M00434_PIF3:2 M00435_PIF3:2 M00441_GBF:2 M00442_ABF:2 M00503_ATHB-5:2 M00507_TRAB1:2 M00653_OCSBF-1:2 M00660_RITA-1:2 M00700_ROM:2 M00788_EmBP-1b:2 M00819_Knox3:2 M00948_PCF2:2 M01065_ABZ1:2 M00226_P:1 M00345_GAMYB:1 M00355_PBF:1 M00356_bZIP910:1 M00358_bZIP91…
Glyma06g02900	M00819_Knox3:3 M00635_GT-1:1 M00654_OSBZ8:1 M01021_ID1:1
Glyma06g02970	M00355_PBF:2 M00369_TAF-1:2 M00372_Opaque-2:2 M00376_TGA1a:2 M00443_Opaque-2:2 M00653_OCSBF-1:2 M00660_RITA-1:2 M00788_EmBP-1b:2 M00798_MYBAS1:2 M00943_TAF-1:2 M01021_ID1:2 M01054_bHLH66:2 M00367_HBP-1a:1 M00370_CPRF-3:1 M00371_CPRF-2:1 M00697_HBP-1b:1 M00944_CPRF-3:1 M00945_CPRF-2:1 M00946_TGA1b:1
Glyma06g03250	M00948_PCF2:4 M00374_Opaque-2:3 M00368_CPRF-1:2 M00507_TRAB1:2 M00819_Knox3:2 M00943_TAF-1:2 M00226_P:1 M00345_GAMYB:1 M00366_EmBP-1:1 M00367_HBP-1a:1 M00401_ABF1:1 M00434_PIF3:1 M00435_PIF3:1 M00788_EmBP-1b:1 M00936_HBP-1a:1 M00942_CPRF-1:1 M00952_PCF5:1 M01021_ID1:1
Glyma06g03410	M00226_P:4 M00700_ROM:3 M00788_EmBP-1b:3 M00943_TAF-1:3 M00366_EmBP-1:2 M00367_HBP-1a:2 M00368_CPRF-1:2 M00369_TAF-1:2 M00372_Opaque-2:2 M00441_GBF:2 M00507_TRAB1:2 M00660_RITA-1:2 M00010_Opaque-2:1 M00182_GBP:1 M00370_CPRF-3:1 M00371_CPRF-2:1 M00442_ABF:1 M00443_Opaque-2:1 M00503_ATHB-5:1 M00681_WRKY:1 M00697_HBP-1b:1 M00798_MYBAS1:1 M00942_CPRF-1:1 M00944_CPRF-3:1 M00945_CPRF-2:1 M00948_PCF2:1 …
Glyma06g03420	M00345_GAMYB:3 M00819_Knox3:3 M00367_HBP-1a:2 M00368_CPRF-1:2 M00700_ROM:2 M00936_HBP-1a:2 M00958_ABI4:2 M01021_ID1:2 M01057_ERF2:2 M00355_PBF:1 M00366_EmBP-1:1 M00369_TAF-1:1 M00370_CPRF-3:1 M00371_CPRF-2:1 M00375_TGA1b:1 M00503_ATHB-5:1 M00653_OCSBF-1:1 M00654_OSBZ8:1 M00660_RITA-1:1 M00681_WRKY:1 M00798_MYBAS1:1 M00942_CPRF-1:1 M00943_TAF-1:1 M00944_CPRF-3:1 M00946_TGA1b:1 M01065_ABZ1:1
Glyma06g03500	M00375_TGA1b:7 M00372_Opaque-2:5 M00376_TGA1a:5 M00788_EmBP-1b:5 M00182_GBP:4 M00366_EmBP-1:4 M00367_HBP-1a:4 M00368_CPRF-1:4 M00369_TAF-1:4 M00441_GBF:4 M00443_Opaque-2:4 M00653_OCSBF-1:4 M00660_RITA-1:4 M00700_ROM:4 M00936_HBP-1a:4 M00943_TAF-1:4 M00434_PIF3:3 M00697_HBP-1b:3 M01054_bHLH66:3 M01065_ABZ1:3 M00345_GAMYB:2 M00355_PBF:2 M00370_CPRF-3:2 M00371_CPRF-2:2 M00399_ABF1:2 M00400_ABF1:2 M0…
Glyma06g03730	M00226_P:3 M00345_GAMYB:2 M00700_ROM:2 M00936_HBP-1a:2 M00958_ABI4:2 M00970_AtMYB-84:2 M00182_GBP:1 M00366_EmBP-1:1 M00370_CPRF-3:1 M00507_TRAB1:1 M00653_OCSBF-1:1 M00654_OSBZ8:1 M00681_WRKY:1 M00697_HBP-1b:1 M00735_ZAP1:1 M00788_EmBP-1b:1 M00798_MYBAS1:1 M00944_CPRF-3:1 M00946_TGA1b:1 M00948_PCF2:1 M01065_ABZ1:1
Glyma06g03840	M00819_Knox3:2 M00948_PCF2:2 M00345_GAMYB:1 M00355_PBF:1 M00356_bZIP910:1 M00374_Opaque-2:1 M00681_WRKY:1 M00700_ROM:1 M00952_PCF5:1
Glyma06g03860	M00654_OSBZ8:3 M00798_MYBAS1:2 M00819_Knox3:2 M00226_P:1 M00345_GAMYB:1 M00366_EmBP-1:1 M00374_Opaque-2:1 M00375_TGA1b:1 M00503_ATHB-5:1 M00507_TRAB1:1 M00697_HBP-1b:1 M00700_ROM:1 M00936_HBP-1a:1 M00958_ABI4:1 M00970_AtMYB-84:1 M01021_ID1:1
Glyma06g03960	M00355_PBF:3 M00654_OSBZ8:3 M00948_PCF2:3 M00507_TRAB1:2 M00635_GT-1:2 M00700_ROM:2 M00958_ABI4:2 M01057_ERF2:2 M01065_ABZ1:2 M00374_Opaque-2:1 M00400_ABF1:1 M00441_GBF:1 M00442_ABF:1 M00798_MYBAS1:1 M01021_ID1:1
Glyma06g04030	M00507_TRAB1:8 M00943_TAF-1:7 M00654_OSBZ8:6 M00375_TGA1b:5 M00399_ABF1:5 M00653_OCSBF-1:5 M01057_ERF2:5 M01065_ABZ1:5 M00182_GBP:4 M00366_EmBP-1:4 M00367_HBP-1a:4 M00368_CPRF-1:4 M00369_TAF-1:4 M00372_Opaque-2:4 M00376_TGA1a:4 M00400_ABF1:4 M00434_PIF3:4 M00435_PIF3:4 M00441_GBF:4 M00442_ABF:4 M00443_Opaque-2:4 M00660_RITA-1:4 M00697_HBP-1b:4 M00788_EmBP-1b:4 M01054_bHLH66:4 M00356_bZIP910:3 M00…
Glyma06g04070	M00943_TAF-1:7 M00182_GBP:6 M00367_HBP-1a:6 M00369_TAF-1:6 M00366_EmBP-1:5 M00372_Opaque-2:5 M00375_TGA1b:5 M00376_TGA1a:5 M00226_P:4 M00441_GBF:4 M00507_TRAB1:4 M00653_OCSBF-1:4 M00660_RITA-1:4 M00798_MYBAS1:4 M00819_Knox3:4 M01054_bHLH66:4 M01065_ABZ1:4 M00368_CPRF-1:3 M00370_CPRF-3:3 M00371_CPRF-2:3 M00399_ABF1:3 M00435_PIF3:3 M00443_Opaque-2:3 M00700_ROM:3 M00788_EmBP-1b:3 M00936_HBP-1a:3 M00…
Glyma06g04170	M00369_TAF-1:6 M00943_TAF-1:6 M00182_GBP:5 M00653_OCSBF-1:5 M00654_OSBZ8:5 M00366_EmBP-1:4 M00367_HBP-1a:4 M00375_TGA1b:4 M00376_TGA1a:4 M00936_HBP-1a:4 M01054_bHLH66:4 M00368_CPRF-1:3 M00372_Opaque-2:3 M00660_RITA-1:3 M00700_ROM:3 M00944_CPRF-3:3 M00946_TGA1b:3 M00370_CPRF-3:2 M00443_Opaque-2:2 M00507_TRAB1:2 M00697_HBP-1b:2 M00942_CPRF-1:2 M01021_ID1:2 M00010_Opaque-2:1 M00089_Athb-1:1 M00355_P…
Glyma06g04280	M00355_PBF:4 M01021_ID1:3 M00700_ROM:2 M00948_PCF2:2 M00952_PCF5:2 M00089_Athb-1:1 M00226_P:1 M00345_GAMYB:1 M00503_ATHB-5:1 M00798_MYBAS1:1 M00819_Knox3:1 M00943_TAF-1:1 M01065_ABZ1:1
Glyma06g04490	M00369_TAF-1:7 M00367_HBP-1a:6 M00368_CPRF-1:6 M00943_TAF-1:6 M00182_GBP:5 M00366_EmBP-1:5 M00372_Opaque-2:5 M00507_TRAB1:5 M00441_GBF:4 M00653_OCSBF-1:4 M00942_CPRF-1:4 M01065_ABZ1:4 M00435_PIF3:3 M00442_ABF:3 M00503_ATHB-5:3 M00660_RITA-1:3 M00697_HBP-1b:3 M00788_EmBP-1b:3 M00819_Knox3:3 M00936_HBP-1a:3 M01054_bHLH66:3 M00226_P:2 M00345_GAMYB:2 M00358_bZIP911:2 M00370_CPRF-3:2 M00375_TGA1b:2 M0…
Glyma06g04540	M00089_Athb-1:2 M00700_ROM:2 M00226_P:1 M00355_PBF:1 M00356_bZIP910:1 M00358_bZIP911:1 M00374_Opaque-2:1 M00399_ABF1:1 M00635_GT-1:1 M00654_OSBZ8:1 M00681_WRKY:1 M00697_HBP-1b:1 M00819_Knox3:1 M00936_HBP-1a:1 M00943_TAF-1:1 M00946_TGA1b:1 M00948_PCF2:1 M01021_ID1:1 M01054_bHLH66:1 M01065_ABZ1:1
Glyma06g04590	M00226_P:3 M00503_ATHB-5:3 M01021_ID1:3 M00089_Athb-1:2 M00182_GBP:2 M00355_PBF:2 M00798_MYBAS1:2 M00958_ABI4:2 M00345_GAMYB:1 M00374_Opaque-2:1 M00697_HBP-1b:1 M00700_ROM:1 M00735_ZAP1:1 M00948_PCF2:1 M00970_AtMYB-84:1 M01065_ABZ1:1
Glyma06g04810	M00355_PBF:3 M00948_PCF2:2 M00089_Athb-1:1 M00182_GBP:1 M00226_P:1 M00345_GAMYB:1 M00374_Opaque-2:1 M00503_ATHB-5:1 M00507_TRAB1:1 M00653_OCSBF-1:1 M00654_OSBZ8:1 M00660_RITA-1:1 M00700_ROM:1 M00819_Knox3:1 M00952_PCF5:1 M01057_ERF2:1
Glyma06g04840	M00788_EmBP-1b:5 M00653_OCSBF-1:3 M01054_bHLH66:3 M00368_CPRF-1:2 M00635_GT-1:2 M00654_OSBZ8:2 M00660_RITA-1:2 M00681_WRKY:2 M00735_ZAP1:2 M00798_MYBAS1:2 M00942_CPRF-1:2 M00010_Opaque-2:1 M00089_Athb-1:1 M00226_P:1 M00355_PBF:1 M00372_Opaque-2:1 M00374_Opaque-2:1 M00434_PIF3:1 M00443_Opaque-2:1 M00503_ATHB-5:1 M00507_TRAB1:1 M00697_HBP-1b:1 M00700_ROM:1 M00819_Knox3:1 M00936_HBP-1a:1 M00958_ABI4…
Glyma06g04920	M00182_GBP:10 M00375_TGA1b:9 M00367_HBP-1a:8 M00369_TAF-1:8 M00372_Opaque-2:8 M00376_TGA1a:8 M00660_RITA-1:8 M00943_TAF-1:8 M00366_EmBP-1:7 M00653_OCSBF-1:7 M00368_CPRF-1:6 M00441_GBF:6 M00507_TRAB1:6 M00788_EmBP-1b:6 M01065_ABZ1:6 M00434_PIF3:5 M00442_ABF:5 M01054_bHLH66:5 M00370_CPRF-3:4 M00371_CPRF-2:4 M00399_ABF1:4 M00443_Opaque-2:4 M00944_CPRF-3:4 M00945_CPRF-2:4 M00946_TGA1b:4 M00435_PIF3:3…
Glyma06g05040	M00182_GBP:4 M00369_TAF-1:4 M00441_GBF:4 M00700_ROM:4 M00943_TAF-1:4 M00345_GAMYB:3 M00367_HBP-1a:3 M00372_Opaque-2:3 M00375_TGA1b:3 M00434_PIF3:3 M00653_OCSBF-1:3 M01065_ABZ1:3 M00366_EmBP-1:2 M00368_CPRF-1:2 M00370_CPRF-3:2 M00371_CPRF-2:2 M00374_Opaque-2:2 M00376_TGA1a:2 M00435_PIF3:2 M00443_Opaque-2:2 M00681_WRKY:2 M00735_ZAP1:2 M00798_MYBAS1:2 M00819_Knox3:2 M00942_CPRF-1:2 M00945_CPRF-2:2 M…
Glyma06g05300	M00368_CPRF-1:4 M00788_EmBP-1b:4 M00345_GAMYB:3 M01021_ID1:3 M01054_bHLH66:3 M00366_EmBP-1:2 M00367_HBP-1a:2 M00372_Opaque-2:2 M00653_OCSBF-1:2 M00660_RITA-1:2 M00819_Knox3:2 M00942_CPRF-1:2 M00226_P:1 M00369_TAF-1:1 M00370_CPRF-3:1 M00434_PIF3:1 M00635_GT-1:1 M00654_OSBZ8:1 M00697_HBP-1b:1 M00798_MYBAS1:1 M00944_CPRF-3:1 M01057_ERF2:1
Glyma06g05370	M00355_PBF:5 M00503_ATHB-5:5 M00226_P:2 M00948_PCF2:2 M00089_Athb-1:1 M00374_Opaque-2:1 M00507_TRAB1:1 M00681_WRKY:1 M00819_Knox3:1 M00952_PCF5:1 M00970_AtMYB-84:1 M01057_ERF2:1 M01065_ABZ1:1
Glyma06g05420	M00443_Opaque-2:6 M00374_Opaque-2:4 M00355_PBF:3 M00654_OSBZ8:3 M00660_RITA-1:3 M01065_ABZ1:3 M00226_P:2 M00372_Opaque-2:2 M00441_GBF:2 M00653_OCSBF-1:2 M00788_EmBP-1b:2 M00375_TGA1b:1 M00401_ABF1:1 M00735_ZAP1:1 M00819_Knox3:1 M00936_HBP-1a:1 M00945_CPRF-2:1 M00946_TGA1b:1 M00948_PCF2:1 M00952_PCF5:1 M01021_ID1:1 M01057_ERF2:1
Glyma06g05450	M00345_GAMYB:3 M00355_PBF:3 M00366_EmBP-1:3 M00441_GBF:3 M00700_ROM:3 M00226_P:2 M00368_CPRF-1:2 M00369_TAF-1:2 M00372_Opaque-2:2 M00653_OCSBF-1:2 M00660_RITA-1:2 M00943_TAF-1:2 M01054_bHLH66:2 M00182_GBP:1 M00367_HBP-1a:1 M00370_CPRF-3:1 M00371_CPRF-2:1 M00374_Opaque-2:1 M00376_TGA1a:1 M00435_PIF3:1 M00507_TRAB1:1 M00654_OSBZ8:1 M00788_EmBP-1b:1 M00798_MYBAS1:1 M00942_CPRF-1:1 M00944_CPRF-3:1 M0…
Glyma06g05510	M00368_CPRF-1:2 M01054_bHLH66:2 M00089_Athb-1:1 M00182_GBP:1 M00226_P:1 M00355_PBF:1 M00374_Opaque-2:1 M00434_PIF3:1 M00435_PIF3:1 M00443_Opaque-2:1 M00503_ATHB-5:1 M00681_WRKY:1 M00942_CPRF-1:1 M00943_TAF-1:1 M00948_PCF2:1
Glyma06g05550	M00943_TAF-1:9 M00372_Opaque-2:8 M00182_GBP:7 M00369_TAF-1:7 M00376_TGA1a:7 M00653_OCSBF-1:7 M00443_Opaque-2:6 M00660_RITA-1:6 M00367_HBP-1a:4 M00370_CPRF-3:4 M00371_CPRF-2:4 M00375_TGA1b:4 M00441_GBF:4 M00788_EmBP-1b:4 M00944_CPRF-3:4 M00945_CPRF-2:4 M00366_EmBP-1:3 M00368_CPRF-1:3 M01065_ABZ1:3 M00374_Opaque-2:2 M00700_ROM:2 M00819_Knox3:2 M00936_HBP-1a:2 M00946_TGA1b:2 M01021_ID1:2 M01054_bHLH…
Glyma06g05600	M00374_Opaque-2:1 M00653_OCSBF-1:1 M00660_RITA-1:1 M00681_WRKY:1
Glyma06g05740	M00345_GAMYB:3 M00355_PBF:3 M00369_TAF-1:3 M00372_Opaque-2:3 M00375_TGA1b:3 M00507_TRAB1:3 M00660_RITA-1:3 M00943_TAF-1:3 M00182_GBP:2 M00226_P:2 M00366_EmBP-1:2 M00368_CPRF-1:2 M00371_CPRF-2:2 M00798_MYBAS1:2 M00819_Knox3:2 M00936_HBP-1a:2 M00945_CPRF-2:2 M00948_PCF2:2 M00952_PCF5:2 M01021_ID1:2 M00089_Athb-1:1 M00367_HBP-1a:1 M00370_CPRF-3:1 M00374_Opaque-2:1 M00399_ABF1:1 M00435_PIF3:1 M00635_…
Glyma06g05790	M00660_RITA-1:3 M00503_ATHB-5:2 M00653_OCSBF-1:2 M00943_TAF-1:2 M01021_ID1:2 M01057_ERF2:2 M00345_GAMYB:1 M00355_PBF:1 M00366_EmBP-1:1 M00369_TAF-1:1 M00372_Opaque-2:1 M00375_TGA1b:1 M00376_TGA1a:1 M00400_ABF1:1 M00434_PIF3:1 M00441_GBF:1 M00681_WRKY:1 M00700_ROM:1 M00735_ZAP1:1 M00936_HBP-1a:1 M01054_bHLH66:1
Glyma06g05810	M01065_ABZ1:5 M00182_GBP:4 M00367_HBP-1a:4 M00368_CPRF-1:4 M00369_TAF-1:4 M00372_Opaque-2:4 M00375_TGA1b:4 M00376_TGA1a:4 M00441_GBF:4 M00660_RITA-1:4 M00943_TAF-1:4 M00366_EmBP-1:3 M00443_Opaque-2:3 M00653_OCSBF-1:3 M00700_ROM:3 M00735_ZAP1:3 M00942_CPRF-1:3 M00226_P:2 M00355_PBF:2 M00370_CPRF-3:2 M00371_CPRF-2:2 M00374_Opaque-2:2 M00507_TRAB1:2 M00788_EmBP-1b:2 M00936_HBP-1a:2 M00944_CPRF-3:2 M…
Glyma06g05990	M00226_P:6 M01065_ABZ1:3 M00366_EmBP-1:2 M00368_CPRF-1:2 M00374_Opaque-2:2 M00441_GBF:2 M00653_OCSBF-1:2 M00697_HBP-1b:2 M00798_MYBAS1:2 M00943_TAF-1:2 M01021_ID1:2 M00010_Opaque-2:1 M00089_Athb-1:1 M00443_Opaque-2:1 M00788_EmBP-1b:1 M00942_CPRF-1:1 M01054_bHLH66:1 M01057_ERF2:1
Glyma06g06250	M00345_GAMYB:2 M00374_Opaque-2:2 M00376_TGA1a:2 M00948_PCF2:2 M00182_GBP:1 M00226_P:1 M00355_PBF:1 M00371_CPRF-2:1 M00372_Opaque-2:1 M00375_TGA1b:1 M00399_ABF1:1 M00434_PIF3:1 M00507_TRAB1:1 M00653_OCSBF-1:1 M00660_RITA-1:1 M00697_HBP-1b:1 M00788_EmBP-1b:1 M00819_Knox3:1 M00945_CPRF-2:1 M01021_ID1:1 M01065_ABZ1:1
Glyma06g06300	M00368_CPRF-1:6 M00441_GBF:6 M00372_Opaque-2:4 M00943_TAF-1:4 M00948_PCF2:4 M00366_EmBP-1:3 M00434_PIF3:3 M00435_PIF3:3 M00653_OCSBF-1:3 M00788_EmBP-1b:3 M00942_CPRF-1:3 M01054_bHLH66:3 M00182_GBP:2 M00367_HBP-1a:2 M00369_TAF-1:2 M00376_TGA1a:2 M00443_Opaque-2:2 M00507_TRAB1:2 M00654_OSBZ8:2 M00700_ROM:2 M00952_PCF5:2 M01021_ID1:2 M01065_ABZ1:2 M00355_PBF:1 M00370_CPRF-3:1 M00371_CPRF-2:1 M00400_…
Glyma06g06400	M00374_Opaque-2:3 M00345_GAMYB:2 M00681_WRKY:2 M00700_ROM:2 M00798_MYBAS1:2 M00819_Knox3:2 M00948_PCF2:2 M00010_Opaque-2:1 M00355_PBF:1 M00401_ABF1:1 M00443_Opaque-2:1 M00503_ATHB-5:1 M00635_GT-1:1 M00654_OSBZ8:1 M00697_HBP-1b:1 M00735_ZAP1:1 M00943_TAF-1:1
Glyma06g06540	M00089_Athb-1:2 M00507_TRAB1:2 M00654_OSBZ8:2 M00182_GBP:1 M00226_P:1 M00359_bZIP911:1 M00399_ABF1:1 M00503_ATHB-5:1 M00697_HBP-1b:1 M00700_ROM:1 M00798_MYBAS1:1 M00936_HBP-1a:1 M00946_TGA1b:1 M00948_PCF2:1 M01065_ABZ1:1
Glyma06g06550	M00182_GBP:3 M00374_Opaque-2:3 M00226_P:2 M00367_HBP-1a:2 M00368_CPRF-1:2 M00369_TAF-1:2 M00375_TGA1b:2 M00376_TGA1a:2 M00441_GBF:2 M00653_OCSBF-1:2 M00798_MYBAS1:2 M00819_Knox3:2 M00936_HBP-1a:2 M00943_TAF-1:2 M01065_ABZ1:2 M00089_Athb-1:1 M00345_GAMYB:1 M00356_bZIP910:1 M00366_EmBP-1:1 M00370_CPRF-3:1 M00371_CPRF-2:1 M00434_PIF3:1 M00442_ABF:1 M00503_ATHB-5:1 M00507_TRAB1:1 M00681_WRKY:1 M00700…
Glyma06g06560	M00441_GBF:5 M00182_GBP:4 M00367_HBP-1a:4 M00369_TAF-1:4 M00372_Opaque-2:4 M00507_TRAB1:4 M00653_OCSBF-1:4 M00943_TAF-1:4 M00366_EmBP-1:3 M00368_CPRF-1:3 M00376_TGA1a:3 M00660_RITA-1:3 M00819_Knox3:3 M01021_ID1:3 M01054_bHLH66:3 M01065_ABZ1:3 M00355_PBF:2 M00370_CPRF-3:2 M00375_TGA1b:2 M00399_ABF1:2 M00434_PIF3:2 M00435_PIF3:2 M00442_ABF:2 M00788_EmBP-1b:2 M00942_CPRF-1:2 M00944_CPRF-3:2 M00010_O…
Glyma06g07270	M00375_TGA1b:6 M00943_TAF-1:6 M00948_PCF2:6 M00944_CPRF-3:5 M01057_ERF2:5 M00443_Opaque-2:4 M00946_TGA1b:4 M00952_PCF5:4 M00182_GBP:3 M00367_HBP-1a:3 M00369_TAF-1:3 M00700_ROM:3 M00819_Knox3:3 M00355_PBF:2 M00366_EmBP-1:2 M00370_CPRF-3:2 M00372_Opaque-2:2 M00441_GBF:2 M00503_ATHB-5:2 M00507_TRAB1:2 M00660_RITA-1:2 M00945_CPRF-2:2 M00089_Athb-1:1 M00226_P:1 M00368_CPRF-1:1 M00371_CPRF-2:1 M00442_A…
Glyma06g07440	M00226_P:4 M00369_TAF-1:3 M00372_Opaque-2:3 M00653_OCSBF-1:3 M00700_ROM:3 M00788_EmBP-1b:3 M00366_EmBP-1:2 M00374_Opaque-2:2 M00660_RITA-1:2 M00798_MYBAS1:2 M00943_TAF-1:2 M01057_ERF2:2 M00345_GAMYB:1 M00355_PBF:1 M00356_bZIP910:1 M00367_HBP-1a:1 M00368_CPRF-1:1 M00370_CPRF-3:1 M00371_CPRF-2:1 M00376_TGA1a:1 M00654_OSBZ8:1 M00697_HBP-1b:1 M00819_Knox3:1 M00944_CPRF-3:1 M00945_CPRF-2:1 M00948_PCF2…
Glyma06g07460	M01021_ID1:3 M01054_bHLH66:3 M00226_P:2 M00345_GAMYB:2 M00355_PBF:2 M00368_CPRF-1:2 M00653_OCSBF-1:2 M00700_ROM:2 M00788_EmBP-1b:2 M00942_CPRF-1:2 M01057_ERF2:2 M00010_Opaque-2:1 M00089_Athb-1:1 M00182_GBP:1 M00434_PIF3:1 M00441_GBF:1 M00660_RITA-1:1 M00798_MYBAS1:1 M00819_Knox3:1 M00936_HBP-1a:1 M00952_PCF5:1
Glyma06g07550	M00375_TGA1b:4 M00943_TAF-1:4 M00182_GBP:3 M00369_TAF-1:3 M00355_PBF:2 M00367_HBP-1a:2 M00370_CPRF-3:2 M00371_CPRF-2:2 M00372_Opaque-2:2 M00376_TGA1a:2 M00441_GBF:2 M00653_OCSBF-1:2 M00660_RITA-1:2 M00681_WRKY:2 M00700_ROM:2 M00788_EmBP-1b:2 M00798_MYBAS1:2 M00936_HBP-1a:2 M00944_CPRF-3:2 M00945_CPRF-2:2 M01065_ABZ1:2 M00089_Athb-1:1 M00358_bZIP911:1 M00366_EmBP-1:1 M00374_Opaque-2:1 M00401_ABF1:…
Glyma06g07560	M00400_ABF1:3 M00798_MYBAS1:3 M00368_CPRF-1:2 M00401_ABF1:2 M00441_GBF:2 M00735_ZAP1:2 M00355_PBF:1 M00366_EmBP-1:1 M00374_Opaque-2:1 M00434_PIF3:1 M00442_ABF:1 M00503_ATHB-5:1 M00681_WRKY:1 M00697_HBP-1b:1 M00700_ROM:1 M00788_EmBP-1b:1 M00819_Knox3:1 M00942_CPRF-1:1 M00948_PCF2:1 M01065_ABZ1:1
Glyma06g08030	M01054_bHLH66:6 M01057_ERF2:4 M00370_CPRF-3:3 M00375_TGA1b:3 M00654_OSBZ8:3 M00700_ROM:3 M00944_CPRF-3:3 M00182_GBP:2 M00355_PBF:2 M00376_TGA1a:2 M00401_ABF1:2 M00653_OCSBF-1:2 M00660_RITA-1:2 M00788_EmBP-1b:2 M00943_TAF-1:2 M00946_TGA1b:2 M00948_PCF2:2 M00952_PCF5:2 M00958_ABI4:2 M00345_GAMYB:1 M00366_EmBP-1:1 M00367_HBP-1a:1 M00369_TAF-1:1 M00372_Opaque-2:1 M00374_Opaque-2:1 M00441_GBF:1 M00503…
Glyma06g08090	M00635_GT-1:2 M00798_MYBAS1:2 M01021_ID1:2 M01057_ERF2:2 M00355_PBF:1 M00503_ATHB-5:1 M00681_WRKY:1 M00700_ROM:1 M00735_ZAP1:1
Glyma06g08250	M01054_bHLH66:5 M00943_TAF-1:4 M00182_GBP:3 M00367_HBP-1a:3 M00368_CPRF-1:3 M00369_TAF-1:3 M00653_OCSBF-1:3 M00654_OSBZ8:3 M00660_RITA-1:3 M00681_WRKY:3 M00697_HBP-1b:3 M00700_ROM:3 M00936_HBP-1a:3 M00355_PBF:2 M00366_EmBP-1:2 M00370_CPRF-3:2 M00372_Opaque-2:2 M00375_TGA1b:2 M00376_TGA1a:2 M00434_PIF3:2 M00507_TRAB1:2 M00788_EmBP-1b:2 M00942_CPRF-1:2 M00226_P:1 M00345_GAMYB:1 M00359_bZIP911:1 M00…
Glyma06g08340	M00443_Opaque-2:3 M00503_ATHB-5:2 M00654_OSBZ8:2 M00010_Opaque-2:1 M00226_P:1 M00355_PBF:1 M00372_Opaque-2:1 M00374_Opaque-2:1 M00635_GT-1:1 M00660_RITA-1:1 M00819_Knox3:1 M00943_TAF-1:1 M01021_ID1:1 M01065_ABZ1:1
Glyma06g08360	M00375_TGA1b:4 M00376_TGA1a:4 M00367_HBP-1a:2 M00653_OCSBF-1:2 M00660_RITA-1:2 M00943_TAF-1:2 M00089_Athb-1:1 M00182_GBP:1 M00355_PBF:1 M00366_EmBP-1:1 M00369_TAF-1:1 M00370_CPRF-3:1 M00374_Opaque-2:1 M00503_ATHB-5:1 M00635_GT-1:1 M00681_WRKY:1 M00697_HBP-1b:1 M00936_HBP-1a:1 M00944_CPRF-3:1 M00946_TGA1b:1 M01065_ABZ1:1
Glyma06g08630	M00948_PCF2:2 M00952_PCF5:2 M01021_ID1:2 M00226_P:1 M00345_GAMYB:1 M00374_Opaque-2:1 M00443_Opaque-2:1 M00503_ATHB-5:1 M00681_WRKY:1
Glyma06g08860	M00660_RITA-1:6 M00653_OCSBF-1:4 M00375_TGA1b:3 M00376_TGA1a:3 M00367_HBP-1a:2 M00368_CPRF-1:2 M00369_TAF-1:2 M00371_CPRF-2:2 M00372_Opaque-2:2 M00443_Opaque-2:2 M00700_ROM:2 M00788_EmBP-1b:2 M00936_HBP-1a:2 M00943_TAF-1:2 M00944_CPRF-3:2 M00945_CPRF-2:2 M00946_TGA1b:2 M01065_ABZ1:2 M00182_GBP:1 M00226_P:1 M00345_GAMYB:1 M00359_bZIP911:1 M00366_EmBP-1:1 M00370_CPRF-3:1 M00503_ATHB-5:1 M00654_OSBZ…
Glyma06g08880	M00345_GAMYB:3 M00375_TGA1b:3 M00635_GT-1:3 M00182_GBP:2 M00226_P:2 M00358_bZIP911:2 M00359_bZIP911:2 M00367_HBP-1a:2 M00369_TAF-1:2 M00372_Opaque-2:2 M00376_TGA1a:2 M00401_ABF1:2 M00441_GBF:2 M00443_Opaque-2:2 M00653_OCSBF-1:2 M00660_RITA-1:2 M00697_HBP-1b:2 M00700_ROM:2 M00788_EmBP-1b:2 M00936_HBP-1a:2 M00943_TAF-1:2 M01021_ID1:2 M00010_Opaque-2:1 M00355_PBF:1 M00356_bZIP910:1 M00366_EmBP-1:1 M…
Glyma06g08950	M00226_P:2 M00345_GAMYB:2 M00681_WRKY:2 M00089_Athb-1:1 M00443_Opaque-2:1 M00654_OSBZ8:1 M00700_ROM:1 M00936_HBP-1a:1 M01054_bHLH66:1
Glyma06g09000	M00653_OCSBF-1:3 M00182_GBP:2 M00375_TGA1b:2 M00376_TGA1a:2 M00503_ATHB-5:2 M00660_RITA-1:2 M00681_WRKY:2 M00010_Opaque-2:1 M00089_Athb-1:1 M00345_GAMYB:1 M00355_PBF:1 M00356_bZIP910:1 M00359_bZIP911:1 M00370_CPRF-3:1 M00371_CPRF-2:1 M00443_Opaque-2:1 M00788_EmBP-1b:1 M00819_Knox3:1 M00936_HBP-1a:1 M00944_CPRF-3:1 M00945_CPRF-2:1 M00946_TGA1b:1 M01021_ID1:1 M01057_ERF2:1 M01065_ABZ1:1
Glyma06g09120	M00376_TGA1a:2 M01021_ID1:2 M00226_P:1 M00355_PBF:1 M00400_ABF1:1 M00503_ATHB-5:1 M00653_OCSBF-1:1 M00660_RITA-1:1 M00681_WRKY:1 M00798_MYBAS1:1 M00943_TAF-1:1 M01054_bHLH66:1
Glyma06g09220	M00700_ROM:4 M01054_bHLH66:4 M00399_ABF1:3 M00507_TRAB1:3 M00653_OCSBF-1:3 M00697_HBP-1b:3 M00798_MYBAS1:3 M00943_TAF-1:3 M00366_EmBP-1:2 M00367_HBP-1a:2 M00368_CPRF-1:2 M00369_TAF-1:2 M00372_Opaque-2:2 M00374_Opaque-2:2 M00400_ABF1:2 M00401_ABF1:2 M00441_GBF:2 M00443_Opaque-2:2 M00654_OSBZ8:2 M01065_ABZ1:2 M00010_Opaque-2:1 M00089_Athb-1:1 M00182_GBP:1 M00345_GAMYB:1 M00356_bZIP910:1 M00359_bZIP…
Glyma06g09320	M00654_OSBZ8:3 M00697_HBP-1b:3 M00936_HBP-1a:3 M00958_ABI4:3 M01021_ID1:2 M00355_PBF:1 M00359_bZIP911:1 M00374_Opaque-2:1 M00375_TGA1b:1 M00401_ABF1:1 M00442_ABF:1 M00700_ROM:1 M00819_Knox3:1 M00946_TGA1b:1 M00948_PCF2:1 M00952_PCF5:1 M01057_ERF2:1 M01065_ABZ1:1
Glyma06g09430	M00355_PBF:4 M00507_TRAB1:3 M00681_WRKY:3 M00948_PCF2:3 M01054_bHLH66:3 M00368_CPRF-1:2 M00401_ABF1:2 M00503_ATHB-5:2 M00798_MYBAS1:2 M00010_Opaque-2:1 M00182_GBP:1 M00366_EmBP-1:1 M00372_Opaque-2:1 M00441_GBF:1 M00442_ABF:1 M00443_Opaque-2:1 M00654_OSBZ8:1 M00660_RITA-1:1 M00700_ROM:1 M00735_ZAP1:1 M00788_EmBP-1b:1 M00819_Knox3:1 M00936_HBP-1a:1 M00942_CPRF-1:1 M00945_CPRF-2:1 M00952_PCF5:1 M009…
Glyma06g09510	M00374_Opaque-2:2 M00700_ROM:2 M00798_MYBAS1:2 M00010_Opaque-2:1 M00226_P:1 M00345_GAMYB:1 M00355_PBF:1 M00401_ABF1:1 M00654_OSBZ8:1 M01065_ABZ1:1
Glyma06g09550	M00374_Opaque-2:3 M00798_MYBAS1:3 M00948_PCF2:3 M01021_ID1:3 M00376_TGA1a:2 M00443_Opaque-2:2 M00345_GAMYB:1 M00355_PBF:1 M00507_TRAB1:1 M00653_OCSBF-1:1 M00654_OSBZ8:1 M00936_HBP-1a:1 M00946_TGA1b:1 M00970_AtMYB-84:1 M01065_ABZ1:1
Glyma06g09660	M00819_Knox3:3 M00366_EmBP-1:2 M00367_HBP-1a:2 M00368_CPRF-1:2 M00369_TAF-1:2 M00653_OCSBF-1:2 M00654_OSBZ8:2 M00681_WRKY:2 M00700_ROM:2 M00735_ZAP1:2 M00798_MYBAS1:2 M00345_GAMYB:1 M00370_CPRF-3:1 M00372_Opaque-2:1 M00434_PIF3:1 M00443_Opaque-2:1 M00503_ATHB-5:1 M00660_RITA-1:1 M00697_HBP-1b:1 M00788_EmBP-1b:1 M00936_HBP-1a:1 M00942_CPRF-1:1 M00943_TAF-1:1 M00944_CPRF-3:1 M00946_TGA1b:1
Glyma06g09670	M00936_HBP-1a:3 M00182_GBP:2 M00367_HBP-1a:2 M00368_CPRF-1:2 M00369_TAF-1:2 M00375_TGA1b:2 M00441_GBF:2 M00943_TAF-1:2 M00948_PCF2:2 M01021_ID1:2 M00366_EmBP-1:1 M00370_CPRF-3:1 M00371_CPRF-2:1 M00374_Opaque-2:1 M00442_ABF:1 M00503_ATHB-5:1 M00507_TRAB1:1 M00635_GT-1:1 M00654_OSBZ8:1 M00819_Knox3:1 M00942_CPRF-1:1 M00944_CPRF-3:1 M00945_CPRF-2:1 M00946_TGA1b:1 M00952_PCF5:1
Glyma06g09810	M00443_Opaque-2:4 M00654_OSBZ8:3 M00958_ABI4:3 M00182_GBP:2 M00367_HBP-1a:2 M00369_TAF-1:2 M00372_Opaque-2:2 M00376_TGA1a:2 M00434_PIF3:2 M00441_GBF:2 M00503_ATHB-5:2 M00653_OCSBF-1:2 M00660_RITA-1:2 M00798_MYBAS1:2 M00936_HBP-1a:2 M00943_TAF-1:2 M00948_PCF2:2 M00952_PCF5:2 M01057_ERF2:2 M00010_Opaque-2:1 M00226_P:1 M00345_GAMYB:1 M00355_PBF:1 M00356_bZIP910:1 M00358_bZIP911:1 M00359_bZIP911:1 M0…
Glyma06g10450	M00367_HBP-1a:4 M00369_TAF-1:4 M00372_Opaque-2:4 M00376_TGA1a:4 M00507_TRAB1:4 M00660_RITA-1:4 M00788_EmBP-1b:4 M00943_TAF-1:4 M00368_CPRF-1:3 M01057_ERF2:3 M00182_GBP:2 M00226_P:2 M00370_CPRF-3:2 M00371_CPRF-2:2 M00375_TGA1b:2 M00401_ABF1:2 M00441_GBF:2 M00443_Opaque-2:2 M00653_OCSBF-1:2 M00654_OSBZ8:2 M00700_ROM:2 M00936_HBP-1a:2 M00942_CPRF-1:2 M00944_CPRF-3:2 M00945_CPRF-2:2 M01065_ABZ1:2 M00…
Glyma06g10610	M00355_PBF:4 M00798_MYBAS1:4 M00653_OCSBF-1:3 M01021_ID1:3 M00443_Opaque-2:2 M00507_TRAB1:2 M00654_OSBZ8:2 M00226_P:1 M00345_GAMYB:1 M00374_Opaque-2:1 M00635_GT-1:1 M00700_ROM:1 M00819_Knox3:1 M00948_PCF2:1 M00958_ABI4:1 M01057_ERF2:1
Glyma06g10660	M01021_ID1:5 M00355_PBF:4 M00374_Opaque-2:3 M00735_ZAP1:3 M00345_GAMYB:2 M00700_ROM:2 M00010_Opaque-2:1 M00182_GBP:1 M00366_EmBP-1:1 M00399_ABF1:1 M00401_ABF1:1 M00441_GBF:1 M00442_ABF:1 M00443_Opaque-2:1 M00507_TRAB1:1 M00635_GT-1:1 M00654_OSBZ8:1 M00697_HBP-1b:1 M00936_HBP-1a:1 M01057_ERF2:1 M01065_ABZ1:1
Glyma06g10700	M00507_TRAB1:4 M00700_ROM:3 M00635_GT-1:2 M00654_OSBZ8:2 M00948_PCF2:2 M01021_ID1:2 M01057_ERF2:2 M00182_GBP:1 M00226_P:1 M00355_PBF:1 M00356_bZIP910:1 M00358_bZIP911:1 M00359_bZIP911:1 M00374_Opaque-2:1 M00434_PIF3:1 M00435_PIF3:1 M00503_ATHB-5:1 M00681_WRKY:1 M00798_MYBAS1:1 M00958_ABI4:1 M01065_ABZ1:1
Glyma06g10710	M00367_HBP-1a:3 M00507_TRAB1:3 M00635_GT-1:3 M01054_bHLH66:3 M00182_GBP:2 M00226_P:2 M00355_PBF:2 M00366_EmBP-1:2 M00368_CPRF-1:2 M00369_TAF-1:2 M00372_Opaque-2:2 M00375_TGA1b:2 M00376_TGA1a:2 M00660_RITA-1:2 M00700_ROM:2 M00819_Knox3:2 M00936_HBP-1a:2 M00943_TAF-1:2 M01065_ABZ1:2 M00089_Athb-1:1 M00370_CPRF-3:1 M00371_CPRF-2:1 M00401_ABF1:1 M00443_Opaque-2:1 M00503_ATHB-5:1 M00653_OCSBF-1:1 M006…
Glyma06g10730	M00376_TGA1a:8 M00367_HBP-1a:6 M00368_CPRF-1:6 M00369_TAF-1:6 M00653_OCSBF-1:6 M00366_EmBP-1:5 M00375_TGA1b:5 M00660_RITA-1:5 M00182_GBP:4 M00372_Opaque-2:4 M00507_TRAB1:4 M00943_TAF-1:4 M00370_CPRF-3:3 M00371_CPRF-2:3 M00435_PIF3:3 M00441_GBF:3 M00697_HBP-1b:3 M00942_CPRF-1:3 M00945_CPRF-2:3 M00948_PCF2:3 M00359_bZIP911:2 M00700_ROM:2 M00936_HBP-1a:2 M00944_CPRF-3:2 M00946_TGA1b:2 M00952_PCF5:2 …
Glyma06g11250	M00226_P:2 M00788_EmBP-1b:2 M00345_GAMYB:1 M00443_Opaque-2:1 M00653_OCSBF-1:1 M00660_RITA-1:1 M00681_WRKY:1 M00952_PCF5:1 M01021_ID1:1 M01065_ABZ1:1
Glyma06g11430	M00375_TGA1b:6 M00367_HBP-1a:5 M00369_TAF-1:5 M00376_TGA1a:4 M00507_TRAB1:4 M00182_GBP:3 M00345_GAMYB:3 M00370_CPRF-3:3 M00372_Opaque-2:3 M00798_MYBAS1:3 M00936_HBP-1a:3 M00944_CPRF-3:3 M00946_TGA1b:3 M00368_CPRF-1:2 M00371_CPRF-2:2 M00441_GBF:2 M00697_HBP-1b:2 M00700_ROM:2 M00819_Knox3:2 M00943_TAF-1:2 M00945_CPRF-2:2 M00226_P:1 M00355_PBF:1 M00366_EmBP-1:1 M00374_Opaque-2:1 M00400_ABF1:1 M00434…
Glyma06g11750	M00653_OCSBF-1:3 M00681_WRKY:3 M00374_Opaque-2:2 M00503_ATHB-5:2 M00089_Athb-1:1 M00355_PBF:1 M00356_bZIP910:1 M00358_bZIP911:1 M00635_GT-1:1 M00654_OSBZ8:1 M00660_RITA-1:1 M00700_ROM:1 M00735_ZAP1:1 M00936_HBP-1a:1 M00958_ABI4:1 M01065_ABZ1:1
Glyma06g11760	M00660_RITA-1:3 M00798_MYBAS1:3 M00010_Opaque-2:2 M00226_P:2 M00503_ATHB-5:2 M00653_OCSBF-1:2 M00819_Knox3:2 M00943_TAF-1:2 M00089_Athb-1:1 M00182_GBP:1 M00355_PBF:1 M00359_bZIP911:1 M00371_CPRF-2:1 M00372_Opaque-2:1 M00375_TGA1b:1 M00376_TGA1a:1 M00441_GBF:1 M00443_Opaque-2:1 M00942_CPRF-1:1 M00945_CPRF-2:1 M00958_ABI4:1 M01057_ERF2:1 M01065_ABZ1:1
Glyma06g11790	M00355_PBF:4 M00089_Athb-1:3 M00503_ATHB-5:2 M00654_OSBZ8:2 M01021_ID1:2 M00226_P:1 M00681_WRKY:1 M00697_HBP-1b:1 M00798_MYBAS1:1 M00936_HBP-1a:1 M00948_PCF2:1 M00958_ABI4:1 M01057_ERF2:1 M01065_ABZ1:1
Glyma06g11870	M00943_TAF-1:5 M00952_PCF5:5 M00182_GBP:4 M00441_GBF:4 M00507_TRAB1:4 M00948_PCF2:4 M00370_CPRF-3:3 M00371_CPRF-2:3 M00374_Opaque-2:3 M00819_Knox3:3 M01057_ERF2:3 M00345_GAMYB:2 M00367_HBP-1a:2 M00368_CPRF-1:2 M00369_TAF-1:2 M00375_TGA1b:2 M00376_TGA1a:2 M00442_ABF:2 M00635_GT-1:2 M00654_OSBZ8:2 M00700_ROM:2 M00936_HBP-1a:2 M00944_CPRF-3:2 M01065_ABZ1:2 M00226_P:1 M00355_PBF:1 M00359_bZIP911:1 M0…
Glyma06g11910	M00369_TAF-1:3 M00653_OCSBF-1:3 M00943_TAF-1:3 M00948_PCF2:3 M01054_bHLH66:3 M00182_GBP:2 M00366_EmBP-1:2 M00367_HBP-1a:2 M00368_CPRF-1:2 M00372_Opaque-2:2 M00375_TGA1b:2 M00376_TGA1a:2 M00399_ABF1:2 M00435_PIF3:2 M00441_GBF:2 M00442_ABF:2 M00507_TRAB1:2 M00660_RITA-1:2 M00226_P:1 M00370_CPRF-3:1 M00371_CPRF-2:1 M00374_Opaque-2:1 M00400_ABF1:1 M00434_PIF3:1 M00503_ATHB-5:1 M00700_ROM:1 M00788_EmB…
Glyma06g11920	M00376_TGA1a:4 M00366_EmBP-1:3 M00369_TAF-1:3 M00653_OCSBF-1:3 M00943_TAF-1:3 M01065_ABZ1:3 M00182_GBP:2 M00226_P:2 M00367_HBP-1a:2 M00368_CPRF-1:2 M00372_Opaque-2:2 M00375_TGA1b:2 M00399_ABF1:2 M00434_PIF3:2 M00435_PIF3:2 M00441_GBF:2 M00442_ABF:2 M00507_TRAB1:2 M00660_RITA-1:2 M00948_PCF2:2 M00370_CPRF-3:1 M00371_CPRF-2:1 M00374_Opaque-2:1 M00400_ABF1:1 M00503_ATHB-5:1 M00681_WRKY:1 M00700_ROM:…
Glyma06g11990	M00182_GBP:3 M00374_Opaque-2:3 M00355_PBF:2 M00367_HBP-1a:2 M00369_TAF-1:2 M00372_Opaque-2:2 M00375_TGA1b:2 M00376_TGA1a:2 M00441_GBF:2 M00697_HBP-1b:2 M00700_ROM:2 M00819_Knox3:2 M00936_HBP-1a:2 M00945_CPRF-2:2 M01065_ABZ1:2 M00356_bZIP910:1 M00358_bZIP911:1 M00359_bZIP911:1 M00366_EmBP-1:1 M00370_CPRF-3:1 M00371_CPRF-2:1 M00434_PIF3:1 M00443_Opaque-2:1 M00503_ATHB-5:1 M00653_OCSBF-1:1 M00654_OS…
Glyma06g12120	M00182_GBP:2 M00226_P:2 M00345_GAMYB:2 M00366_EmBP-1:2 M00368_CPRF-1:2 M00503_ATHB-5:2 M00943_TAF-1:2 M01021_ID1:2 M01054_bHLH66:2 M00089_Athb-1:1 M00369_TAF-1:1 M00434_PIF3:1 M00435_PIF3:1 M00443_Opaque-2:1 M00507_TRAB1:1 M00697_HBP-1b:1 M00700_ROM:1 M00798_MYBAS1:1 M00942_CPRF-1:1 M00948_PCF2:1 M01057_ERF2:1
Glyma06g12250	M00367_HBP-1a:4 M00369_TAF-1:4 M00372_Opaque-2:4 M00375_TGA1b:4 M00376_TGA1a:4 M00653_OCSBF-1:4 M00660_RITA-1:4 M00697_HBP-1b:4 M00936_HBP-1a:4 M00943_TAF-1:4 M00182_GBP:3 M00370_CPRF-3:2 M00371_CPRF-2:2 M00788_EmBP-1b:2 M00819_Knox3:2 M00944_CPRF-3:2 M00945_CPRF-2:2 M01057_ERF2:2 M00089_Athb-1:1 M00345_GAMYB:1 M00355_PBF:1 M00366_EmBP-1:1 M00368_CPRF-1:1 M00443_Opaque-2:1 M00507_TRAB1:1 M00635_G…
Glyma06g12270	M00226_P:3 M00345_GAMYB:2 M00368_CPRF-1:2 M00374_Opaque-2:2 M00681_WRKY:2 M00958_ABI4:2 M00366_EmBP-1:1 M00369_TAF-1:1 M00653_OCSBF-1:1 M00700_ROM:1 M00798_MYBAS1:1 M00936_HBP-1a:1 M00942_CPRF-1:1 M00943_TAF-1:1 M00948_PCF2:1 M01021_ID1:1 M01055_NAC69-1:1 M01065_ABZ1:1
Glyma06g12400	M00226_P:3 M00355_PBF:3 M00366_EmBP-1:3 M00819_Knox3:3 M00010_Opaque-2:2 M00359_bZIP911:2 M00367_HBP-1a:2 M00368_CPRF-1:2 M00441_GBF:2 M00681_WRKY:2 M01021_ID1:2 M00182_GBP:1 M00345_GAMYB:1 M00374_Opaque-2:1 M00399_ABF1:1 M00442_ABF:1 M00443_Opaque-2:1 M00507_TRAB1:1 M00654_OSBZ8:1 M00700_ROM:1 M00735_ZAP1:1 M00788_EmBP-1b:1 M00936_HBP-1a:1 M00942_CPRF-1:1 M00943_TAF-1:1 M00946_TGA1b:1 M01065_ABZ…
Glyma06g12410	M00948_PCF2:4 M00507_TRAB1:3 M00700_ROM:3 M01065_ABZ1:3 M00372_Opaque-2:2 M00697_HBP-1b:2 M00788_EmBP-1b:2 M00182_GBP:1 M00226_P:1 M00345_GAMYB:1 M00355_PBF:1 M00367_HBP-1a:1 M00370_CPRF-3:1 M00371_CPRF-2:1 M00375_TGA1b:1 M00376_TGA1a:1 M00400_ABF1:1 M00434_PIF3:1 M00443_Opaque-2:1 M00653_OCSBF-1:1 M00681_WRKY:1 M00735_ZAP1:1 M00798_MYBAS1:1 M00936_HBP-1a:1 M00943_TAF-1:1 M00944_CPRF-3:1 M00945_C…
Glyma06g12560	M00798_MYBAS1:3 M00345_GAMYB:2 M00958_ABI4:2 M00226_P:1 M00503_ATHB-5:1 M00507_TRAB1:1 M00654_OSBZ8:1 M00681_WRKY:1 M00819_Knox3:1 M00948_PCF2:1 M00952_PCF5:1 M01021_ID1:1 M01055_NAC69-1:1
Glyma06g12670	M00653_OCSBF-1:3 M00654_OSBZ8:2 M00660_RITA-1:2 M00226_P:1 M00443_Opaque-2:1 M00503_ATHB-5:1 M00507_TRAB1:1 M00635_GT-1:1 M00700_ROM:1 M00788_EmBP-1b:1 M00819_Knox3:1 M00943_TAF-1:1
Glyma06g12700	M00443_Opaque-2:3 M00372_Opaque-2:2 M00653_OCSBF-1:2 M00660_RITA-1:2 M00697_HBP-1b:2 M00788_EmBP-1b:2 M00355_PBF:1 M00370_CPRF-3:1 M00371_CPRF-2:1 M00374_Opaque-2:1 M00681_WRKY:1 M00936_HBP-1a:1 M00944_CPRF-3:1 M00945_CPRF-2:1 M01021_ID1:1
Glyma06g12760	M00372_Opaque-2:5 M00441_GBF:5 M00653_OCSBF-1:5 M00660_RITA-1:5 M00182_GBP:4 M00366_EmBP-1:4 M00367_HBP-1a:4 M00368_CPRF-1:4 M00369_TAF-1:4 M00375_TGA1b:4 M00376_TGA1a:4 M00442_ABF:4 M00788_EmBP-1b:4 M00943_TAF-1:4 M01054_bHLH66:4 M00370_CPRF-3:3 M00399_ABF1:3 M00942_CPRF-1:3 M00946_TGA1b:3 M01065_ABZ1:3 M00371_CPRF-2:2 M00374_Opaque-2:2 M00400_ABF1:2 M00401_ABF1:2 M00944_CPRF-3:2 M00945_CPRF-2:2…
Glyma06g12780	M00441_GBF:7 M00936_HBP-1a:7 M00182_GBP:6 M00367_HBP-1a:5 M00368_CPRF-1:5 M00369_TAF-1:5 M00375_TGA1b:5 M00943_TAF-1:5 M00366_EmBP-1:4 M00370_CPRF-3:4 M00372_Opaque-2:4 M00653_OCSBF-1:4 M00654_OSBZ8:4 M00660_RITA-1:4 M00944_CPRF-3:4 M00952_PCF5:4 M00371_CPRF-2:3 M00376_TGA1a:3 M00442_ABF:3 M00443_Opaque-2:3 M00507_TRAB1:3 M00700_ROM:3 M00948_PCF2:3 M01054_bHLH66:3 M01057_ERF2:3 M01065_ABZ1:3 M003…
Glyma06g12790	M00226_P:3 M00345_GAMYB:3 M00681_WRKY:3 M00355_PBF:2 M00798_MYBAS1:2 M00374_Opaque-2:1 M00503_ATHB-5:1 M00507_TRAB1:1 M00653_OCSBF-1:1 M00735_ZAP1:1 M00819_Knox3:1 M00943_TAF-1:1 M00958_ABI4:1 M01021_ID1:1
Glyma06g12800	M00798_MYBAS1:4 M00226_P:3 M00345_GAMYB:3 M00700_ROM:3 M00948_PCF2:3 M00376_TGA1a:2 M00355_PBF:1 M00359_bZIP911:1 M00507_TRAB1:1 M00653_OCSBF-1:1 M00660_RITA-1:1 M00697_HBP-1b:1 M00936_HBP-1a:1 M00943_TAF-1:1 M00952_PCF5:1
Glyma06g12870	M00374_Opaque-2:3 M00700_ROM:3 M00948_PCF2:3 M00226_P:2 M00654_OSBZ8:2 M01055_NAC69-1:2 M00355_PBF:1 M00359_bZIP911:1 M00434_PIF3:1 M00507_TRAB1:1 M00798_MYBAS1:1 M00970_AtMYB-84:1 M01065_ABZ1:1
Glyma06g12890	M00182_GBP:3 M00819_Knox3:3 M00010_Opaque-2:2 M00700_ROM:2 M01054_bHLH66:2 M01057_ERF2:2 M01065_ABZ1:2 M00089_Athb-1:1 M00226_P:1 M00345_GAMYB:1 M00366_EmBP-1:1 M00367_HBP-1a:1 M00368_CPRF-1:1 M00374_Opaque-2:1 M00375_TGA1b:1 M00401_ABF1:1 M00434_PIF3:1 M00435_PIF3:1 M00443_Opaque-2:1 M00503_ATHB-5:1 M00507_TRAB1:1 M00635_GT-1:1 M00653_OCSBF-1:1 M00654_OSBZ8:1 M00660_RITA-1:1 M00681_WRKY:1 M00697…
Glyma06g12920	M00507_TRAB1:4 M00366_EmBP-1:2 M00367_HBP-1a:2 M00368_CPRF-1:2 M00369_TAF-1:2 M00375_TGA1b:2 M00441_GBF:2 M00943_TAF-1:2 M00948_PCF2:2 M01054_bHLH66:2 M00089_Athb-1:1 M00182_GBP:1 M00355_PBF:1 M00370_CPRF-3:1 M00371_CPRF-2:1 M00374_Opaque-2:1 M00376_TGA1a:1 M00400_ABF1:1 M00434_PIF3:1 M00503_ATHB-5:1 M00681_WRKY:1 M00697_HBP-1b:1 M00735_ZAP1:1 M00819_Knox3:1 M00936_HBP-1a:1 M00942_CPRF-1:1 M00944…
Glyma06g13040	M00369_TAF-1:4 M00443_Opaque-2:4 M00653_OCSBF-1:4 M00943_TAF-1:4 M00355_PBF:3 M00368_CPRF-1:3 M00182_GBP:2 M00345_GAMYB:2 M00372_Opaque-2:2 M00375_TGA1b:2 M00376_TGA1a:2 M00660_RITA-1:2 M00798_MYBAS1:2 M01021_ID1:2 M00089_Athb-1:1 M00226_P:1 M00370_CPRF-3:1 M00371_CPRF-2:1 M00374_Opaque-2:1 M00434_PIF3:1 M00441_GBF:1 M00503_ATHB-5:1 M00507_TRAB1:1 M00681_WRKY:1 M00735_ZAP1:1 M00788_EmBP-1b:1 M009…
Glyma06g13100	M00660_RITA-1:6 M00375_TGA1b:5 M00943_TAF-1:5 M00182_GBP:4 M00367_HBP-1a:4 M00369_TAF-1:4 M00372_Opaque-2:4 M00376_TGA1a:4 M00653_OCSBF-1:4 M01065_ABZ1:4 M00366_EmBP-1:3 M00374_Opaque-2:3 M00654_OSBZ8:3 M00700_ROM:3 M00788_EmBP-1b:3 M00819_Knox3:3 M00936_HBP-1a:3 M00946_TGA1b:3 M01054_bHLH66:3 M00345_GAMYB:2 M00368_CPRF-1:2 M00370_CPRF-3:2 M00371_CPRF-2:2 M00441_GBF:2 M00442_ABF:2 M00443_Opaque-2…
Glyma06g13110	M00700_ROM:4 M00936_HBP-1a:4 M00374_Opaque-2:3 M00182_GBP:2 M00226_P:2 M00367_HBP-1a:2 M00369_TAF-1:2 M00372_Opaque-2:2 M00375_TGA1b:2 M00376_TGA1a:2 M00653_OCSBF-1:2 M00660_RITA-1:2 M00697_HBP-1b:2 M00788_EmBP-1b:2 M00943_TAF-1:2 M01065_ABZ1:2 M00356_bZIP910:1 M00358_bZIP911:1 M00366_EmBP-1:1 M00370_CPRF-3:1 M00371_CPRF-2:1 M00401_ABF1:1 M00434_PIF3:1 M00442_ABF:1 M00443_Opaque-2:1 M00507_TRAB1:…
Glyma06g13150	M00376_TGA1a:4 M00943_TAF-1:3 M01054_bHLH66:3 M00375_TGA1b:2 M00507_TRAB1:2 M00653_OCSBF-1:2 M00700_ROM:2 M00819_Knox3:2 M01021_ID1:2 M01057_ERF2:2 M00089_Athb-1:1 M00182_GBP:1 M00226_P:1 M00345_GAMYB:1 M00366_EmBP-1:1 M00367_HBP-1a:1 M00368_CPRF-1:1 M00369_TAF-1:1 M00374_Opaque-2:1 M00443_Opaque-2:1 M00503_ATHB-5:1 M00654_OSBZ8:1 M00660_RITA-1:1 M00798_MYBAS1:1 M00936_HBP-1a:1 M00942_CPRF-1:1 M0…
Glyma06g13210	M00355_PBF:4 M01021_ID1:3 M00345_GAMYB:2 M00635_GT-1:2 M00366_EmBP-1:1 M00374_Opaque-2:1 M00435_PIF3:1 M00441_GBF:1 M00442_ABF:1 M00503_ATHB-5:1 M00653_OCSBF-1:1 M00788_EmBP-1b:1 M00798_MYBAS1:1 M00819_Knox3:1 M00936_HBP-1a:1 M00942_CPRF-1:1 M00943_TAF-1:1 M00958_ABI4:1 M01065_ABZ1:1
Glyma06g13270	M00948_PCF2:3 M00635_GT-1:2 M00654_OSBZ8:2 M00819_Knox3:2 M00952_PCF5:2 M01055_NAC69-1:2 M01057_ERF2:2 M00010_Opaque-2:1 M00089_Athb-1:1 M00226_P:1 M00355_PBF:1 M00503_ATHB-5:1 M00681_WRKY:1 M00735_ZAP1:1 M00798_MYBAS1:1 M00958_ABI4:1 M01021_ID1:1
Glyma06g13370	M00368_CPRF-1:4 M00943_TAF-1:4 M00374_Opaque-2:3 M00507_TRAB1:3 M00798_MYBAS1:3 M01021_ID1:3 M00345_GAMYB:2 M00355_PBF:2 M00366_EmBP-1:2 M00697_HBP-1b:2 M00788_EmBP-1b:2 M00942_CPRF-1:2 M01054_bHLH66:2 M00182_GBP:1 M00369_TAF-1:1 M00371_CPRF-2:1 M00435_PIF3:1 M00443_Opaque-2:1 M00653_OCSBF-1:1 M00660_RITA-1:1 M00945_CPRF-2:1 M00946_TGA1b:1 M01057_ERF2:1
Glyma06g13600	M00653_OCSBF-1:4 M01054_bHLH66:4 M00369_TAF-1:3 M00943_TAF-1:3 M00182_GBP:2 M00366_EmBP-1:2 M00367_HBP-1a:2 M00368_CPRF-1:2 M00372_Opaque-2:2 M00375_TGA1b:2 M00376_TGA1a:2 M00660_RITA-1:2 M00952_PCF5:2 M00089_Athb-1:1 M00345_GAMYB:1 M00370_CPRF-3:1 M00371_CPRF-2:1 M00399_ABF1:1 M00434_PIF3:1 M00443_Opaque-2:1 M00503_ATHB-5:1 M00654_OSBZ8:1 M00681_WRKY:1 M00700_ROM:1 M00735_ZAP1:1 M00788_EmBP-1b:1…
Glyma06g13770	M00345_GAMYB:3 M00355_PBF:2 M00368_CPRF-1:2 M00374_Opaque-2:2 M00681_WRKY:2 M00948_PCF2:2 M00226_P:1 M00359_bZIP911:1 M00366_EmBP-1:1 M00441_GBF:1 M00503_ATHB-5:1 M00788_EmBP-1b:1 M00798_MYBAS1:1 M00942_CPRF-1:1 M01021_ID1:1
Glyma06g14090	M00355_PBF:2 M01021_ID1:2 M00226_P:1 M00374_Opaque-2:1 M00443_Opaque-2:1 M00507_TRAB1:1 M00635_GT-1:1 M00798_MYBAS1:1 M00819_Knox3:1 M01057_ERF2:1
Glyma06g14100	M00819_Knox3:5 M00443_Opaque-2:3 M00226_P:2 M00368_CPRF-1:2 M00946_TGA1b:2 M00345_GAMYB:1 M00367_HBP-1a:1 M00374_Opaque-2:1 M00441_GBF:1 M00798_MYBAS1:1 M00936_HBP-1a:1 M00942_CPRF-1:1
Glyma06g14150	M00355_PBF:5 M00182_GBP:4 M00366_EmBP-1:4 M00367_HBP-1a:4 M00369_TAF-1:4 M00372_Opaque-2:4 M00375_TGA1b:4 M00376_TGA1a:4 M00442_ABF:4 M00507_TRAB1:4 M00660_RITA-1:4 M00788_EmBP-1b:4 M00943_TAF-1:4 M00948_PCF2:4 M01057_ERF2:4 M00370_CPRF-3:3 M00443_Opaque-2:3 M00653_OCSBF-1:3 M00952_PCF5:3 M01054_bHLH66:3 M01065_ABZ1:3 M00010_Opaque-2:2 M00089_Athb-1:2 M00358_bZIP911:2 M00368_CPRF-1:2 M00371_CPRF-…
Glyma06g14170	M00367_HBP-1a:4 M00368_CPRF-1:4 M00369_TAF-1:4 M00375_TGA1b:4 M00788_EmBP-1b:4 M00182_GBP:3 M00355_PBF:3 M00943_TAF-1:3 M00366_EmBP-1:2 M00370_CPRF-3:2 M00371_CPRF-2:2 M00374_Opaque-2:2 M00376_TGA1a:2 M00441_GBF:2 M00700_ROM:2 M00936_HBP-1a:2 M00942_CPRF-1:2 M00944_CPRF-3:2 M00945_CPRF-2:2 M01021_ID1:2 M00089_Athb-1:1 M00226_P:1 M00345_GAMYB:1 M00372_Opaque-2:1 M00443_Opaque-2:1 M00503_ATHB-5:1 M…
Glyma06g14290	M00182_GBP:3 M00653_OCSBF-1:3 M01054_bHLH66:3 M00366_EmBP-1:2 M00368_CPRF-1:2 M00369_TAF-1:2 M00376_TGA1a:2 M00441_GBF:2 M00443_Opaque-2:2 M00503_ATHB-5:2 M00507_TRAB1:2 M00660_RITA-1:2 M00788_EmBP-1b:2 M00798_MYBAS1:2 M00942_CPRF-1:2 M00943_TAF-1:2 M01021_ID1:2 M01057_ERF2:2 M00089_Athb-1:1 M00355_PBF:1 M00367_HBP-1a:1 M00370_CPRF-3:1 M00371_CPRF-2:1 M00375_TGA1b:1 M00400_ABF1:1 M00681_WRKY:1 M0…
Glyma06g14720	M00946_TGA1b:6 M00375_TGA1b:4 M00819_Knox3:4 M00369_TAF-1:3 M00700_ROM:3 M00943_TAF-1:3 M01021_ID1:3 M00182_GBP:2 M00345_GAMYB:2 M00366_EmBP-1:2 M00367_HBP-1a:2 M00368_CPRF-1:2 M00372_Opaque-2:2 M00374_Opaque-2:2 M00376_TGA1a:2 M00435_PIF3:2 M00681_WRKY:2 M00697_HBP-1b:2 M00936_HBP-1a:2 M00226_P:1 M00355_PBF:1 M00370_CPRF-3:1 M00371_CPRF-2:1 M00434_PIF3:1 M00443_Opaque-2:1 M00635_GT-1:1 M00653_OC…
Glyma06g14810	M00369_TAF-1:9 M00943_TAF-1:9 M00182_GBP:8 M00367_HBP-1a:8 M00441_GBF:7 M00368_CPRF-1:6 M00372_Opaque-2:6 M00366_EmBP-1:5 M00653_OCSBF-1:5 M00376_TGA1a:4 M00507_TRAB1:4 M00660_RITA-1:4 M00089_Athb-1:3 M00355_PBF:3 M00370_CPRF-3:3 M00375_TGA1b:3 M00442_ABF:3 M00503_ATHB-5:3 M00654_OSBZ8:3 M00697_HBP-1b:3 M00942_CPRF-1:3 M01065_ABZ1:3 M00010_Opaque-2:2 M00356_bZIP910:2 M00358_bZIP911:2 M00371_CPRF-…
Glyma06g14850	M00948_PCF2:5 M00952_PCF5:5 M01054_bHLH66:4 M00355_PBF:3 M01021_ID1:3 M00182_GBP:2 M00367_HBP-1a:2 M00368_CPRF-1:2 M00369_TAF-1:2 M00400_ABF1:2 M00434_PIF3:2 M00435_PIF3:2 M00441_GBF:2 M00442_ABF:2 M00681_WRKY:2 M00943_TAF-1:2 M01065_ABZ1:2 M00226_P:1 M00366_EmBP-1:1 M00371_CPRF-2:1 M00507_TRAB1:1 M00654_OSBZ8:1 M00798_MYBAS1:1 M00819_Knox3:1 M00942_CPRF-1:1 M01057_ERF2:1
[truncated: 11,027 more rows]
