# Supplementary material for: Comprehensive characterization and RNA-Seq profiling of the HD-Zip transcription factor family in soybean (Glycine max) during dehydration and salt stress
Source: BMC Genomics. 2014 Nov 3;15:950. doi: 10.1186/1471-2164-15-950 (PMC4226900; doi:10.1186/1471-2164-15-950)
Supplement: Supplementary file 34 — Additional file 34: Table S14: List of plant transcription factor binding sites (TFBSs) significantly (P <0.05, motif score >5) overrepresented in the promoters of differentially expressed genes under dehydration and salt stress, with relative proportion of each TFBS under each of the stress treatment. The list of genes that were excluded from the analysis because they did not meet the selection criteria (see Methods for selection criteria) are included. (XLSX 48 KB) [file 12864_2014_6641_MOESM34_ESM.xlsx]

## Sheet: De_Na_TF_counts_OncePerGene_Sig
Overrepresented (P<0.05, motif score>5) motifs in the promoters of genes differentially expressed under dehydration and salt stress
Motif #	1TFBS_Dehydration	2Count_Dehydration	3Proportion_Dehydration	4TFBS_Salt	5Count_Salt	6Proportion_Salt
M00010	Opaque-2	987	22.9268	7NULL	NULL	NULL
M00089	Athb-1	1561	36.2602	NULL	NULL	NULL
M00182	GBP	2407	55.9117	NULL	NULL	NULL
M00226	P	2662	61.8351	P	4767	60.38
M00345	GAMYB	2620	60.8595	GAMYB	4755	60.228
M00355	PBF	2897	67.2938	NULL	NULL	NULL
M00356	bZIP910	777	18.0488	bZIP910	1279	16.2001
M00358	bZIP911	682	15.842	bZIP911	1094	13.8569
M00359	bZIP911	1031	23.9489	bZIP911	1781	22.5586
M00366	EmBP-1	2149	49.9187	EmBP-1	3642	46.1305
M00367	HBP-1a	2033	47.2242	HBP-1a	3431	43.4579
M00368	CPRF-1	2059	47.8281	CPRF-1	3427	43.4072
M00369	TAF-1	2158	50.1278	TAF-1	3680	46.6118
M00370	CPRF-3	2057	47.7816	CPRF-3	3474	44.0025
M00371	CPRF-2	2008	46.6434	CPRF-2	3384	42.8626
M00372	Opaque-2	2033	47.2242	Opaque-2	3411	43.2046
M00374	Opaque-2	2711	62.9733	Opaque-2	4835	61.2413
M00375	TGA1b	2068	48.0372	TGA1b	3589	45.4592
M00376	TGA1a	2050	47.619	TGA1a	3513	44.4965
M00399	ABF1	661	15.3542	ABF1	1022	12.9449
M00400	ABF1	677	15.7259	ABF1	1074	13.6035
M00401	ABF1	777	18.0488	ABF1	1335	16.9094
M00434	PIF3	1392	32.3345	PIF3	2270	28.7524
M00435	PIF3	1148	26.6667	PIF3	1906	24.1419
M00441	GBF	1898	44.0883	GBF	3192	40.4307
M00442	ABF	1172	27.2242	ABF	1834	23.2299
M00443	Opaque-2	2183	50.7085	Opaque-2	3764	47.6757
M00502	NULL	NULL	NULL	TEIL	3750	47.4984
M00503	ATHB-5	2256	52.4042	NULL	NULL	NULL
M00507	TRAB1	2527	58.6992	TRAB1	4506	57.0741
M00635	GT-1	1409	32.7294	GT-1	2573	32.5902
M00653	OCSBF-1	2833	65.8072	OCSBF-1	4968	62.9259
M00654	OSBZ8	2417	56.144	OSBZ8	4242	53.7302
M00660	RITA-1	2289	53.1707	RITA-1	3954	50.0823
M00681	WRKY	2330	54.1231	WRKY	4319	54.7055
M00697	HBP-1b	2235	51.9164	HBP-1b	3958	50.133
M00700	ROM	2997	69.6167	NULL	NULL	NULL
M00702	NULL	NULL	NULL	SPF1	3494	44.2559
M00735	ZAP1	1488	34.5645	ZAP1	2712	34.3509
M00788	EmBP-1b	2509	58.2811	EmBP-1b	4302	54.4902
M00798	MYBAS1	2659	61.7654	MYBAS1	4953	62.7359
M00819	Knox3	2656	61.6957	Knox3	4771	60.4307
M00936	HBP-1a	2490	57.8397	HBP-1a	4381	55.4908
M00942	CPRF-1	2130	49.4774	NULL	NULL	NULL
M00943	TAF-1	2626	60.9988	NULL	NULL	NULL
M00944	CPRF-3	2023	46.9919	CPRF-3	3410	43.1919
M00945	CPRF-2	2015	46.806	CPRF-2	3380	42.8119
M00946	TGA1b	1960	45.5285	TGA1b	3357	42.5206
M00948	PCF2	2400	55.7491	NULL	NULL	NULL
M00952	PCF5	1737	40.3484	PCF5	2945	37.3021
M00958	ABI4	1242	28.8502	ABI4	2289	28.993
M00970	AtMYB-84	615	14.2857	AtMYB-84	1115	14.1229
M01021	ID1	2885	67.0151	NULL	NULL	NULL
M01054	bHLH66	2187	50.8014	bHLH66	3800	48.1317
M01055	NAC69-1	523	12.1487	NULL	NULL	NULL
M01057	ERF2	1556	36.144	ERF2	2933	37.1501
M01065	ABZ1	2519	58.5134	NULL	NULL	NULL
M01114	NULL	NULL	NULL	E2F	3338	42.2799
1TFBS_Dehydration: Transcription factor binding site overrepresented in the promoters of differentially expressed (DE) genes under dehydration stress
2Count_Dehydration: Number of genes DE under dehydration stress that contain the transcription factor binding site overrepresented in their promoters
3Proportion_Dehydration: Percentage of DE genes under dehydration stress that contain the transcription factor binding site overrepresented in their promoters.
4TFBS_Salt: Transcription factor binding site overrepresented in the promoters of differentially expressed (DE) genes under salt stress
5Count_Salt: Number of genes DE under salt stress that contain the transcription factor binding site overrepresented in their promoters
6Proportion_Salt: Percentage of DE genes under salt stress that contain the transcription factor binding site overrepresented in their promoters.
7NULL: "NULL" indicates that the respective transcription factor binding site was not overrepresented in the promoters of genes.
Note: 84 genes DE under dehydration stress and 182 genes DE under salt stress were excluded from the promoter analysis. These gene did not meet the promoter selection criteria (see material and methods for selection criteria)
List of genes DE under dehydration stress that were excluded from the promoter analysis
Glyma17g06050
Glyma06g45940
Glyma19g28760
Glyma01g40430
Glyma16g28170
Glyma03g05600
Glyma04g39800
Glyma16g01920
Glyma04g05610
Glyma09g24780
Glyma07g14060
Glyma14g39130
Glyma02g39150
Glyma13g02950
Glyma12g05560
Glyma01g29930
Glyma18g15530
Glyma11g05280
Glyma13g16620
Glyma02g04530
Glyma04g11410
Glyma20g38220
Glyma04g09410
Glyma19g31820
Glyma03g05480
Glyma13g31040
Glyma06g21140
Glyma15g40070
Glyma02g09800
Glyma03g00770
Glyma20g06300
Glyma20g32730
Glyma15g19390
Glyma04g37640
Glyma05g36720
Glyma20g34870
Glyma18g51990
Glyma14g24840
Glyma08g27070
Glyma12g33170
Glyma07g09710
Glyma15g03040
Glyma18g48810
Glyma19g29030
Glyma03g05890
Glyma01g43530
Glyma11g12500
Glyma20g08640
Glyma04g41890
Glyma10g07190
Glyma16g27530
Glyma01g04890
Glyma11g12510
Glyma0041s00360
Glyma02g14940
Glyma09g38250
Glyma06g05620
Glyma01g24880
Glyma04g40830
Glyma09g07620
Glyma10g30340
Glyma19g27780
Glyma16g28610
Glyma0335s00200
Glyma13g31030
Glyma1332s00200
Glyma02g06890
Glyma19g40040
Glyma02g41960
Glyma14g34340
Glyma06g45370
Glyma19g40400
Glyma03g34210
Glyma15g16220
Glyma08g33530
Glyma07g16240
Glyma04g01420
Glyma0509s00200
Glyma06g15800
Glyma12g36610
Glyma19g43370
Glyma10g01150
Glyma05g00650
Glyma13g01420
List of genes DE under salt stress that were excluded from the promoter analysis
Glyma09g01760
Glyma1454s00200
Glyma18g10390
Glyma19g43420
Glyma17g06050
Glyma12g11460
Glyma18g45130
Glyma06g45940
Glyma04g39800
Glyma16g01920
Glyma12g06110
Glyma15g24760
Glyma03g10900
Glyma03g10830
Glyma08g38300
Glyma06g46720
Glyma03g07400
Glyma01g42720
Glyma07g14060
Glyma08g25090
Glyma14g39130
Glyma02g39150
Glyma15g18150
Glyma13g09880
Glyma09g04190
Glyma13g02950
Glyma14g04260
Glyma13g40840
Glyma12g05560
Glyma1009s00200
Glyma01g29930
Glyma04g37520
Glyma18g47930
Glyma16g34410
Glyma20g30160
Glyma13g16620
Glyma02g04530
Glyma04g38550
Glyma20g38220
Glyma10g05960
Glyma11g10940
Glyma11g33770
Glyma18g40050
Glyma11g24400
Glyma15g11560
Glyma09g23740
Glyma07g16840
Glyma2227s00200
Glyma05g19700
Glyma11g07390
Glyma19g31820
Glyma20g04360
Glyma03g05480
Glyma14g23700
Glyma01g02410
Glyma17g05230
Glyma08g08290
Glyma07g10530
Glyma13g31040
Glyma13g12030
Glyma20g34570
Glyma15g40070
Glyma02g09800
Glyma06g17180
Glyma17g34590
Glyma18g07150
Glyma11g15500
Glyma03g00770
Glyma20g06300
Glyma18g05690
Glyma20g32730
Glyma01g02220
Glyma03g11580
Glyma08g10670
Glyma13g07240
Glyma15g19390
Glyma18g36030
Glyma12g08220
Glyma18g53740
Glyma19g33320
Glyma05g38280
Glyma20g34870
Glyma20g23850
Glyma19g45280
Glyma05g24450
Glyma10g29840
Glyma02g31490
Glyma11g24360
Glyma13g26290
Glyma01g45250
Glyma03g38710
Glyma07g06710
Glyma14g24840
Glyma08g27070
Glyma12g34870
Glyma19g11980
Glyma07g09710
Glyma04g40460
Glyma15g03040
Glyma20g11990
Glyma03g05890
Glyma0092s00230
Glyma06g06510
Glyma03g31930
Glyma16g05880
Glyma11g12500
Glyma03g34780
Glyma18g14650
Glyma04g38020
Glyma12g09480
Glyma20g08640
Glyma13g30180
Glyma16g27530
Glyma13g06240
Glyma01g04890
Glyma18g51940
Glyma11g12510
Glyma02g14940
Glyma09g38250
Glyma06g05620
Glyma01g23770
Glyma15g17190
Glyma14g05360
Glyma19g27240
Glyma06g19830
Glyma09g07620
Glyma10g30340
Glyma19g27780
Glyma15g04810
Glyma07g35310
Glyma03g07350
Glyma04g40950
Glyma19g26400
Glyma08g36680
Glyma04g16200
Glyma03g05580
Glyma11g24140
Glyma13g31030
Glyma14g21370
Glyma12g34880
Glyma17g14820
Glyma1332s00200
Glyma12g15830
Glyma15g15590
Glyma02g06890
Glyma19g40040
Glyma15g14650
Glyma17g15100
Glyma14g34340
Glyma06g45370
Glyma19g40400
Glyma03g34210
Glyma08g33530
Glyma01g21270
Glyma07g16240
Glyma12g07930
Glyma19g35600
Glyma04g08780
Glyma1337s00200
Glyma10g32630
Glyma13g44620
Glyma11g03500
Glyma11g12060
Glyma08g03520
Glyma10g01150
Glyma03g16410
Glyma03g05750
Glyma16g17800
Glyma03g07300
Glyma19g06530
Glyma02g09210
Glyma06g18930
Glyma10g40950
Glyma18g05500
Glyma12g11860
Glyma14g38870
Glyma13g01420
Glyma03g37440
Glyma02g16150
Glyma18g53130
Glyma09g33750
Glyma13g41020
